# Supplementary material for: Prenatal Transfer of Gut Bacteria in Rock Pigeon
Source: Microorganisms. 2019 Dec 30;8(1):61. doi: 10.3390/microorganisms8010061 (PMC7022786; doi:10.3390/microorganisms8010061)
Supplement: Supplementary file 1 [file microorganisms-08-00061-s001.zip]

Archive with 8 entries (8 files):
- Dietz et al Biom S1.biom
- Dietz et al Data S1.xlsx
- Dietz et al Data S2.docx
- Dietz et al Data S3.txt
- Dietz et al Script S1.txt
- Dietz et al Script S2.R
- Dietz et al Supplementary Information - Microorganisms.docx
- Dietz et al Tree S1.tre
