# Supplementary material for: Prenatal Transfer of Gut Bacteria in Rock Pigeon
Source: Microorganisms. 2019 Dec 30;8(1):61. doi: 10.3390/microorganisms8010061 (PMC7022786; doi:10.3390/microorganisms8010061)
Supplement: Supplementary file 1 [file microorganisms-08-00061-s001.zip › Dietz et al Biom S1.biom]

{"id": "None","format": "Biological Observation Matrix 1.0.0","format_url": "http://biom-format.org","matrix_type": "sparse","generated_by": "BIOM-Format 2.1.5","date": "2017-09-22T14:05:46.132478","type": "OTU table","matrix_element_type": "float","shape": [32812, 34],"data": [[2,0,2.0],[3,1,2.0],[3,2,3.0],[3,3,2.0],[4,4,2.0],[6,0,2.0],[7,1,15.0],[7,5,2.0],[11,3,1.0],[11,6,1.0],[11,8,2.0],[11,12,1.0],[11,13,2.0],[11,15,1.0],[11,16,16.0],[11,20,1.0],[11,21,2.0],[11,25,2.0],[14,0,7.0],[14,7,8.0],[14,11,41.0],[14,12,1.0],[14,20,15.0],[14,22,2.0],[15,1,105.0],[15,27,1.0],[16,20,2.0],[17,0,2.0],[18,4,8.0],[18,8,1.0],[18,22,1.0],[18,27,1.0],[19,2,12.0],[20,11,1.0],[21,20,2.0],[23,2,41.0],[24,0,3.0],[24,3,1.0],[24,5,2.0],[24,21,1.0],[25,4,25.0],[26,17,2.0],[27,1,8.0],[27,3,9.0],[27,12,2.0],[27,17,1.0],[27,29,2.0],[29,0,1.0],[29,5,2.0],[29,13,2.0],[29,20,3.0],[29,22,19.0],[30,2,5.0],[30,12,1.0],[30,15,11.0],[34,8,1.0],[34,11,6.0],[36,1,1.0],[36,4,1.0],[36,17,1.0],[37,2,31.0],[38,11,3.0],[38,13,91.0],[39,1,1.0],[39,4,1.0],[39,21,1.0],[39,23,1.0],[40,6,2.0],[42,0,1.0],[42,15,1.0],[42,20,1.0],[43,12,4.0],[43,20,15.0],[44,6,1.0],[45,1,1.0],[45,2,1.0],[45,16,3.0],[46,16,2.0],[47,1,1.0],[48,22,3.0],[49,16,2.0],[50,0,55.0],[50,2,2.0],[50,7,1.0],[50,13,17.0],[50,16,1.0],[50,20,13.0],[50,22,9.0],[50,29,19.0],[52,6,2.0],[52,8,3.0],[52,12,1.0],[52,17,1.0],[52,30,1.0],[53,4,1.0],[54,0,2.0],[54,14,1.0],[55,20,1.0],[56,0,2.0],[58,3,1.0],[58,15,1.0],[58,17,2.0],[60,16,6.0],[62,1,1.0],[63,0,3.0],[63,11,1.0],[63,13,1.0],[66,9,1.0],[66,12,1.0],[67,0,99.0],[68,22,1.0],[75,20,6.0],[81,10,4.0],[82,4,1.0],[82,7,5.0],[82,11,26.0],[82,12,1.0],[85,19,2.0],[85,24,4.0],[85,28,25.0],[87,2,3.0],[87,4,3.0],[87,14,3.0],[87,15,1.0],[87,26,5.0],[90,9,1.0],[90,20,3.0],[92,11,2.0],[93,18,36.0],[96,15,1.0],[97,0,185.0],[97,2,12.0],[97,8,10.0],[97,11,2.0],[97,13,53.0],[97,14,4.0],[97,16,17.0],[97,19,1.0],[97,20,29.0],[97,22,24.0],[97,27,2.0],[97,29,33.0],[97,31,1.0],[98,1,1.0],[98,13,1.0],[99,22,8.0],[100,0,17.0],[100,4,18.0],[100,11,5.0],[100,12,5.0],[100,16,7.0],[100,22,10.0],[101,24,28.0],[103,18,2.0],[104,14,2.0],[105,0,1.0],[106,1,1.0],[106,3,4.0],[106,4,2.0],[106,14,1.0],[106,20,2.0],[106,22,2.0],[106,24,1.0],[107,2,1.0],[107,25,2.0],[109,13,1.0],[109,22,1.0],[110,0,9.0],[110,12,1.0],[110,13,4.0],[110,17,2.0],[110,20,5.0],[110,22,36.0],[110,29,1.0],[112,13,1.0],[112,20,1.0],[113,12,2.0],[113,20,5.0],[114,2,8.0],[114,17,1.0],[115,12,1.0],[116,7,4.0],[116,11,24.0],[116,13,1.0],[116,20,2.0],[117,8,2.0],[118,0,1.0],[118,2,15.0],[120,7,25.0],[120,22,1.0],[121,15,2.0],[123,28,1.0],[125,2,46.0],[126,0,5.0],[126,2,1.0],[126,4,10.0],[126,5,1.0],[126,9,4.0],[126,15,8.0],[126,18,3.0],[126,21,2.0],[126,23,1.0],[126,24,2.0],[127,2,2.0],[127,3,1.0],[127,4,1.0],[127,5,1.0],[127,19,4.0],[127,28,30.0],[128,29,1.0],[130,26,3.0],[132,4,3.0],[132,22,1.0],[132,27,2.0],[132,28,2.0],[136,20,1.0],[138,14,3.0],[139,20,1.0],[143,2,2.0],[143,21,1.0],[145,0,8.0],[145,2,1.0],[145,11,5.0],[145,13,28.0],[145,14,5.0],[145,15,34.0],[145,16,29.0],[145,20,4.0],[145,22,53.0],[146,2,32.0],[147,29,2.0],[149,22,12.0],[151,6,1.0],[152,0,1.0],[153,2,4.0],[153,16,8.0],[153,20,19.0],[154,22,5.0],[157,0,73.0],[157,24,8.0],[158,7,4.0],[158,11,39.0],[158,12,1.0],[158,22,2.0],[159,22,18.0],[159,29,6.0],[159,31,1.0],[161,22,1.0],[161,29,1.0],[162,22,1.0],[163,0,6.0],[164,18,3.0],[164,19,3.0],[164,21,7.0],[166,0,9.0],[166,2,1.0],[166,13,3.0],[166,19,1.0],[168,22,2.0],[169,0,1.0],[169,9,1.0],[169,23,1.0],[173,5,6.0],[173,20,9.0],[174,13,1.0],[174,20,2.0],[176,4,1.0],[176,7,6.0],[176,11,66.0],[176,20,1.0],[176,22,3.0],[177,11,2.0],[178,1,11.0],[178,3,3.0],[178,12,1.0],[178,13,3.0],[178,16,5.0],[178,22,3.0],[178,29,1.0],[179,15,1.0],[179,26,1.0],[180,6,3.0],[181,11,7.0],[181,19,1.0],[181,21,10.0],[182,24,1.0],[182,28,2.0],[184,15,74.0],[184,20,10.0],[185,0,3.0],[185,15,2.0],[186,1,2.0],[188,0,1.0],[188,3,2.0],[188,15,1.0],[188,22,2.0],[189,0,68.0],[189,28,38.0],[194,1,3.0],[194,6,4.0],[194,13,4.0],[194,14,3.0],[194,17,1.0],[194,21,1.0],[194,25,5.0],[194,26,5.0],[194,27,1.0],[194,30,13.0],[195,16,7.0],[196,1,2.0],[196,22,3.0],[197,1,1.0],[197,2,2.0],[198,0,2.0],[199,9,1.0],[200,22,2.0],[201,0,4.0],[201,2,3.0],[201,4,8.0],[201,7,1.0],[201,9,1.0],[201,15,5.0],[201,18,5.0],[201,21,4.0],[201,23,2.0],[201,24,4.0],[201,25,1.0],[202,15,1.0],[202,16,1.0],[203,28,18.0],[205,0,876.0],[205,1,4.0],[205,2,24.0],[205,4,3.0],[205,7,5.0],[205,8,63.0],[205,9,2.0],[205,11,14.0],[205,12,1427.0],[205,13,4.0],[205,16,83.0],[205,20,11747.0],[205,23,3.0],[205,24,3.0],[205,25,2.0],[205,28,3.0],[205,29,2.0],[205,31,12.0],[207,1,1.0],[207,13,2.0],[209,1,1.0],[209,15,3.0],[209,20,1.0],[210,8,4.0],[211,0,2.0],[211,3,1.0],[211,4,1.0],[211,6,3.0],[211,7,2.0],[211,8,7.0],[211,11,2.0],[211,12,7.0],[211,13,20.0],[211,20,18.0],[211,24,1.0],[211,25,3.0],[213,4,1.0],[213,20,1.0],[214,23,1.0],[215,4,2.0],[216,0,2.0],[216,13,1.0],[216,22,1.0],[217,0,152.0],[217,1,923.0],[217,2,82.0],[217,3,695.0],[217,5,2.0],[217,10,1.0],[217,12,129.0],[217,13,11.0],[217,14,6.0],[217,15,2.0],[217,17,6.0],[217,20,25.0],[217,22,11.0],[217,26,4.0],[217,27,1.0],[217,28,39.0],[217,29,14.0],[217,33,7.0],[220,1,2.0],[221,20,2.0],[222,1,1.0],[224,11,6.0],[224,20,1.0],[225,0,4.0],[225,4,1.0],[225,7,1.0],[225,11,49.0],[225,12,2.0],[225,22,1.0],[226,13,9.0],[226,20,2.0],[227,15,1.0],[227,16,1.0],[228,0,110.0],[229,6,1.0],[229,13,1.0],[230,0,5.0],[230,1,1.0],[234,4,1.0],[234,27,1.0],[235,12,1.0],[236,32,1.0],[238,0,3.0],[238,13,2.0],[238,20,3.0],[241,11,1.0],[241,16,11.0],[242,11,1.0],[242,23,9.0],[243,0,8.0],[246,12,2.0],[247,0,2.0],[250,0,1.0],[250,7,2.0],[250,11,12.0],[250,13,1.0],[251,23,3.0],[253,1,2.0],[254,7,10.0],[254,16,4.0],[258,0,5.0],[258,12,1.0],[258,16,1.0],[258,20,43.0],[259,2,2.0],[262,22,11.0],[263,0,4.0],[263,1,1.0],[263,2,4.0],[263,4,2.0],[263,15,4.0],[263,16,2.0],[263,20,1.0],[263,22,1.0],[265,0,2.0],[265,1,2.0],[265,4,2.0],[265,19,3.0],[265,24,4.0],[265,28,29.0],[266,0,136.0],[266,24,9.0],[267,19,3.0],[270,7,1.0],[270,11,4.0],[272,6,1.0],[273,9,1.0],[274,1,26.0],[274,2,75.0],[274,4,58.0],[274,5,35.0],[274,13,8.0],[274,21,1.0],[274,22,13.0],[274,29,4.0],[276,2,3.0],[277,6,1.0],[277,16,3.0],[277,23,81.0],[279,1,1.0],[279,2,2.0],[280,0,1.0],[280,8,4.0],[280,25,10.0],[282,0,3.0],[282,11,1.0],[283,0,10.0],[285,15,22.0],[286,22,25.0],[287,20,41.0],[288,5,1.0],[288,8,8.0],[288,20,2.0],[288,25,2.0],[290,13,2.0],[290,16,1.0],[291,16,10.0],[291,22,17.0],[292,8,2.0],[292,29,1.0],[294,0,2.0],[294,2,1.0],[294,3,2.0],[294,15,3.0],[294,18,1.0],[296,5,1.0],[297,16,3.0],[297,20,7.0],[297,21,5.0],[297,29,4.0],[298,0,1.0],[298,9,1.0],[298,13,6.0],[298,20,1.0],[298,21,1.0],[299,30,1.0],[300,0,3.0],[300,20,31.0],[300,25,2.0],[301,1,4.0],[301,2,5.0],[301,8,1.0],[302,0,1.0],[302,13,3.0],[302,14,2.0],[302,15,3.0],[304,0,2.0],[305,20,2.0],[305,23,11.0],[307,2,1.0],[308,2,3.0],[308,5,1.0],[308,11,4.0],[308,12,2.0],[308,13,7.0],[308,15,13.0],[308,20,11.0],[308,22,4.0],[308,24,10.0],[308,31,1.0],[310,20,2.0],[311,0,5.0],[311,3,1.0],[311,14,1.0],[311,19,3.0],[311,24,1.0],[311,28,21.0],[312,0,1.0],[312,16,1.0],[313,19,7.0],[313,28,20.0],[317,0,1.0],[317,3,2.0],[317,12,2.0],[317,24,1.0],[317,28,3.0],[318,16,18.0],[318,22,5.0],[318,26,1.0],[318,29,1.0],[322,0,266.0],[322,16,18.0],[323,0,8.0],[323,5,1.0],[323,7,1.0],[323,11,1.0],[323,13,2.0],[323,14,1.0],[323,15,13.0],[323,20,5.0],[324,1,2.0],[324,3,4.0],[324,15,1.0],[324,20,1.0],[327,2,40.0],[328,27,2.0],[330,14,1.0],[331,13,2.0],[331,20,4.0],[332,20,4.0],[336,8,1.0],[336,15,1.0],[336,22,6.0],[337,9,3.0],[337,16,4.0],[337,22,4.0],[340,6,1.0],[341,2,24.0],[342,13,3.0],[343,11,3.0],[344,11,1.0],[344,13,1.0],[345,0,3.0],[348,8,1.0],[348,20,7.0],[348,22,3.0],[349,20,2.0],[351,5,12.0],[353,13,11.0],[355,0,11.0],[355,2,1.0],[355,4,2.0],[355,5,1.0],[355,24,1.0],[355,25,2.0],[356,15,3.0],[358,0,1.0],[358,2,6.0],[358,3,6.0],[358,5,3.0],[358,6,5.0],[358,7,3.0],[358,8,20.0],[358,9,1.0],[358,11,4.0],[358,12,2.0],[358,13,2.0],[358,16,7.0],[358,17,2.0],[358,18,2.0],[358,19,417.0],[358,20,5.0],[358,21,8.0],[358,22,28.0],[358,23,252.0],[358,25,4.0],[358,26,859.0],[360,0,1.0],[361,0,1.0],[361,3,3.0],[361,4,2.0],[361,9,1.0],[361,19,8.0],[361,24,4.0],[361,28,44.0],[362,0,2.0],[363,23,2.0],[364,24,1.0],[364,28,7.0],[366,20,4.0],[368,7,2.0],[369,1,2.0],[371,13,6.0],[373,2,12.0],[374,3,1.0],[374,28,2.0],[375,0,10.0],[375,4,12.0],[375,7,2.0],[375,9,2.0],[375,11,3.0],[375,15,7.0],[375,16,2.0],[375,18,4.0],[375,21,1.0],[375,24,5.0],[376,0,10.0],[377,0,1.0],[377,5,1.0],[377,19,5.0],[377,24,3.0],[377,28,64.0],[379,16,2.0],[380,8,9.0],[382,0,32.0],[382,2,8.0],[382,13,2.0],[383,0,6.0],[384,0,2.0],[384,28,1.0],[385,28,2.0],[387,0,1.0],[387,23,1.0],[387,30,2.0],[389,0,8.0],[389,2,1.0],[389,4,3.0],[389,9,1.0],[389,11,3.0],[389,13,1.0],[389,15,7.0],[389,20,3.0],[389,22,1.0],[389,24,1.0],[390,13,18.0],[390,16,7.0],[391,32,1.0],[393,11,2.0],[394,11,1.0],[395,2,10.0],[396,1,2.0],[396,3,1.0],[396,12,1.0],[397,22,2.0],[400,1,4.0],[400,2,4.0],[400,4,1.0],[402,13,27.0],[402,17,3.0],[402,28,3.0],[403,12,1.0],[405,2,2.0],[405,14,1.0],[407,29,5.0],[408,0,283.0],[408,15,33.0],[410,20,2.0],[412,0,4.0],[412,11,5.0],[412,13,3.0],[412,20,4.0],[413,0,1.0],[413,1,2.0],[413,2,1.0],[413,4,1.0],[413,5,1.0],[413,6,43.0],[413,13,12.0],[413,14,2.0],[413,17,1.0],[413,22,1.0],[413,25,2.0],[413,32,1.0],[415,6,5.0],[415,8,2.0],[415,13,5.0],[415,17,1.0],[415,25,1.0],[418,13,1.0],[422,0,2.0],[422,20,1.0],[423,0,1.0],[423,28,5.0],[424,0,1.0],[424,4,2.0],[424,19,1.0],[424,28,17.0],[425,20,1.0],[427,1,1.0],[427,28,6.0],[430,0,58.0],[430,5,2.0],[431,9,1.0],[431,17,1.0],[432,1,1.0],[432,2,1.0],[432,13,1.0],[432,16,2.0],[432,20,2.0],[432,22,3.0],[433,0,2.0],[433,15,1.0],[434,16,4.0],[434,20,5.0],[435,0,3.0],[436,6,2.0],[436,21,2.0],[437,0,287.0],[437,1,4.0],[437,2,102.0],[437,3,66.0],[437,4,40.0],[437,5,4.0],[437,7,1.0],[437,9,35.0],[437,10,2.0],[437,11,19.0],[437,12,1.0],[437,13,20.0],[437,16,9.0],[437,17,28.0],[437,19,2.0],[437,20,7.0],[437,21,3.0],[437,22,7.0],[437,23,6.0],[437,24,6.0],[437,25,2.0],[440,14,3.0],[440,20,1.0],[442,1,1.0],[444,20,2.0],[445,20,7.0],[445,25,3.0],[446,2,4.0],[446,21,6.0],[450,1,1.0],[450,6,9.0],[450,11,1.0],[450,25,3.0],[451,24,2.0],[451,28,3.0],[455,6,15.0],[455,8,1.0],[455,14,2.0],[455,25,4.0],[455,30,3.0],[456,0,11.0],[456,15,73.0],[456,19,2.0],[456,32,1.0],[457,0,13.0],[457,1,50.0],[457,2,24.0],[457,8,3.0],[457,11,3.0],[457,13,7.0],[457,15,4.0],[457,16,7.0],[457,17,7.0],[459,22,2.0],[460,1,215.0],[460,2,73.0],[460,3,16.0],[460,8,11.0],[461,7,1.0],[461,16,40.0],[461,22,102.0],[461,29,1.0],[463,2,23.0],[464,0,1.0],[464,4,1.0],[464,7,3.0],[464,11,54.0],[464,12,1.0],[464,13,1.0],[464,20,6.0],[464,22,1.0],[466,13,27.0],[466,16,1.0],[466,22,12.0],[467,0,1.0],[467,3,1.0],[468,0,3.0],[468,3,1.0],[468,4,2.0],[468,14,2.0],[468,21,1.0],[468,22,1.0],[469,18,32.0],[474,0,1.0],[474,4,2.0],[474,11,38.0],[474,12,1.0],[475,13,3.0],[476,17,1.0],[478,25,1.0],[479,4,2.0],[482,0,152.0],[483,18,22.0],[485,7,37.0],[486,4,1.0],[486,7,14.0],[486,11,208.0],[487,2,23.0],[487,8,4.0],[489,22,1.0],[490,22,1.0],[493,2,2.0],[493,16,1.0],[494,11,2.0],[495,6,2.0],[497,0,2.0],[498,22,2.0],[500,0,6.0],[500,2,5.0],[500,22,1.0],[504,14,3.0],[505,1,1.0],[505,3,1.0],[506,2,1.0],[508,11,3.0],[509,0,2.0],[510,11,6.0],[512,13,1.0],[513,0,1.0],[513,23,1.0],[513,30,3.0],[514,4,27.0],[514,13,5.0],[516,27,2.0],[517,0,12.0],[517,2,1.0],[517,5,1.0],[517,14,6.0],[517,20,46.0],[517,32,1.0],[520,16,3.0],[521,12,2.0],[522,1,10.0],[522,2,1.0],[522,3,1.0],[522,12,1.0],[522,13,1.0],[522,15,1.0],[522,17,1.0],[522,20,2.0],[522,26,1.0],[522,33,1.0],[523,15,3.0],[524,0,1.0],[524,3,1.0],[524,4,2.0],[524,13,1.0],[524,14,1.0],[524,15,3.0],[525,0,116.0],[526,0,60.0],[526,2,4.0],[526,5,15.0],[526,12,4.0],[526,13,25.0],[526,17,6.0],[526,20,41.0],[526,21,9.0],[526,22,220.0],[526,27,2.0],[526,29,1.0],[526,31,1.0],[526,33,1.0],[527,1,2.0],[527,13,5.0],[529,11,1.0],[530,7,2.0],[530,11,21.0],[530,20,1.0],[531,0,2.0],[532,3,2.0],[534,7,4.0],[536,0,208.0],[536,12,29.0],[536,15,7.0],[536,19,1.0],[536,24,13.0],[536,25,1.0],[536,28,1.0],[536,29,2.0],[538,8,3.0],[538,9,1.0],[538,14,1.0],[538,15,4.0],[538,16,3.0],[538,21,2.0],[539,4,1.0],[539,15,1.0],[540,28,2.0],[541,9,4.0],[542,1,28.0],[543,6,14.0],[543,13,5.0],[543,25,2.0],[544,19,46.0],[544,22,5.0],[544,28,1.0],[544,29,1.0],[546,6,1.0],[548,13,2.0],[549,16,4.0],[550,22,19.0],[553,1,1.0],[553,3,2.0],[553,15,1.0],[553,20,1.0],[554,0,5.0],[554,11,1.0],[554,12,9.0],[554,13,1.0],[554,16,1.0],[554,20,71.0],[555,13,2.0],[557,6,1.0],[559,5,11.0],[559,13,20.0],[560,0,3.0],[561,22,12.0],[562,0,19.0],[563,6,1.0],[564,14,1.0],[568,7,16.0],[568,11,49.0],[568,13,2.0],[568,16,1.0],[568,22,2.0],[569,24,1.0],[571,0,2.0],[571,11,1.0],[571,16,1.0],[571,20,1.0],[573,17,1.0],[574,5,15.0],[575,11,1.0],[576,5,2.0],[576,20,4.0],[577,7,2.0],[577,11,1.0],[577,13,1.0],[577,20,1.0],[578,1,5.0],[579,4,2.0],[579,7,9.0],[579,11,71.0],[579,12,4.0],[579,13,3.0],[579,20,4.0],[579,22,2.0],[579,25,1.0],[581,9,1.0],[581,18,1.0],[581,22,1.0],[582,4,1.0],[582,5,8.0],[582,22,3.0],[583,0,6.0],[583,7,1.0],[583,11,3.0],[583,12,5.0],[583,22,2.0],[584,12,31.0],[584,31,2.0],[586,4,2.0],[587,0,2.0],[588,12,1.0],[588,13,1.0],[588,16,1.0],[588,22,1.0],[589,22,1.0],[590,16,6.0],[590,22,2.0],[590,26,1.0],[591,0,297.0],[591,11,1.0],[593,2,1.0],[593,17,5.0],[593,27,1.0],[593,28,2.0],[594,4,1.0],[594,6,12.0],[594,8,1.0],[594,10,1.0],[594,11,3.0],[594,13,12.0],[594,17,10.0],[594,20,1.0],[594,25,1.0],[594,26,1.0],[594,28,1.0],[594,30,1.0],[595,0,2.0],[596,0,2.0],[597,27,2.0],[598,11,1.0],[598,12,4.0],[598,20,25.0],[599,19,1.0],[599,23,3.0],[604,4,10.0],[607,28,1.0],[608,15,1.0],[609,20,1.0],[610,13,1.0],[610,16,2.0],[610,20,27.0],[610,23,3.0],[612,4,3.0],[612,15,4.0],[612,25,1.0],[614,13,32.0],[616,28,2.0],[617,15,16.0],[617,23,8.0],[619,6,7.0],[620,11,1.0],[620,15,1.0],[620,16,1.0],[621,1,2.0],[623,15,1.0],[623,16,1.0],[624,20,7.0],[625,1,1.0],[625,8,1.0],[625,25,2.0],[626,20,3.0],[627,2,1.0],[627,4,1.0],[628,2,1.0],[628,11,1.0],[630,0,9.0],[630,1,3.0],[630,4,4.0],[630,11,3.0],[631,7,1.0],[631,11,11.0],[631,18,1.0],[631,20,3.0],[632,0,114.0],[632,16,1.0],[633,25,1.0],[635,5,28.0],[635,16,1.0],[636,20,3.0],[638,0,1.0],[639,23,1.0],[641,13,2.0],[642,0,1.0],[642,2,15.0],[642,22,4.0],[644,3,1.0],[644,8,1.0],[650,5,4.0],[651,0,1.0],[651,22,2.0],[652,0,1.0],[652,12,1.0],[652,22,1.0],[654,1,3.0],[654,5,2.0],[654,6,69.0],[654,8,2.0],[654,13,8.0],[654,14,3.0],[654,15,1.0],[654,24,6.0],[654,25,4.0],[655,7,2.0],[655,11,7.0],[656,2,4.0],[657,28,1.0],[658,9,2.0],[659,0,1.0],[659,6,2.0],[659,7,2.0],[659,11,16.0],[659,13,1.0],[661,9,3.0],[661,21,1.0],[661,23,2.0],[662,1,1.0],[663,7,1.0],[663,17,5.0],[663,25,1.0],[666,17,8.0],[666,20,7.0],[667,6,1.0],[671,0,6.0],[671,22,2.0],[675,29,1.0],[676,0,2.0],[676,13,1.0],[677,28,4.0],[678,0,1.0],[678,5,1.0],[678,11,3.0],[678,13,1.0],[678,20,9.0],[678,22,1.0],[678,29,1.0],[679,3,2.0],[680,2,2.0],[682,2,1.0],[683,9,1.0],[683,20,1.0],[684,32,1.0],[685,13,6.0],[686,32,1.0],[687,22,7.0],[688,4,8.0],[690,12,2.0],[690,20,5.0],[691,0,2.0],[691,1,43.0],[691,6,39.0],[691,8,2.0],[691,9,1.0],[691,25,26.0],[691,32,5.0],[692,6,2.0],[692,13,2.0],[693,17,1.0],[694,27,1.0],[696,8,1.0],[697,13,1.0],[698,15,1.0],[700,22,2.0],[704,0,12.0],[706,15,21.0],[711,16,2.0],[711,22,28.0],[712,0,32.0],[712,1,2.0],[715,2,3.0],[716,4,1.0],[718,0,49.0],[718,6,1.0],[721,0,1.0],[723,13,73.0],[723,20,1.0],[724,0,3.0],[724,12,1.0],[726,0,18.0],[726,5,1.0],[727,0,4.0],[727,1,1.0],[727,3,2.0],[727,4,2.0],[727,6,1.0],[727,14,1.0],[727,15,2.0],[727,19,15.0],[727,24,12.0],[727,28,138.0],[728,0,5.0],[728,12,1.0],[728,20,28.0],[732,28,1.0],[733,20,3.0],[736,6,3.0],[737,12,10.0],[739,7,2.0],[739,16,7.0],[739,27,1.0],[740,12,7.0],[741,16,3.0],[741,22,6.0],[745,7,2.0],[745,11,4.0],[746,28,1.0],[748,8,1.0],[749,20,1.0],[752,33,1.0],[754,4,9.0],[754,12,5.0],[754,13,21.0],[754,20,46.0],[754,24,4.0],[754,29,1.0],[756,0,1.0],[756,14,1.0],[757,0,43.0],[761,20,3.0],[762,0,23.0],[762,6,1.0],[762,13,2.0],[763,15,1.0],[764,26,1.0],[767,0,224.0],[767,2,98.0],[767,3,5.0],[767,13,43.0],[767,16,24.0],[767,20,29.0],[767,29,2.0],[768,24,11.0],[768,27,1.0],[769,27,1.0],[771,19,1.0],[771,28,3.0],[772,4,11.0],[772,7,2.0],[772,16,6.0],[772,22,1.0],[774,15,3.0],[775,4,10.0],[775,22,3.0],[775,27,4.0],[776,17,4.0],[780,0,162.0],[780,1,34.0],[780,3,52.0],[780,4,118.0],[780,6,3.0],[780,12,1.0],[780,15,51.0],[780,16,11.0],[780,22,12.0],[781,12,2.0],[781,29,1.0],[785,16,1.0],[785,21,1.0],[787,2,3.0],[789,1,5.0],[789,3,6.0],[789,12,1.0],[789,13,1.0],[789,16,5.0],[789,26,1.0],[790,5,1.0],[790,13,2.0],[792,2,19.0],[794,0,93.0],[794,1,2.0],[794,2,12.0],[796,1,1.0],[796,6,17.0],[796,13,8.0],[796,25,2.0],[796,30,1.0],[797,28,3.0],[798,2,2.0],[798,6,4.0],[798,13,3.0],[799,9,1.0],[799,20,18.0],[801,11,4.0],[802,2,1.0],[802,15,1.0],[802,20,1.0],[802,25,26.0],[802,32,4.0],[803,17,1.0],[804,13,27.0],[805,0,1.0],[805,2,1.0],[808,0,140.0],[808,14,23.0],[808,20,2.0],[808,21,2.0],[808,22,3.0],[808,30,1.0],[809,4,2.0],[810,11,2.0],[814,0,2.0],[814,9,1.0],[814,13,4.0],[814,15,2.0],[814,20,3.0],[814,28,1.0],[815,0,2.0],[815,20,4.0],[816,12,1.0],[817,1,2.0],[820,0,1869.0],[820,1,7.0],[820,2,66.0],[820,4,3.0],[820,7,2.0],[820,8,126.0],[820,11,20.0],[820,12,2749.0],[820,13,4.0],[820,15,3.0],[820,16,185.0],[820,20,23940.0],[820,22,1.0],[820,24,2.0],[820,25,1.0],[820,26,1.0],[820,27,2.0],[820,28,4.0],[820,29,5.0],[820,31,27.0],[820,32,1.0],[822,0,1.0],[822,22,1.0],[823,7,1.0],[823,11,13.0],[824,18,4.0],[826,15,2.0],[826,20,2.0],[828,15,3.0],[830,0,1.0],[830,19,6.0],[830,22,1.0],[830,24,1.0],[830,28,8.0],[831,25,1.0],[833,11,5.0],[834,17,1.0],[835,0,2.0],[837,4,3.0],[838,0,1.0],[839,0,3.0],[839,2,1.0],[839,13,3.0],[840,19,1.0],[841,8,1.0],[841,12,2.0],[841,22,61.0],[841,32,1.0],[844,4,1.0],[846,1,1.0],[846,3,2.0],[846,9,8.0],[846,12,1.0],[846,21,1.0],[847,14,1.0],[847,16,1.0],[848,0,3.0],[849,7,1.0],[849,22,1.0],[850,2,2.0],[852,0,17.0],[852,1,1.0],[852,2,12.0],[852,4,60.0],[852,5,2.0],[852,7,10.0],[852,9,12.0],[852,10,1.0],[852,15,37.0],[852,16,1.0],[852,18,34.0],[852,21,9.0],[852,23,7.0],[852,24,24.0],[852,25,1.0],[853,2,1.0],[853,13,1.0],[853,15,35.0],[854,13,2.0],[856,11,1.0],[857,0,1.0],[857,1,1.0],[857,22,1.0],[857,24,1.0],[857,28,2.0],[860,29,2.0],[862,20,3.0],[863,0,1.0],[863,14,1.0],[863,15,3.0],[863,20,2.0],[865,1,2.0],[866,13,2.0],[867,24,1.0],[867,28,1.0],[869,29,1.0],[871,0,1.0],[871,4,3.0],[871,6,2.0],[871,7,41.0],[871,11,192.0],[871,13,6.0],[871,18,2.0],[871,22,1.0],[871,25,3.0],[872,1,2.0],[875,1,3.0],[875,3,2.0],[876,13,16.0],[876,30,1.0],[876,32,1.0],[877,2,1.0],[877,8,1.0],[877,17,1.0],[877,19,6.0],[877,26,24.0],[878,2,8.0],[879,14,1.0],[881,9,7.0],[885,22,20.0],[886,28,2.0],[887,0,802.0],[887,9,20.0],[887,11,2.0],[889,15,2.0],[889,23,1.0],[890,2,11.0],[890,9,1.0],[890,13,4.0],[890,15,1.0],[892,13,3.0],[892,20,1.0],[893,0,4.0],[893,4,4.0],[893,11,5.0],[893,16,2.0],[893,22,6.0],[893,27,2.0],[894,0,3.0],[894,2,1.0],[894,22,2.0],[895,1,8.0],[895,2,5.0],[895,12,27.0],[895,27,1.0],[896,19,2.0],[896,24,3.0],[896,25,1.0],[896,28,10.0],[898,7,1.0],[898,11,17.0],[900,15,1.0],[900,22,2.0],[901,26,1.0],[902,2,2.0],[902,22,2.0],[903,4,2.0],[904,12,1.0],[904,20,6.0],[905,23,3.0],[908,28,1.0],[910,0,1.0],[910,2,1.0],[911,0,1.0],[911,5,1.0],[915,0,9.0],[916,0,27.0],[918,29,1.0],[919,6,3.0],[919,13,2.0],[919,15,2.0],[919,30,1.0],[920,8,2.0],[921,27,1.0],[922,0,19.0],[922,2,1.0],[922,18,17.0],[923,22,4.0],[924,0,3.0],[925,22,1.0],[927,4,25.0],[928,13,1.0],[930,0,1.0],[930,23,1.0],[931,22,2.0],[932,20,1.0],[932,22,2.0],[933,12,1.0],[933,20,12.0],[934,7,5.0],[934,11,32.0],[934,13,2.0],[935,0,11.0],[935,2,1.0],[940,22,29.0],[944,15,2.0],[946,0,1.0],[946,22,2.0],[947,12,1.0],[947,15,1.0],[948,0,6.0],[948,2,35.0],[948,12,1.0],[948,22,25.0],[948,29,3.0],[953,0,6.0],[953,2,2.0],[953,3,1.0],[953,13,1.0],[953,15,3.0],[953,19,1.0],[953,20,1.0],[955,16,1.0],[956,0,1.0],[957,1,476.0],[957,3,346.0],[957,6,2.0],[957,12,77.0],[957,13,24.0],[957,16,58.0],[957,17,23.0],[957,20,17.0],[957,22,13.0],[957,23,1.0],[957,26,24.0],[957,28,7.0],[957,31,2.0],[958,0,2.0],[958,3,3.0],[958,6,1.0],[958,8,1.0],[958,9,1.0],[958,16,2.0],[959,0,3.0],[960,5,3.0],[960,8,4.0],[960,12,7.0],[960,14,1.0],[960,20,9.0],[960,22,9.0],[960,25,1.0],[960,29,2.0],[962,20,6.0],[965,12,1.0],[965,22,8.0],[966,5,4.0],[966,13,15.0],[966,20,171.0],[967,0,2.0],[967,7,32.0],[967,11,18.0],[968,13,26.0],[969,13,36.0],[971,13,1.0],[971,16,1.0],[971,22,1.0],[972,0,5.0],[972,13,1.0],[973,29,1.0],[974,22,1.0],[975,0,4.0],[976,11,1.0],[979,13,1.0],[979,15,1.0],[980,24,1.0],[980,28,2.0],[981,4,1.0],[981,19,2.0],[981,24,1.0],[981,28,24.0],[983,9,3.0],[984,3,1.0],[984,13,2.0],[984,28,37.0],[985,0,12.0],[987,0,2.0],[987,7,2.0],[987,11,25.0],[987,12,1.0],[987,13,9.0],[988,0,2.0],[988,15,4.0],[990,0,3.0],[990,8,2.0],[990,12,5.0],[990,20,27.0],[992,27,1.0],[996,0,64.0],[996,1,122.0],[996,2,172.0],[996,4,7.0],[996,5,1.0],[996,8,5.0],[996,11,6.0],[996,13,25.0],[996,15,20.0],[996,16,25.0],[996,17,22.0],[996,28,3.0],[997,15,1.0],[997,16,3.0],[997,25,2.0],[999,4,113.0],[1001,30,1.0],[1002,0,7.0],[1002,2,2.0],[1002,13,4.0],[1002,22,1.0],[1003,0,1.0],[1003,19,6.0],[1003,23,3.0],[1003,24,2.0],[1003,28,36.0],[1005,0,5.0],[1007,13,9.0],[1008,1,5.0],[1009,5,1.0],[1010,6,2.0],[1011,4,1.0],[1011,13,2.0],[1012,8,7.0],[1013,20,1.0],[1014,6,52.0],[1014,13,3.0],[1014,19,1.0],[1014,25,1.0],[1018,13,5.0],[1018,16,3.0],[1018,20,72.0],[1018,23,6.0],[1019,2,6.0],[1020,4,1.0],[1020,13,1.0],[1024,2,2.0],[1025,7,5.0],[1025,11,21.0],[1026,21,26.0],[1026,24,11.0],[1026,32,1.0],[1032,0,56.0],[1032,1,4.0],[1032,4,6.0],[1032,5,1.0],[1032,9,23.0],[1032,10,1.0],[1032,11,8.0],[1032,12,1.0],[1032,13,91.0],[1032,14,16.0],[1032,15,30.0],[1032,16,5.0],[1032,18,1.0],[1032,20,42.0],[1032,21,3.0],[1032,22,12.0],[1032,23,1.0],[1032,25,1.0],[1032,27,1.0],[1032,28,4.0],[1032,29,4.0],[1034,2,5.0],[1035,0,1.0],[1035,19,1.0],[1035,24,1.0],[1035,28,8.0],[1036,0,2.0],[1036,2,2.0],[1036,15,2.0],[1037,8,1.0],[1037,20,7.0],[1037,24,1.0],[1039,20,4.0],[1040,15,62.0],[1043,13,29.0],[1043,16,67.0],[1043,20,2.0],[1043,22,76.0],[1043,27,1.0],[1043,29,12.0],[1048,19,5.0],[1048,28,14.0],[1051,11,3.0],[1051,13,10.0],[1051,25,5.0],[1052,4,3.0],[1057,13,2.0],[1057,28,2.0],[1059,12,12.0],[1059,20,2.0],[1060,22,1.0],[1061,1,193.0],[1063,2,5.0],[1063,4,1.0],[1063,13,20.0],[1065,0,2.0],[1065,12,1.0],[1065,15,29.0],[1065,16,10.0],[1065,20,46.0],[1065,22,31.0],[1067,14,1.0],[1068,3,5.0],[1070,6,7.0],[1070,13,1.0],[1070,25,3.0],[1071,1,2.0],[1072,0,1.0],[1072,15,1.0],[1072,22,2.0],[1074,2,5.0],[1076,1,1.0],[1077,0,1.0],[1077,4,1.0],[1077,7,1.0],[1077,11,32.0],[1077,12,1.0],[1077,25,2.0],[1079,0,2.0],[1081,3,2.0],[1081,4,3.0],[1081,12,1.0],[1081,14,2.0],[1081,28,1.0],[1083,0,1.0],[1086,24,4.0],[1086,27,3.0],[1087,5,1.0],[1091,0,2.0],[1091,15,2.0],[1092,6,2.0],[1092,8,1.0],[1092,19,2.0],[1092,25,2.0],[1092,33,2.0],[1093,22,5.0],[1094,11,2.0],[1095,9,1.0],[1097,24,1.0],[1098,21,1.0],[1101,15,98.0],[1101,16,10.0],[1101,17,3.0],[1102,1,3.0],[1102,2,1.0],[1102,6,9.0],[1102,13,1.0],[1102,32,1.0],[1103,4,2.0],[1103,7,5.0],[1103,11,7.0],[1104,4,1.0],[1104,11,9.0],[1104,13,3.0],[1110,7,2.0],[1110,11,5.0],[1111,0,6.0],[1111,1,1.0],[1111,3,2.0],[1111,12,1.0],[1111,19,9.0],[1111,24,4.0],[1111,28,42.0],[1112,0,10.0],[1113,16,20.0],[1116,0,3.0],[1116,7,1.0],[1116,10,1.0],[1116,11,8.0],[1117,2,6.0],[1119,2,12.0],[1120,0,3.0],[1120,1,4.0],[1120,2,1.0],[1120,7,1.0],[1120,11,1.0],[1120,12,1.0],[1120,13,3.0],[1120,15,3.0],[1120,16,2.0],[1120,22,15.0],[1120,24,10.0],[1120,28,9.0],[1120,29,2.0],[1122,6,12.0],[1122,13,1.0],[1122,25,2.0],[1123,8,1.0],[1124,0,4.0],[1124,8,2.0],[1124,12,6.0],[1124,20,23.0],[1125,0,3.0],[1125,11,3.0],[1125,12,1.0],[1125,20,17.0],[1126,0,44.0],[1126,2,5.0],[1127,2,8.0],[1128,1,6.0],[1129,1,1.0],[1131,3,2.0],[1131,12,1.0],[1131,13,1.0],[1131,15,5.0],[1131,23,1.0],[1131,24,1.0],[1132,0,104.0],[1132,1,32.0],[1132,12,1.0],[1132,22,90.0],[1132,31,1.0],[1133,22,1.0],[1135,15,1.0],[1136,0,1.0],[1136,22,1.0],[1138,3,1.0],[1138,20,3.0],[1138,22,4.0],[1138,25,1.0],[1139,9,9.0],[1139,21,1.0],[1140,3,143.0],[1141,1,332.0],[1143,0,1.0],[1143,29,1.0],[1144,28,11.0],[1145,11,3.0],[1146,22,2.0],[1148,11,4.0],[1148,13,2.0],[1148,20,15.0],[1148,22,1.0],[1149,24,1.0],[1149,28,4.0],[1151,21,1.0],[1154,0,7.0],[1154,2,7.0],[1154,3,1.0],[1154,4,1.0],[1154,7,1.0],[1154,11,1.0],[1154,13,1.0],[1154,17,1.0],[1154,20,2.0],[1157,17,2.0],[1158,0,203.0],[1158,2,1.0],[1158,7,3.0],[1158,13,30.0],[1158,20,119.0],[1159,6,2.0],[1159,24,1.0],[1161,4,45.0],[1161,9,5.0],[1161,11,1.0],[1161,18,3.0],[1161,19,5.0],[1161,21,14.0],[1161,23,6.0],[1162,11,1.0],[1162,12,1.0],[1162,20,13.0],[1163,0,6.0],[1163,12,6.0],[1163,16,1.0],[1163,20,64.0],[1166,6,1.0],[1170,28,1.0],[1171,4,6.0],[1171,14,8.0],[1171,26,2.0],[1173,12,8.0],[1174,16,24.0],[1175,0,1.0],[1178,12,1.0],[1178,20,5.0],[1179,23,3.0],[1180,12,2.0],[1180,13,2.0],[1180,22,31.0],[1183,15,28.0],[1183,16,1.0],[1186,2,4.0],[1186,3,1.0],[1186,5,1.0],[1186,6,1.0],[1186,7,2.0],[1186,8,6.0],[1186,12,3.0],[1186,13,1.0],[1186,14,3.0],[1186,17,3.0],[1186,20,20.0],[1186,22,7.0],[1186,23,1.0],[1186,25,1.0],[1186,29,1.0],[1187,1,1.0],[1187,22,3.0],[1188,1,1.0],[1188,11,2.0],[1188,12,2.0],[1188,20,7.0],[1192,0,1.0],[1192,2,39.0],[1192,9,1.0],[1195,16,1.0],[1197,2,15.0],[1197,8,5.0],[1197,11,1.0],[1197,12,17.0],[1197,13,23.0],[1197,15,55.0],[1197,20,18.0],[1197,21,2.0],[1197,22,11.0],[1197,24,42.0],[1198,20,3.0],[1199,11,3.0],[1200,0,3.0],[1203,1,1.0],[1204,20,2.0],[1204,24,1.0],[1204,28,2.0],[1209,16,2.0],[1209,19,12.0],[1209,23,10.0],[1209,26,27.0],[1209,30,1.0],[1210,20,3.0],[1210,22,1.0],[1212,22,2.0],[1213,4,2.0],[1213,7,2.0],[1213,11,10.0],[1213,22,1.0],[1215,2,2.0],[1216,1,3.0],[1216,3,2.0],[1216,12,1.0],[1216,22,1.0],[1217,13,2.0],[1217,22,1.0],[1219,15,2.0],[1220,16,7.0],[1222,16,8.0],[1223,16,1.0],[1223,22,1.0],[1224,0,108.0],[1224,5,4.0],[1224,22,46.0],[1225,2,21.0],[1225,10,1.0],[1228,1,1.0],[1228,3,1.0],[1228,15,1.0],[1228,22,1.0],[1229,1,1.0],[1229,9,2.0],[1230,0,16.0],[1232,4,2.0],[1233,16,17.0],[1234,2,1.0],[1235,2,28.0],[1236,11,2.0],[1238,0,6.0],[1238,11,2.0],[1238,12,15.0],[1238,13,1.0],[1238,16,2.0],[1238,20,123.0],[1239,5,2.0],[1239,13,14.0],[1239,14,21.0],[1239,17,46.0],[1239,20,6.0],[1239,22,10.0],[1239,29,4.0],[1241,27,1.0],[1242,0,1.0],[1242,11,1.0],[1242,20,2.0],[1244,0,2.0],[1244,12,2.0],[1244,20,7.0],[1246,2,2.0],[1246,4,1.0],[1246,5,1.0],[1246,8,3.0],[1246,12,4.0],[1246,13,14.0],[1246,15,3.0],[1246,16,22.0],[1246,18,2.0],[1246,21,2.0],[1246,22,17.0],[1246,25,2.0],[1247,13,2.0],[1247,15,1.0],[1247,22,1.0],[1248,0,1.0],[1250,0,1.0],[1250,28,10.0],[1251,7,3.0],[1251,16,2.0],[1251,22,32.0],[1251,29,1.0],[1253,11,1.0],[1255,13,1.0],[1255,28,30.0],[1257,0,1.0],[1257,1,6.0],[1257,2,3.0],[1257,4,2.0],[1257,5,2.0],[1257,6,81.0],[1257,13,39.0],[1257,15,1.0],[1257,17,2.0],[1257,21,2.0],[1257,25,8.0],[1257,30,2.0],[1257,32,1.0],[1259,1,1.0],[1259,22,40.0],[1260,7,25.0],[1261,13,1.0],[1261,23,1.0],[1263,19,1.0],[1263,28,1.0],[1264,28,2.0],[1266,0,2.0],[1266,4,1.0],[1266,7,7.0],[1266,11,53.0],[1266,12,2.0],[1266,20,2.0],[1267,16,104.0],[1269,0,3.0],[1269,1,2.0],[1269,2,2.0],[1269,3,4.0],[1269,13,2.0],[1269,16,3.0],[1269,20,3.0],[1269,22,5.0],[1271,13,1.0],[1272,4,1.0],[1272,22,2.0],[1276,0,47.0],[1280,7,7.0],[1280,11,61.0],[1280,12,1.0],[1280,13,2.0],[1280,22,1.0],[1282,0,27.0],[1284,4,2.0],[1285,29,1.0],[1286,21,3.0],[1287,0,2.0],[1287,4,2.0],[1287,5,1.0],[1287,6,2.0],[1287,7,49.0],[1287,8,2.0],[1287,11,27.0],[1287,12,2.0],[1287,13,27.0],[1287,15,4.0],[1287,22,5.0],[1287,25,8.0],[1289,20,1.0],[1289,23,1.0],[1290,19,2.0],[1291,2,1.0],[1291,12,1.0],[1291,13,3.0],[1291,16,10.0],[1291,22,5.0],[1293,0,57.0],[1293,16,3.0],[1295,4,146.0],[1295,18,2.0],[1295,23,11.0],[1296,0,1.0],[1296,25,13.0],[1297,13,1.0],[1297,15,3.0],[1299,6,1.0],[1304,1,2.0],[1304,3,2.0],[1304,9,2.0],[1304,13,2.0],[1304,16,4.0],[1304,22,5.0],[1304,29,1.0],[1306,0,8.0],[1307,6,1.0],[1308,0,3.0],[1308,12,3.0],[1308,20,36.0],[1309,26,3.0],[1311,32,1.0],[1314,0,7.0],[1314,6,3.0],[1314,10,1.0],[1314,12,1.0],[1317,1,3.0],[1318,24,1.0],[1318,28,2.0],[1319,16,1.0],[1324,17,7.0],[1324,21,1.0],[1324,30,1.0],[1325,9,90.0],[1330,28,2.0],[1331,6,2.0],[1331,24,1.0],[1334,13,29.0],[1336,0,4.0],[1336,28,6.0],[1338,1,30.0],[1338,8,5.0],[1338,13,7.0],[1338,19,4.0],[1338,22,34.0],[1338,26,2.0],[1338,29,1.0],[1338,31,1.0],[1338,32,1.0],[1339,4,1.0],[1339,23,10.0],[1340,0,3.0],[1340,4,1.0],[1341,4,1.0],[1341,7,2.0],[1341,11,20.0],[1341,22,1.0],[1342,3,1.0],[1344,9,7.0],[1347,0,1.0],[1347,4,1.0],[1347,15,1.0],[1347,18,1.0],[1347,19,4.0],[1347,24,2.0],[1347,28,22.0],[1349,2,2.0],[1349,28,1.0],[1350,6,2.0],[1350,13,1.0],[1350,25,1.0],[1351,16,8.0],[1352,0,259.0],[1352,8,13.0],[1352,11,11.0],[1352,12,3.0],[1352,16,1.0],[1352,19,1.0],[1352,22,163.0],[1352,31,1.0],[1353,6,1.0],[1353,14,2.0],[1353,15,2.0],[1354,0,2.0],[1355,0,4.0],[1355,1,8.0],[1355,3,2.0],[1355,5,1.0],[1355,9,2.0],[1355,12,5.0],[1355,13,14.0],[1355,14,5.0],[1355,15,1.0],[1355,18,3.0],[1355,20,1.0],[1355,24,2.0],[1356,12,2.0],[1356,20,12.0],[1360,13,2.0],[1363,16,4.0],[1363,27,2.0],[1365,4,1.0],[1365,5,2.0],[1365,8,1.0],[1367,29,2.0],[1368,2,1.0],[1368,11,3.0],[1368,20,8.0],[1368,32,2.0],[1370,22,12.0],[1371,7,3.0],[1371,11,44.0],[1371,12,2.0],[1371,18,2.0],[1371,20,1.0],[1372,6,10.0],[1372,26,1.0],[1372,30,1.0],[1375,8,2.0],[1378,13,2.0],[1381,13,56.0],[1381,22,16.0],[1381,23,1.0],[1382,1,11.0],[1385,0,3.0],[1389,13,2.0],[1389,22,20.0],[1390,2,5.0],[1390,5,3.0],[1390,11,6.0],[1390,12,64.0],[1390,21,1.0],[1391,22,1.0],[1399,0,4.0],[1399,8,1.0],[1399,14,1.0],[1399,19,11.0],[1399,28,62.0],[1399,29,3.0],[1400,29,1.0],[1401,0,172.0],[1401,2,23.0],[1401,13,20.0],[1401,22,10.0],[1402,11,1.0],[1403,13,1.0],[1404,2,4.0],[1404,3,1.0],[1404,5,5.0],[1404,6,2.0],[1404,7,1.0],[1404,8,7.0],[1404,12,12.0],[1404,17,2.0],[1404,19,2.0],[1404,20,17.0],[1404,21,2.0],[1404,22,23.0],[1404,23,1.0],[1404,25,1.0],[1404,29,1.0],[1405,30,1.0],[1406,1,1.0],[1406,6,1.0],[1409,1,2.0],[1409,6,5.0],[1409,13,2.0],[1409,25,2.0],[1411,1,13.0],[1411,3,25.0],[1411,12,7.0],[1411,13,1.0],[1411,16,1.0],[1411,20,3.0],[1411,22,1.0],[1413,6,2.0],[1413,13,6.0],[1413,25,2.0],[1413,30,3.0],[1414,16,2.0],[1415,0,2.0],[1415,20,2.0],[1417,11,14.0],[1417,13,3.0],[1417,21,22.0],[1419,12,3.0],[1419,20,17.0],[1420,16,3.0],[1422,11,2.0],[1423,1,1.0],[1423,4,1.0],[1423,13,1.0],[1423,15,3.0],[1424,2,2.0],[1425,11,5.0],[1425,12,1.0],[1426,16,2.0],[1428,5,1.0],[1430,2,1.0],[1430,20,1.0],[1432,0,2.0],[1432,12,6.0],[1432,20,42.0],[1433,0,2.0],[1434,27,1.0],[1435,12,181.0],[1435,31,1.0],[1435,33,2.0],[1436,28,2.0],[1437,3,3.0],[1437,4,1.0],[1437,15,2.0],[1438,0,5.0],[1438,2,1.0],[1438,26,1.0],[1439,0,69.0],[1440,0,2.0],[1440,11,1.0],[1440,12,2.0],[1440,20,52.0],[1443,0,3.0],[1445,0,292.0],[1445,4,1.0],[1445,14,40.0],[1445,22,1.0],[1446,27,1.0],[1446,29,4.0],[1447,19,2.0],[1447,25,1.0],[1447,28,10.0],[1449,0,1.0],[1449,22,1.0],[1450,2,4.0],[1450,12,2.0],[1450,13,63.0],[1450,16,10.0],[1450,20,2.0],[1450,22,28.0],[1450,29,3.0],[1452,16,27.0],[1454,0,4.0],[1454,12,1.0],[1454,14,2.0],[1458,0,1.0],[1458,2,1.0],[1458,11,37.0],[1458,13,1.0],[1458,20,4.0],[1458,21,2.0],[1458,27,2.0],[1459,1,3.0],[1459,3,3.0],[1459,12,1.0],[1459,13,1.0],[1459,20,1.0],[1459,22,1.0],[1460,16,2.0],[1460,20,1.0],[1462,3,273.0],[1464,13,1.0],[1464,17,2.0],[1464,22,2.0],[1464,24,13.0],[1465,1,1.0],[1465,2,1.0],[1466,2,17.0],[1468,16,1.0],[1468,22,1.0],[1469,0,2.0],[1469,2,2.0],[1469,23,1.0],[1470,1,2.0],[1470,12,1.0],[1471,13,1.0],[1472,12,1.0],[1475,16,1.0],[1475,20,3.0],[1475,22,6.0],[1477,21,1.0],[1478,6,3.0],[1478,13,5.0],[1479,0,1.0],[1479,4,1.0],[1480,13,2.0],[1482,13,1.0],[1482,21,5.0],[1484,12,2.0],[1486,0,4.0],[1486,2,6.0],[1486,4,1.0],[1486,13,1.0],[1486,15,1.0],[1486,16,1.0],[1486,22,1.0],[1487,0,88.0],[1487,2,4.0],[1487,12,36.0],[1487,16,10.0],[1487,29,1.0],[1488,22,2.0],[1491,22,7.0],[1493,15,2.0],[1495,11,4.0],[1496,11,7.0],[1498,28,3.0],[1499,7,1.0],[1499,11,19.0],[1500,25,2.0],[1501,2,6.0],[1501,16,2.0],[1502,1,33.0],[1503,1,264.0],[1506,6,4.0],[1506,24,1.0],[1506,33,2.0],[1507,11,1.0],[1510,6,1.0],[1510,25,3.0],[1511,17,2.0],[1513,2,2.0],[1513,16,3.0],[1514,0,1.0],[1514,12,1.0],[1515,16,1.0],[1518,13,5.0],[1520,13,7.0],[1520,17,1.0],[1520,20,16.0],[1520,21,2.0],[1521,0,1.0],[1521,7,2.0],[1522,6,1.0],[1525,11,5.0],[1526,6,1.0],[1527,12,1.0],[1527,22,30.0],[1528,22,2.0],[1532,0,1.0],[1532,2,1.0],[1532,13,1.0],[1532,15,2.0],[1534,14,7.0],[1535,7,1.0],[1535,11,2.0],[1535,12,1.0],[1537,9,3.0],[1538,11,8.0],[1540,0,1.0],[1540,4,1.0],[1540,13,1.0],[1540,18,1.0],[1540,22,1.0],[1540,28,3.0],[1543,29,3.0],[1545,16,15.0],[1546,14,5.0],[1546,15,1.0],[1546,19,1.0],[1546,20,1.0],[1547,0,1.0],[1547,1,2.0],[1547,3,4.0],[1547,11,2.0],[1547,18,2.0],[1547,24,1.0],[1548,20,1.0],[1550,5,1.0],[1550,15,1.0],[1550,16,3.0],[1551,1,1.0],[1551,2,2.0],[1552,15,1.0],[1554,0,10.0],[1554,4,14.0],[1554,5,3.0],[1554,7,1.0],[1554,15,11.0],[1554,18,13.0],[1554,21,1.0],[1554,23,1.0],[1554,24,2.0],[1554,25,1.0],[1555,11,6.0],[1557,0,11.0],[1557,15,124.0],[1558,20,62.0],[1560,28,3.0],[1561,1,1.0],[1561,6,5.0],[1561,13,2.0],[1561,25,3.0],[1562,1,1.0],[1562,19,2.0],[1562,28,3.0],[1564,0,16.0],[1564,2,1.0],[1564,5,11.0],[1564,9,30.0],[1564,11,15.0],[1564,13,27.0],[1564,15,65.0],[1564,16,9.0],[1564,20,196.0],[1564,28,5.0],[1571,16,2.0],[1573,11,10.0],[1575,0,80.0],[1577,11,4.0],[1577,16,1.0],[1580,28,6.0],[1582,0,5.0],[1582,2,2.0],[1582,11,1.0],[1583,8,2.0],[1583,12,16.0],[1583,13,36.0],[1583,15,27.0],[1583,20,26.0],[1583,21,1.0],[1586,0,2.0],[1586,12,2.0],[1586,20,17.0],[1588,12,10.0],[1588,13,7.0],[1588,14,2.0],[1588,16,1.0],[1590,0,4.0],[1590,5,1.0],[1590,13,37.0],[1590,20,14.0],[1590,22,2.0],[1590,29,2.0],[1592,0,1.0],[1592,4,1.0],[1592,11,26.0],[1592,20,2.0],[1593,17,1.0],[1593,27,3.0],[1594,14,1.0],[1595,0,6.0],[1595,6,1.0],[1595,12,2.0],[1595,13,25.0],[1595,16,497.0],[1595,22,259.0],[1595,26,4.0],[1595,29,39.0],[1596,1,1.0],[1597,14,1.0],[1597,21,1.0],[1601,29,2.0],[1602,7,11.0],[1604,17,10.0],[1604,30,1.0],[1606,0,28.0],[1607,0,1.0],[1607,11,5.0],[1607,13,5.0],[1608,29,1.0],[1610,13,5.0],[1610,16,16.0],[1610,20,2.0],[1610,22,11.0],[1610,29,2.0],[1610,31,1.0],[1611,13,28.0],[1612,1,3.0],[1615,0,11.0],[1615,2,1.0],[1615,4,1.0],[1615,10,2.0],[1615,20,2.0],[1615,24,1.0],[1619,1,1.0],[1619,15,1.0],[1619,28,1.0],[1620,16,7.0],[1620,20,1.0],[1622,19,3.0],[1622,28,12.0],[1622,29,2.0],[1625,3,3.0],[1625,20,2.0],[1625,22,1.0],[1626,9,14.0],[1627,12,1.0],[1627,22,19.0],[1628,22,33.0],[1630,22,93.0],[1633,4,1.0],[1635,1,11.0],[1635,3,4.0],[1635,12,1.0],[1635,13,2.0],[1635,28,2.0],[1636,0,1.0],[1636,2,3.0],[1636,4,8.0],[1636,6,1.0],[1636,7,1.0],[1636,8,2.0],[1636,9,2.0],[1636,11,2.0],[1636,15,2.0],[1636,18,5.0],[1636,23,1.0],[1636,24,2.0],[1638,5,7.0],[1639,15,2.0],[1641,0,2.0],[1641,4,1.0],[1641,5,2.0],[1641,6,26.0],[1641,8,4.0],[1641,13,15.0],[1641,16,1.0],[1641,25,10.0],[1641,30,3.0],[1641,32,1.0],[1643,0,2.0],[1645,1,2.0],[1646,16,13.0],[1646,22,8.0],[1646,29,2.0],[1647,4,1.0],[1649,0,14.0],[1649,8,1.0],[1649,10,1.0],[1649,12,1.0],[1649,14,3.0],[1649,15,5.0],[1649,17,1.0],[1649,23,2.0],[1651,14,1.0],[1654,20,1.0],[1656,19,1.0],[1656,23,1.0],[1656,26,1.0],[1658,0,44.0],[1658,1,5.0],[1658,2,4.0],[1658,4,5.0],[1658,5,2.0],[1658,7,1.0],[1658,8,2.0],[1658,9,15.0],[1658,11,19.0],[1658,12,4.0],[1658,13,148.0],[1658,14,8.0],[1658,15,15.0],[1658,16,12.0],[1658,18,1.0],[1658,20,37.0],[1658,22,18.0],[1658,28,6.0],[1658,31,1.0],[1659,6,1.0],[1659,7,3.0],[1659,9,3.0],[1659,12,9.0],[1659,13,18.0],[1659,16,82.0],[1659,20,7.0],[1659,22,56.0],[1659,27,1.0],[1659,29,10.0],[1660,4,1.0],[1660,15,7.0],[1660,18,1.0],[1660,21,2.0],[1660,24,4.0],[1661,0,2.0],[1665,17,1.0],[1668,11,1.0],[1668,13,1.0],[1669,0,1.0],[1669,8,3.0],[1669,15,1.0],[1669,20,1.0],[1670,17,5.0],[1672,11,4.0],[1675,0,8.0],[1675,12,1.0],[1675,15,71.0],[1675,16,13.0],[1675,20,87.0],[1675,22,88.0],[1675,27,1.0],[1675,29,1.0],[1676,22,2.0],[1677,29,7.0],[1678,16,8.0],[1680,15,26.0],[1682,11,2.0],[1683,32,1.0],[1684,18,1.0],[1687,13,2.0],[1688,0,1.0],[1688,3,126.0],[1688,11,1.0],[1688,12,7.0],[1688,22,51.0],[1688,24,1.0],[1688,25,1.0],[1689,0,33.0],[1689,3,1.0],[1689,4,1.0],[1690,12,2.0],[1690,22,28.0],[1691,31,1.0],[1692,0,7.0],[1692,1,3.0],[1692,4,5.0],[1692,6,1.0],[1692,7,45.0],[1692,11,50.0],[1692,12,3.0],[1692,13,5.0],[1692,15,3.0],[1692,18,2.0],[1692,20,4.0],[1692,22,2.0],[1692,23,2.0],[1692,25,3.0],[1694,0,2.0],[1694,4,2.0],[1694,14,1.0],[1694,18,1.0],[1694,19,6.0],[1694,24,1.0],[1694,28,87.0],[1695,2,3.0],[1696,12,3.0],[1697,2,12.0],[1697,29,1.0],[1698,6,5.0],[1698,8,2.0],[1698,13,3.0],[1698,25,1.0],[1699,9,1.0],[1700,9,1.0],[1700,11,3.0],[1700,13,6.0],[1700,15,3.0],[1700,20,1.0],[1701,15,7.0],[1706,20,1.0],[1707,2,1.0],[1707,24,1.0],[1707,27,3.0],[1708,20,1.0],[1710,15,3.0],[1710,24,3.0],[1711,0,55.0],[1711,7,96.0],[1711,25,3.0],[1712,0,51.0],[1712,2,2.0],[1712,5,6.0],[1712,7,4.0],[1712,8,3.0],[1712,13,1.0],[1712,14,4.0],[1712,15,65.0],[1712,16,2.0],[1712,18,4.0],[1712,20,7.0],[1714,5,1.0],[1714,6,6.0],[1714,8,1.0],[1714,13,14.0],[1714,24,2.0],[1714,25,8.0],[1715,1,3.0],[1715,6,1.0],[1715,25,3.0],[1715,33,3.0],[1716,0,1.0],[1716,13,17.0],[1716,20,4.0],[1718,20,2.0],[1719,9,30.0],[1720,0,7.0],[1721,7,4.0],[1721,13,1.0],[1722,2,9.0],[1724,0,3.0],[1725,0,24.0],[1725,4,6.0],[1725,5,12.0],[1725,8,1.0],[1725,12,17.0],[1725,13,19.0],[1725,16,1.0],[1725,17,4.0],[1725,20,10.0],[1725,21,1.0],[1725,22,9.0],[1725,24,1.0],[1725,29,1.0],[1725,31,1.0],[1726,13,8.0],[1727,2,1.0],[1727,17,1.0],[1727,30,1.0],[1728,6,1.0],[1730,7,1.0],[1730,11,3.0],[1733,0,1.0],[1733,15,1.0],[1734,0,1.0],[1734,1,1.0],[1734,6,1.0],[1735,31,2.0],[1736,11,1.0],[1736,13,2.0],[1738,14,3.0],[1739,1,2.0],[1739,3,1.0],[1740,0,1.0],[1740,12,1.0],[1740,20,6.0],[1741,0,551.0],[1741,1,27.0],[1741,11,2.0],[1741,12,1.0],[1741,14,15.0],[1741,20,19.0],[1741,21,21.0],[1741,22,99.0],[1741,26,2.0],[1742,0,7.0],[1742,3,2.0],[1742,4,11.0],[1742,7,1.0],[1742,10,2.0],[1742,12,2.0],[1742,15,3.0],[1742,16,1.0],[1742,18,4.0],[1742,21,4.0],[1742,23,2.0],[1742,24,2.0],[1749,0,21.0],[1750,20,5.0],[1752,1,11.0],[1753,26,37.0],[1755,20,1.0],[1756,12,3.0],[1759,11,5.0],[1760,12,3.0],[1761,7,113.0],[1761,22,7.0],[1762,0,2.0],[1762,2,3.0],[1762,5,18.0],[1762,7,10.0],[1762,9,1.0],[1762,11,21.0],[1762,12,6.0],[1762,13,14.0],[1762,15,98.0],[1762,16,102.0],[1762,18,9.0],[1762,20,4.0],[1762,22,92.0],[1762,29,5.0],[1763,7,1.0],[1763,18,1.0],[1764,0,2.0],[1764,7,19.0],[1766,0,10.0],[1766,14,1.0],[1768,0,25.0],[1768,18,2.0],[1769,11,4.0],[1769,12,1.0],[1770,0,222.0],[1770,11,3.0],[1770,13,5.0],[1770,20,67.0],[1771,0,2.0],[1771,4,3.0],[1771,7,7.0],[1771,11,59.0],[1771,16,1.0],[1771,20,1.0],[1772,0,201.0],[1772,1,1.0],[1772,22,1.0],[1772,24,1.0],[1772,25,1.0],[1772,29,1.0],[1774,4,1.0],[1774,7,1.0],[1774,11,17.0],[1774,25,1.0],[1776,0,5.0],[1776,1,3.0],[1776,13,6.0],[1776,20,64.0],[1776,26,4.0],[1777,3,2.0],[1778,2,1.0],[1778,6,2.0],[1778,12,2.0],[1778,17,1.0],[1778,19,25.0],[1778,20,2.0],[1778,22,5.0],[1778,26,59.0],[1779,16,2.0],[1780,17,2.0],[1780,32,1.0],[1781,0,8.0],[1781,4,6.0],[1781,5,1.0],[1781,11,1.0],[1781,15,4.0],[1781,18,7.0],[1781,21,1.0],[1781,24,4.0],[1783,11,1.0],[1784,15,7.0],[1785,5,5.0],[1785,8,7.0],[1786,13,2.0],[1791,0,31.0],[1792,6,8.0],[1792,13,1.0],[1792,20,2.0],[1792,30,2.0],[1794,0,28.0],[1794,1,1.0],[1794,4,1.0],[1795,22,2.0],[1796,0,1.0],[1796,15,10.0],[1797,14,1.0],[1799,12,20.0],[1799,13,5.0],[1799,15,155.0],[1799,20,53.0],[1800,15,9.0],[1801,13,2.0],[1801,22,1.0],[1802,0,23.0],[1802,7,16.0],[1802,11,1.0],[1802,12,6.0],[1802,13,1.0],[1802,20,51.0],[1803,20,2.0],[1804,0,1.0],[1804,7,2.0],[1804,11,9.0],[1805,1,1.0],[1806,4,1.0],[1806,5,1.0],[1806,30,1.0],[1806,32,1.0],[1807,0,1.0],[1807,13,1.0],[1807,20,6.0],[1808,16,1.0],[1810,2,1.0],[1810,17,1.0],[1811,2,2.0],[1812,0,177.0],[1812,1,19.0],[1812,26,6.0],[1814,0,1.0],[1819,13,3.0],[1820,22,74.0],[1821,29,1.0],[1822,15,5.0],[1823,13,1.0],[1824,13,1.0],[1824,25,3.0],[1826,16,3.0],[1826,22,1.0],[1827,15,2.0],[1827,16,1.0],[1828,1,1.0],[1830,6,1.0],[1830,25,3.0],[1831,25,2.0],[1832,3,1.0],[1832,16,2.0],[1833,4,1.0],[1833,7,1.0],[1833,22,3.0],[1833,27,9.0],[1833,28,3.0],[1834,0,3.0],[1834,4,3.0],[1834,7,15.0],[1834,11,89.0],[1834,20,1.0],[1834,22,1.0],[1839,0,1.0],[1840,22,2.0],[1842,0,4.0],[1843,5,3.0],[1843,6,13.0],[1843,13,10.0],[1843,25,4.0],[1843,30,3.0],[1845,0,56.0],[1845,1,6.0],[1845,4,5.0],[1845,5,2.0],[1845,9,13.0],[1845,11,8.0],[1845,12,5.0],[1845,13,125.0],[1845,14,4.0],[1845,15,11.0],[1845,16,14.0],[1845,17,1.0],[1845,18,2.0],[1845,20,42.0],[1845,21,7.0],[1845,22,27.0],[1845,29,1.0],[1846,4,3.0],[1846,9,1.0],[1846,12,2.0],[1846,15,3.0],[1846,18,1.0],[1846,24,1.0],[1848,7,4.0],[1850,2,1.0],[1850,7,7.0],[1850,8,4.0],[1850,12,1.0],[1850,20,1.0],[1850,22,39.0],[1851,17,1.0],[1853,4,1.0],[1854,6,1.0],[1856,1,2.0],[1858,9,2.0],[1859,26,2.0],[1860,2,27.0],[1862,19,2.0],[1862,29,2.0],[1864,0,16.0],[1864,8,3.0],[1864,11,4.0],[1864,12,27.0],[1864,13,6.0],[1864,19,6.0],[1864,22,7.0],[1868,1,1.0],[1868,6,1.0],[1869,2,1.0],[1869,28,1.0],[1870,6,2.0],[1870,25,31.0],[1872,11,6.0],[1872,20,1.0],[1874,4,101.0],[1874,20,41.0],[1875,0,129.0],[1875,1,25.0],[1875,2,90.0],[1875,3,10.0],[1875,4,7.0],[1875,8,8.0],[1875,12,2.0],[1875,13,14.0],[1875,15,65.0],[1875,16,26.0],[1875,18,1.0],[1875,20,4.0],[1875,22,28.0],[1875,24,1.0],[1875,29,4.0],[1876,0,2.0],[1876,9,1.0],[1876,12,3.0],[1876,13,2.0],[1876,14,1.0],[1876,15,5.0],[1876,16,1.0],[1876,18,4.0],[1876,23,1.0],[1876,26,1.0],[1877,15,1.0],[1877,20,1.0],[1878,29,5.0],[1879,6,6.0],[1879,13,6.0],[1879,14,1.0],[1879,25,2.0],[1881,13,2.0],[1881,16,1.0],[1881,20,26.0],[1883,11,1.0],[1883,13,8.0],[1883,20,3.0],[1883,22,8.0],[1886,0,2.0],[1888,0,1.0],[1888,10,1.0],[1891,11,1.0],[1893,2,4.0],[1894,0,58.0],[1894,2,31.0],[1894,15,113.0],[1894,20,6.0],[1895,13,2.0],[1896,25,6.0],[1898,0,133.0],[1898,1,16.0],[1898,11,4.0],[1898,20,9.0],[1898,21,8.0],[1898,22,34.0],[1898,26,4.0],[1898,29,1.0],[1899,0,2.0],[1899,7,1.0],[1899,11,26.0],[1900,0,3.0],[1900,2,3.0],[1900,4,3.0],[1900,7,3.0],[1900,8,1.0],[1900,9,2.0],[1900,15,4.0],[1900,18,1.0],[1900,21,1.0],[1900,22,2.0],[1900,24,1.0],[1903,20,3.0],[1905,22,4.0],[1906,13,14.0],[1907,13,3.0],[1909,4,1.0],[1909,15,1.0],[1910,4,2.0],[1912,0,5.0],[1912,24,2.0],[1913,8,1.0],[1915,0,9.0],[1915,2,2.0],[1917,22,3.0],[1918,4,2.0],[1920,12,1.0],[1921,25,7.0],[1922,13,7.0],[1922,20,1.0],[1924,4,1.0],[1924,19,2.0],[1924,22,1.0],[1924,24,1.0],[1924,28,11.0],[1926,0,70.0],[1926,11,1.0],[1926,24,91.0],[1926,29,3.0],[1929,16,1.0],[1931,5,5.0],[1931,9,8.0],[1931,11,1.0],[1931,12,4.0],[1931,13,42.0],[1931,16,17.0],[1931,21,20.0],[1933,10,13.0],[1935,8,1.0],[1935,15,1.0],[1937,13,34.0],[1937,20,27.0],[1937,22,2.0],[1938,4,24.0],[1938,7,8.0],[1938,13,2.0],[1938,20,10.0],[1938,24,6.0],[1939,1,7.0],[1939,4,1.0],[1939,6,1.0],[1939,8,25.0],[1939,13,10.0],[1939,15,2.0],[1939,16,4.0],[1939,20,15.0],[1939,21,1.0],[1939,22,5.0],[1939,25,40.0],[1941,19,9.0],[1942,15,58.0],[1942,20,22.0],[1945,9,322.0],[1946,16,2.0],[1948,14,2.0],[1949,24,1.0],[1956,9,3.0],[1956,13,1.0],[1962,8,7.0],[1962,20,29.0],[1963,5,2.0],[1963,15,1.0],[1963,16,2.0],[1963,20,16.0],[1963,22,32.0],[1963,29,4.0],[1963,33,2.0],[1964,11,4.0],[1964,13,3.0],[1964,21,29.0],[1964,29,4.0],[1966,22,38.0],[1969,29,1.0],[1970,28,1.0],[1971,9,1.0],[1971,20,3.0],[1972,22,1.0],[1973,5,2.0],[1976,2,6.0],[1977,7,5.0],[1978,7,1.0],[1979,19,1.0],[1979,28,2.0],[1980,0,3.0],[1980,4,1.0],[1980,7,3.0],[1980,11,62.0],[1980,12,2.0],[1980,23,2.0],[1983,11,1.0],[1984,2,3.0],[1986,4,1.0],[1986,19,2.0],[1986,24,2.0],[1986,28,13.0],[1987,25,1.0],[1988,0,1.0],[1988,11,1.0],[1989,13,2.0],[1990,0,2.0],[1991,11,2.0],[1992,7,1.0],[1992,8,1.0],[1993,22,8.0],[1994,0,2.0],[1995,11,2.0],[1996,17,2.0],[1997,8,1.0],[1998,8,14.0],[1999,15,68.0],[1999,16,13.0],[2000,0,2.0],[2001,13,1.0],[2001,23,1.0],[2004,0,77.0],[2004,7,2.0],[2004,13,10.0],[2004,15,25.0],[2004,20,42.0],[2007,20,1.0],[2009,22,22.0],[2010,13,2.0],[2014,1,2.0],[2014,12,1.0],[2015,1,1.0],[2015,12,208.0],[2015,31,1.0],[2017,1,4.0],[2017,3,1.0],[2017,4,1.0],[2017,14,1.0],[2017,15,1.0],[2017,22,1.0],[2019,16,1.0],[2020,0,17.0],[2020,2,14.0],[2020,3,31.0],[2020,12,2.0],[2020,16,9.0],[2020,17,10.0],[2020,20,13.0],[2021,0,1.0],[2021,28,1.0],[2022,4,64.0],[2023,13,12.0],[2024,1,1.0],[2024,2,1.0],[2024,3,3.0],[2024,16,1.0],[2024,22,3.0],[2025,16,2.0],[2026,2,5.0],[2027,8,2.0],[2028,0,152.0],[2028,2,44.0],[2028,13,4.0],[2028,16,5.0],[2028,26,44.0],[2028,29,1.0],[2029,16,48.0],[2030,5,2.0],[2030,6,1.0],[2030,13,19.0],[2030,15,1.0],[2030,25,1.0],[2030,32,1.0],[2031,7,7.0],[2031,11,42.0],[2031,12,1.0],[2031,20,8.0],[2031,22,1.0],[2032,11,15.0],[2032,12,1.0],[2034,24,2.0],[2035,16,2.0],[2035,19,1.0],[2035,25,1.0],[2035,26,3.0],[2037,6,2.0],[2038,26,1.0],[2041,26,4.0],[2043,3,1.0],[2043,4,1.0],[2043,6,2.0],[2043,8,1.0],[2043,9,1.0],[2043,12,1.0],[2043,19,1.0],[2043,21,1.0],[2043,23,1.0],[2043,27,1.0],[2043,28,1.0],[2044,6,82.0],[2045,19,2.0],[2045,20,5.0],[2045,26,3.0],[2046,19,3.0],[2049,7,2.0],[2049,20,1.0],[2050,8,1.0],[2050,16,1.0],[2050,19,16.0],[2050,20,4.0],[2050,26,31.0],[2050,28,1.0],[2052,24,1.0],[2052,30,2.0],[2054,1,1.0],[2054,6,2.0],[2054,24,1.0],[2055,1,528.0],[2055,3,1.0],[2055,4,1.0],[2055,19,5.0],[2055,28,1.0],[2055,31,1.0],[2056,3,2.0],[2056,5,7.0],[2056,23,6.0],[2057,2,2.0],[2058,8,1.0],[2058,23,1.0],[2060,1,1.0],[2060,4,4.0],[2060,6,14.0],[2060,25,1.0],[2060,32,1.0],[2061,26,5.0],[2063,23,1.0],[2067,16,2.0],[2067,19,2.0],[2067,20,2.0],[2067,23,4.0],[2067,26,7.0],[2068,8,2.0],[2069,19,9.0],[2069,20,3.0],[2069,23,2.0],[2069,26,21.0],[2070,18,2.0],[2070,19,6.0],[2070,20,2.0],[2070,23,4.0],[2070,26,9.0],[2072,25,9.0],[2073,2,1.0],[2073,3,3.0],[2073,16,1.0],[2073,19,13.0],[2073,20,3.0],[2073,23,10.0],[2073,25,5.0],[2073,26,62.0],[2073,28,1.0],[2073,30,1.0],[2073,32,2.0],[2074,6,2.0],[2074,19,61.0],[2074,24,2.0],[2074,26,2.0],[2075,13,3.0],[2075,25,16.0],[2075,32,5.0],[2077,6,6.0],[2078,6,3.0],[2078,13,1.0],[2078,20,1.0],[2079,6,2.0],[2079,19,4.0],[2079,20,1.0],[2079,26,24.0],[2079,30,25.0],[2081,5,2.0],[2081,6,1.0],[2081,11,1.0],[2081,16,3.0],[2082,6,1.0],[2082,19,2.0],[2084,3,1.0],[2084,14,3.0],[2084,17,2.0],[2084,27,1.0],[2086,1,1.0],[2086,5,8.0],[2086,7,2.0],[2086,9,2.0],[2086,11,3.0],[2086,12,205.0],[2086,14,1.0],[2086,17,33.0],[2086,20,14.0],[2086,22,328.0],[2086,29,3.0],[2086,31,3.0],[2087,6,1.0],[2088,19,1.0],[2089,23,1.0],[2089,25,1.0],[2089,26,9.0],[2090,5,1.0],[2090,19,9.0],[2090,22,1.0],[2090,25,1.0],[2090,26,2.0],[2091,6,25.0],[2091,13,1.0],[2092,6,1.0],[2093,2,2.0],[2094,6,188.0],[2094,25,5.0],[2094,32,1.0],[2095,19,3.0],[2095,26,2.0],[2100,25,2.0],[2102,13,4.0],[2103,4,1.0],[2103,17,1.0],[2103,19,17.0],[2103,24,1.0],[2104,6,1.0],[2104,15,2.0],[2104,25,13.0],[2105,17,1.0],[2106,0,1.0],[2110,2,1.0],[2110,3,1.0],[2110,4,1.0],[2110,7,1.0],[2110,8,6.0],[2110,16,1.0],[2110,19,39.0],[2110,20,2.0],[2110,21,5.0],[2110,22,6.0],[2110,23,64.0],[2110,26,109.0],[2110,28,1.0],[2110,33,1.0],[2111,16,1.0],[2111,23,1.0],[2112,16,1.0],[2112,19,12.0],[2112,20,3.0],[2112,26,21.0],[2112,30,4.0],[2113,0,3.0],[2113,1,1.0],[2113,6,1.0],[2113,11,1.0],[2113,15,1.0],[2113,17,3.0],[2113,20,1.0],[2113,26,2.0],[2115,8,2.0],[2115,19,14.0],[2115,20,3.0],[2115,26,9.0],[2115,30,2.0],[2116,6,5.0],[2116,17,1.0],[2116,24,1.0],[2116,25,1.0],[2118,4,1.0],[2118,6,43.0],[2118,8,1.0],[2118,13,12.0],[2118,14,2.0],[2118,15,1.0],[2118,25,2.0],[2118,30,1.0],[2119,23,2.0],[2120,26,4.0],[2120,30,2.0],[2126,3,1.0],[2126,6,2.0],[2126,17,1.0],[2129,6,7.0],[2129,13,4.0],[2130,19,5.0],[2131,5,1.0],[2132,20,1.0],[2133,1,1.0],[2133,26,2.0],[2134,0,1.0],[2134,6,28.0],[2134,8,3.0],[2134,11,3.0],[2134,13,8.0],[2134,14,1.0],[2134,19,3.0],[2134,30,1.0],[2135,20,1.0],[2137,11,1.0],[2137,12,1.0],[2138,6,1.0],[2139,20,2.0],[2139,21,2.0],[2139,30,1.0],[2139,32,1.0],[2140,5,1.0],[2140,6,13.0],[2140,13,30.0],[2140,18,1.0],[2140,23,1.0],[2140,25,18.0],[2140,26,27.0],[2140,30,14.0],[2140,32,5.0],[2141,0,20.0],[2141,2,4.0],[2141,3,13.0],[2141,4,1.0],[2141,5,4.0],[2141,6,2.0],[2141,7,9.0],[2141,8,36.0],[2141,12,3.0],[2141,14,31.0],[2141,16,2.0],[2141,17,3.0],[2141,18,3.0],[2141,19,10.0],[2141,20,54.0],[2141,21,2.0],[2141,22,108.0],[2141,23,17.0],[2141,25,4.0],[2141,28,3.0],[2141,29,1.0],[2141,30,1.0],[2141,33,6.0],[2142,6,9.0],[2142,25,1.0],[2143,26,3.0],[2144,8,2.0],[2144,19,9.0],[2144,23,1.0],[2144,26,10.0],[2145,16,3.0],[2145,19,11.0],[2145,25,1.0],[2145,26,12.0],[2146,6,8.0],[2146,24,1.0],[2148,2,1.0],[2148,16,3.0],[2148,19,38.0],[2148,20,2.0],[2148,26,28.0],[2148,27,1.0],[2150,3,1.0],[2150,19,1.0],[2151,2,14.0],[2151,3,25.0],[2151,7,1.0],[2151,8,30.0],[2151,11,3.0],[2151,16,30.0],[2151,19,64.0],[2151,20,56.0],[2151,21,1.0],[2151,22,21.0],[2151,23,18.0],[2151,25,9.0],[2151,27,1.0],[2151,28,1.0],[2151,29,1.0],[2151,33,5.0],[2153,6,55.0],[2153,9,1.0],[2153,17,4.0],[2153,24,1.0],[2154,6,53.0],[2154,8,2.0],[2154,15,1.0],[2154,16,2.0],[2154,21,1.0],[2154,30,4.0],[2156,1,1.0],[2156,3,274.0],[2156,28,13.0],[2157,5,1.0],[2157,19,19.0],[2157,23,4.0],[2157,26,7.0],[2157,30,3.0],[2158,8,2.0],[2158,17,2.0],[2158,24,1.0],[2159,5,1.0],[2159,6,21.0],[2159,32,1.0],[2160,6,9.0],[2160,7,1.0],[2160,10,1.0],[2160,19,1.0],[2161,0,2.0],[2161,10,2.0],[2161,16,4.0],[2161,17,12.0],[2161,20,3.0],[2161,21,3.0],[2161,25,2.0],[2161,30,2.0],[2162,6,7.0],[2162,13,2.0],[2162,25,1.0],[2164,19,4.0],[2164,26,1.0],[2165,4,2.0],[2165,6,22.0],[2165,13,3.0],[2165,17,1.0],[2165,25,1.0],[2167,19,32.0],[2168,20,1.0],[2170,2,6.0],[2170,3,4.0],[2170,5,3.0],[2170,6,2.0],[2170,7,2.0],[2170,8,14.0],[2170,11,2.0],[2170,12,7.0],[2170,14,60.0],[2170,16,2.0],[2170,19,61.0],[2170,20,6.0],[2170,21,5.0],[2170,22,52.0],[2170,23,198.0],[2170,25,1.0],[2170,26,399.0],[2170,29,2.0],[2171,0,3.0],[2171,2,8.0],[2171,3,9.0],[2171,4,2.0],[2171,5,2.0],[2171,6,10.0],[2171,7,6.0],[2171,8,24.0],[2171,11,6.0],[2171,12,8.0],[2171,13,4.0],[2171,16,20.0],[2171,17,3.0],[2171,18,3.0],[2171,19,756.0],[2171,20,14.0],[2171,21,7.0],[2171,22,38.0],[2171,23,548.0],[2171,25,13.0],[2171,26,1787.0],[2171,28,2.0],[2171,29,1.0],[2172,2,2.0],[2172,12,1.0],[2172,15,1.0],[2172,19,14.0],[2172,20,3.0],[2172,22,1.0],[2172,23,10.0],[2172,25,2.0],[2172,26,41.0],[2172,33,1.0],[2173,19,6.0],[2173,20,1.0],[2173,26,5.0],[2174,19,17.0],[2174,20,2.0],[2174,25,1.0],[2174,26,7.0],[2179,6,33.0],[2179,25,1.0],[2183,6,32.0],[2183,25,2.0],[2184,4,2.0],[2184,5,7.0],[2184,6,178.0],[2184,13,90.0],[2184,14,5.0],[2184,25,9.0],[2184,30,1.0],[2184,32,1.0],[2185,6,32.0],[2185,9,1.0],[2185,17,1.0],[2185,22,1.0],[2185,25,1.0],[2185,32,2.0],[2185,33,1.0],[2186,2,1.0],[2186,3,1.0],[2186,5,1.0],[2186,8,2.0],[2186,11,1.0],[2186,13,1.0],[2186,16,2.0],[2186,18,1.0],[2186,19,182.0],[2186,20,2.0],[2186,23,50.0],[2186,26,13.0],[2186,29,1.0],[2186,30,6.0],[2187,4,1.0],[2187,6,19.0],[2187,8,2.0],[2187,13,20.0],[2187,30,2.0],[2188,17,1.0],[2189,1,1.0],[2189,6,16.0],[2190,16,1.0],[2190,19,1.0],[2190,23,4.0],[2190,25,1.0],[2190,26,8.0],[2190,32,1.0],[2191,19,10.0],[2191,20,1.0],[2191,22,1.0],[2193,6,6.0],[2193,8,2.0],[2196,6,23.0],[2196,13,1.0],[2196,24,1.0],[2196,25,1.0],[2198,1,1.0],[2198,6,26.0],[2198,8,2.0],[2198,24,2.0],[2198,25,1.0],[2198,32,1.0],[2199,6,55.0],[2199,9,1.0],[2199,11,1.0],[2199,13,29.0],[2200,8,2.0],[2200,19,27.0],[2200,20,1.0],[2200,23,1.0],[2200,26,6.0],[2202,0,1.0],[2202,2,6.0],[2202,3,1.0],[2202,6,2.0],[2202,8,5.0],[2202,13,1.0],[2202,16,4.0],[2202,19,50.0],[2202,20,11.0],[2202,23,10.0],[2202,25,5.0],[2202,26,113.0],[2202,28,1.0],[2202,30,2.0],[2203,0,1.0],[2203,5,1.0],[2204,20,1.0],[2206,6,86.0],[2206,15,1.0],[2206,16,2.0],[2207,6,1.0],[2208,26,2.0],[2209,19,1.0],[2209,26,1.0],[2209,28,1.0],[2209,31,1.0],[2210,16,1.0],[2211,19,2.0],[2212,25,1.0],[2213,6,1.0],[2213,8,1.0],[2214,1,2.0],[2215,3,2.0],[2215,14,1.0],[2215,16,3.0],[2215,18,1.0],[2215,23,4.0],[2215,25,6.0],[2215,28,3.0],[2215,29,3.0],[2215,33,5.0],[2216,0,2.0],[2216,4,1.0],[2216,7,2.0],[2216,15,3.0],[2216,24,3.0],[2217,6,23.0],[2217,25,6.0],[2218,0,2.0],[2218,4,1.0],[2218,5,1.0],[2218,6,31.0],[2218,13,4.0],[2218,16,1.0],[2218,17,7.0],[2218,19,1.0],[2218,21,6.0],[2218,24,1.0],[2218,25,3.0],[2218,30,2.0],[2219,5,2.0],[2219,6,21.0],[2219,9,2.0],[2219,10,1.0],[2219,13,14.0],[2219,25,2.0],[2219,30,2.0],[2221,3,2.0],[2221,6,9.0],[2221,19,1.0],[2223,6,1.0],[2225,19,1.0],[2225,26,2.0],[2229,6,4.0],[2230,6,1.0],[2231,6,1.0],[2231,17,2.0],[2231,26,1.0],[2231,33,1.0],[2232,6,1.0],[2233,6,8.0],[2235,1,1.0],[2235,6,37.0],[2235,13,1.0],[2235,15,1.0],[2236,19,3.0],[2236,20,1.0],[2236,26,4.0],[2237,16,1.0],[2237,20,1.0],[2238,8,1.0],[2238,20,1.0],[2238,23,1.0],[2238,25,1.0],[2240,20,1.0],[2243,6,12.0],[2243,8,1.0],[2243,17,2.0],[2244,1,2.0],[2244,6,58.0],[2244,21,1.0],[2244,24,1.0],[2244,25,1.0],[2245,5,2.0],[2245,13,2.0],[2245,16,2.0],[2245,19,7.0],[2245,20,1.0],[2245,23,1.0],[2245,26,16.0],[2248,8,1.0],[2248,15,1.0],[2248,16,2.0],[2249,6,62.0],[2249,25,5.0],[2250,8,3.0],[2250,14,1.0],[2250,16,2.0],[2253,19,7.0],[2253,26,3.0],[2254,19,54.0],[2254,26,8.0],[2255,6,6.0],[2255,15,1.0],[2255,25,1.0],[2256,0,12.0],[2256,4,2.0],[2256,5,7.0],[2256,7,1.0],[2256,8,12.0],[2256,12,16.0],[2256,13,5.0],[2256,17,2.0],[2256,20,27.0],[2256,22,30.0],[2256,23,3.0],[2256,28,2.0],[2257,16,1.0],[2257,19,6.0],[2257,26,12.0],[2257,30,35.0],[2258,6,1.0],[2259,5,1.0],[2259,6,2.0],[2259,19,4.0],[2261,3,1.0],[2261,4,3.0],[2261,12,1.0],[2261,20,2.0],[2261,26,1.0],[2262,19,10.0],[2262,20,1.0],[2262,23,1.0],[2262,26,26.0],[2262,30,22.0],[2263,0,210.0],[2263,3,24.0],[2265,6,2.0],[2265,11,1.0],[2267,13,1.0],[2268,0,10.0],[2268,2,2.0],[2268,5,9.0],[2268,6,5.0],[2268,8,17.0],[2268,12,84.0],[2268,14,9.0],[2268,16,5.0],[2268,17,2.0],[2268,18,6.0],[2268,19,80.0],[2268,20,31.0],[2268,21,2.0],[2268,22,2.0],[2268,23,8.0],[2268,25,1.0],[2268,26,366.0],[2268,28,1.0],[2268,29,2.0],[2268,31,2.0],[2269,5,1.0],[2269,25,1.0],[2270,1,2.0],[2270,5,9.0],[2270,6,1.0],[2270,8,3.0],[2270,14,6.0],[2270,15,1.0],[2270,24,1.0],[2270,25,7.0],[2272,6,4.0],[2273,5,3.0],[2273,6,9.0],[2274,22,1.0],[2275,4,1.0],[2275,6,1.0],[2275,17,1.0],[2275,31,1.0],[2276,26,1.0],[2279,5,3.0],[2279,6,28.0],[2279,7,1.0],[2279,13,12.0],[2279,17,1.0],[2279,24,4.0],[2279,25,2.0],[2280,6,11.0],[2281,6,1.0],[2281,14,2.0],[2283,6,19.0],[2285,6,6.0],[2287,6,1.0],[2287,16,3.0],[2287,19,17.0],[2287,20,1.0],[2287,26,6.0],[2288,25,3.0],[2289,6,242.0],[2289,25,3.0],[2290,0,3.0],[2290,7,1.0],[2290,17,2.0],[2290,19,1.0],[2290,20,1.0],[2290,21,1.0],[2290,28,2.0],[2290,30,1.0],[2290,33,1.0],[2292,2,1.0],[2292,5,1.0],[2292,7,2.0],[2292,8,1.0],[2292,12,1.0],[2292,14,2.0],[2292,17,1.0],[2292,19,1.0],[2292,20,10.0],[2292,21,1.0],[2292,22,1.0],[2292,23,2.0],[2292,25,2.0],[2293,1,2.0],[2293,19,10.0],[2293,20,1.0],[2293,26,32.0],[2293,29,1.0],[2293,30,225.0],[2295,14,1.0],[2295,19,1.0],[2296,23,1.0],[2297,21,4.0],[2297,22,89.0],[2297,25,3.0],[2297,29,3.0],[2298,0,1.0],[2298,3,1.0],[2298,15,1.0],[2298,17,2.0],[2298,22,1.0],[2298,33,2.0],[2299,19,1.0],[2299,20,1.0],[2299,23,5.0],[2299,26,10.0],[2300,1,1.0],[2300,20,1.0],[2300,25,6.0],[2303,19,1.0],[2303,20,3.0],[2303,26,3.0],[2306,19,4.0],[2306,23,1.0],[2306,26,12.0],[2307,0,1.0],[2307,18,1.0],[2307,19,9.0],[2307,20,1.0],[2307,26,8.0],[2307,30,8.0],[2308,6,20.0],[2308,25,1.0],[2309,5,4.0],[2311,6,2.0],[2311,10,1.0],[2311,23,1.0],[2312,6,1.0],[2313,6,1.0],[2313,8,3.0],[2313,16,2.0],[2313,19,6.0],[2313,20,1.0],[2313,26,12.0],[2314,1,1.0],[2314,6,19.0],[2314,24,1.0],[2315,19,24.0],[2315,20,4.0],[2315,23,3.0],[2315,26,17.0],[2316,6,13.0],[2316,17,4.0],[2317,4,1.0],[2317,6,14.0],[2317,8,2.0],[2317,16,2.0],[2318,19,27.0],[2318,20,2.0],[2318,26,4.0],[2319,11,1.0],[2322,5,1.0],[2323,6,11.0],[2323,17,1.0],[2323,19,1.0],[2324,6,1.0],[2325,13,1.0],[2326,6,1.0],[2327,8,1.0],[2327,19,1.0],[2327,20,1.0],[2327,23,1.0],[2327,26,2.0],[2329,20,1.0],[2331,8,2.0],[2331,16,3.0],[2331,19,24.0],[2331,20,1.0],[2331,26,26.0],[2332,17,1.0],[2334,0,2.0],[2334,1,1.0],[2334,2,3.0],[2334,3,8.0],[2334,5,20.0],[2334,6,1.0],[2334,8,14.0],[2334,9,2.0],[2334,11,5.0],[2334,14,12.0],[2334,16,10.0],[2334,17,4.0],[2334,18,2.0],[2334,19,1.0],[2334,20,9.0],[2334,21,8.0],[2334,22,186.0],[2334,23,7.0],[2334,25,6.0],[2334,29,6.0],[2334,31,3.0],[2335,8,6.0],[2335,20,4.0],[2335,22,8.0],[2335,28,1.0],[2335,29,3.0],[2337,22,2.0],[2338,6,5.0],[2339,0,2.0],[2339,1,39.0],[2339,3,1.0],[2339,8,3.0],[2339,10,1.0],[2339,11,1.0],[2339,17,1.0],[2339,18,1.0],[2339,19,39.0],[2339,20,3.0],[2339,22,17.0],[2339,23,26.0],[2339,26,8.0],[2339,27,1.0],[2339,30,149.0],[2339,33,1.0],[2341,6,2.0],[2342,1,1.0],[2342,2,38.0],[2342,3,10.0],[2342,5,14.0],[2342,6,9.0],[2342,7,27.0],[2342,8,44.0],[2342,9,7.0],[2342,10,1.0],[2342,11,1.0],[2342,12,28.0],[2342,13,5.0],[2342,14,407.0],[2342,16,7.0],[2342,17,22.0],[2342,18,26.0],[2342,19,777.0],[2342,20,26.0],[2342,21,4.0],[2342,22,235.0],[2342,23,3729.0],[2342,25,8.0],[2342,26,5058.0],[2342,27,2.0],[2342,29,12.0],[2342,31,3.0],[2344,0,1.0],[2344,4,1.0],[2344,6,1.0],[2344,7,1.0],[2344,8,1.0],[2344,19,2.0],[2344,20,1.0],[2344,24,1.0],[2344,28,1.0],[2345,6,4.0],[2346,6,3.0],[2346,10,2.0],[2346,16,1.0],[2346,24,1.0],[2347,8,10.0],[2347,15,1.0],[2348,1,5.0],[2348,5,4.0],[2348,6,2.0],[2348,10,3.0],[2348,19,3.0],[2348,25,22.0],[2351,1,1.0],[2351,6,10.0],[2352,6,8.0],[2352,32,2.0],[2353,8,2.0],[2353,19,7.0],[2353,25,1.0],[2353,26,7.0],[2355,5,1.0],[2355,6,29.0],[2355,11,1.0],[2355,20,1.0],[2355,33,1.0],[2356,26,11.0],[2357,2,3.0],[2357,6,2.0],[2357,9,1.0],[2357,12,6.0],[2357,19,19.0],[2357,20,23.0],[2357,21,2.0],[2357,22,32.0],[2357,25,2.0],[2357,26,91.0],[2357,27,1.0],[2357,29,4.0],[2357,30,1.0],[2357,31,2.0],[2359,0,1.0],[2359,15,1.0],[2359,19,1.0],[2359,28,1.0],[2359,29,1.0],[2359,30,1.0],[2361,4,1.0],[2361,6,8.0],[2361,8,1.0],[2361,13,2.0],[2361,21,1.0],[2361,24,2.0],[2361,25,1.0],[2362,6,1.0],[2363,6,2.0],[2363,19,2.0],[2363,26,3.0],[2365,0,9.0],[2365,2,4.0],[2365,3,14.0],[2365,4,9.0],[2365,5,6.0],[2365,6,3.0],[2365,7,5.0],[2365,8,30.0],[2365,9,3.0],[2365,10,36.0],[2365,11,3.0],[2365,13,11.0],[2365,16,8.0],[2365,17,10.0],[2365,19,601.0],[2365,20,46.0],[2365,21,1.0],[2365,22,39.0],[2365,23,367.0],[2365,25,6.0],[2365,26,864.0],[2365,27,2.0],[2365,28,3.0],[2365,30,275.0],[2365,33,3.0],[2366,6,1.0],[2366,13,1.0],[2368,19,2.0],[2368,20,2.0],[2368,26,4.0],[2368,30,10.0],[2370,6,30.0],[2370,10,1.0],[2370,16,2.0],[2370,20,3.0],[2371,19,2.0],[2371,24,2.0],[2376,8,1.0],[2377,6,1.0],[2377,13,1.0],[2378,5,1.0],[2378,6,10.0],[2378,13,3.0],[2378,25,1.0],[2378,30,1.0],[2379,0,1.0],[2379,6,284.0],[2379,16,2.0],[2379,25,1.0],[2380,6,1.0],[2381,19,2.0],[2381,20,1.0],[2381,26,3.0],[2381,30,1.0],[2382,6,1.0],[2383,6,2.0],[2383,13,1.0],[2383,24,2.0],[2385,6,1.0],[2387,4,2.0],[2387,6,6.0],[2387,32,2.0],[2388,6,1.0],[2389,6,3.0],[2389,17,1.0],[2392,19,8.0],[2392,26,2.0],[2393,2,2.0],[2393,6,3.0],[2393,7,1.0],[2393,8,7.0],[2393,10,2.0],[2393,12,1.0],[2393,17,1.0],[2393,19,168.0],[2393,21,2.0],[2393,22,16.0],[2393,23,48.0],[2393,25,1.0],[2393,26,139.0],[2394,6,14.0],[2394,33,1.0],[2395,16,1.0],[2395,19,1.0],[2395,20,3.0],[2395,25,4.0],[2395,26,12.0],[2396,6,2.0],[2397,6,3.0],[2398,26,1.0],[2399,6,3.0],[2400,6,2.0],[2401,19,49.0],[2401,23,6.0],[2401,26,11.0],[2405,3,3.0],[2405,6,1.0],[2405,8,1.0],[2405,12,2.0],[2405,16,1.0],[2405,19,31.0],[2405,22,3.0],[2405,23,17.0],[2405,26,47.0],[2405,30,2.0],[2406,6,1.0],[2406,19,1.0],[2406,20,1.0],[2406,23,1.0],[2406,26,4.0],[2406,30,2.0],[2407,6,1.0],[2408,19,7.0],[2410,5,2.0],[2410,6,1.0],[2410,17,1.0],[2410,20,2.0],[2410,22,7.0],[2410,29,1.0],[2411,25,1.0],[2412,20,2.0],[2412,25,2.0],[2413,19,3.0],[2413,24,2.0],[2414,6,2.0],[2415,4,1.0],[2415,5,1.0],[2415,13,1.0],[2416,17,1.0],[2416,19,1.0],[2416,26,8.0],[2416,30,37.0],[2417,2,1.0],[2417,8,1.0],[2417,16,4.0],[2417,20,1.0],[2419,1,1.0],[2419,6,1.0],[2422,6,1.0],[2422,7,1.0],[2422,8,1.0],[2422,11,1.0],[2422,13,1.0],[2422,15,1.0],[2422,17,2.0],[2422,20,1.0],[2422,26,1.0],[2422,30,1.0],[2424,2,5.0],[2424,3,3.0],[2424,4,1.0],[2424,8,2.0],[2424,10,4.0],[2424,13,1.0],[2424,14,3.0],[2424,16,1.0],[2424,17,1.0],[2424,18,3.0],[2424,19,94.0],[2424,20,13.0],[2424,22,6.0],[2424,23,98.0],[2424,25,18.0],[2424,26,277.0],[2424,28,1.0],[2424,32,4.0],[2424,33,2.0],[2425,17,1.0],[2427,8,2.0],[2427,19,18.0],[2427,20,1.0],[2427,23,3.0],[2427,26,5.0],[2428,19,32.0],[2431,6,11.0],[2431,20,3.0],[2431,33,1.0],[2433,6,65.0],[2434,0,5.0],[2434,2,1.0],[2434,3,7.0],[2434,8,2.0],[2434,19,1.0],[2434,20,5.0],[2434,21,1.0],[2434,23,2.0],[2434,25,1.0],[2434,28,2.0],[2435,0,3.0],[2435,1,1.0],[2435,4,1.0],[2435,6,3.0],[2435,9,1.0],[2435,14,1.0],[2435,16,1.0],[2435,17,4.0],[2435,20,1.0],[2435,21,1.0],[2435,22,1.0],[2435,26,2.0],[2435,28,4.0],[2435,29,1.0],[2435,33,1.0],[2436,15,2.0],[2436,21,2.0],[2437,6,26.0],[2438,28,1.0],[2439,6,12.0],[2439,25,1.0],[2440,2,1.0],[2440,19,1.0],[2440,20,1.0],[2441,6,17.0],[2441,16,3.0],[2441,24,1.0],[2443,6,3.0],[2443,25,1.0],[2444,17,2.0],[2447,19,3.0],[2450,6,272.0],[2450,11,1.0],[2450,25,3.0],[2450,32,2.0],[2453,2,1.0],[2454,0,1.0],[2454,8,15.0],[2454,11,1.0],[2454,12,1.0],[2454,13,4.0],[2454,17,2.0],[2454,19,1.0],[2454,20,11.0],[2454,25,6.0],[2455,1,2.0],[2455,6,19.0],[2455,13,2.0],[2455,25,2.0],[2457,20,2.0],[2459,1,1.0],[2459,6,6.0],[2459,10,1.0],[2459,13,1.0],[2459,26,1.0],[2459,33,3.0],[2460,4,1.0],[2460,5,1.0],[2460,6,19.0],[2460,14,2.0],[2460,19,10.0],[2460,25,1.0],[2460,32,1.0],[2462,4,1.0],[2462,11,1.0],[2462,19,1.0],[2463,1,2.0],[2463,5,1.0],[2463,6,6.0],[2465,13,2.0],[2466,6,3.0],[2467,2,1.0],[2467,20,1.0],[2468,5,4.0],[2469,6,3.0],[2469,14,2.0],[2470,13,3.0],[2470,20,4.0],[2470,22,1.0],[2471,20,1.0],[2472,19,15.0],[2473,20,3.0],[2474,2,5.0],[2474,16,1.0],[2474,19,5.0],[2475,8,2.0],[2475,15,2.0],[2475,16,1.0],[2476,6,3.0],[2476,19,16.0],[2476,22,1.0],[2476,23,2.0],[2476,26,3.0],[2477,6,4.0],[2477,20,1.0],[2479,5,1.0],[2479,8,2.0],[2480,6,6.0],[2480,13,13.0],[2481,4,1.0],[2481,13,2.0],[2482,26,1.0],[2483,0,5.0],[2483,20,3.0],[2485,19,3.0],[2485,20,1.0],[2485,26,4.0],[2487,1,1.0],[2487,2,4.0],[2487,7,7.0],[2487,8,18.0],[2487,16,1.0],[2487,17,2.0],[2487,20,14.0],[2487,25,2.0],[2488,6,5.0],[2488,13,2.0],[2488,14,3.0],[2489,0,1.0],[2489,16,1.0],[2489,19,26.0],[2489,20,1.0],[2489,25,1.0],[2489,26,4.0],[2490,2,5.0],[2490,5,2.0],[2490,6,1.0],[2490,7,3.0],[2490,11,1.0],[2490,13,1.0],[2490,16,3.0],[2490,21,1.0],[2490,29,2.0],[2491,5,1.0],[2491,6,22.0],[2491,8,2.0],[2491,13,6.0],[2491,14,1.0],[2491,16,2.0],[2491,25,7.0],[2491,30,2.0],[2492,6,2.0],[2494,6,4.0],[2495,15,1.0],[2498,2,1.0],[2499,19,1.0],[2499,26,6.0],[2499,30,31.0],[2500,16,5.0],[2500,19,30.0],[2500,20,4.0],[2500,23,2.0],[2500,26,20.0],[2501,16,1.0],[2502,19,1.0],[2502,20,1.0],[2503,14,1.0],[2503,25,1.0],[2504,2,1.0],[2504,6,2.0],[2504,7,1.0],[2504,8,6.0],[2504,16,6.0],[2504,19,5.0],[2504,20,11.0],[2504,23,4.0],[2505,7,1.0],[2505,16,1.0],[2505,19,12.0],[2505,20,8.0],[2505,23,3.0],[2505,26,30.0],[2507,6,5.0],[2507,19,4.0],[2509,5,1.0],[2509,6,7.0],[2509,8,9.0],[2509,12,2.0],[2509,14,25.0],[2509,17,3.0],[2509,20,47.0],[2509,21,17.0],[2509,22,193.0],[2509,29,1.0],[2510,6,25.0],[2510,24,2.0],[2512,6,2.0],[2512,22,1.0],[2513,6,3.0],[2515,13,1.0],[2525,6,3.0],[2529,20,1.0],[2535,0,3.0],[2535,11,3.0],[2535,12,1.0],[2535,18,1.0],[2535,20,1.0],[2542,6,3.0],[2543,25,1.0],[2547,19,2.0],[2547,22,1.0],[2592,6,1.0],[2602,13,1.0],[2607,22,2.0],[2611,0,1.0],[2611,6,1.0],[2611,14,2.0],[2611,18,1.0],[2611,20,1.0],[2616,6,1.0],[2617,0,1.0],[2617,20,1.0],[2621,19,13.0],[2621,26,2.0],[2644,6,2.0],[2650,19,3.0],[2650,26,6.0],[2650,30,2.0],[2660,19,58.0],[2660,26,1.0],[2672,19,1.0],[2672,25,1.0],[2677,30,3.0],[2680,6,2.0],[2681,15,1.0],[2696,26,2.0],[2700,0,1.0],[2708,6,1.0],[2711,19,3.0],[2715,6,1.0],[2717,6,2.0],[2717,30,2.0],[2724,16,1.0],[2734,16,1.0],[2741,30,4.0],[2743,6,2.0],[2746,29,2.0],[2749,20,1.0],[2758,0,2.0],[2758,3,2.0],[2758,20,1.0],[2763,6,149.0],[2763,25,2.0],[2763,32,1.0],[2765,6,1.0],[2765,9,1.0],[2765,11,1.0],[2765,24,1.0],[2778,22,2.0],[2787,5,3.0],[2788,5,1.0],[2791,9,1.0],[2791,15,1.0],[2794,26,1.0],[2798,6,4.0],[2804,19,1.0],[2826,7,1.0],[2826,19,1.0],[2836,26,3.0],[2845,25,3.0],[2857,23,2.0],[2860,19,1.0],[2860,26,1.0],[2877,22,2.0],[2879,19,2.0],[2882,6,1.0],[2883,7,1.0],[2883,11,1.0],[2883,18,1.0],[2883,23,1.0],[2883,24,1.0],[2883,28,1.0],[2885,0,2.0],[2887,24,2.0],[2895,19,1.0],[2897,2,1.0],[2897,15,1.0],[2910,19,2.0],[2914,19,2.0],[2915,30,1.0],[2943,6,5.0],[2954,20,1.0],[2956,19,1.0],[2957,2,1.0],[2971,6,2.0],[2981,30,1.0],[2982,14,1.0],[2982,19,1.0],[2989,17,1.0],[2989,30,1.0],[2995,0,1.0],[2995,4,1.0],[2995,6,2.0],[2995,15,1.0],[2995,17,4.0],[2995,28,1.0],[2995,30,1.0],[2995,33,1.0],[2999,13,1.0],[3000,25,1.0],[3017,0,1.0],[3017,20,1.0],[3019,0,1.0],[3019,11,1.0],[3019,20,1.0],[3019,24,1.0],[3019,28,2.0],[3019,29,1.0],[3028,6,4.0],[3037,23,1.0],[3039,6,7.0],[3058,6,1.0],[3064,23,272.0],[3069,25,3.0],[3082,1,1.0],[3082,2,1.0],[3082,6,1.0],[3082,11,1.0],[3082,14,1.0],[3082,18,1.0],[3082,23,1.0],[3082,26,1.0],[3082,28,1.0],[3082,29,1.0],[3082,30,1.0],[3111,20,1.0],[3118,26,2.0],[3121,6,1.0],[3128,6,1.0],[3131,16,2.0],[3131,22,1.0],[3141,6,1.0],[3145,3,1.0],[3145,6,10.0],[3146,28,2.0],[3147,6,3.0],[3151,11,1.0],[3172,6,1.0],[3174,11,2.0],[3194,19,1.0],[3194,28,1.0],[3226,20,15.0],[3227,6,1.0],[3229,30,2.0],[3236,0,2.0],[3236,8,1.0],[3236,9,1.0],[3236,11,1.0],[3236,14,1.0],[3236,15,1.0],[3236,20,1.0],[3253,19,1.0],[3254,19,1.0],[3260,8,1.0],[3267,19,26.0],[3271,6,1.0],[3282,15,1.0],[3296,17,1.0],[3296,25,1.0],[3296,26,1.0],[3311,17,1.0],[3311,20,1.0],[3311,26,1.0],[3311,28,1.0],[3314,12,1.0],[3314,24,1.0],[3314,33,1.0],[3315,30,1.0],[3320,6,1.0],[3323,22,2.0],[3324,0,1.0],[3324,22,1.0],[3327,22,3.0],[3328,25,1.0],[3329,6,1.0],[3336,6,8.0],[3338,8,2.0],[3345,24,1.0],[3346,25,2.0],[3353,8,1.0],[3354,11,1.0],[3355,6,1.0],[3359,6,1.0],[3363,6,2.0],[3366,22,2.0],[3375,4,1.0],[3387,26,1.0],[3398,26,2.0],[3398,30,6.0],[3399,22,1.0],[3403,23,1.0],[3410,0,1.0],[3411,18,1.0],[3412,20,1.0],[3423,19,1.0],[3439,6,32.0],[3439,25,3.0],[3442,30,2.0],[3448,19,1.0],[3448,20,3.0],[3450,20,1.0],[3464,6,8.0],[3464,8,1.0],[3474,19,1.0],[3478,19,1.0],[3482,6,2.0],[3487,6,1.0],[3493,6,1.0],[3524,30,2.0],[3527,20,2.0],[3527,26,1.0],[3529,19,1.0],[3529,26,2.0],[3532,6,1.0],[3534,6,7.0],[3539,22,2.0],[3541,6,4.0],[3558,6,1.0],[3564,6,15.0],[3567,19,7.0],[3567,20,1.0],[3567,22,4.0],[3567,26,2.0],[3568,22,1.0],[3568,26,1.0],[3573,6,1.0],[3576,5,1.0],[3576,9,1.0],[3576,11,1.0],[3576,13,2.0],[3576,15,1.0],[3576,22,1.0],[3576,28,1.0],[3584,0,1.0],[3584,9,2.0],[3600,19,1.0],[3602,29,1.0],[3607,26,4.0],[3616,20,2.0],[3624,19,1.0],[3632,11,2.0],[3634,6,1.0],[3645,3,1.0],[3653,6,2.0],[3655,19,3.0],[3664,24,1.0],[3668,20,2.0],[3676,6,1.0],[3680,20,3.0],[3685,23,1.0],[3705,19,5.0],[3705,26,4.0],[3717,19,3.0],[3721,20,1.0],[3722,8,1.0],[3734,19,1.0],[3739,0,3.0],[3739,2,2.0],[3739,4,6.0],[3743,12,1.0],[3743,17,1.0],[3743,20,1.0],[3743,21,1.0],[3743,22,1.0],[3743,29,1.0],[3754,6,16.0],[3764,26,1.0],[3773,6,2.0],[3788,20,1.0],[3796,19,1.0],[3797,29,5.0],[3799,26,1.0],[3803,33,1.0],[3804,6,134.0],[3804,25,2.0],[3811,6,2.0],[3844,23,2.0],[3860,20,2.0],[3863,19,2.0],[3864,16,1.0],[3864,19,6.0],[3864,20,1.0],[3864,23,1.0],[3864,26,3.0],[3864,30,16.0],[3875,6,1.0],[3879,19,3.0],[3889,19,2.0],[3891,1,2.0],[3892,20,1.0],[3896,1,1.0],[3922,19,7.0],[3922,20,3.0],[3922,26,6.0],[3930,16,1.0],[3930,26,1.0],[3939,26,2.0],[3947,6,2.0],[3955,0,2.0],[3955,22,1.0],[3959,8,1.0],[3963,13,1.0],[3972,4,2.0],[3973,30,1.0],[3979,20,1.0],[3985,25,2.0],[3987,28,1.0],[4010,6,1.0],[4013,6,1.0],[4013,14,1.0],[4015,6,1.0],[4016,3,1.0],[4016,19,1.0],[4029,4,1.0],[4029,15,1.0],[4047,9,2.0],[4048,6,3.0],[4059,6,1.0],[4062,3,1.0],[4062,26,1.0],[4065,13,3.0],[4070,20,2.0],[4072,26,4.0],[4092,16,3.0],[4092,23,4.0],[4092,26,5.0],[4099,26,1.0],[4110,20,2.0],[4126,10,1.0],[4127,20,1.0],[4137,19,1.0],[4153,13,1.0],[4163,20,3.0],[4174,19,1.0],[4177,6,1.0],[4182,19,1.0],[4185,20,3.0],[4198,1,154.0],[4200,5,1.0],[4205,20,2.0],[4221,23,1.0],[4221,26,1.0],[4230,1,2.0],[4230,6,1.0],[4230,17,2.0],[4230,27,1.0],[4230,28,2.0],[4262,0,1.0],[4262,15,1.0],[4267,19,1.0],[4280,30,1.0],[4285,28,4.0],[4293,12,18.0],[4303,22,2.0],[4309,12,2.0],[4309,13,4.0],[4309,16,8.0],[4309,22,4.0],[4309,29,1.0],[4312,19,5.0],[4318,20,1.0],[4328,6,1.0],[4342,13,1.0],[4346,19,1.0],[4364,19,1.0],[4367,6,2.0],[4367,10,1.0],[4369,24,2.0],[4370,19,2.0],[4378,22,2.0],[4378,29,2.0],[4405,19,2.0],[4411,15,1.0],[4418,6,2.0],[4420,6,1.0],[4423,25,1.0],[4431,6,2.0],[4435,14,1.0],[4452,23,1.0],[4453,13,1.0],[4457,19,2.0],[4457,22,3.0],[4463,19,2.0],[4472,6,1.0],[4472,19,3.0],[4478,20,1.0],[4487,6,2.0],[4491,8,2.0],[4491,31,1.0],[4506,11,1.0],[4506,14,1.0],[4506,24,1.0],[4507,13,2.0],[4516,19,1.0],[4521,6,16.0],[4528,3,1.0],[4528,16,1.0],[4528,17,1.0],[4528,33,1.0],[4541,0,1.0],[4541,8,1.0],[4541,13,1.0],[4541,17,2.0],[4541,21,1.0],[4541,26,1.0],[4541,30,1.0],[4547,12,1.0],[4559,15,1.0],[4559,20,1.0],[4566,13,4.0],[4578,0,1.0],[4578,19,3.0],[4581,6,1.0],[4581,17,1.0],[4581,23,1.0],[4594,20,1.0],[4601,20,3.0],[4622,6,1.0],[4623,4,1.0],[4624,4,1.0],[4624,6,4.0],[4635,19,1.0],[4635,26,2.0],[4657,11,2.0],[4659,15,2.0],[4661,6,1.0],[4662,6,1.0],[4669,13,3.0],[4675,4,1.0],[4675,17,1.0],[4693,6,1.0],[4707,0,1.0],[4707,13,3.0],[4707,15,3.0],[4712,25,2.0],[4722,26,2.0],[4724,0,1.0],[4730,19,2.0],[4776,20,1.0],[4776,26,2.0],[4777,6,1.0],[4777,13,1.0],[4777,20,2.0],[4806,20,2.0],[4811,22,2.0],[4817,13,2.0],[4819,1,1.0],[4819,6,8.0],[4819,25,3.0],[4836,6,4.0],[4841,6,1.0],[4842,19,1.0],[4848,13,1.0],[4853,33,1.0],[4859,12,2.0],[4860,28,1.0],[4877,12,2.0],[4877,20,4.0],[4880,6,7.0],[4880,25,1.0],[4893,6,1.0],[4894,19,1.0],[4900,6,3.0],[4904,3,1.0],[4904,4,1.0],[4904,5,1.0],[4904,24,1.0],[4904,28,8.0],[4904,30,1.0],[4916,0,2.0],[4964,28,2.0],[4977,6,1.0],[4978,22,1.0],[4994,8,2.0],[4994,25,1.0],[5013,6,1.0],[5021,22,18.0],[5029,0,1.0],[5029,1,1.0],[5029,6,1.0],[5029,11,1.0],[5029,15,1.0],[5029,17,2.0],[5029,20,1.0],[5029,24,1.0],[5029,28,2.0],[5031,29,3.0],[5032,19,1.0],[5050,19,3.0],[5050,20,1.0],[5050,25,1.0],[5050,26,1.0],[5051,6,1.0],[5054,6,1.0],[5069,20,2.0],[5093,7,2.0],[5093,11,1.0],[5097,24,1.0],[5103,6,1.0],[5105,2,1.0],[5105,15,1.0],[5105,20,1.0],[5105,29,1.0],[5116,26,2.0],[5125,6,1.0],[5125,9,1.0],[5125,10,1.0],[5125,11,1.0],[5125,17,2.0],[5125,18,1.0],[5125,20,1.0],[5125,30,1.0],[5125,33,1.0],[5141,6,1.0],[5141,10,1.0],[5143,8,1.0],[5154,30,1.0],[5155,6,1.0],[5158,20,2.0],[5166,25,1.0],[5175,13,3.0],[5175,25,2.0],[5179,14,1.0],[5183,20,1.0],[5192,29,2.0],[5207,3,1.0],[5216,7,1.0],[5216,9,1.0],[5216,11,1.0],[5216,22,1.0],[5216,26,1.0],[5216,28,3.0],[5222,25,1.0],[5237,6,5.0],[5256,6,2.0],[5259,22,2.0],[5260,6,1.0],[5262,11,1.0],[5299,2,1.0],[5314,20,2.0],[5320,6,2.0],[5328,4,2.0],[5328,24,2.0],[5337,25,1.0],[5358,10,1.0],[5358,19,2.0],[5362,4,1.0],[5366,32,1.0],[5372,19,2.0],[5385,23,1.0],[5388,25,1.0],[5394,20,1.0],[5399,12,1.0],[5399,24,1.0],[5402,23,2.0],[5416,6,1.0],[5426,11,2.0],[5447,7,10.0],[5447,22,1.0],[5449,13,1.0],[5457,6,2.0],[5462,0,1.0],[5462,13,3.0],[5470,6,2.0],[5473,6,1.0],[5476,6,13.0],[5488,2,1.0],[5488,20,2.0],[5489,4,2.0],[5490,13,1.0],[5490,26,1.0],[5491,6,1.0],[5505,19,4.0],[5529,0,3.0],[5537,0,1.0],[5550,12,4.0],[5550,13,3.0],[5550,15,4.0],[5550,17,1.0],[5550,20,3.0],[5550,22,1.0],[5550,29,1.0],[5552,1,1.0],[5562,19,2.0],[5569,30,1.0],[5572,19,4.0],[5572,26,3.0],[5581,25,1.0],[5583,30,1.0],[5587,13,1.0],[5606,19,2.0],[5606,26,1.0],[5609,19,2.0],[5649,17,1.0],[5651,23,2.0],[5697,19,3.0],[5698,6,1.0],[5702,22,2.0],[5706,6,1.0],[5709,6,1.0],[5710,0,2.0],[5726,26,3.0],[5748,5,1.0],[5756,5,1.0],[5775,24,1.0],[5777,6,1.0],[5803,0,2.0],[5812,17,3.0],[5813,6,3.0],[5823,20,3.0],[5823,22,1.0],[5837,19,2.0],[5842,6,1.0],[5842,13,1.0],[5857,20,1.0],[5858,1,2.0],[5875,13,2.0],[5879,1,2.0],[5879,3,2.0],[5879,15,2.0],[5884,6,17.0],[5888,6,1.0],[5888,25,1.0],[5890,23,1.0],[5898,7,1.0],[5898,11,1.0],[5898,20,2.0],[5898,26,1.0],[5899,1,3.0],[5905,8,1.0],[5905,23,1.0],[5905,30,2.0],[5925,13,2.0],[5926,19,1.0],[5926,23,1.0],[5930,25,1.0],[5962,6,1.0],[5975,17,1.0],[5977,16,1.0],[5978,6,17.0],[5979,19,2.0],[5979,23,2.0],[5980,19,1.0],[5980,26,2.0],[5991,19,6.0],[5994,6,1.0],[5997,8,2.0],[6000,0,1.0],[6000,2,1.0],[6001,20,1.0],[6005,33,1.0],[6011,10,3.0],[6013,28,1.0],[6032,13,1.0],[6032,30,3.0],[6053,26,1.0],[6079,26,1.0],[6085,6,1.0],[6086,0,1.0],[6086,18,1.0],[6086,19,1.0],[6086,22,2.0],[6086,23,2.0],[6095,6,1.0],[6102,6,3.0],[6103,6,2.0],[6110,3,1.0],[6116,10,1.0],[6128,8,1.0],[6132,13,1.0],[6133,8,2.0],[6135,19,1.0],[6138,19,3.0],[6140,17,1.0],[6142,6,1.0],[6142,14,1.0],[6165,19,2.0],[6165,30,3.0],[6170,1,1.0],[6170,20,1.0],[6170,22,1.0],[6171,22,2.0],[6172,19,13.0],[6177,1,1.0],[6177,26,2.0],[6177,30,57.0],[6179,1,1.0],[6179,6,10.0],[6181,13,1.0],[6182,26,1.0],[6185,6,2.0],[6191,0,1.0],[6191,1,1.0],[6191,30,1.0],[6195,25,1.0],[6208,19,1.0],[6208,26,1.0],[6211,6,2.0],[6218,6,1.0],[6236,5,1.0],[6236,20,4.0],[6236,22,1.0],[6247,6,4.0],[6247,25,1.0],[6256,6,10.0],[6259,6,3.0],[6261,16,1.0],[6261,18,1.0],[6261,19,10.0],[6261,20,10.0],[6261,23,1.0],[6261,26,8.0],[6268,17,2.0],[6291,11,4.0],[6292,6,1.0],[6296,6,1.0],[6298,8,1.0],[6298,20,1.0],[6315,25,1.0],[6322,16,1.0],[6323,5,2.0],[6324,12,3.0],[6324,20,2.0],[6327,0,1.0],[6335,22,2.0],[6338,3,1.0],[6338,19,3.0],[6338,22,1.0],[6338,28,28.0],[6349,13,2.0],[6358,0,1.0],[6361,25,2.0],[6365,19,1.0],[6366,10,1.0],[6391,9,1.0],[6391,11,3.0],[6392,19,2.0],[6392,20,1.0],[6404,19,3.0],[6410,19,1.0],[6417,11,1.0],[6417,15,2.0],[6417,22,1.0],[6418,20,3.0],[6419,30,2.0],[6420,20,1.0],[6423,20,1.0],[6426,26,2.0],[6428,16,1.0],[6433,33,1.0],[6435,19,3.0],[6460,6,6.0],[6489,22,1.0],[6490,8,1.0],[6496,6,3.0],[6515,6,3.0],[6515,13,1.0],[6515,30,2.0],[6515,33,1.0],[6518,21,1.0],[6523,23,3.0],[6523,26,6.0],[6548,20,1.0],[6548,26,1.0],[6563,6,1.0],[6564,24,2.0],[6564,28,1.0],[6565,28,1.0],[6566,19,1.0],[6569,27,2.0],[6574,0,1.0],[6574,17,2.0],[6574,20,2.0],[6574,23,1.0],[6574,24,1.0],[6574,29,1.0],[6577,6,1.0],[6581,28,1.0],[6585,30,1.0],[6618,20,1.0],[6621,8,3.0],[6652,6,2.0],[6657,28,1.0],[6668,0,2.0],[6671,28,29.0],[6684,26,1.0],[6700,23,1.0],[6702,6,1.0],[6704,6,2.0],[6705,6,1.0],[6707,19,1.0],[6713,13,1.0],[6726,19,1.0],[6744,6,1.0],[6747,0,2.0],[6755,23,1.0],[6774,6,2.0],[6776,19,4.0],[6776,26,5.0],[6777,6,1.0],[6777,20,1.0],[6777,23,1.0],[6777,30,1.0],[6785,20,2.0],[6801,0,2.0],[6801,18,1.0],[6801,22,1.0],[6801,24,2.0],[6801,28,1.0],[6802,6,2.0],[6802,24,1.0],[6807,6,4.0],[6810,19,1.0],[6833,6,2.0],[6837,19,3.0],[6838,4,2.0],[6839,6,2.0],[6840,19,2.0],[6858,0,2.0],[6865,4,1.0],[6868,20,2.0],[6869,20,2.0],[6879,12,1.0],[6879,28,1.0],[6895,9,6.0],[6896,32,1.0],[6901,3,1.0],[6901,18,1.0],[6901,21,1.0],[6903,8,1.0],[6903,20,2.0],[6911,20,1.0],[6912,0,2.0],[6914,8,1.0],[6918,23,1.0],[6924,6,1.0],[6925,23,1.0],[6930,30,1.0],[6932,4,4.0],[6941,0,2.0],[6949,6,4.0],[6956,6,1.0],[6958,26,1.0],[6962,6,1.0],[6969,16,1.0],[6973,3,1.0],[6973,6,1.0],[6973,14,1.0],[6973,16,1.0],[6973,20,2.0],[6973,21,1.0],[6982,19,1.0],[6985,16,1.0],[6994,15,2.0],[6996,20,1.0],[7007,6,6.0],[7009,6,1.0],[7013,6,23.0],[7013,31,1.0],[7015,32,5.0],[7016,20,3.0],[7026,19,2.0],[7026,20,2.0],[7026,26,6.0],[7030,6,1.0],[7032,15,1.0],[7041,26,1.0],[7043,19,1.0],[7063,5,1.0],[7065,15,1.0],[7066,20,1.0],[7077,6,1.0],[7086,1,1.0],[7086,15,2.0],[7106,6,2.0],[7115,9,3.0],[7119,19,2.0],[7129,1,2.0],[7132,8,1.0],[7132,20,3.0],[7132,22,2.0],[7136,6,2.0],[7140,19,1.0],[7140,23,1.0],[7145,6,2.0],[7147,11,2.0],[7149,33,1.0],[7157,6,5.0],[7165,6,1.0],[7168,28,1.0],[7171,13,2.0],[7174,16,2.0],[7204,19,12.0],[7211,8,2.0],[7211,19,8.0],[7212,6,2.0],[7214,32,1.0],[7216,21,2.0],[7217,3,2.0],[7218,4,1.0],[7230,8,1.0],[7230,25,1.0],[7244,19,1.0],[7249,6,1.0],[7251,19,1.0],[7252,6,4.0],[7270,7,1.0],[7270,11,1.0],[7281,6,2.0],[7295,0,2.0],[7295,12,1.0],[7295,20,3.0],[7303,23,1.0],[7303,26,2.0],[7304,20,2.0],[7310,28,1.0],[7331,32,1.0],[7345,25,1.0],[7349,6,1.0],[7364,19,1.0],[7371,8,1.0],[7383,6,2.0],[7393,30,1.0],[7400,6,2.0],[7401,5,1.0],[7401,19,1.0],[7402,6,2.0],[7403,19,2.0],[7404,15,2.0],[7409,19,1.0],[7412,20,3.0],[7413,6,1.0],[7417,2,2.0],[7417,19,2.0],[7417,20,3.0],[7417,26,5.0],[7439,24,1.0],[7439,28,1.0],[7439,33,1.0],[7441,5,2.0],[7442,19,1.0],[7442,26,1.0],[7453,6,1.0],[7464,26,1.0],[7465,8,1.0],[7465,28,3.0],[7465,31,1.0],[7465,33,1.0],[7473,12,1.0],[7473,20,1.0],[7486,6,1.0],[7490,2,1.0],[7490,21,1.0],[7509,19,1.0],[7512,6,2.0],[7534,13,2.0],[7562,6,3.0],[7573,2,1.0],[7573,11,1.0],[7573,12,1.0],[7573,25,1.0],[7583,4,1.0],[7585,0,1.0],[7585,12,1.0],[7585,17,1.0],[7585,28,1.0],[7602,6,1.0],[7623,26,2.0],[7627,20,4.0],[7637,0,1.0],[7638,23,1.0],[7646,26,1.0],[7647,20,4.0],[7647,23,1.0],[7650,6,5.0],[7663,4,2.0],[7664,0,1.0],[7664,6,1.0],[7664,9,1.0],[7664,12,2.0],[7664,14,2.0],[7664,17,2.0],[7664,24,2.0],[7668,5,1.0],[7679,0,3.0],[7680,6,1.0],[7681,19,1.0],[7695,12,1.0],[7695,13,1.0],[7697,6,1.0],[7705,19,1.0],[7715,19,2.0],[7728,16,1.0],[7728,22,1.0],[7730,6,2.0],[7734,16,3.0],[7734,19,25.0],[7734,20,3.0],[7734,26,9.0],[7750,0,1.0],[7759,22,2.0],[7776,22,2.0],[7777,16,1.0],[7779,20,1.0],[7795,11,1.0],[7795,20,3.0],[7809,24,3.0],[7819,0,1.0],[7819,12,1.0],[7819,13,1.0],[7819,20,1.0],[7819,29,1.0],[7819,33,1.0],[7833,6,1.0],[7847,6,4.0],[7847,26,1.0],[7847,30,1.0],[7850,2,25.0],[7850,20,1.0],[7852,4,2.0],[7852,15,5.0],[7852,18,2.0],[7855,30,5.0],[7857,18,1.0],[7862,6,2.0],[7866,2,2.0],[7867,26,1.0],[7899,5,1.0],[7902,20,2.0],[7905,20,7.0],[7916,6,1.0],[7916,20,1.0],[7924,6,2.0],[7929,19,1.0],[7936,19,1.0],[7940,17,3.0],[7940,33,1.0],[7956,26,2.0],[7966,23,1.0],[7966,26,3.0],[7969,6,3.0],[7972,6,1.0],[7972,25,10.0],[7976,2,2.0],[7979,19,1.0],[7979,20,1.0],[7980,8,2.0],[7991,6,4.0],[7994,6,1.0],[7994,26,1.0],[7994,28,1.0],[7999,26,1.0],[8038,2,1.0],[8038,24,8.0],[8043,14,2.0],[8048,6,1.0],[8058,6,1.0],[8069,23,1.0],[8079,19,1.0],[8086,6,1.0],[8087,6,1.0],[8102,0,2.0],[8102,3,2.0],[8102,9,1.0],[8102,15,3.0],[8102,19,2.0],[8102,24,17.0],[8102,28,22.0],[8103,11,1.0],[8105,19,2.0],[8109,8,1.0],[8109,18,1.0],[8109,24,1.0],[8112,6,2.0],[8127,6,1.0],[8135,6,11.0],[8137,17,2.0],[8140,6,2.0],[8156,0,1.0],[8167,0,1.0],[8167,17,1.0],[8167,20,1.0],[8173,3,6.0],[8174,26,1.0],[8176,4,1.0],[8176,6,1.0],[8177,30,1.0],[8202,6,2.0],[8213,4,1.0],[8223,23,1.0],[8224,6,1.0],[8226,3,1.0],[8226,9,1.0],[8226,18,1.0],[8226,19,1.0],[8226,26,1.0],[8226,28,1.0],[8233,6,2.0],[8236,11,1.0],[8255,2,2.0],[8255,26,1.0],[8268,4,2.0],[8268,28,32.0],[8269,6,1.0],[8280,6,2.0],[8280,16,2.0],[8280,30,3.0],[8311,23,1.0],[8313,28,1.0],[8315,15,1.0],[8318,13,4.0],[8318,16,1.0],[8318,22,7.0],[8346,26,1.0],[8348,1,17.0],[8350,19,1.0],[8367,22,1.0],[8371,0,1.0],[8371,21,1.0],[8382,26,1.0],[8384,25,2.0],[8385,19,1.0],[8390,19,8.0],[8390,20,2.0],[8390,26,7.0],[8397,19,5.0],[8397,30,1.0],[8411,19,2.0],[8414,15,2.0],[8415,6,1.0],[8415,14,1.0],[8415,15,1.0],[8415,18,1.0],[8415,32,1.0],[8422,6,2.0],[8427,30,1.0],[8430,23,1.0],[8438,15,6.0],[8452,13,2.0],[8456,6,1.0],[8458,19,3.0],[8458,26,1.0],[8466,22,3.0],[8479,6,2.0],[8485,26,1.0],[8494,12,96.0],[8501,6,2.0],[8512,6,2.0],[8518,6,1.0],[8533,6,1.0],[8534,5,1.0],[8549,19,2.0],[8550,25,1.0],[8552,6,1.0],[8552,14,1.0],[8554,19,1.0],[8560,22,2.0],[8571,15,2.0],[8578,20,1.0],[8598,28,1.0],[8618,11,1.0],[8620,4,1.0],[8620,23,4.0],[8620,30,1.0],[8622,11,2.0],[8626,23,1.0],[8642,15,8.0],[8644,17,1.0],[8647,26,1.0],[8662,6,1.0],[8670,13,2.0],[8676,4,2.0],[8691,20,1.0],[8696,4,10.0],[8701,30,1.0],[8705,28,3.0],[8707,19,2.0],[8708,6,2.0],[8716,19,1.0],[8720,7,1.0],[8720,9,1.0],[8720,14,1.0],[8720,17,2.0],[8722,13,5.0],[8725,0,2.0],[8732,6,1.0],[8747,2,1.0],[8747,15,3.0],[8756,0,2.0],[8761,6,2.0],[8763,25,1.0],[8770,0,1.0],[8770,6,1.0],[8770,8,1.0],[8770,13,11.0],[8770,25,3.0],[8784,0,1.0],[8784,3,2.0],[8784,9,1.0],[8784,14,1.0],[8784,18,1.0],[8784,19,1.0],[8787,7,1.0],[8787,11,2.0],[8787,20,1.0],[8796,6,4.0],[8797,19,1.0],[8812,19,1.0],[8819,11,1.0],[8820,6,1.0],[8823,19,2.0],[8830,20,2.0],[8832,28,1.0],[8836,5,1.0],[8855,13,3.0],[8888,26,3.0],[8894,4,1.0],[8894,22,1.0],[8900,19,1.0],[8910,13,1.0],[8936,28,1.0],[8949,28,5.0],[8958,6,1.0],[8958,8,1.0],[8958,11,1.0],[8958,18,1.0],[8971,13,1.0],[8981,20,2.0],[9001,8,2.0],[9002,21,2.0],[9047,13,2.0],[9060,6,1.0],[9060,8,1.0],[9060,20,1.0],[9060,23,1.0],[9060,28,1.0],[9060,29,2.0],[9060,30,1.0],[9072,6,1.0],[9081,6,1.0],[9081,13,4.0],[9083,6,6.0],[9091,19,1.0],[9092,22,12.0],[9094,20,2.0],[9103,6,2.0],[9108,8,2.0],[9115,6,3.0],[9124,4,5.0],[9124,15,4.0],[9124,18,2.0],[9125,23,1.0],[9134,6,1.0],[9134,23,1.0],[9149,19,2.0],[9157,30,1.0],[9159,7,1.0],[9159,11,1.0],[9165,22,2.0],[9168,19,1.0],[9175,6,8.0],[9177,0,1.0],[9177,20,1.0],[9185,20,1.0],[9185,26,3.0],[9188,6,4.0],[9195,26,1.0],[9202,20,2.0],[9205,6,1.0],[9211,11,1.0],[9211,13,1.0],[9238,6,1.0],[9254,6,2.0],[9256,3,1.0],[9257,0,1.0],[9257,28,1.0],[9263,19,2.0],[9264,6,2.0],[9276,7,1.0],[9293,6,1.0],[9300,6,3.0],[9302,0,1.0],[9302,18,1.0],[9302,28,1.0],[9302,31,1.0],[9305,19,1.0],[9305,26,1.0],[9306,19,6.0],[9309,11,1.0],[9309,20,2.0],[9311,11,3.0],[9318,0,2.0],[9340,23,1.0],[9341,20,1.0],[9353,5,3.0],[9353,19,13.0],[9361,21,4.0],[9367,14,2.0],[9373,19,4.0],[9384,19,1.0],[9392,8,1.0],[9395,13,1.0],[9398,23,1.0],[9398,26,3.0],[9401,30,1.0],[9409,0,2.0],[9409,12,1.0],[9414,5,2.0],[9425,6,2.0],[9434,28,1.0],[9444,28,2.0],[9450,19,3.0],[9450,26,4.0],[9457,6,2.0],[9462,6,1.0],[9467,4,1.0],[9471,19,2.0],[9471,25,1.0],[9471,32,2.0],[9475,20,2.0],[9476,1,1.0],[9484,8,1.0],[9484,23,1.0],[9484,26,4.0],[9490,6,8.0],[9493,26,2.0],[9494,6,3.0],[9500,6,2.0],[9506,19,5.0],[9526,26,1.0],[9532,6,7.0],[9536,1,1.0],[9536,9,1.0],[9536,15,1.0],[9536,20,1.0],[9536,21,1.0],[9546,6,1.0],[9548,24,2.0],[9554,19,1.0],[9554,26,4.0],[9555,5,1.0],[9555,6,1.0],[9560,20,2.0],[9583,11,2.0],[9585,3,1.0],[9585,8,2.0],[9585,16,1.0],[9585,19,12.0],[9585,26,5.0],[9588,6,1.0],[9592,26,1.0],[9596,26,1.0],[9596,30,11.0],[9607,13,1.0],[9607,28,1.0],[9622,4,2.0],[9630,5,1.0],[9640,0,2.0],[9640,3,1.0],[9640,13,1.0],[9659,4,3.0],[9659,19,41.0],[9676,3,1.0],[9682,20,2.0],[9682,25,1.0],[9685,5,1.0],[9692,6,2.0],[9708,20,1.0],[9711,5,3.0],[9711,14,1.0],[9716,6,1.0],[9724,6,1.0],[9731,1,1.0],[9733,6,2.0],[9739,11,1.0],[9739,20,1.0],[9739,23,1.0],[9739,26,1.0],[9742,1,1.0],[9743,0,1.0],[9743,2,3.0],[9743,15,9.0],[9749,6,5.0],[9753,19,1.0],[9770,30,2.0],[9775,26,1.0],[9799,6,1.0],[9809,19,2.0],[9811,16,1.0],[9826,0,1.0],[9829,18,1.0],[9832,20,1.0],[9832,22,1.0],[9833,20,3.0],[9844,19,5.0],[9849,3,1.0],[9849,9,1.0],[9857,6,52.0],[9875,13,25.0],[9877,23,1.0],[9886,6,1.0],[9898,19,1.0],[9916,16,3.0],[9918,19,2.0],[9919,20,3.0],[9923,23,1.0],[9928,11,1.0],[9929,4,4.0],[9929,19,79.0],[9930,19,2.0],[9930,23,1.0],[9933,3,1.0],[9938,5,2.0],[9951,11,3.0],[9951,15,1.0],[9951,20,8.0],[9956,6,1.0],[9966,9,1.0],[9970,11,2.0],[9970,12,1.0],[10000,6,1.0],[10003,19,3.0],[10006,26,1.0],[10017,6,2.0],[10019,26,1.0],[10023,5,1.0],[10025,3,2.0],[10035,22,2.0],[10038,6,1.0],[10042,9,2.0],[10086,8,1.0],[10086,28,1.0],[10096,2,1.0],[10108,13,1.0],[10146,1,1.0],[10146,13,1.0],[10146,17,1.0],[10166,4,2.0],[10168,6,2.0],[10179,24,2.0],[10182,24,3.0],[10186,13,5.0],[10195,0,337.0],[10196,6,1.0],[10202,10,1.0],[10204,26,1.0],[10207,19,1.0],[10208,22,1.0],[10209,8,1.0],[10213,0,2.0],[10215,2,1.0],[10222,7,1.0],[10222,11,1.0],[10222,17,1.0],[10235,6,1.0],[10238,19,1.0],[10238,23,4.0],[10243,6,114.0],[10257,13,1.0],[10271,0,3.0],[10274,20,1.0],[10279,6,3.0],[10279,8,1.0],[10279,9,1.0],[10279,12,1.0],[10279,13,1.0],[10279,15,1.0],[10279,24,1.0],[10279,26,1.0],[10282,19,2.0],[10287,6,2.0],[10293,0,2.0],[10293,4,1.0],[10293,6,1.0],[10293,8,1.0],[10293,11,1.0],[10293,17,1.0],[10293,19,1.0],[10293,23,1.0],[10293,28,2.0],[10294,8,1.0],[10294,17,1.0],[10294,29,1.0],[10303,22,3.0],[10319,1,3.0],[10324,3,1.0],[10324,26,2.0],[10332,19,8.0],[10332,30,6.0],[10338,19,10.0],[10338,23,1.0],[10338,26,5.0],[10340,6,1.0],[10343,13,1.0],[10352,0,1.0],[10352,6,1.0],[10352,17,1.0],[10352,18,1.0],[10352,26,1.0],[10352,32,2.0],[10364,8,1.0],[10364,19,2.0],[10373,20,1.0],[10382,6,5.0],[10383,26,3.0],[10383,30,1.0],[10387,0,1.0],[10387,14,2.0],[10387,15,1.0],[10387,17,1.0],[10387,18,2.0],[10387,25,1.0],[10387,28,2.0],[10387,29,1.0],[10387,31,2.0],[10387,33,1.0],[10390,19,1.0],[10392,6,2.0],[10392,10,1.0],[10396,6,1.0],[10418,19,1.0],[10422,0,2.0],[10424,8,1.0],[10427,6,2.0],[10441,19,1.0],[10448,19,3.0],[10448,20,1.0],[10455,16,4.0],[10455,22,1.0],[10461,6,1.0],[10463,20,1.0],[10468,6,1.0],[10508,19,1.0],[10508,23,1.0],[10525,6,1.0],[10560,0,7.0],[10560,2,5.0],[10560,4,2.0],[10560,7,10.0],[10560,11,3.0],[10560,15,5.0],[10560,18,2.0],[10560,21,1.0],[10560,22,1.0],[10560,24,1.0],[10560,25,2.0],[10567,6,1.0],[10569,27,2.0],[10576,6,1.0],[10578,19,4.0],[10578,26,7.0],[10593,4,1.0],[10603,19,1.0],[10610,4,1.0],[10610,15,1.0],[10611,6,1.0],[10611,19,15.0],[10611,23,1.0],[10611,26,7.0],[10611,30,2.0],[10632,19,2.0],[10632,20,2.0],[10634,6,2.0],[10646,19,2.0],[10656,13,1.0],[10660,23,1.0],[10664,16,1.0],[10676,28,3.0],[10677,22,1.0],[10677,29,1.0],[10678,19,3.0],[10682,0,5.0],[10694,20,1.0],[10705,19,1.0],[10713,6,2.0],[10719,0,1.0],[10731,11,1.0],[10732,6,3.0],[10733,5,1.0],[10741,0,1.0],[10741,13,1.0],[10741,19,1.0],[10741,20,3.0],[10741,24,1.0],[10741,28,1.0],[10750,20,3.0],[10757,0,1.0],[10761,30,1.0],[10766,8,1.0],[10777,19,3.0],[10777,26,10.0],[10790,8,2.0],[10793,26,1.0],[10798,25,1.0],[10805,13,1.0],[10818,6,3.0],[10819,30,1.0],[10822,6,1.0],[10825,5,1.0],[10830,6,1.0],[10831,20,2.0],[10847,19,2.0],[10850,22,1.0],[10850,29,2.0],[10852,15,1.0],[10864,0,2.0],[10867,2,1.0],[10867,3,1.0],[10867,12,1.0],[10867,20,1.0],[10867,28,1.0],[10877,23,1.0],[10888,2,2.0],[10894,16,1.0],[10901,22,1.0],[10902,22,3.0],[10903,20,1.0],[10903,28,1.0],[10927,19,6.0],[10934,19,1.0],[10943,5,1.0],[10950,24,1.0],[10950,28,1.0],[10962,3,2.0],[10966,20,1.0],[10990,19,2.0],[11021,22,9.0],[11032,0,1.0],[11032,25,1.0],[11035,20,1.0],[11040,6,2.0],[11049,6,1.0],[11064,20,1.0],[11070,14,2.0],[11073,29,2.0],[11080,30,1.0],[11091,13,2.0],[11093,9,2.0],[11104,6,1.0],[11104,32,1.0],[11116,15,1.0],[11116,26,1.0],[11118,5,2.0],[11127,11,2.0],[11144,25,1.0],[11160,0,1.0],[11168,30,1.0],[11173,19,64.0],[11188,23,1.0],[11193,6,1.0],[11215,6,1.0],[11229,0,2.0],[11229,4,1.0],[11229,9,1.0],[11229,10,1.0],[11229,14,1.0],[11229,17,4.0],[11229,18,1.0],[11229,20,1.0],[11229,24,1.0],[11229,26,3.0],[11229,28,3.0],[11229,29,1.0],[11233,26,2.0],[11235,6,1.0],[11236,9,1.0],[11236,20,1.0],[11244,28,1.0],[11247,10,1.0],[11247,26,1.0],[11250,6,1.0],[11252,7,1.0],[11252,8,2.0],[11252,20,2.0],[11256,20,1.0],[11256,33,1.0],[11258,25,1.0],[11262,18,1.0],[11263,20,2.0],[11266,28,2.0],[11283,6,1.0],[11315,8,8.0],[11315,11,1.0],[11315,20,2.0],[11327,30,3.0],[11332,20,1.0],[11348,25,1.0],[11349,23,1.0],[11350,26,1.0],[11353,23,3.0],[11367,6,1.0],[11369,25,1.0],[11371,0,3.0],[11371,15,1.0],[11377,26,1.0],[11377,30,1.0],[11391,11,4.0],[11391,13,1.0],[11391,22,2.0],[11393,19,2.0],[11399,20,2.0],[11402,24,1.0],[11402,33,1.0],[11405,6,13.0],[11405,25,1.0],[11420,6,7.0],[11422,0,4.0],[11422,22,9.0],[11422,29,1.0],[11423,20,1.0],[11427,1,2.0],[11433,19,2.0],[11441,26,1.0],[11445,19,1.0],[11446,19,1.0],[11446,26,2.0],[11448,24,5.0],[11448,28,1.0],[11448,32,1.0],[11453,6,1.0],[11463,24,1.0],[11465,6,1.0],[11484,19,1.0],[11490,9,1.0],[11495,6,1.0],[11497,6,1.0],[11511,4,1.0],[11516,28,5.0],[11520,32,2.0],[11527,12,1.0],[11527,30,3.0],[11532,15,1.0],[11537,30,1.0],[11541,0,5.0],[11541,6,1.0],[11541,11,2.0],[11556,13,3.0],[11562,8,2.0],[11563,28,1.0],[11576,7,1.0],[11576,8,1.0],[11576,9,1.0],[11576,10,1.0],[11576,17,2.0],[11576,18,1.0],[11576,24,1.0],[11583,0,2.0],[11591,5,2.0],[11591,6,6.0],[11592,19,1.0],[11609,22,5.0],[11624,25,1.0],[11631,26,1.0],[11638,19,1.0],[11643,6,1.0],[11656,1,1.0],[11656,8,2.0],[11656,11,2.0],[11656,19,1.0],[11656,30,16.0],[11659,8,4.0],[11659,13,1.0],[11659,17,2.0],[11660,3,2.0],[11660,19,2.0],[11669,6,1.0],[11672,15,1.0],[11672,26,1.0],[11703,20,2.0],[11703,24,1.0],[11706,26,1.0],[11722,26,1.0],[11737,17,1.0],[11740,5,1.0],[11740,19,5.0],[11743,19,1.0],[11743,20,1.0],[11743,26,3.0],[11745,6,3.0],[11746,22,1.0],[11763,19,1.0],[11763,20,1.0],[11763,26,1.0],[11763,30,3.0],[11769,6,1.0],[11771,6,2.0],[11777,17,1.0],[11777,20,1.0],[11777,22,1.0],[11777,33,1.0],[11782,19,8.0],[11784,20,1.0],[11787,18,1.0],[11788,30,1.0],[11798,13,2.0],[11804,4,2.0],[11806,26,3.0],[11807,0,1.0],[11810,6,1.0],[11810,8,1.0],[11810,9,2.0],[11810,13,1.0],[11810,15,1.0],[11810,26,1.0],[11844,7,1.0],[11857,11,1.0],[11857,20,8.0],[11858,19,1.0],[11860,3,1.0],[11860,6,1.0],[11860,12,1.0],[11860,15,1.0],[11860,20,1.0],[11860,28,1.0],[11869,23,1.0],[11877,19,1.0],[11877,23,1.0],[11877,26,2.0],[11879,19,1.0],[11892,16,1.0],[11892,20,1.0],[11897,30,1.0],[11904,17,1.0],[11921,22,1.0],[11922,17,2.0],[11939,6,2.0],[11943,1,1.0],[11944,2,2.0],[11946,11,3.0],[11950,19,2.0],[11950,26,6.0],[11950,30,6.0],[11956,6,1.0],[11956,10,2.0],[11956,19,2.0],[11956,23,1.0],[11956,26,4.0],[11956,30,12.0],[11957,6,1.0],[11960,19,4.0],[11970,28,3.0],[12024,19,1.0],[12039,6,1.0],[12040,19,1.0],[12040,26,1.0],[12056,20,2.0],[12065,17,1.0],[12067,16,1.0],[12085,25,1.0],[12090,13,2.0],[12116,19,3.0],[12116,20,1.0],[12116,26,3.0],[12119,23,1.0],[12121,0,1.0],[12121,11,1.0],[12123,5,1.0],[12125,2,9.0],[12145,22,16.0],[12152,30,1.0],[12174,19,1.0],[12174,23,2.0],[12174,26,2.0],[12184,6,1.0],[12185,0,1.0],[12185,8,1.0],[12185,11,1.0],[12185,12,1.0],[12185,15,1.0],[12185,20,1.0],[12185,21,1.0],[12185,23,1.0],[12185,24,1.0],[12185,26,1.0],[12185,28,1.0],[12185,32,1.0],[12205,0,1.0],[12205,20,3.0],[12210,0,3.0],[12214,19,1.0],[12214,24,1.0],[12228,6,1.0],[12230,1,2.0],[12231,13,1.0],[12242,6,1.0],[12252,25,1.0],[12264,8,2.0],[12264,19,2.0],[12264,22,1.0],[12264,26,5.0],[12267,1,1.0],[12270,23,1.0],[12270,25,1.0],[12278,19,2.0],[12279,20,2.0],[12293,26,2.0],[12307,6,1.0],[12313,20,2.0],[12315,6,11.0],[12315,25,1.0],[12317,0,1.0],[12317,4,1.0],[12317,5,2.0],[12317,6,2.0],[12317,17,2.0],[12317,20,1.0],[12317,23,1.0],[12317,24,1.0],[12317,28,1.0],[12322,19,3.0],[12322,20,1.0],[12331,3,1.0],[12331,20,1.0],[12332,28,1.0],[12336,6,3.0],[12347,17,1.0],[12353,24,1.0],[12353,28,6.0],[12355,19,1.0],[12359,0,1.0],[12359,1,1.0],[12359,4,1.0],[12369,19,1.0],[12385,0,2.0],[12389,3,1.0],[12389,15,1.0],[12392,6,1.0],[12405,20,4.0],[12407,19,5.0],[12408,6,1.0],[12410,25,1.0],[12413,13,4.0],[12425,6,7.0],[12432,6,2.0],[12437,17,1.0],[12438,11,1.0],[12438,25,1.0],[12442,4,1.0],[12442,11,1.0],[12442,18,1.0],[12442,22,1.0],[12447,19,1.0],[12447,20,2.0],[12467,6,2.0],[12481,22,2.0],[12484,26,1.0],[12488,19,1.0],[12490,0,3.0],[12490,3,1.0],[12490,6,2.0],[12490,14,1.0],[12490,17,2.0],[12490,28,1.0],[12503,17,2.0],[12503,24,1.0],[12503,26,1.0],[12507,13,1.0],[12508,21,1.0],[12509,6,3.0],[12513,0,14.0],[12513,15,4.0],[12513,19,2.0],[12513,24,1.0],[12513,29,2.0],[12518,11,1.0],[12523,20,2.0],[12535,6,1.0],[12536,16,3.0],[12536,22,4.0],[12538,30,1.0],[12551,0,2.0],[12556,1,1.0],[12557,4,1.0],[12557,5,1.0],[12557,8,1.0],[12557,13,1.0],[12557,17,1.0],[12557,26,2.0],[12557,28,1.0],[12557,33,1.0],[12558,22,2.0],[12560,15,2.0],[12565,19,1.0],[12567,15,2.0],[12580,0,3.0],[12608,0,11.0],[12609,20,1.0],[12611,6,1.0],[12614,4,2.0],[12615,4,1.0],[12625,19,1.0],[12636,6,1.0],[12640,0,2.0],[12641,20,1.0],[12641,23,4.0],[12641,26,5.0],[12641,30,40.0],[12642,30,1.0],[12650,6,2.0],[12650,13,3.0],[12650,21,3.0],[12650,30,1.0],[12653,19,2.0],[12660,26,2.0],[12661,25,1.0],[12666,12,2.0],[12669,2,2.0],[12681,13,2.0],[12689,3,1.0],[12699,6,1.0],[12712,3,1.0],[12728,19,2.0],[12768,22,1.0],[12773,16,1.0],[12773,22,1.0],[12776,0,1.0],[12782,6,1.0],[12811,26,3.0],[12819,11,1.0],[12845,0,1.0],[12845,1,1.0],[12845,6,1.0],[12845,14,1.0],[12845,17,3.0],[12845,20,1.0],[12845,25,1.0],[12848,19,1.0],[12848,26,1.0],[12854,2,1.0],[12854,17,1.0],[12854,28,1.0],[12857,2,1.0],[12859,19,1.0],[12863,6,1.0],[12868,14,1.0],[12870,0,2.0],[12870,6,1.0],[12879,23,1.0],[12879,26,1.0],[12922,19,2.0],[12922,26,4.0],[12922,28,1.0],[12935,1,1.0],[12935,8,2.0],[12935,11,2.0],[12935,17,1.0],[12935,18,1.0],[12935,23,1.0],[12935,28,1.0],[12961,8,1.0],[12963,6,1.0],[12967,14,3.0],[12969,19,7.0],[12969,23,1.0],[12969,26,3.0],[12973,20,1.0],[12975,6,1.0],[12976,26,1.0],[12989,7,8.0],[12991,10,2.0],[12997,0,1.0],[12997,19,1.0],[13018,0,1.0],[13020,19,2.0],[13025,6,2.0],[13025,13,1.0],[13034,19,1.0],[13034,23,2.0],[13040,20,1.0],[13046,0,1.0],[13046,4,2.0],[13046,7,2.0],[13050,19,2.0],[13063,6,7.0],[13070,7,1.0],[13070,9,1.0],[13070,12,1.0],[13070,26,1.0],[13070,27,1.0],[13070,28,1.0],[13081,11,1.0],[13081,28,1.0],[13088,6,1.0],[13088,8,2.0],[13088,11,1.0],[13089,15,2.0],[13095,19,6.0],[13095,20,3.0],[13095,23,1.0],[13095,25,2.0],[13095,26,7.0],[13110,6,2.0],[13142,30,1.0],[13165,30,1.0],[13194,25,1.0],[13201,6,2.0],[13205,6,2.0],[13212,4,1.0],[13212,17,1.0],[13212,28,1.0],[13220,6,2.0],[13233,6,1.0],[13241,1,3.0],[13242,26,5.0],[13250,5,1.0],[13256,6,2.0],[13261,33,1.0],[13268,6,1.0],[13270,1,1.0],[13283,26,1.0],[13284,6,1.0],[13293,15,1.0],[13293,16,1.0],[13299,13,2.0],[13312,13,3.0],[13315,23,1.0],[13315,26,1.0],[13315,30,1.0],[13316,18,1.0],[13316,24,2.0],[13316,26,1.0],[13320,0,1.0],[13320,3,1.0],[13320,15,1.0],[13340,26,1.0],[13364,13,1.0],[13364,20,1.0],[13367,6,1.0],[13371,26,2.0],[13373,20,1.0],[13378,19,1.0],[13378,20,3.0],[13378,26,1.0],[13384,13,3.0],[13387,4,1.0],[13387,19,37.0],[13387,26,1.0],[13391,16,1.0],[13401,22,2.0],[13410,28,6.0],[13413,0,1.0],[13413,3,1.0],[13413,20,1.0],[13419,8,1.0],[13419,14,1.0],[13419,20,1.0],[13419,26,1.0],[13419,27,1.0],[13419,28,1.0],[13419,30,2.0],[13419,33,1.0],[13436,6,1.0],[13438,6,111.0],[13438,16,1.0],[13438,26,1.0],[13441,0,2.0],[13449,0,1.0],[13449,6,1.0],[13449,33,1.0],[13455,20,2.0],[13484,25,2.0],[13485,19,1.0],[13485,26,1.0],[13494,6,1.0],[13502,0,3.0],[13502,11,1.0],[13502,17,2.0],[13502,20,1.0],[13502,26,1.0],[13502,28,2.0],[13517,6,1.0],[13523,6,3.0],[13530,16,1.0],[13531,7,2.0],[13531,8,1.0],[13532,16,1.0],[13533,28,1.0],[13544,25,1.0],[13546,6,2.0],[13571,25,6.0],[13584,20,1.0],[13588,6,1.0],[13627,8,1.0],[13645,21,1.0],[13646,6,4.0],[13666,6,2.0],[13677,19,3.0],[13678,6,2.0],[13684,19,1.0],[13696,6,3.0],[13696,23,1.0],[13696,25,2.0],[13699,22,2.0],[13707,20,1.0],[13708,6,6.0],[13737,19,1.0],[13741,19,12.0],[13741,20,2.0],[13741,23,3.0],[13741,26,3.0],[13745,4,1.0],[13745,19,1.0],[13748,20,1.0],[13752,6,4.0],[13754,2,1.0],[13754,17,1.0],[13755,0,1.0],[13755,4,1.0],[13759,8,1.0],[13760,6,31.0],[13763,19,7.0],[13764,6,1.0],[13779,26,1.0],[13794,8,3.0],[13797,19,1.0],[13805,15,3.0],[13814,20,1.0],[13824,23,3.0],[13824,26,3.0],[13833,5,1.0],[13837,5,1.0],[13837,23,4.0],[13845,15,1.0],[13852,22,1.0],[13858,19,2.0],[13858,26,3.0],[13869,5,1.0],[13872,5,1.0],[13881,6,2.0],[13893,26,1.0],[13896,20,1.0],[13898,30,1.0],[13903,6,6.0],[13903,25,1.0],[13923,6,8.0],[13925,2,1.0],[13925,11,1.0],[13925,17,2.0],[13925,20,2.0],[13925,28,1.0],[13925,33,1.0],[13927,25,2.0],[13938,26,1.0],[13940,11,2.0],[13950,13,2.0],[13953,1,1.0],[13953,6,6.0],[13953,19,1.0],[13953,22,1.0],[13953,25,1.0],[13954,6,1.0],[13955,15,1.0],[13955,18,1.0],[13960,30,1.0],[13978,28,1.0],[13991,23,2.0],[13999,30,1.0],[14002,6,2.0],[14013,4,1.0],[14013,8,1.0],[14021,2,2.0],[14029,6,1.0],[14030,22,2.0],[14044,23,1.0],[14044,28,1.0],[14068,1,1.0],[14068,17,1.0],[14068,29,1.0],[14068,33,1.0],[14070,26,1.0],[14071,14,2.0],[14079,12,1.0],[14079,20,1.0],[14089,17,1.0],[14104,19,8.0],[14112,9,2.0],[14139,5,2.0],[14141,14,1.0],[14149,6,1.0],[14175,26,2.0],[14177,20,1.0],[14187,6,1.0],[14203,6,2.0],[14209,25,4.0],[14221,6,1.0],[14229,16,1.0],[14235,22,2.0],[14239,6,1.0],[14245,0,2.0],[14245,18,1.0],[14245,20,1.0],[14245,24,1.0],[14245,25,1.0],[14245,26,1.0],[14246,8,2.0],[14246,19,15.0],[14246,20,1.0],[14246,22,1.0],[14246,23,4.0],[14246,26,2.0],[14258,6,1.0],[14272,23,1.0],[14272,28,1.0],[14276,11,1.0],[14276,12,1.0],[14295,9,1.0],[14295,15,1.0],[14295,18,1.0],[14295,22,1.0],[14295,24,1.0],[14297,0,1.0],[14297,3,1.0],[14297,33,2.0],[14309,0,2.0],[14315,19,1.0],[14323,8,1.0],[14326,20,2.0],[14326,26,1.0],[14367,6,2.0],[14375,9,1.0],[14383,5,1.0],[14383,16,1.0],[14396,6,2.0],[14401,6,1.0],[14401,13,1.0],[14404,16,2.0],[14404,22,2.0],[14407,1,1.0],[14407,3,1.0],[14407,7,1.0],[14407,11,2.0],[14407,14,1.0],[14407,17,3.0],[14407,20,2.0],[14407,23,1.0],[14423,6,1.0],[14425,19,15.0],[14425,26,1.0],[14430,6,1.0],[14437,0,2.0],[14437,25,1.0],[14438,19,2.0],[14440,25,1.0],[14460,0,3.0],[14475,4,1.0],[14475,23,1.0],[14477,22,2.0],[14480,26,1.0],[14482,19,3.0],[14500,15,2.0],[14501,19,3.0],[14502,15,1.0],[14506,26,1.0],[14512,20,1.0],[14520,13,1.0],[14522,26,1.0],[14522,30,1.0],[14529,6,2.0],[14534,19,1.0],[14534,30,1.0],[14558,13,1.0],[14569,1,3.0],[14569,6,3.0],[14569,19,3.0],[14569,23,1.0],[14569,26,5.0],[14573,19,3.0],[14596,6,13.0],[14604,23,1.0],[14640,6,1.0],[14641,22,3.0],[14643,15,2.0],[14644,6,1.0],[14648,28,3.0],[14665,0,1.0],[14665,15,1.0],[14668,6,1.0],[14676,16,4.0],[14678,17,1.0],[14678,24,1.0],[14678,26,1.0],[14684,30,7.0],[14695,6,2.0],[14701,30,5.0],[14704,2,2.0],[14711,19,1.0],[14721,0,1.0],[14721,3,1.0],[14721,15,1.0],[14721,19,1.0],[14721,20,1.0],[14721,24,1.0],[14734,4,1.0],[14734,20,1.0],[14734,24,1.0],[14755,19,7.0],[14755,26,4.0],[14763,2,1.0],[14807,26,1.0],[14809,0,3.0],[14809,5,1.0],[14809,11,1.0],[14815,18,2.0],[14819,25,2.0],[14834,2,1.0],[14835,19,2.0],[14848,8,1.0],[14851,20,1.0],[14851,28,1.0],[14852,6,2.0],[14867,22,3.0],[14869,3,1.0],[14869,18,1.0],[14872,1,1.0],[14872,25,1.0],[14878,16,2.0],[14878,26,3.0],[14879,19,1.0],[14879,26,1.0],[14888,8,2.0],[14903,0,1.0],[14933,19,1.0],[14954,22,2.0],[14960,22,3.0],[14970,25,1.0],[14979,20,2.0],[14982,6,1.0],[14982,13,1.0],[14986,25,16.0],[14987,4,1.0],[14994,6,1.0],[14997,2,3.0],[15000,20,1.0],[15007,5,1.0],[15013,8,1.0],[15013,14,1.0],[15013,28,1.0],[15019,20,2.0],[15021,0,2.0],[15025,22,2.0],[15027,6,1.0],[15030,19,4.0],[15030,22,2.0],[15030,23,1.0],[15030,26,1.0],[15031,6,3.0],[15034,13,2.0],[15036,13,2.0],[15037,6,1.0],[15039,19,2.0],[15040,19,1.0],[15041,28,1.0],[15057,0,2.0],[15061,3,1.0],[15061,24,2.0],[15062,6,4.0],[15062,30,1.0],[15068,0,3.0],[15068,2,1.0],[15068,4,4.0],[15068,9,1.0],[15068,15,25.0],[15068,18,1.0],[15068,23,2.0],[15068,24,1.0],[15070,3,2.0],[15070,6,2.0],[15070,9,2.0],[15070,11,2.0],[15070,15,1.0],[15070,17,2.0],[15070,18,1.0],[15070,26,1.0],[15070,28,1.0],[15071,15,2.0],[15074,6,1.0],[15076,6,2.0],[15079,0,2.0],[15080,32,2.0],[15116,19,1.0],[15129,23,1.0],[15134,6,1.0],[15134,14,1.0],[15134,22,1.0],[15151,7,2.0],[15151,11,2.0],[15151,20,1.0],[15163,6,1.0],[15163,13,1.0],[15166,8,2.0],[15166,20,1.0],[15170,3,1.0],[15170,6,2.0],[15170,17,1.0],[15170,18,1.0],[15170,24,1.0],[15175,4,3.0],[15175,15,3.0],[15175,18,3.0],[15175,24,1.0],[15183,25,1.0],[15184,0,1.0],[15185,6,2.0],[15187,19,3.0],[15205,6,7.0],[15205,24,1.0],[15205,25,1.0],[15205,30,2.0],[15213,0,1.0],[15219,19,2.0],[15219,26,2.0],[15223,0,3.0],[15229,20,5.0],[15246,28,7.0],[15281,13,1.0],[15284,1,34.0],[15286,11,2.0],[15295,16,2.0],[15296,25,1.0],[15316,21,1.0],[15317,20,1.0],[15320,11,2.0],[15320,12,3.0],[15320,13,1.0],[15320,20,1.0],[15324,14,2.0],[15324,17,2.0],[15324,21,1.0],[15324,26,3.0],[15326,25,1.0],[15330,20,2.0],[15336,3,2.0],[15336,18,2.0],[15339,13,1.0],[15344,20,2.0],[15352,28,1.0],[15365,6,1.0],[15380,6,1.0],[15393,19,2.0],[15393,26,2.0],[15394,6,1.0],[15402,9,2.0],[15403,19,1.0],[15407,6,3.0],[15416,25,2.0],[15418,20,4.0],[15421,0,6.0],[15429,6,2.0],[15447,20,1.0],[15451,22,2.0],[15465,6,1.0],[15469,6,2.0],[15469,13,2.0],[15479,6,2.0],[15496,6,2.0],[15496,19,1.0],[15496,33,2.0],[15511,11,2.0],[15527,6,3.0],[15529,6,3.0],[15533,19,2.0],[15549,26,5.0],[15550,22,1.0],[15550,26,4.0],[15573,30,7.0],[15586,26,1.0],[15625,19,3.0],[15627,0,2.0],[15640,23,1.0],[15640,26,1.0],[15670,28,1.0],[15676,0,2.0],[15680,6,1.0],[15689,15,1.0],[15697,13,4.0],[15709,19,1.0],[15710,6,2.0],[15730,19,5.0],[15756,20,7.0],[15764,26,1.0],[15769,6,4.0],[15792,26,1.0],[15799,1,3.0],[15805,6,3.0],[15809,30,1.0],[15812,25,2.0],[15815,0,2.0],[15817,20,1.0],[15820,4,1.0],[15820,18,1.0],[15828,3,1.0],[15832,6,1.0],[15856,26,2.0],[15862,26,1.0],[15863,22,1.0],[15863,24,1.0],[15864,0,1.0],[15864,26,1.0],[15870,20,1.0],[15876,19,5.0],[15887,19,1.0],[15903,6,1.0],[15911,28,1.0],[15918,20,1.0],[15918,26,1.0],[15921,20,2.0],[15935,0,2.0],[15935,3,1.0],[15935,6,1.0],[15935,11,1.0],[15935,13,2.0],[15935,15,1.0],[15935,17,1.0],[15935,20,1.0],[15935,26,1.0],[15935,29,1.0],[15935,31,1.0],[15967,26,2.0],[15970,6,1.0],[15975,5,22.0],[15975,27,3.0],[15978,19,3.0],[15979,6,1.0],[15987,19,1.0],[15987,26,1.0],[15991,8,1.0],[15993,8,1.0],[15993,25,1.0],[15998,4,1.0],[16010,18,2.0],[16010,24,1.0],[16015,9,1.0],[16015,28,1.0],[16017,3,2.0],[16021,3,1.0],[16021,4,1.0],[16021,20,1.0],[16021,25,1.0],[16039,0,2.0],[16039,4,1.0],[16039,13,1.0],[16039,17,1.0],[16039,18,1.0],[16039,19,1.0],[16039,26,1.0],[16039,31,1.0],[16040,19,2.0],[16055,23,1.0],[16067,6,3.0],[16068,26,1.0],[16079,28,1.0],[16089,4,2.0],[16089,20,1.0],[16091,0,1.0],[16091,8,1.0],[16091,9,1.0],[16091,11,1.0],[16095,27,3.0],[16100,6,1.0],[16105,11,1.0],[16106,8,1.0],[16106,22,1.0],[16106,26,1.0],[16114,19,6.0],[16118,0,1.0],[16118,6,1.0],[16118,11,1.0],[16118,22,1.0],[16133,26,1.0],[16141,12,2.0],[16155,19,1.0],[16163,22,3.0],[16171,3,1.0],[16172,6,2.0],[16177,1,1.0],[16177,6,1.0],[16179,22,2.0],[16191,6,2.0],[16196,6,1.0],[16211,4,1.0],[16211,15,1.0],[16219,20,1.0],[16223,4,2.0],[16223,6,4.0],[16223,15,1.0],[16231,1,1.0],[16231,5,1.0],[16231,6,1.0],[16231,7,2.0],[16231,9,1.0],[16231,14,1.0],[16231,17,1.0],[16231,21,1.0],[16248,5,2.0],[16267,3,1.0],[16267,5,1.0],[16267,14,1.0],[16267,18,2.0],[16267,24,7.0],[16267,28,19.0],[16268,6,1.0],[16277,0,2.0],[16277,4,3.0],[16277,9,2.0],[16277,10,1.0],[16277,15,5.0],[16277,19,1.0],[16277,23,4.0],[16277,30,1.0],[16278,26,1.0],[16289,6,7.0],[16291,13,3.0],[16295,30,1.0],[16303,18,1.0],[16313,30,1.0],[16340,6,2.0],[16359,4,1.0],[16359,28,3.0],[16360,23,1.0],[16361,6,1.0],[16364,20,2.0],[16372,6,2.0],[16384,28,1.0],[16393,26,1.0],[16398,19,3.0],[16399,4,2.0],[16399,11,1.0],[16399,17,1.0],[16399,19,1.0],[16399,26,1.0],[16399,33,1.0],[16406,21,1.0],[16423,3,1.0],[16423,9,1.0],[16429,30,3.0],[16430,6,2.0],[16432,6,1.0],[16434,19,27.0],[16435,13,1.0],[16437,20,1.0],[16445,22,2.0],[16456,0,1.0],[16456,1,1.0],[16456,15,2.0],[16456,16,1.0],[16456,17,1.0],[16456,23,1.0],[16459,12,1.0],[16459,15,5.0],[16473,13,2.0],[16475,13,2.0],[16497,4,1.0],[16503,2,3.0],[16508,4,1.0],[16508,15,2.0],[16508,24,1.0],[16509,28,1.0],[16513,6,2.0],[16526,19,7.0],[16530,6,1.0],[16534,2,1.0],[16536,19,1.0],[16542,4,1.0],[16543,23,1.0],[16543,26,1.0],[16544,6,1.0],[16561,0,2.0],[16561,13,1.0],[16561,20,1.0],[16562,6,2.0],[16575,0,1.0],[16591,6,2.0],[16591,8,3.0],[16591,13,4.0],[16593,19,2.0],[16595,11,2.0],[16598,22,2.0],[16600,19,2.0],[16600,23,1.0],[16600,26,3.0],[16601,11,2.0],[16606,19,1.0],[16608,26,1.0],[16613,19,1.0],[16613,24,1.0],[16629,0,1.0],[16629,1,1.0],[16646,30,8.0],[16646,33,1.0],[16668,19,1.0],[16669,6,1.0],[16679,23,2.0],[16681,30,2.0],[16686,30,5.0],[16693,26,1.0],[16698,6,1.0],[16705,6,1.0],[16706,19,1.0],[16707,6,3.0],[16724,11,1.0],[16735,4,1.0],[16735,19,24.0],[16735,23,1.0],[16735,26,2.0],[16748,19,1.0],[16762,29,1.0],[16770,19,2.0],[16775,6,2.0],[16781,0,3.0],[16792,30,1.0],[16803,1,1.0],[16813,6,2.0],[16817,20,2.0],[16819,19,1.0],[16819,20,3.0],[16819,26,8.0],[16825,6,1.0],[16826,23,2.0],[16838,17,1.0],[16840,22,1.0],[16847,23,2.0],[16856,3,2.0],[16856,19,7.0],[16856,20,4.0],[16856,23,9.0],[16856,26,57.0],[16856,32,5.0],[16857,10,1.0],[16881,9,1.0],[16884,6,1.0],[16933,6,3.0],[16934,21,1.0],[16934,24,1.0],[16940,6,1.0],[16947,26,2.0],[16952,6,1.0],[16962,19,2.0],[16975,6,1.0],[16983,20,2.0],[16989,0,1.0],[16989,3,1.0],[16992,6,1.0],[17031,6,1.0],[17033,13,2.0],[17041,19,1.0],[17044,6,4.0],[17044,25,2.0],[17045,6,4.0],[17045,24,1.0],[17047,6,1.0],[17052,19,2.0],[17063,2,1.0],[17086,6,1.0],[17098,30,3.0],[17104,18,1.0],[17107,0,1.0],[17107,6,2.0],[17107,14,1.0],[17107,19,1.0],[17107,23,1.0],[17107,25,1.0],[17107,26,1.0],[17107,28,2.0],[17107,30,1.0],[17116,15,1.0],[17116,22,1.0],[17116,30,1.0],[17141,6,1.0],[17155,5,1.0],[17160,19,3.0],[17164,6,2.0],[17172,19,2.0],[17172,20,2.0],[17172,26,3.0],[17173,23,2.0],[17185,19,1.0],[17187,25,1.0],[17213,9,1.0],[17213,15,1.0],[17213,24,2.0],[17220,25,1.0],[17227,28,1.0],[17229,16,1.0],[17248,22,1.0],[17258,0,3.0],[17259,0,16.0],[17266,0,1.0],[17266,6,2.0],[17266,28,1.0],[17268,19,3.0],[17274,17,1.0],[17274,32,1.0],[17278,6,1.0],[17279,19,2.0],[17284,26,1.0],[17294,19,1.0],[17315,6,6.0],[17317,20,3.0],[17321,12,2.0],[17323,2,1.0],[17335,6,2.0],[17335,25,3.0],[17338,19,1.0],[17340,6,3.0],[17359,4,1.0],[17359,5,1.0],[17359,6,2.0],[17359,30,2.0],[17360,4,2.0],[17361,19,2.0],[17376,6,3.0],[17376,30,1.0],[17377,8,2.0],[17377,20,1.0],[17377,25,8.0],[17377,32,1.0],[17383,6,1.0],[17395,30,11.0],[17400,20,2.0],[17423,19,4.0],[17423,23,1.0],[17427,3,36.0],[17431,6,1.0],[17434,30,2.0],[17443,19,2.0],[17451,2,1.0],[17461,19,1.0],[17463,6,3.0],[17473,6,1.0],[17473,25,1.0],[17476,2,1.0],[17477,19,1.0],[17477,26,1.0],[17479,0,1.0],[17479,3,1.0],[17479,11,1.0],[17479,20,1.0],[17480,15,1.0],[17480,20,1.0],[17506,20,2.0],[17511,20,1.0],[17513,26,2.0],[17515,6,1.0],[17518,17,1.0],[17518,32,1.0],[17520,2,1.0],[17520,3,1.0],[17520,9,1.0],[17520,22,1.0],[17526,13,1.0],[17528,6,1.0],[17535,23,1.0],[17540,19,4.0],[17542,22,2.0],[17548,8,1.0],[17551,6,1.0],[17556,6,21.0],[17566,2,7.0],[17568,17,1.0],[17568,19,1.0],[17568,28,1.0],[17572,6,18.0],[17584,19,1.0],[17592,26,1.0],[17595,10,1.0],[17598,4,2.0],[17607,0,2.0],[17607,11,1.0],[17607,19,1.0],[17608,4,3.0],[17620,9,1.0],[17620,15,10.0],[17620,18,10.0],[17620,24,1.0],[17620,25,1.0],[17624,6,1.0],[17625,30,4.0],[17637,11,2.0],[17653,6,1.0],[17656,19,1.0],[17656,24,2.0],[17656,30,1.0],[17670,23,1.0],[17671,9,2.0],[17672,16,2.0],[17672,19,3.0],[17672,23,2.0],[17672,26,3.0],[17694,13,1.0],[17699,20,1.0],[17704,6,4.0],[17711,6,1.0],[17715,6,1.0],[17716,6,10.0],[17720,19,2.0],[17729,6,2.0],[17733,26,2.0],[17735,6,1.0],[17737,13,1.0],[17741,8,1.0],[17745,0,193.0],[17748,20,1.0],[17748,26,2.0],[17755,13,1.0],[17758,6,37.0],[17763,6,1.0],[17771,15,1.0],[17788,8,1.0],[17797,6,2.0],[17799,19,1.0],[17804,6,13.0],[17805,27,1.0],[17805,29,2.0],[17815,6,2.0],[17816,19,2.0],[17824,6,1.0],[17824,17,1.0],[17832,6,1.0],[17832,16,2.0],[17838,13,1.0],[17839,2,2.0],[17850,21,2.0],[17851,20,2.0],[17857,6,1.0],[17864,26,3.0],[17864,30,5.0],[17865,19,2.0],[17866,17,6.0],[17866,30,2.0],[17871,26,1.0],[17873,16,2.0],[17878,28,1.0],[17885,6,2.0],[17885,13,1.0],[17890,6,1.0],[17892,19,1.0],[17896,19,2.0],[17899,19,8.0],[17905,8,1.0],[17913,6,1.0],[17913,25,1.0],[17919,0,2.0],[17919,20,5.0],[17920,26,2.0],[17921,0,1.0],[17926,3,1.0],[17926,6,1.0],[17926,8,1.0],[17926,15,1.0],[17930,6,2.0],[17936,25,2.0],[17952,30,1.0],[17962,13,1.0],[17962,22,1.0],[17976,14,2.0],[17982,1,1.0],[17988,6,1.0],[17989,6,1.0],[17996,13,5.0],[17999,6,1.0],[18004,6,1.0],[18008,25,2.0],[18010,19,3.0],[18014,6,1.0],[18015,20,1.0],[18025,13,2.0],[18025,25,1.0],[18026,10,1.0],[18026,19,7.0],[18026,20,4.0],[18026,23,1.0],[18026,26,3.0],[18033,15,2.0],[18036,30,1.0],[18040,6,1.0],[18040,18,1.0],[18040,22,1.0],[18040,26,1.0],[18057,13,1.0],[18077,5,1.0],[18094,9,3.0],[18115,28,6.0],[18116,20,1.0],[18118,19,2.0],[18118,23,1.0],[18121,6,3.0],[18131,3,1.0],[18135,26,1.0],[18141,28,3.0],[18150,0,1.0],[18160,6,1.0],[18171,6,1.0],[18171,25,2.0],[18178,6,1.0],[18188,28,1.0],[18200,6,2.0],[18238,5,1.0],[18239,6,1.0],[18239,14,1.0],[18245,19,6.0],[18250,0,1.0],[18250,12,1.0],[18250,20,9.0],[18260,6,1.0],[18263,6,1.0],[18269,19,1.0],[18287,19,9.0],[18287,22,2.0],[18287,26,2.0],[18289,0,1.0],[18289,20,3.0],[18303,6,1.0],[18303,17,1.0],[18303,19,2.0],[18303,20,3.0],[18307,6,2.0],[18309,15,1.0],[18312,4,1.0],[18315,0,1.0],[18315,18,2.0],[18315,24,7.0],[18318,4,1.0],[18323,23,1.0],[18328,0,1.0],[18332,19,1.0],[18333,0,2.0],[18339,19,1.0],[18342,8,1.0],[18342,19,2.0],[18342,26,1.0],[18351,16,1.0],[18373,19,1.0],[18375,8,1.0],[18379,19,1.0],[18380,19,1.0],[18383,1,1.0],[18383,6,25.0],[18383,20,2.0],[18383,30,1.0],[18403,22,2.0],[18407,11,1.0],[18407,13,1.0],[18407,20,1.0],[18414,24,1.0],[18434,3,3.0],[18446,19,1.0],[18448,0,2.0],[18451,6,1.0],[18460,29,1.0],[18473,16,1.0],[18478,33,1.0],[18479,13,1.0],[18479,17,3.0],[18479,28,1.0],[18479,33,1.0],[18485,28,3.0],[18487,19,1.0],[18492,6,3.0],[18502,6,1.0],[18517,6,1.0],[18517,17,1.0],[18522,5,1.0],[18526,3,1.0],[18526,28,1.0],[18529,13,3.0],[18531,20,1.0],[18537,19,2.0],[18545,20,1.0],[18549,29,2.0],[18551,6,2.0],[18556,6,12.0],[18584,6,1.0],[18584,18,1.0],[18584,28,1.0],[18584,30,1.0],[18595,6,2.0],[18598,4,1.0],[18598,23,1.0],[18598,24,1.0],[18598,33,1.0],[18599,8,1.0],[18602,6,1.0],[18609,6,1.0],[18614,6,1.0],[18627,3,3.0],[18632,6,1.0],[18632,33,1.0],[18643,6,2.0],[18646,22,1.0],[18650,2,1.0],[18650,18,1.0],[18650,26,1.0],[18650,30,1.0],[18652,6,3.0],[18661,6,1.0],[18661,13,3.0],[18663,15,2.0],[18664,19,3.0],[18676,4,2.0],[18676,7,2.0],[18676,12,2.0],[18676,20,4.0],[18678,30,2.0],[18684,20,3.0],[18692,6,3.0],[18696,6,2.0],[18706,0,2.0],[18709,5,1.0],[18709,18,1.0],[18709,19,1.0],[18709,33,1.0],[18712,23,1.0],[18716,19,2.0],[18716,20,4.0],[18716,25,1.0],[18716,26,1.0],[18722,6,1.0],[18725,6,2.0],[18728,20,1.0],[18737,8,3.0],[18737,20,1.0],[18746,6,1.0],[18751,20,4.0],[18760,6,1.0],[18767,27,2.0],[18771,12,2.0],[18773,8,1.0],[18785,30,2.0],[18804,26,1.0],[18809,19,3.0],[18817,17,2.0],[18818,20,2.0],[18825,26,1.0],[18833,19,23.0],[18837,22,3.0],[18840,0,1.0],[18840,5,1.0],[18840,6,2.0],[18840,9,1.0],[18840,11,1.0],[18840,13,1.0],[18840,14,2.0],[18840,17,1.0],[18840,20,1.0],[18845,19,6.0],[18847,6,4.0],[18851,0,3.0],[18851,15,2.0],[18855,23,2.0],[18856,19,1.0],[18867,29,3.0],[18879,15,3.0],[18887,6,4.0],[18887,25,8.0],[18887,32,1.0],[18889,19,1.0],[18902,2,1.0],[18902,19,2.0],[18902,26,2.0],[18904,6,1.0],[18910,0,1.0],[18910,11,1.0],[18910,12,1.0],[18910,15,2.0],[18924,20,1.0],[18941,13,1.0],[18947,25,1.0],[18954,1,27.0],[18974,19,8.0],[18974,26,4.0],[18979,17,1.0],[18980,8,1.0],[18980,11,1.0],[18980,13,1.0],[18980,19,1.0],[18991,13,5.0],[19013,30,1.0],[19020,30,2.0],[19035,4,1.0],[19035,6,3.0],[19035,17,1.0],[19035,24,1.0],[19035,30,1.0],[19035,33,2.0],[19040,19,1.0],[19042,9,1.0],[19044,4,2.0],[19072,1,1.0],[19072,9,1.0],[19072,11,1.0],[19072,19,1.0],[19084,20,2.0],[19096,26,1.0],[19096,33,1.0],[19097,6,2.0],[19098,9,2.0],[19098,15,1.0],[19098,18,1.0],[19098,22,1.0],[19099,30,2.0],[19100,6,3.0],[19100,8,2.0],[19102,19,2.0],[19107,13,4.0],[19121,11,3.0],[19123,15,1.0],[19126,6,2.0],[19126,7,1.0],[19126,11,1.0],[19126,14,1.0],[19126,17,1.0],[19126,20,2.0],[19126,22,1.0],[19126,25,1.0],[19126,27,1.0],[19126,28,1.0],[19131,25,1.0],[19134,6,1.0],[19139,6,1.0],[19143,20,3.0],[19148,6,1.0],[19167,6,2.0],[19167,25,1.0],[19172,17,2.0],[19177,2,1.0],[19177,3,2.0],[19177,4,1.0],[19177,7,1.0],[19177,17,4.0],[19177,18,1.0],[19177,20,2.0],[19177,28,1.0],[19181,8,2.0],[19197,26,1.0],[19208,19,3.0],[19208,26,1.0],[19209,5,1.0],[19215,25,1.0],[19218,0,2.0],[19224,23,1.0],[19225,19,1.0],[19225,26,2.0],[19225,30,6.0],[19229,20,1.0],[19258,6,2.0],[19272,4,1.0],[19272,11,4.0],[19272,12,2.0],[19272,20,1.0],[19273,13,2.0],[19277,19,2.0],[19303,11,1.0],[19303,12,2.0],[19324,15,2.0],[19328,20,2.0],[19331,15,1.0],[19337,21,1.0],[19343,20,1.0],[19349,19,9.0],[19349,26,3.0],[19354,20,1.0],[19355,6,1.0],[19373,6,2.0],[19377,26,2.0],[19408,7,1.0],[19412,13,1.0],[19423,6,2.0],[19423,13,3.0],[19451,1,3.0],[19466,0,1.0],[19466,4,4.0],[19466,9,1.0],[19466,15,1.0],[19466,18,2.0],[19467,15,1.0],[19467,19,1.0],[19471,3,1.0],[19485,21,1.0],[19502,6,2.0],[19502,17,2.0],[19515,25,13.0],[19515,32,3.0],[19517,1,2.0],[19524,2,1.0],[19524,16,3.0],[19524,19,6.0],[19524,26,1.0],[19533,26,1.0],[19543,0,2.0],[19543,15,3.0],[19551,6,1.0],[19554,22,2.0],[19585,6,5.0],[19599,32,1.0],[19609,4,3.0],[19620,25,1.0],[19646,1,1.0],[19672,11,1.0],[19672,20,2.0],[19672,21,1.0],[19672,26,1.0],[19672,28,1.0],[19673,6,1.0],[19688,20,1.0],[19698,6,15.0],[19698,10,1.0],[19700,19,1.0],[19724,12,2.0],[19724,28,2.0],[19735,30,2.0],[19737,1,1.0],[19737,6,4.0],[19738,6,2.0],[19741,30,1.0],[19744,1,1.0],[19744,3,1.0],[19744,6,1.0],[19744,13,1.0],[19744,15,1.0],[19744,23,1.0],[19744,24,1.0],[19749,5,1.0],[19751,20,1.0],[19753,3,1.0],[19765,19,2.0],[19772,19,4.0],[19779,4,4.0],[19781,0,1.0],[19781,7,1.0],[19781,17,1.0],[19781,28,1.0],[19809,19,1.0],[19812,0,1.0],[19812,17,2.0],[19812,28,1.0],[19816,2,1.0],[19816,16,1.0],[19831,6,2.0],[19842,6,1.0],[19842,25,1.0],[19846,6,1.0],[19849,1,2.0],[19853,26,1.0],[19861,1,1.0],[19861,3,1.0],[19861,11,1.0],[19861,30,1.0],[19868,20,2.0],[19869,3,1.0],[19869,20,2.0],[19871,23,2.0],[19875,30,1.0],[19883,30,2.0],[19886,13,1.0],[19887,6,2.0],[19887,33,1.0],[19906,26,1.0],[19925,6,1.0],[19927,20,1.0],[19930,12,2.0],[19941,8,1.0],[19956,6,3.0],[19964,30,1.0],[19968,26,1.0],[19969,11,2.0],[19970,23,1.0],[19970,30,1.0],[19973,6,3.0],[19977,6,2.0],[19978,19,1.0],[19983,19,1.0],[20009,6,1.0],[20019,8,1.0],[20019,10,1.0],[20020,6,1.0],[20033,6,1.0],[20038,19,5.0],[20045,11,1.0],[20046,13,1.0],[20049,2,1.0],[20049,8,1.0],[20050,13,3.0],[20051,2,3.0],[20060,8,3.0],[20060,15,1.0],[20063,6,2.0],[20074,6,1.0],[20074,20,1.0],[20079,6,1.0],[20085,28,3.0],[20103,22,1.0],[20104,1,1.0],[20106,6,1.0],[20111,4,1.0],[20111,25,1.0],[20113,22,1.0],[20115,19,2.0],[20115,23,1.0],[20122,1,1.0],[20122,6,5.0],[20122,15,3.0],[20124,19,3.0],[20127,16,1.0],[20136,8,1.0],[20138,19,2.0],[20140,26,1.0],[20148,6,11.0],[20151,2,2.0],[20161,22,1.0],[20170,9,1.0],[20170,20,2.0],[20170,25,2.0],[20170,28,2.0],[20170,30,1.0],[20170,33,1.0],[20178,17,1.0],[20178,24,1.0],[20190,20,2.0],[20191,0,2.0],[20191,5,1.0],[20191,9,1.0],[20191,28,1.0],[20198,26,1.0],[20205,4,2.0],[20210,4,2.0],[20210,9,2.0],[20213,6,2.0],[20219,19,1.0],[20240,8,2.0],[20240,19,1.0],[20248,23,1.0],[20248,26,2.0],[20248,30,9.0],[20264,3,1.0],[20268,5,1.0],[20268,6,1.0],[20268,8,1.0],[20268,20,2.0],[20268,26,1.0],[20268,28,1.0],[20268,30,1.0],[20271,6,20.0],[20274,26,2.0],[20278,19,2.0],[20279,6,1.0],[20279,8,1.0],[20279,14,1.0],[20279,17,4.0],[20279,24,1.0],[20279,30,1.0],[20298,19,2.0],[20298,20,1.0],[20299,6,3.0],[20312,26,1.0],[20326,6,1.0],[20327,6,14.0],[20330,6,1.0],[20331,6,2.0],[20350,6,1.0],[20356,6,6.0],[20365,30,1.0],[20386,26,1.0],[20397,6,2.0],[20411,19,1.0],[20421,8,3.0],[20425,26,1.0],[20433,1,2.0],[20458,19,1.0],[20467,6,3.0],[20470,25,2.0],[20503,12,2.0],[20503,24,2.0],[20503,28,7.0],[20516,19,1.0],[20540,6,1.0],[20546,26,1.0],[20547,30,1.0],[20548,19,1.0],[20550,30,2.0],[20554,3,1.0],[20554,19,5.0],[20554,26,3.0],[20571,0,2.0],[20572,12,1.0],[20572,20,15.0],[20572,22,19.0],[20573,26,1.0],[20577,0,2.0],[20577,4,1.0],[20577,15,2.0],[20577,18,1.0],[20577,26,1.0],[20591,19,1.0],[20593,8,1.0],[20596,23,1.0],[20596,30,1.0],[20609,1,2.0],[20614,20,4.0],[20628,14,1.0],[20630,15,2.0],[20631,28,1.0],[20633,19,1.0],[20634,2,1.0],[20634,20,1.0],[20638,16,1.0],[20644,22,1.0],[20655,3,1.0],[20655,17,1.0],[20655,20,2.0],[20655,28,1.0],[20661,0,3.0],[20661,20,2.0],[20670,13,1.0],[20670,19,14.0],[20670,23,1.0],[20670,26,3.0],[20685,19,1.0],[20692,19,1.0],[20696,30,3.0],[20697,9,1.0],[20697,24,3.0],[20715,0,1.0],[20715,3,1.0],[20715,6,1.0],[20720,7,1.0],[20722,26,2.0],[20725,6,1.0],[20726,30,1.0],[20748,20,2.0],[20760,20,1.0],[20761,19,1.0],[20768,6,2.0],[20774,0,2.0],[20774,1,1.0],[20774,11,2.0],[20774,12,1.0],[20774,26,1.0],[20789,6,1.0],[20791,19,1.0],[20792,23,2.0],[20792,26,2.0],[20807,22,2.0],[20815,19,2.0],[20818,26,1.0],[20828,6,1.0],[20830,0,2.0],[20830,20,1.0],[20847,16,1.0],[20847,22,2.0],[20849,22,3.0],[20850,17,1.0],[20866,6,1.0],[20883,7,10.0],[20886,6,1.0],[20886,13,2.0],[20892,6,1.0],[20900,6,1.0],[20900,17,3.0],[20900,21,2.0],[20900,26,1.0],[20900,27,1.0],[20900,33,1.0],[20922,0,1.0],[20922,20,10.0],[20923,20,2.0],[20926,6,1.0],[20928,19,1.0],[20928,30,2.0],[20937,20,4.0],[20943,6,3.0],[20944,6,1.0],[20944,13,1.0],[20947,6,2.0],[20947,11,5.0],[20959,6,1.0],[20992,19,1.0],[21003,25,1.0],[21004,8,1.0],[21010,0,2.0],[21017,26,1.0],[21024,20,3.0],[21026,6,1.0],[21027,6,2.0],[21030,13,1.0],[21041,19,1.0],[21041,23,1.0],[21046,20,1.0],[21058,6,3.0],[21062,6,1.0],[21062,15,2.0],[21062,26,2.0],[21062,33,1.0],[21066,11,1.0],[21066,20,1.0],[21097,12,1.0],[21101,1,1.0],[21101,13,1.0],[21101,15,1.0],[21101,20,1.0],[21101,22,1.0],[21101,29,1.0],[21118,6,2.0],[21136,6,1.0],[21136,12,1.0],[21136,15,1.0],[21136,16,1.0],[21136,23,1.0],[21139,6,1.0],[21139,25,1.0],[21144,6,1.0],[21156,6,1.0],[21177,11,13.0],[21177,29,1.0],[21183,6,1.0],[21192,6,4.0],[21192,13,2.0],[21194,6,2.0],[21203,6,57.0],[21205,6,1.0],[21210,28,1.0],[21219,6,1.0],[21221,28,2.0],[21223,17,2.0],[21223,22,2.0],[21227,26,1.0],[21227,28,1.0],[21227,33,1.0],[21229,19,1.0],[21229,23,1.0],[21229,26,2.0],[21236,14,1.0],[21237,20,2.0],[21251,22,12.0],[21260,6,5.0],[21265,6,1.0],[21267,6,1.0],[21276,5,1.0],[21290,6,1.0],[21294,28,1.0],[21295,13,2.0],[21299,6,1.0],[21299,13,1.0],[21299,25,1.0],[21299,32,1.0],[21309,6,3.0],[21314,19,2.0],[21316,6,1.0],[21316,25,1.0],[21317,0,2.0],[21317,20,1.0],[21323,19,3.0],[21333,9,1.0],[21342,6,1.0],[21345,26,1.0],[21359,26,1.0],[21361,25,1.0],[21368,13,1.0],[21369,28,2.0],[21370,0,2.0],[21370,1,1.0],[21370,3,1.0],[21370,6,1.0],[21370,14,1.0],[21370,17,1.0],[21370,18,1.0],[21370,20,1.0],[21384,6,2.0],[21385,6,1.0],[21394,13,2.0],[21396,32,1.0],[21399,19,3.0],[21403,20,3.0],[21413,24,1.0],[21425,13,1.0],[21432,21,1.0],[21438,5,2.0],[21439,26,1.0],[21440,11,3.0],[21449,6,1.0],[21455,5,2.0],[21457,19,1.0],[21457,23,3.0],[21469,0,2.0],[21469,4,1.0],[21469,15,1.0],[21469,17,2.0],[21469,18,1.0],[21469,20,1.0],[21469,25,1.0],[21474,23,1.0],[21483,0,3.0],[21483,6,1.0],[21483,11,1.0],[21483,14,1.0],[21483,17,1.0],[21483,18,1.0],[21483,19,2.0],[21483,20,2.0],[21483,22,1.0],[21483,25,1.0],[21483,26,1.0],[21483,28,1.0],[21483,32,1.0],[21483,33,1.0],[21496,20,1.0],[21497,19,12.0],[21498,2,2.0],[21503,6,1.0],[21503,13,1.0],[21509,4,1.0],[21511,8,1.0],[21517,0,3.0],[21517,11,2.0],[21517,12,1.0],[21520,20,1.0],[21525,8,6.0],[21525,13,1.0],[21532,6,2.0],[21532,14,1.0],[21532,17,1.0],[21532,19,1.0],[21532,25,1.0],[21532,26,1.0],[21533,28,1.0],[21552,23,1.0],[21557,19,1.0],[21557,30,1.0],[21566,12,1.0],[21566,20,1.0],[21573,6,1.0],[21573,23,1.0],[21577,8,3.0],[21577,23,1.0],[21577,26,2.0],[21583,19,1.0],[21590,6,1.0],[21591,0,1.0],[21591,16,1.0],[21591,17,1.0],[21591,18,1.0],[21591,33,1.0],[21592,0,7.0],[21592,11,4.0],[21592,12,4.0],[21592,20,20.0],[21592,22,1.0],[21596,0,1.0],[21596,6,1.0],[21596,10,1.0],[21596,14,1.0],[21596,15,2.0],[21596,17,1.0],[21596,26,1.0],[21596,28,1.0],[21596,30,1.0],[21596,32,1.0],[21596,33,2.0],[21598,25,2.0],[21598,26,1.0],[21609,0,1.0],[21609,2,1.0],[21622,19,1.0],[21622,26,2.0],[21623,15,3.0],[21629,24,1.0],[21634,8,1.0],[21639,5,2.0],[21639,6,2.0],[21639,30,1.0],[21641,20,1.0],[21646,19,2.0],[21653,17,2.0],[21653,30,2.0],[21664,6,1.0],[21671,23,1.0],[21672,6,2.0],[21672,25,1.0],[21689,20,1.0],[21690,30,1.0],[21707,19,1.0],[21718,22,1.0],[21738,2,2.0],[21739,8,2.0],[21750,6,1.0],[21760,5,2.0],[21765,17,2.0],[21765,28,1.0],[21775,19,1.0],[21775,26,2.0],[21791,19,2.0],[21796,20,1.0],[21803,13,2.0],[21827,19,1.0],[21829,25,2.0],[21839,19,1.0],[21843,6,8.0],[21852,7,3.0],[21855,6,1.0],[21872,0,1.0],[21872,7,1.0],[21872,17,1.0],[21872,28,1.0],[21872,30,1.0],[21880,4,1.0],[21880,12,1.0],[21880,15,1.0],[21882,25,2.0],[21885,19,2.0],[21891,0,2.0],[21891,9,1.0],[21891,15,1.0],[21891,17,1.0],[21891,19,1.0],[21894,13,7.0],[21924,16,1.0],[21930,9,1.0],[21930,13,1.0],[21930,20,1.0],[21930,26,1.0],[21943,20,1.0],[21943,24,1.0],[21947,30,4.0],[21948,0,2.0],[21948,1,1.0],[21948,7,1.0],[21948,28,1.0],[21959,23,1.0],[21961,26,2.0],[21965,6,1.0],[21966,4,1.0],[21966,12,1.0],[21966,15,6.0],[21966,18,1.0],[21966,21,2.0],[21984,3,1.0],[21989,6,1.0],[21992,20,3.0],[22007,32,1.0],[22009,6,2.0],[22015,13,4.0],[22015,29,3.0],[22023,18,1.0],[22023,19,1.0],[22023,24,1.0],[22023,28,3.0],[22028,8,2.0],[22031,8,1.0],[22031,19,13.0],[22031,20,1.0],[22031,26,12.0],[22032,5,1.0],[22032,12,2.0],[22032,20,1.0],[22032,21,1.0],[22034,24,1.0],[22034,28,1.0],[22037,13,2.0],[22038,26,2.0],[22044,6,1.0],[22044,11,1.0],[22044,12,2.0],[22044,26,1.0],[22044,28,1.0],[22044,33,1.0],[22047,25,1.0],[22062,1,613.0],[22062,27,1.0],[22064,13,4.0],[22075,26,2.0],[22075,30,5.0],[22079,0,1.0],[22080,1,1.0],[22080,17,1.0],[22080,24,1.0],[22080,31,1.0],[22106,12,2.0],[22106,22,1.0],[22106,29,1.0],[22110,11,4.0],[22133,18,1.0],[22133,19,1.0],[22133,23,3.0],[22133,26,6.0],[22149,6,1.0],[22159,29,2.0],[22160,3,1.0],[22160,28,2.0],[22167,15,1.0],[22174,15,3.0],[22176,6,1.0],[22176,22,1.0],[22199,8,1.0],[22207,26,1.0],[22218,6,2.0],[22221,33,1.0],[22235,12,1.0],[22240,6,2.0],[22243,26,2.0],[22252,6,2.0],[22253,6,2.0],[22258,3,1.0],[22258,6,1.0],[22258,19,1.0],[22258,28,1.0],[22267,4,1.0],[22267,6,2.0],[22267,10,1.0],[22267,28,1.0],[22267,33,1.0],[22275,25,1.0],[22284,13,2.0],[22287,19,5.0],[22292,9,1.0],[22298,6,1.0],[22325,9,2.0],[22327,0,2.0],[22327,11,4.0],[22327,12,2.0],[22330,6,5.0],[22331,0,1.0],[22331,11,1.0],[22333,2,2.0],[22333,3,1.0],[22333,20,1.0],[22338,19,1.0],[22339,20,2.0],[22340,6,2.0],[22350,16,2.0],[22356,0,2.0],[22360,19,2.0],[22360,25,2.0],[22365,20,2.0],[22373,23,1.0],[22374,25,1.0],[22382,12,1.0],[22387,22,4.0],[22393,25,1.0],[22401,28,2.0],[22405,8,2.0],[22433,20,1.0],[22460,27,1.0],[22466,6,1.0],[22470,10,1.0],[22473,3,1.0],[22473,8,1.0],[22473,19,3.0],[22473,23,1.0],[22473,26,1.0],[22491,30,2.0],[22492,30,2.0],[22508,20,1.0],[22511,19,3.0],[22526,19,2.0],[22526,23,1.0],[22526,26,22.0],[22526,30,21.0],[22539,13,2.0],[22540,6,1.0],[22542,22,5.0],[22549,0,2.0],[22549,5,1.0],[22556,19,1.0],[22556,23,1.0],[22567,4,1.0],[22567,5,1.0],[22578,19,6.0],[22578,26,2.0],[22580,20,1.0],[22584,13,1.0],[22586,28,1.0],[22588,17,1.0],[22590,6,2.0],[22597,3,1.0],[22602,6,4.0],[22605,11,1.0],[22605,20,1.0],[22609,19,3.0],[22637,26,1.0],[22642,6,1.0],[22656,1,1.0],[22656,3,1.0],[22656,17,1.0],[22658,26,1.0],[22659,2,1.0],[22659,13,2.0],[22664,7,1.0],[22664,20,1.0],[22670,0,1.0],[22670,17,1.0],[22686,28,1.0],[22697,6,12.0],[22697,16,1.0],[22705,0,1.0],[22705,3,1.0],[22705,17,1.0],[22705,32,1.0],[22709,13,1.0],[22709,24,2.0],[22712,0,1.0],[22712,1,1.0],[22712,17,1.0],[22712,18,1.0],[22713,19,1.0],[22718,20,1.0],[22720,26,1.0],[22725,20,1.0],[22725,26,2.0],[22725,30,3.0],[22732,23,1.0],[22736,20,1.0],[22736,25,5.0],[22745,23,1.0],[22745,25,1.0],[22754,26,1.0],[22754,30,1.0],[22758,4,1.0],[22760,0,2.0],[22768,19,2.0],[22783,2,1.0],[22783,9,1.0],[22783,11,3.0],[22783,13,1.0],[22783,15,1.0],[22783,20,4.0],[22788,6,1.0],[22791,15,2.0],[22827,1,1.0],[22827,13,1.0],[22829,20,2.0],[22831,20,1.0],[22836,16,2.0],[22836,19,26.0],[22836,26,3.0],[22851,6,1.0],[22865,13,1.0],[22884,26,3.0],[22892,15,1.0],[22892,22,1.0],[22897,26,2.0],[22898,13,3.0],[22912,19,1.0],[22912,23,4.0],[22912,25,2.0],[22921,6,4.0],[22934,26,1.0],[22935,0,2.0],[22946,13,1.0],[22954,6,1.0],[22954,24,1.0],[22956,0,1.0],[22956,16,1.0],[22979,13,1.0],[22981,14,1.0],[22987,26,1.0],[22998,6,2.0],[23003,13,2.0],[23010,17,2.0],[23015,6,1.0],[23018,30,3.0],[23019,13,2.0],[23020,19,1.0],[23025,6,4.0],[23030,6,1.0],[23031,13,1.0],[23039,19,2.0],[23047,12,1.0],[23050,19,19.0],[23050,26,1.0],[23053,28,1.0],[23056,6,2.0],[23058,30,2.0],[23060,30,1.0],[23067,16,1.0],[23069,20,1.0],[23099,22,1.0],[23109,11,2.0],[23110,6,1.0],[23111,0,4.0],[23111,24,7.0],[23144,22,1.0],[23149,6,2.0],[23160,6,3.0],[23160,11,1.0],[23160,14,1.0],[23160,17,1.0],[23160,18,1.0],[23160,21,1.0],[23163,6,15.0],[23167,0,3.0],[23171,5,1.0],[23171,6,16.0],[23171,13,2.0],[23171,30,4.0],[23173,6,1.0],[23174,28,2.0],[23177,19,1.0],[23178,2,1.0],[23178,19,16.0],[23178,26,5.0],[23179,25,2.0],[23182,20,3.0],[23196,6,1.0],[23205,28,2.0],[23206,5,1.0],[23208,27,2.0],[23209,8,1.0],[23209,19,3.0],[23209,26,9.0],[23212,26,1.0],[23218,11,1.0],[23218,14,1.0],[23218,17,2.0],[23218,24,2.0],[23218,28,1.0],[23229,20,2.0],[23239,11,3.0],[23243,19,1.0],[23251,6,1.0],[23253,19,3.0],[23253,26,1.0],[23267,6,1.0],[23269,15,4.0],[23269,22,1.0],[23270,16,1.0],[23274,26,1.0],[23278,6,2.0],[23292,5,1.0],[23302,20,1.0],[23304,22,2.0],[23310,6,2.0],[23314,22,3.0],[23318,6,5.0],[23330,26,2.0],[23333,33,2.0],[23334,0,1.0],[23334,11,1.0],[23335,19,1.0],[23341,26,1.0],[23346,26,3.0],[23358,8,1.0],[23358,18,1.0],[23359,13,1.0],[23359,25,1.0],[23367,0,3.0],[23367,25,1.0],[23373,2,2.0],[23390,6,1.0],[23396,17,3.0],[23397,0,1.0],[23410,28,1.0],[23416,4,1.0],[23416,5,1.0],[23416,6,15.0],[23416,13,1.0],[23416,16,1.0],[23416,17,2.0],[23416,21,2.0],[23416,25,2.0],[23416,32,1.0],[23418,19,3.0],[23418,23,2.0],[23423,16,1.0],[23433,18,2.0],[23442,24,1.0],[23443,3,2.0],[23443,4,1.0],[23443,28,2.0],[23446,13,1.0],[23449,5,2.0],[23452,0,1.0],[23452,6,3.0],[23452,9,1.0],[23452,11,1.0],[23452,19,1.0],[23452,20,2.0],[23462,19,1.0],[23463,11,1.0],[23463,20,1.0],[23469,6,2.0],[23469,14,1.0],[23469,15,1.0],[23469,23,1.0],[23476,30,1.0],[23483,19,4.0],[23485,0,1.0],[23485,1,1.0],[23485,6,1.0],[23485,19,1.0],[23485,28,1.0],[23486,0,2.0],[23511,28,2.0],[23516,22,2.0],[23524,19,2.0],[23525,20,2.0],[23527,6,1.0],[23531,6,1.0],[23538,6,2.0],[23556,17,1.0],[23565,17,1.0],[23567,16,1.0],[23567,20,1.0],[23577,28,3.0],[23583,19,3.0],[23584,4,3.0],[23599,30,2.0],[23600,19,1.0],[23606,6,2.0],[23608,21,1.0],[23612,28,1.0],[23621,13,1.0],[23621,15,1.0],[23621,28,1.0],[23621,31,1.0],[23622,7,1.0],[23630,3,1.0],[23632,8,1.0],[23645,6,1.0],[23645,14,1.0],[23645,19,1.0],[23645,20,1.0],[23645,22,1.0],[23645,29,1.0],[23647,26,1.0],[23648,16,2.0],[23649,11,2.0],[23651,19,2.0],[23660,0,1.0],[23660,6,1.0],[23668,19,2.0],[23668,24,1.0],[23668,28,1.0],[23672,28,1.0],[23683,6,4.0],[23685,4,1.0],[23685,6,1.0],[23685,17,1.0],[23685,19,7.0],[23685,30,1.0],[23690,3,1.0],[23691,0,2.0],[23701,0,1.0],[23701,22,1.0],[23701,24,2.0],[23703,19,1.0],[23725,6,3.0],[23745,0,2.0],[23753,19,1.0],[23757,28,1.0],[23768,23,2.0],[23768,26,1.0],[23801,17,1.0],[23806,6,5.0],[23806,14,1.0],[23808,2,2.0],[23808,7,1.0],[23810,19,3.0],[23810,23,2.0],[23823,20,4.0],[23830,25,2.0],[23852,19,1.0],[23862,6,5.0],[23862,25,1.0],[23874,0,1.0],[23874,19,2.0],[23874,25,1.0],[23874,33,1.0],[23881,13,2.0],[23883,5,1.0],[23888,25,1.0],[23895,11,2.0],[23911,19,3.0],[23911,20,1.0],[23911,25,1.0],[23911,26,5.0],[23914,25,1.0],[23916,6,2.0],[23928,19,2.0],[23934,3,3.0],[23935,12,1.0],[23935,15,2.0],[23939,6,3.0],[23939,30,5.0],[23957,22,2.0],[23960,6,1.0],[23967,19,1.0],[23967,21,1.0],[23967,24,1.0],[23984,16,2.0],[23994,6,1.0],[24011,15,2.0],[24012,8,1.0],[24012,17,1.0],[24012,20,1.0],[24013,23,2.0],[24017,30,5.0],[24019,19,1.0],[24021,25,1.0],[24024,19,1.0],[24040,6,2.0],[24040,19,1.0],[24070,19,2.0],[24088,3,1.0],[24088,9,2.0],[24088,15,1.0],[24094,6,2.0],[24113,8,1.0],[24113,13,1.0],[24118,16,1.0],[24118,17,1.0],[24118,23,1.0],[24118,26,1.0],[24118,30,1.0],[24120,0,1.0],[24120,5,2.0],[24120,22,8.0],[24128,19,1.0],[24128,26,1.0],[24132,28,2.0],[24134,25,1.0],[24141,19,3.0],[24162,24,2.0],[24162,28,2.0],[24163,6,2.0],[24194,22,1.0],[24194,29,1.0],[24195,0,1.0],[24195,6,2.0],[24195,11,1.0],[24195,12,1.0],[24195,15,1.0],[24195,18,1.0],[24195,19,1.0],[24195,23,2.0],[24195,24,1.0],[24203,4,1.0],[24207,26,2.0],[24220,11,1.0],[24223,22,1.0],[24223,30,2.0],[24223,32,1.0],[24229,0,6.0],[24229,4,3.0],[24229,7,9.0],[24229,12,2.0],[24243,20,2.0],[24245,15,3.0],[24258,13,1.0],[24261,25,1.0],[24265,19,1.0],[24266,11,1.0],[24270,26,1.0],[24278,6,6.0],[24282,13,1.0],[24284,6,1.0],[24299,19,3.0],[24310,25,2.0],[24316,12,1.0],[24316,17,3.0],[24331,26,2.0],[24331,30,6.0],[24334,30,1.0],[24346,23,1.0],[24347,6,1.0],[24349,0,1.0],[24349,25,1.0],[24370,6,2.0],[24372,25,1.0],[24380,6,2.0],[24389,5,2.0],[24390,19,3.0],[24396,5,3.0],[24408,25,3.0],[24417,13,1.0],[24421,17,1.0],[24429,30,1.0],[24440,0,2.0],[24454,6,1.0],[24463,22,1.0],[24468,15,2.0],[24471,6,2.0],[24474,19,5.0],[24488,6,10.0],[24495,0,3.0],[24500,5,1.0],[24514,6,2.0],[24516,1,1.0],[24536,28,2.0],[24545,6,7.0],[24551,20,4.0],[24556,7,1.0],[24577,6,1.0],[24579,0,2.0],[24584,6,1.0],[24592,6,12.0],[24621,4,1.0],[24621,6,1.0],[24634,19,4.0],[24634,20,2.0],[24634,26,1.0],[24646,13,1.0],[24647,32,2.0],[24648,11,1.0],[24648,20,2.0],[24657,25,3.0],[24657,32,1.0],[24661,19,2.0],[24665,19,2.0],[24706,5,1.0],[24710,13,1.0],[24715,17,1.0],[24715,26,1.0],[24720,6,87.0],[24726,2,1.0],[24726,19,2.0],[24726,26,4.0],[24727,25,1.0],[24728,0,3.0],[24728,2,1.0],[24728,19,1.0],[24728,24,12.0],[24730,32,1.0],[24732,8,1.0],[24733,19,2.0],[24733,21,1.0],[24734,0,2.0],[24744,20,1.0],[24747,0,1.0],[24747,29,1.0],[24747,30,1.0],[24761,16,2.0],[24780,26,2.0],[24784,30,2.0],[24789,6,9.0],[24791,25,1.0],[24800,20,3.0],[24806,19,2.0],[24806,26,2.0],[24810,20,1.0],[24820,11,1.0],[24826,30,5.0],[24831,30,4.0],[24831,33,2.0],[24850,13,2.0],[24853,6,1.0],[24867,1,2.0],[24868,6,2.0],[24871,13,1.0],[24886,6,2.0],[24899,15,2.0],[24906,30,1.0],[24910,4,1.0],[24912,18,2.0],[24916,0,1.0],[24916,11,1.0],[24923,18,1.0],[24929,1,1.0],[24932,13,4.0],[24932,25,2.0],[24936,13,1.0],[24943,4,3.0],[24957,13,1.0],[24960,26,1.0],[24970,24,1.0],[24980,8,1.0],[24984,6,1.0],[24996,12,1.0],[25006,5,1.0],[25023,19,1.0],[25027,9,1.0],[25027,11,1.0],[25027,15,1.0],[25027,17,3.0],[25027,28,1.0],[25032,6,1.0],[25032,20,1.0],[25035,0,2.0],[25049,2,1.0],[25049,22,5.0],[25051,26,2.0],[25053,19,4.0],[25054,19,2.0],[25054,26,2.0],[25054,30,9.0],[25058,19,1.0],[25058,20,1.0],[25058,22,2.0],[25058,26,6.0],[25063,17,1.0],[25063,32,1.0],[25086,14,1.0],[25087,24,1.0],[25091,17,1.0],[25098,0,1.0],[25098,6,1.0],[25098,8,1.0],[25098,23,1.0],[25098,27,1.0],[25108,0,1.0],[25108,24,1.0],[25119,10,2.0],[25124,3,1.0],[25143,1,1.0],[25144,7,1.0],[25147,6,2.0],[25160,6,1.0],[25165,6,3.0],[25168,22,2.0],[25170,19,1.0],[25170,26,1.0],[25174,8,2.0],[25201,24,3.0],[25203,0,1.0],[25203,17,1.0],[25203,24,1.0],[25204,8,1.0],[25204,20,1.0],[25204,26,3.0],[25208,6,1.0],[25209,8,2.0],[25211,23,2.0],[25232,6,1.0],[25232,13,1.0],[25233,0,4.0],[25243,19,3.0],[25243,26,2.0],[25245,19,1.0],[25250,13,1.0],[25252,5,1.0],[25259,6,1.0],[25259,9,1.0],[25259,18,1.0],[25259,26,1.0],[25259,33,2.0],[25263,19,1.0],[25278,6,1.0],[25283,1,1.0],[25283,18,1.0],[25287,26,1.0],[25297,1,16.0],[25304,0,2.0],[25305,6,1.0],[25305,20,2.0],[25328,0,3.0],[25328,4,2.0],[25331,6,2.0],[25342,8,2.0],[25345,6,1.0],[25346,30,1.0],[25376,6,2.0],[25382,4,1.0],[25382,6,1.0],[25382,12,1.0],[25382,17,1.0],[25382,20,1.0],[25382,26,1.0],[25382,28,1.0],[25382,33,1.0],[25393,6,1.0],[25394,3,2.0],[25404,1,2.0],[25406,6,1.0],[25413,3,1.0],[25419,28,2.0],[25422,19,2.0],[25430,19,5.0],[25430,23,2.0],[25430,26,4.0],[25431,20,1.0],[25431,25,2.0],[25432,19,23.0],[25435,6,1.0],[25455,0,1.0],[25455,8,1.0],[25455,12,1.0],[25455,14,1.0],[25455,25,1.0],[25457,13,1.0],[25469,6,1.0],[25470,8,2.0],[25487,30,1.0],[25507,6,1.0],[25509,30,1.0],[25514,25,1.0],[25521,30,3.0],[25527,20,1.0],[25531,19,1.0],[25538,30,1.0],[25547,4,1.0],[25551,19,4.0],[25551,30,1.0],[25570,19,3.0],[25572,28,1.0],[25578,6,1.0],[25578,20,1.0],[25603,30,1.0],[25620,15,3.0],[25628,19,1.0],[25636,13,28.0],[25638,26,2.0],[25639,0,1.0],[25639,7,1.0],[25653,6,2.0],[25654,20,1.0],[25661,12,2.0],[25661,20,1.0],[25666,30,5.0],[25672,20,1.0],[25680,2,1.0],[25682,13,1.0],[25683,25,2.0],[25689,25,1.0],[25702,19,1.0],[25708,11,2.0],[25718,19,10.0],[25729,17,2.0],[25729,19,1.0],[25729,20,1.0],[25729,33,1.0],[25731,26,1.0],[25732,11,1.0],[25744,19,1.0],[25750,11,1.0],[25750,15,1.0],[25750,17,1.0],[25750,24,2.0],[25765,25,1.0],[25769,0,2.0],[25769,25,6.0],[25780,6,1.0],[25790,23,1.0],[25800,19,3.0],[25803,0,1.0],[25803,20,1.0],[25803,21,1.0],[25803,28,1.0],[25812,26,1.0],[25816,6,2.0],[25820,19,6.0],[25820,22,1.0],[25820,23,2.0],[25820,26,11.0],[25832,19,1.0],[25836,0,2.0],[25840,11,1.0],[25847,12,6.0],[25848,6,1.0],[25857,19,1.0],[25857,26,3.0],[25861,11,1.0],[25861,17,2.0],[25861,22,1.0],[25861,31,1.0],[25868,6,4.0],[25874,6,1.0],[25874,17,1.0],[25879,25,1.0],[25882,29,2.0],[25891,0,1.0],[25891,11,1.0],[25891,15,1.0],[25891,20,2.0],[25896,19,1.0],[25901,19,1.0],[25930,23,1.0],[25930,30,1.0],[25955,6,1.0],[25969,19,1.0],[25975,8,1.0],[25975,17,2.0],[25975,24,1.0],[25976,0,1.0],[25976,6,1.0],[25978,2,2.0],[25980,25,1.0],[25980,26,1.0],[25981,16,2.0],[25983,17,3.0],[25987,9,1.0],[25987,24,1.0],[25990,21,1.0],[25999,1,2.0],[26008,19,3.0],[26008,26,20.0],[26016,6,1.0],[26016,19,3.0],[26016,24,1.0],[26016,25,1.0],[26019,4,1.0],[26020,29,3.0],[26029,19,1.0],[26046,2,1.0],[26049,6,2.0],[26052,30,1.0],[26058,6,2.0],[26065,16,1.0],[26071,11,3.0],[26081,26,1.0],[26081,29,1.0],[26084,6,2.0],[26110,6,1.0],[26125,19,1.0],[26129,19,1.0],[26129,26,1.0],[26139,0,3.0],[26140,26,2.0],[26141,6,1.0],[26142,6,1.0],[26155,17,1.0],[26156,26,2.0],[26177,0,6.0],[26177,3,2.0],[26177,4,1.0],[26177,9,1.0],[26177,12,1.0],[26177,15,1.0],[26177,18,4.0],[26177,19,4.0],[26177,22,1.0],[26177,24,18.0],[26177,28,12.0],[26194,11,1.0],[26195,1,2.0],[26200,19,20.0],[26230,28,2.0],[26231,6,1.0],[26234,13,1.0],[26241,1,1.0],[26241,7,2.0],[26241,8,1.0],[26241,17,1.0],[26241,18,1.0],[26241,30,1.0],[26244,19,1.0],[26244,23,1.0],[26254,19,1.0],[26255,11,1.0],[26267,19,1.0],[26309,26,1.0],[26321,4,1.0],[26321,11,2.0],[26322,6,2.0],[26327,11,1.0],[26327,12,1.0],[26327,20,1.0],[26327,22,1.0],[26329,6,1.0],[26329,16,1.0],[26330,1,7.0],[26336,6,1.0],[26338,26,2.0],[26345,6,6.0],[26350,19,1.0],[26354,22,2.0],[26384,1,1.0],[26384,11,1.0],[26384,14,1.0],[26384,17,1.0],[26384,19,1.0],[26384,20,1.0],[26384,24,2.0],[26389,29,5.0],[26390,8,1.0],[26390,14,1.0],[26424,3,1.0],[26424,6,1.0],[26424,14,1.0],[26424,17,1.0],[26424,18,1.0],[26424,19,1.0],[26424,21,1.0],[26424,23,1.0],[26424,28,3.0],[26424,29,1.0],[26425,6,1.0],[26431,0,1.0],[26431,22,1.0],[26432,6,1.0],[26432,15,2.0],[26434,12,1.0],[26434,13,2.0],[26439,23,1.0],[26455,4,2.0],[26459,26,1.0],[26461,5,1.0],[26462,0,2.0],[26464,0,5.0],[26472,16,1.0],[26475,6,1.0],[26499,19,1.0],[26502,16,1.0],[26502,20,2.0],[26510,26,1.0],[26511,15,2.0],[26515,15,9.0],[26526,6,1.0],[26533,0,1.0],[26533,17,1.0],[26536,6,1.0],[26543,6,1.0],[26543,13,1.0],[26549,0,1.0],[26549,11,1.0],[26549,14,1.0],[26549,19,1.0],[26549,20,1.0],[26549,23,1.0],[26551,6,3.0],[26554,19,1.0],[26564,6,283.0],[26564,25,2.0],[26564,32,3.0],[26569,2,1.0],[26569,8,1.0],[26569,24,1.0],[26569,33,1.0],[26573,6,1.0],[26582,7,1.0],[26587,20,1.0],[26590,6,2.0],[26590,24,1.0],[26614,19,1.0],[26615,6,1.0],[26615,25,1.0],[26618,22,1.0],[26622,11,1.0],[26622,13,1.0],[26622,20,28.0],[26635,6,1.0],[26640,14,1.0],[26640,17,1.0],[26651,23,1.0],[26652,13,2.0],[26662,19,2.0],[26676,19,3.0],[26677,2,1.0],[26677,13,3.0],[26677,15,5.0],[26677,22,1.0],[26677,24,2.0],[26677,25,1.0],[26677,29,1.0],[26685,26,1.0],[26704,6,1.0],[26707,19,1.0],[26708,6,2.0],[26709,23,1.0],[26717,6,1.0],[26718,13,2.0],[26718,25,1.0],[26740,6,1.0],[26740,11,1.0],[26740,17,2.0],[26740,18,1.0],[26740,19,2.0],[26751,6,2.0],[26761,8,1.0],[26763,0,3.0],[26769,22,1.0],[26771,11,1.0],[26771,20,1.0],[26772,1,1.0],[26772,3,1.0],[26772,6,1.0],[26772,9,1.0],[26772,20,2.0],[26772,30,2.0],[26774,15,1.0],[26774,18,1.0],[26778,25,2.0],[26779,23,1.0],[26791,3,1.0],[26791,6,1.0],[26791,9,1.0],[26791,20,1.0],[26791,28,2.0],[26798,19,1.0],[26799,0,4.0],[26809,17,10.0],[26816,0,1.0],[26817,23,1.0],[26820,6,1.0],[26825,2,2.0],[26825,6,1.0],[26825,17,1.0],[26825,28,1.0],[26844,19,1.0],[26850,6,4.0],[26850,13,1.0],[26857,20,1.0],[26865,32,1.0],[26879,6,1.0],[26881,6,1.0],[26881,25,1.0],[26893,20,1.0],[26909,19,1.0],[26915,16,2.0],[26917,6,1.0],[26934,22,2.0],[26936,6,7.0],[26965,13,2.0],[26978,6,1.0],[26978,25,4.0],[26978,32,1.0],[26988,28,1.0],[26992,13,4.0],[26993,0,32.0],[26998,30,3.0],[27006,20,1.0],[27032,26,1.0],[27043,15,2.0],[27049,18,1.0],[27053,6,2.0],[27057,9,2.0],[27059,30,1.0],[27070,19,1.0],[27072,26,2.0],[27074,30,1.0],[27082,13,1.0],[27087,6,1.0],[27088,8,1.0],[27103,22,1.0],[27111,26,1.0],[27112,21,1.0],[27112,32,1.0],[27124,14,3.0],[27132,26,1.0],[27133,15,1.0],[27137,6,1.0],[27139,15,2.0],[27139,18,1.0],[27149,0,1.0],[27149,11,2.0],[27149,20,3.0],[27172,26,1.0],[27175,6,2.0],[27185,22,2.0],[27194,6,3.0],[27199,19,2.0],[27206,5,1.0],[27206,6,2.0],[27207,16,4.0],[27212,6,2.0],[27214,6,1.0],[27214,7,1.0],[27215,6,1.0],[27220,0,2.0],[27220,20,2.0],[27227,16,3.0],[27227,19,2.0],[27227,26,6.0],[27230,19,2.0],[27232,19,2.0],[27243,6,2.0],[27251,6,1.0],[27268,6,1.0],[27269,20,6.0],[27279,6,1.0],[27279,25,1.0],[27308,18,1.0],[27308,26,1.0],[27323,1,1.0],[27341,2,1.0],[27352,19,1.0],[27377,20,3.0],[27379,0,1.0],[27379,18,1.0],[27379,21,1.0],[27379,24,1.0],[27384,26,1.0],[27385,6,1.0],[27387,22,4.0],[27390,6,1.0],[27390,9,1.0],[27390,14,1.0],[27390,15,1.0],[27390,19,1.0],[27390,20,1.0],[27390,32,1.0],[27390,33,1.0],[27392,17,1.0],[27392,19,1.0],[27395,6,1.0],[27397,26,1.0],[27414,23,1.0],[27431,26,1.0],[27433,25,1.0],[27433,26,2.0],[27439,0,1.0],[27439,11,2.0],[27439,20,4.0],[27442,19,2.0],[27453,2,2.0],[27505,19,1.0],[27506,19,1.0],[27507,13,5.0],[27512,6,1.0],[27516,13,1.0],[27521,27,2.0],[27542,17,1.0],[27542,28,1.0],[27544,13,1.0],[27556,19,2.0],[27563,6,71.0],[27563,25,4.0],[27566,13,1.0],[27566,25,1.0],[27570,13,1.0],[27570,16,2.0],[27570,22,1.0],[27570,29,1.0],[27580,28,8.0],[27587,6,1.0],[27592,26,4.0],[27609,6,1.0],[27611,10,1.0],[27627,23,2.0],[27628,6,1.0],[27632,20,2.0],[27639,1,15.0],[27650,6,1.0],[27651,15,1.0],[27653,19,7.0],[27653,23,2.0],[27653,26,3.0],[27661,19,3.0],[27665,13,3.0],[27670,0,1.0],[27670,6,1.0],[27670,16,1.0],[27670,17,1.0],[27670,25,1.0],[27670,33,1.0],[27695,6,1.0],[27705,19,1.0],[27716,8,1.0],[27718,20,1.0],[27720,25,1.0],[27727,17,1.0],[27727,22,1.0],[27727,31,1.0],[27744,6,1.0],[27752,20,2.0],[27753,6,1.0],[27755,1,1.0],[27755,14,1.0],[27757,8,2.0],[27761,0,1.0],[27761,24,1.0],[27761,30,1.0],[27762,0,1.0],[27775,6,2.0],[27790,6,1.0],[27790,15,2.0],[27790,19,1.0],[27790,24,1.0],[27790,26,1.0],[27790,33,1.0],[27792,19,2.0],[27799,19,1.0],[27799,26,1.0],[27811,20,1.0],[27817,19,1.0],[27828,30,3.0],[27835,6,1.0],[27836,30,1.0],[27848,9,4.0],[27848,15,7.0],[27848,18,2.0],[27848,24,14.0],[27862,20,1.0],[27880,6,2.0],[27886,30,1.0],[27887,13,1.0],[27889,28,2.0],[27892,25,1.0],[27906,4,1.0],[27906,6,1.0],[27906,11,1.0],[27906,33,1.0],[27909,30,1.0],[27915,20,1.0],[27926,24,2.0],[27926,28,1.0],[27940,19,2.0],[27941,0,1.0],[27941,17,2.0],[27941,28,1.0],[27942,6,1.0],[27942,12,1.0],[27942,17,3.0],[27942,19,12.0],[27942,22,3.0],[27942,26,23.0],[27943,19,1.0],[27947,20,2.0],[27956,6,1.0],[27964,24,1.0],[27965,19,2.0],[27985,19,1.0],[27989,6,2.0],[27990,16,2.0],[28003,25,2.0],[28003,26,1.0],[28022,6,2.0],[28040,27,1.0],[28042,6,1.0],[28055,28,1.0],[28057,17,2.0],[28085,6,2.0],[28085,16,2.0],[28089,19,1.0],[28108,24,1.0],[28114,12,1.0],[28114,14,1.0],[28119,6,1.0],[28129,19,1.0],[28131,1,1.0],[28131,13,1.0],[28132,6,3.0],[28135,6,2.0],[28140,17,2.0],[28141,26,1.0],[28160,0,1.0],[28160,7,1.0],[28160,12,1.0],[28160,14,1.0],[28160,18,1.0],[28160,20,2.0],[28173,2,1.0],[28174,8,1.0],[28179,6,1.0],[28179,11,1.0],[28179,17,1.0],[28179,20,1.0],[28179,26,1.0],[28197,25,1.0],[28214,6,1.0],[28215,16,1.0],[28215,19,8.0],[28215,26,8.0],[28219,19,1.0],[28221,6,1.0],[28221,19,7.0],[28221,20,2.0],[28221,23,1.0],[28221,25,2.0],[28221,26,3.0],[28222,19,1.0],[28227,8,1.0],[28229,32,1.0],[28241,0,1.0],[28241,4,1.0],[28241,21,2.0],[28242,17,1.0],[28242,18,1.0],[28255,24,2.0],[28261,6,2.0],[28262,6,2.0],[28264,26,1.0],[28265,18,1.0],[28273,25,2.0],[28280,0,1.0],[28280,19,4.0],[28280,28,12.0],[28281,13,1.0],[28306,6,3.0],[28311,6,1.0],[28320,6,1.0],[28323,20,2.0],[28327,6,3.0],[28335,19,1.0],[28338,0,1.0],[28338,2,1.0],[28338,6,1.0],[28338,15,1.0],[28338,17,1.0],[28346,26,1.0],[28362,14,2.0],[28368,6,1.0],[28379,4,1.0],[28379,6,2.0],[28379,17,1.0],[28379,20,1.0],[28379,22,1.0],[28379,24,1.0],[28379,25,1.0],[28379,28,1.0],[28379,30,1.0],[28380,23,1.0],[28385,6,1.0],[28390,4,1.0],[28390,9,2.0],[28390,19,1.0],[28390,21,1.0],[28400,1,3.0],[28425,19,1.0],[28428,6,1.0],[28443,6,1.0],[28445,5,1.0],[28445,8,1.0],[28454,6,22.0],[28454,25,1.0],[28461,1,1.0],[28472,30,1.0],[28482,6,1.0],[28485,25,1.0],[28487,19,1.0],[28491,11,1.0],[28540,1,1.0],[28540,6,1.0],[28540,13,1.0],[28540,25,1.0],[28554,6,1.0],[28557,26,4.0],[28570,11,1.0],[28570,20,7.0],[28605,0,2.0],[28607,19,1.0],[28609,19,1.0],[28616,6,2.0],[28618,19,1.0],[28627,2,1.0],[28627,19,17.0],[28627,25,1.0],[28627,26,9.0],[28627,33,1.0],[28630,0,1.0],[28630,6,1.0],[28630,28,1.0],[28638,26,1.0],[28641,19,1.0],[28644,6,1.0],[28654,13,3.0],[28655,6,2.0],[28656,19,1.0],[28656,20,3.0],[28659,6,3.0],[28667,23,1.0],[28667,26,1.0],[28671,19,2.0],[28671,26,1.0],[28675,7,2.0],[28675,20,1.0],[28691,6,4.0],[28699,17,1.0],[28699,18,1.0],[28705,25,5.0],[28709,20,1.0],[28713,8,2.0],[28722,8,1.0],[28730,0,2.0],[28742,6,1.0],[28762,6,1.0],[28763,6,1.0],[28768,17,3.0],[28785,6,1.0],[28795,8,1.0],[28795,23,2.0],[28797,6,7.0],[28797,15,2.0],[28797,25,2.0],[28806,0,2.0],[28827,30,1.0],[28833,28,2.0],[28839,19,1.0],[28859,14,1.0],[28882,6,1.0],[28882,7,2.0],[28882,19,1.0],[28882,20,1.0],[28882,26,1.0],[28882,28,2.0],[28888,6,2.0],[28889,26,2.0],[28893,19,2.0],[28914,1,1.0],[28914,3,1.0],[28922,6,1.0],[28939,4,2.0],[28939,19,29.0],[28939,25,1.0],[28939,26,3.0],[28950,28,1.0],[28952,0,1.0],[28952,4,1.0],[28952,9,1.0],[28952,11,1.0],[28952,18,1.0],[28952,20,1.0],[28952,28,1.0],[28952,33,1.0],[28959,19,2.0],[28959,26,1.0],[28961,30,2.0],[28974,19,1.0],[28979,6,2.0],[28980,11,2.0],[28983,6,2.0],[28984,6,3.0],[28984,8,1.0],[28984,9,1.0],[28984,14,2.0],[28984,17,4.0],[28984,20,1.0],[28991,5,1.0],[28992,6,3.0],[28996,6,2.0],[29002,1,1.0],[29003,7,1.0],[29003,19,1.0],[29003,25,1.0],[29003,28,2.0],[29005,22,2.0],[29008,0,1.0],[29012,8,1.0],[29020,6,2.0],[29027,11,2.0],[29027,22,2.0],[29037,17,1.0],[29037,25,1.0],[29044,2,1.0],[29047,6,3.0],[29050,0,1.0],[29057,6,2.0],[29058,6,1.0],[29087,30,2.0],[29105,0,1.0],[29106,1,3.0],[29108,30,1.0],[29112,11,1.0],[29118,6,13.0],[29118,25,1.0],[29130,15,3.0],[29159,0,1.0],[29159,3,2.0],[29159,15,2.0],[29162,1,1.0],[29162,6,1.0],[29166,19,1.0],[29172,20,1.0],[29178,6,1.0],[29191,20,1.0],[29194,12,2.0],[29195,6,1.0],[29200,25,2.0],[29211,6,33.0],[29217,6,4.0],[29219,6,2.0],[29225,15,28.0],[29225,16,1.0],[29232,1,1.0],[29235,8,3.0],[29236,22,1.0],[29237,6,1.0],[29243,19,1.0],[29274,30,3.0],[29279,19,2.0],[29280,11,3.0],[29280,13,2.0],[29280,20,1.0],[29283,0,1.0],[29283,28,1.0],[29286,13,9.0],[29298,6,1.0],[29303,6,1.0],[29303,9,1.0],[29303,11,1.0],[29303,15,2.0],[29303,24,1.0],[29308,10,1.0],[29329,26,3.0],[29367,32,2.0],[29375,13,1.0],[29375,20,1.0],[29375,22,2.0],[29377,0,1.0],[29377,6,1.0],[29377,17,2.0],[29377,31,1.0],[29386,20,3.0],[29386,26,1.0],[29386,30,10.0],[29387,26,2.0],[29400,19,2.0],[29416,19,1.0],[29430,6,1.0],[29430,12,1.0],[29430,25,1.0],[29430,33,1.0],[29452,8,1.0],[29466,22,2.0],[29468,0,2.0],[29468,5,1.0],[29468,17,1.0],[29468,23,1.0],[29468,24,2.0],[29472,6,1.0],[29486,5,1.0],[29491,19,1.0],[29511,11,1.0],[29511,20,1.0],[29513,25,1.0],[29516,13,1.0],[29516,28,4.0],[29518,26,1.0],[29520,28,1.0],[29523,6,1.0],[29526,0,1.0],[29526,6,2.0],[29526,7,2.0],[29526,19,23.0],[29526,23,3.0],[29526,26,4.0],[29534,2,2.0],[29534,11,1.0],[29538,6,1.0],[29546,30,1.0],[29553,30,1.0],[29577,22,2.0],[29585,20,1.0],[29607,2,1.0],[29609,3,1.0],[29609,17,1.0],[29609,26,2.0],[29609,28,2.0],[29614,0,2.0],[29623,19,1.0],[29655,30,1.0],[29680,13,4.0],[29681,4,2.0],[29681,15,2.0],[29681,18,3.0],[29681,22,1.0],[29696,0,2.0],[29696,20,1.0],[29699,14,1.0],[29699,23,1.0],[29699,26,1.0],[29699,33,1.0],[29704,19,1.0],[29715,0,1.0],[29715,14,1.0],[29720,6,1.0],[29722,30,1.0],[29732,6,3.0],[29750,8,1.0],[29750,19,2.0],[29750,23,1.0],[29750,26,3.0],[29751,6,3.0],[29767,19,1.0],[29776,11,1.0],[29776,20,1.0],[29777,8,2.0],[29783,6,2.0],[29785,6,1.0],[29801,6,2.0],[29803,26,1.0],[29823,25,1.0],[29834,13,1.0],[29834,28,4.0],[29837,6,1.0],[29839,3,1.0],[29840,19,2.0],[29843,8,1.0],[29854,22,17.0],[29857,19,1.0],[29859,6,2.0],[29872,0,4.0],[29877,22,1.0],[29881,0,32.0],[29887,30,2.0],[29889,6,1.0],[29893,5,1.0],[29893,19,31.0],[29893,20,2.0],[29893,23,14.0],[29893,26,12.0],[29893,33,1.0],[29903,19,1.0],[29911,25,1.0],[29918,0,2.0],[29928,17,2.0],[29939,20,1.0],[29965,26,1.0],[29980,6,1.0],[29984,33,1.0],[29985,6,3.0],[29988,20,2.0],[29989,25,2.0],[29993,8,1.0],[29993,17,1.0],[29993,18,1.0],[29993,23,1.0],[29993,26,3.0],[29994,19,1.0],[29994,22,1.0],[29999,22,3.0],[30002,6,2.0],[30008,12,1.0],[30014,20,1.0],[30015,6,1.0],[30023,20,1.0],[30034,4,2.0],[30034,5,1.0],[30042,6,2.0],[30042,25,6.0],[30045,15,3.0],[30045,18,3.0],[30047,2,2.0],[30051,11,2.0],[30067,6,5.0],[30068,30,1.0],[30086,0,1.0],[30086,6,1.0],[30086,28,1.0],[30091,13,2.0],[30093,0,2.0],[30093,15,5.0],[30093,18,4.0],[30093,22,7.0],[30093,28,1.0],[30093,29,1.0],[30097,19,1.0],[30115,3,1.0],[30116,0,1.0],[30116,33,1.0],[30122,20,5.0],[30123,19,1.0],[30123,26,1.0],[30127,22,2.0],[30134,1,1.0],[30139,6,10.0],[30139,16,1.0],[30145,6,4.0],[30146,6,1.0],[30157,0,3.0],[30163,26,1.0],[30164,6,5.0],[30170,26,2.0],[30176,6,1.0],[30181,1,1.0],[30181,9,1.0],[30181,11,1.0],[30183,6,1.0],[30188,19,3.0],[30193,6,8.0],[30199,6,2.0],[30217,19,102.0],[30223,19,1.0],[30223,20,1.0],[30223,33,1.0],[30234,6,1.0],[30243,26,1.0],[30249,6,1.0],[30251,5,1.0],[30251,19,1.0],[30255,20,1.0],[30260,6,2.0],[30263,6,3.0],[30265,8,1.0],[30273,32,2.0],[30282,0,1.0],[30282,3,2.0],[30282,6,1.0],[30282,20,2.0],[30282,33,1.0],[30284,2,1.0],[30284,6,2.0],[30284,17,1.0],[30290,6,3.0],[30295,16,1.0],[30297,15,2.0],[30302,23,1.0],[30308,6,1.0],[30323,0,1.0],[30324,6,3.0],[30324,16,1.0],[30327,6,4.0],[30334,19,1.0],[30334,23,1.0],[30334,26,6.0],[30357,6,3.0],[30364,6,1.0],[30381,6,1.0],[30382,30,1.0],[30384,30,1.0],[30389,20,3.0],[30393,19,1.0],[30398,19,1.0],[30399,0,7.0],[30400,30,1.0],[30424,6,2.0],[30432,6,1.0],[30435,6,1.0],[30439,20,2.0],[30443,11,1.0],[30443,24,1.0],[30443,26,1.0],[30443,30,1.0],[30443,33,1.0],[30444,11,1.0],[30444,17,1.0],[30444,20,1.0],[30444,22,1.0],[30444,24,1.0],[30444,30,1.0],[30449,19,1.0],[30449,30,1.0],[30450,1,2.0],[30452,3,1.0],[30459,13,1.0],[30510,19,1.0],[30512,28,1.0],[30513,25,1.0],[30534,3,3.0],[30546,19,1.0],[30565,26,1.0],[30577,26,1.0],[30581,17,1.0],[30591,6,1.0],[30597,8,1.0],[30608,22,1.0],[30609,27,2.0],[30619,0,2.0],[30624,20,2.0],[30642,0,2.0],[30642,6,1.0],[30642,7,1.0],[30642,9,1.0],[30642,20,1.0],[30642,26,1.0],[30645,6,27.0],[30651,6,1.0],[30651,18,1.0],[30656,13,1.0],[30663,6,9.0],[30666,20,2.0],[30671,9,1.0],[30671,13,1.0],[30671,15,1.0],[30677,6,1.0],[30678,22,1.0],[30686,6,6.0],[30686,13,2.0],[30686,19,4.0],[30696,22,1.0],[30697,0,1.0],[30697,22,3.0],[30706,26,1.0],[30710,1,1.0],[30710,4,1.0],[30710,6,15.0],[30715,6,1.0],[30717,6,1.0],[30740,20,1.0],[30752,6,5.0],[30752,16,2.0],[30759,20,1.0],[30776,0,1.0],[30776,1,1.0],[30776,4,1.0],[30776,7,1.0],[30776,14,1.0],[30776,16,1.0],[30776,17,1.0],[30776,23,1.0],[30778,23,1.0],[30805,6,6.0],[30805,17,3.0],[30807,6,4.0],[30821,5,1.0],[30834,30,1.0],[30852,19,3.0],[30854,19,2.0],[30856,24,1.0],[30856,29,1.0],[30856,32,1.0],[30864,23,1.0],[30869,2,2.0],[30870,25,4.0],[30873,6,4.0],[30898,17,2.0],[30901,15,2.0],[30901,22,1.0],[30917,11,3.0],[30917,12,2.0],[30924,19,3.0],[30925,19,1.0],[30931,20,1.0],[30935,26,2.0],[30936,6,2.0],[30940,20,1.0],[30942,8,1.0],[30944,25,1.0],[30956,17,1.0],[30956,28,1.0],[30961,6,1.0],[30961,17,1.0],[30968,21,1.0],[30968,25,1.0],[30968,28,1.0],[30973,20,2.0],[30983,6,1.0],[30983,9,1.0],[30983,20,1.0],[30983,33,1.0],[30987,17,1.0],[30987,18,1.0],[30993,14,1.0],[30995,19,1.0],[31023,6,1.0],[31025,5,1.0],[31025,26,1.0],[31025,28,1.0],[31027,6,2.0],[31030,25,1.0],[31036,13,1.0],[31057,6,1.0],[31061,6,6.0],[31062,30,1.0],[31074,19,1.0],[31078,19,10.0],[31078,20,1.0],[31085,25,2.0],[31095,14,1.0],[31095,17,1.0],[31095,18,1.0],[31095,23,1.0],[31095,25,1.0],[31095,28,1.0],[31117,11,2.0],[31131,13,1.0],[31133,19,3.0],[31133,20,5.0],[31141,1,1.0],[31153,6,1.0],[31155,9,3.0],[31155,28,1.0],[31180,11,1.0],[31180,17,2.0],[31180,22,1.0],[31194,4,1.0],[31194,12,1.0],[31210,13,2.0],[31217,16,6.0],[31221,6,3.0],[31228,19,2.0],[31245,15,3.0],[31254,19,2.0],[31256,3,1.0],[31256,19,2.0],[31256,26,4.0],[31256,28,1.0],[31273,11,2.0],[31273,15,4.0],[31300,3,2.0],[31302,20,1.0],[31308,0,2.0],[31352,0,6.0],[31352,4,1.0],[31352,11,2.0],[31352,15,2.0],[31352,25,2.0],[31369,24,2.0],[31375,25,1.0],[31376,24,1.0],[31387,17,2.0],[31415,1,2.0],[31422,20,1.0],[31422,26,2.0],[31424,19,1.0],[31440,6,1.0],[31444,6,1.0],[31477,11,2.0],[31482,6,1.0],[31486,19,1.0],[31493,20,1.0],[31497,19,1.0],[31503,20,1.0],[31517,29,2.0],[31525,14,1.0],[31529,25,1.0],[31535,8,2.0],[31535,25,1.0],[31544,26,3.0],[31544,30,18.0],[31559,15,2.0],[31563,6,1.0],[31563,13,2.0],[31563,25,2.0],[31564,10,1.0],[31564,23,4.0],[31564,30,1.0],[31567,17,1.0],[31570,28,1.0],[31575,6,24.0],[31592,17,1.0],[31598,19,4.0],[31603,20,1.0],[31603,23,1.0],[31606,0,1.0],[31606,15,1.0],[31606,22,1.0],[31608,23,24.0],[31608,25,1.0],[31632,22,1.0],[31635,11,1.0],[31664,19,1.0],[31686,11,2.0],[31703,28,1.0],[31705,13,3.0],[31712,13,1.0],[31715,2,2.0],[31731,0,1.0],[31732,9,2.0],[31759,22,1.0],[31760,20,1.0],[31761,0,1.0],[31761,1,1.0],[31761,9,1.0],[31761,14,3.0],[31761,17,1.0],[31761,24,2.0],[31761,26,1.0],[31773,19,3.0],[31773,20,2.0],[31773,26,3.0],[31778,6,2.0],[31794,28,2.0],[31796,0,1.0],[31796,14,1.0],[31796,17,2.0],[31796,25,1.0],[31796,31,1.0],[31801,6,1.0],[31810,13,8.0],[31814,20,1.0],[31821,19,1.0],[31821,30,3.0],[31831,22,2.0],[31836,14,1.0],[31836,23,1.0],[31843,4,1.0],[31843,14,1.0],[31843,17,1.0],[31855,5,1.0],[31860,6,1.0],[31861,15,1.0],[31861,19,1.0],[31861,28,1.0],[31865,25,1.0],[31866,6,1.0],[31884,13,1.0],[31885,6,1.0],[31904,13,1.0],[31918,12,1.0],[31925,19,4.0],[31925,26,1.0],[31933,1,1.0],[31935,25,1.0],[31947,20,2.0],[31948,30,1.0],[31949,13,1.0],[31949,17,1.0],[31949,19,1.0],[31949,29,1.0],[31949,31,1.0],[31951,20,2.0],[31952,6,1.0],[31966,7,1.0],[31993,20,2.0],[31993,23,1.0],[31996,22,1.0],[32028,19,4.0],[32029,30,4.0],[32030,30,2.0],[32037,0,1.0],[32037,12,1.0],[32039,20,2.0],[32042,19,3.0],[32049,6,1.0],[32068,26,1.0],[32078,0,2.0],[32078,4,3.0],[32078,17,2.0],[32078,18,1.0],[32078,26,1.0],[32082,4,1.0],[32091,6,2.0],[32098,19,1.0],[32114,6,2.0],[32116,6,1.0],[32120,12,3.0],[32120,20,1.0],[32127,6,3.0],[32131,20,3.0],[32131,26,1.0],[32133,30,2.0],[32141,0,1.0],[32142,6,3.0],[32142,30,1.0],[32184,20,2.0],[32190,6,1.0],[32190,17,1.0],[32190,19,1.0],[32193,19,2.0],[32193,23,3.0],[32193,26,10.0],[32198,6,2.0],[32210,1,1.0],[32224,6,2.0],[32229,19,1.0],[32237,32,2.0],[32238,24,1.0],[32238,28,1.0],[32254,6,1.0],[32254,19,45.0],[32254,21,1.0],[32254,26,4.0],[32261,0,2.0],[32261,6,2.0],[32261,13,1.0],[32261,19,5.0],[32261,25,1.0],[32269,19,1.0],[32269,26,2.0],[32276,19,2.0],[32281,19,2.0],[32287,4,1.0],[32289,3,1.0],[32289,14,1.0],[32289,16,1.0],[32289,17,1.0],[32289,20,1.0],[32289,28,1.0],[32290,22,2.0],[32301,19,1.0],[32307,0,2.0],[32307,11,1.0],[32320,25,1.0],[32328,22,1.0],[32331,6,1.0],[32342,20,1.0],[32342,26,1.0],[32348,3,1.0],[32350,6,1.0],[32366,20,2.0],[32375,22,2.0],[32376,0,3.0],[32376,13,1.0],[32376,21,1.0],[32376,24,1.0],[32376,26,1.0],[32376,30,1.0],[32376,31,1.0],[32376,33,1.0],[32383,22,2.0],[32391,3,1.0],[32391,17,1.0],[32401,19,2.0],[32405,19,2.0],[32410,19,1.0],[32411,19,3.0],[32411,26,3.0],[32413,15,2.0],[32415,23,5.0],[32419,19,3.0],[32421,6,1.0],[32422,19,2.0],[32426,6,1.0],[32436,6,1.0],[32439,2,18.0],[32445,6,1.0],[32446,26,1.0],[32449,4,1.0],[32452,6,1.0],[32461,30,1.0],[32470,6,1.0],[32483,7,1.0],[32483,20,2.0],[32485,20,1.0],[32486,30,5.0],[32487,6,1.0],[32498,29,1.0],[32515,4,1.0],[32515,11,1.0],[32521,28,1.0],[32536,20,1.0],[32538,13,2.0],[32543,8,1.0],[32557,22,1.0],[32566,23,1.0],[32568,0,1.0],[32569,6,2.0],[32589,19,6.0],[32590,14,2.0],[32594,25,5.0],[32598,2,1.0],[32598,19,8.0],[32598,23,3.0],[32598,26,9.0],[32607,6,1.0],[32607,17,2.0],[32607,19,1.0],[32607,28,1.0],[32607,32,1.0],[32609,6,2.0],[32610,19,1.0],[32613,0,3.0],[32613,4,1.0],[32613,20,3.0],[32613,24,1.0],[32637,6,1.0],[32644,6,25.0],[32648,6,1.0],[32659,23,3.0],[32659,26,1.0],[32662,19,2.0],[32670,14,1.0],[32678,0,1.0],[32681,6,2.0],[32681,16,1.0],[32684,17,2.0],[32690,9,2.0],[32704,6,1.0],[32706,26,1.0],[32713,20,1.0],[32729,5,1.0],[32739,30,2.0],[32742,6,1.0],[32754,6,1.0],[32775,13,2.0],[32777,11,3.0],[32793,0,2.0],[32793,4,2.0],[32793,7,2.0],[32793,11,1.0],[32793,12,2.0],[32793,20,2.0]],"rows": [{"id": "189503", "metadata": {"taxonomy": ["k__Bacteria", "p__Firmicutes", "c__Clostridia", "o__Clostridiales", "f__Clostridiaceae", "g__", "s__"]}},{"id": "1050608", "metadata": {"taxonomy": ["k__Bacteria", "p__Actinobacteria", "c__Actinobacteria", "o__Actinomycetales", "f__Corynebacteriaceae", "g__Corynebacterium", "s__"]}},{"id": "259732", "metadata": {"taxonomy": ["k__Bacteria", "p__Proteobacteria", "c__Alphaproteobacteria", "o__Caulobacterales", "f__Caulobacteraceae", "g__Brevundimonas", "s__diminuta"]}},{"id": "318609", "metadata": {"taxonomy": ["k__Bacteria", "p__Proteobacteria", "c__Alphaproteobacteria", "o__Rhizobiales", "f__Bradyrhizobiaceae", "g__", "s__"]}},{"id": "816470", "metadata": {"taxonomy": ["k__Bacteria", "p__Firmicutes", "c__Bacilli", "o__Bacillales", "f__Bacillaceae", "g__", "s__"]}},{"id": "276622", "metadata": {"taxonomy": ["k__Bacteria", "p__Firmicutes", "c__Bacilli", "o__Lactobacillales", "f__Lactobacillaceae", "g__Lactobacillus", "s__agilis"]}},{"id": "410908", "metadata": {"taxonomy": ["k__Bacteria", "p__Actinobacteria", "c__Actinobacteria", "o__Actinomycetales", "f__Corynebacteriaceae", "g__Corynebacterium", "s__"]}},{"id": "149939", "metadata": {"taxonomy": ["k__Bacteria", "p__Firmicutes", "c__Bacilli", "o__Bacillales", "f__Bacillaceae", "g__Geobacillus", "s__"]}},{"id": "510320", "metadata": {"taxonomy": ["k__Bacteria", "p__Proteobacteria", "c__Alphaproteobacteria", "o__Rhizobiales", "f__Phyllobacteriaceae", "g__Mesorhizobium", "s__"]}},{"id": "410905", "metadata": {"taxonomy": ["k__Bacteria", "p__Actinobacteria", "c__Actinobacteria", "o__Actinomycetales"]}},{"id": "330294", "metadata": {"taxonomy": ["k__Bacteria", "p__Firmicutes", "c__Erysipelotrichi", "o__Erysipelotrichales", "f__Erysipelotrichaceae", "g__Catenibacterium", "s__"]}},{"id": "949863", "metadata": {"taxonomy": ["k__Bacteria", "p__Firmicutes", "c__Bacilli", "o__Lactobacillales", "f__Lactobacillaceae", "g__Lactobacillus", "s__"]}},{"id": "1107243", "metadata": {"taxonomy": ["k__Bacteria", "p__Proteobacteria", "c__Alphaproteobacteria", "o__Rhizobiales", "f__Rhizobiaceae", "g__Rhizobium", "s__"]}},{"id": "25558", "metadata": {"taxonomy": ["k__Bacteria", "p__Actinobacteria", "c__Actinobacteria", "o__Actinomycetales", "f__Microbacteriaceae", "g__Salinibacterium", "s__"]}},{"id": "1081058", "metadata": {"taxonomy": ["k__Bacteria", "p__Firmicutes", "c__Bacilli", "o__Bacillales", "f__Staphylococcaceae", "g__Staphylococcus", "s__aureus"]}},{"id": "1033426", "metadata": {"taxonomy": ["k__Bacteria", "p__Actinobacteria", "c__Actinobacteria", "o__Actinomycetales", "f__Nocardioidaceae", "g__Nocardioides", "s__"]}},{"id": "1942600", "metadata": {"taxonomy": ["k__Bacteria", "p__Firmicutes", "c__Bacilli", "o__Bacillales", "f__Staphylococcaceae", "g__Staphylococcus"]}},{"id": "316515", "metadata": {"taxonomy": ["k__Bacteria", "p__Firmicutes", "c__Bacilli", "o__Lactobacillales", "f__Lactobacillaceae", "g__Lactobacillus", "s__"]}},{"id": "959160", "metadata": {"taxonomy": ["k__Bacteria", "p__Actinobacteria", "c__Actinobacteria", "o__Actinomycetales", "f__Microbacteriaceae", "g__Microbacterium", "s__"]}},{"id": "922362", "metadata": {"taxonomy": ["k__Bacteria", "p__Actinobacteria", "c__Actinobacteria", "o__Actinomycetales", "f__Pseudonocardiaceae", "g__Saccharopolyspora", "s__"]}},{"id": "807035", "metadata": {"taxonomy": ["k__Bacteria", "p__Actinobacteria", "c__Actinobacteria", "o__Actinomycetales", "f__Microbacteriaceae", "g__Leucobacter", "s__"]}},{"id": "687185", "metadata": {"taxonomy": ["k__Bacteria", "p__Firmicutes", "c__Bacilli", "o__Lactobacillales", "f__Aerococcaceae", "g__Aerococcus", "s__"]}},{"id": "241694", "metadata": {"taxonomy": ["k__Bacteria", "p__Firmicutes", "c__Clostridia", "o__Clostridiales"]}},{"id": "572237", "metadata": {"taxonomy": ["k__Bacteria", "p__Fusobacteria", "c__Fusobacteriia", "o__Fusobacteriales", "f__Fusobacteriaceae", "g__Fusobacterium", "s__"]}},{"id": "925397", "metadata": {"taxonomy": ["k__Bacteria", "p__Actinobacteria", "c__Actinobacteria", "o__Actinomycetales", "f__Propionibacteriaceae", "g__Propionibacterium", "s__acnes"]}},{"id": "576220", "metadata": {"taxonomy": ["k__Bacteria", "p__Actinobacteria", "c__Actinobacteria", "o__Actinomycetales", "f__Nocardioidaceae", "g__Propionicimonas", "s__"]}},{"id": "192776", "metadata": {"taxonomy": ["k__Bacteria", "p__Firmicutes", "c__Bacilli", "o__Lactobacillales", "f__Lactobacillaceae", "g__Lactobacillus", "s__agilis"]}},{"id": "287547", "metadata": {"taxonomy": ["k__Bacteria", "p__Proteobacteria", "c__Betaproteobacteria", "o__Burkholderiales", "f__Oxalobacteraceae", "g__Ralstonia", "s__"]}},{"id": "266445", "metadata": {"taxonomy": ["k__Bacteria", "p__Firmicutes", "c__Bacilli", "o__Lactobacillales", "f__Lactobacillaceae", "g__Lactobacillus", "s__"]}},{"id": "378660", "metadata": {"taxonomy": ["k__Bacteria", "p__Actinobacteria", "c__Actinobacteria", "o__Actinomycetales", "f__Corynebacteriaceae", "g__Corynebacterium", "s__"]}},{"id": "463861", "metadata": {"taxonomy": ["k__Bacteria", "p__Actinobacteria", "c__Actinobacteria", "o__Actinomycetales", "f__Micrococcaceae", "g__Arthrobacter", "s__"]}},{"id": "741867", "metadata": {"taxonomy": ["k__Bacteria", "p__Actinobacteria", "c__Actinobacteria", "o__Actinomycetales", "f__Dermabacteraceae", "g__", "s__"]}},{"id": "389682", "metadata": {"taxonomy": ["k__Bacteria", "p__[Thermi]", "c__Deinococci", "o__Deinococcales", "f__Deinococcaceae", "g__Deinococcus", "s__"]}},{"id": "4373910", "metadata": {"taxonomy": ["k__Bacteria", "p__Proteobacteria", "c__Betaproteobacteria", "o__Neisseriales", "f__Neisseriaceae", "g__", "s__"]}},{"id": "880153", "metadata": {"taxonomy": ["k__Bacteria", "p__Cyanobacteria", "c__Nostocophycideae", "o__Nostocales"]}},{"id": "323455", "metadata": {"taxonomy": ["k__Bacteria", "p__Firmicutes", "c__Bacilli", "o__Bacillales", "f__Planococcaceae", "g__Planococcus"]}},{"id": "579577", "metadata": {"taxonomy": ["k__Bacteria", "p__Proteobacteria", "c__Alphaproteobacteria", "o__Sphingomonadales", "f__Sphingomonadaceae", "g__Sphingomonas", "s__yabuuchiae"]}},{"id": "766563", "metadata": {"taxonomy": ["k__Bacteria", "p__Firmicutes", "c__Bacilli", "o__Lactobacillales", "f__Leuconostocaceae", "g__Leuconostoc", "s__"]}},{"id": "861375", "metadata": {"taxonomy": ["k__Bacteria", "p__Proteobacteria", "c__Betaproteobacteria", "o__Neisseriales", "f__Neisseriaceae", "g__Neisseria"]}},{"id": "861376", "metadata": {"taxonomy": ["k__Bacteria", "p__Actinobacteria", "c__Actinobacteria", "o__Actinomycetales", "f__Intrasporangiaceae", "g__Janibacter", "s__"]}},{"id": "766768", "metadata": {"taxonomy": ["k__Bacteria", "p__Firmicutes", "c__Bacilli", "o__Lactobacillales", "f__Enterococcaceae", "g__Enterococcus", "s__"]}},{"id": "4322459", "metadata": {"taxonomy": ["k__Bacteria", "p__Bacteroidetes", "c__Flavobacteriia", "o__Flavobacteriales", "f__[Weeksellaceae]", "g__", "s__"]}},{"id": "74355", "metadata": {"taxonomy": ["k__Bacteria", "p__Actinobacteria", "c__Actinobacteria", "o__Actinomycetales", "f__Dermabacteraceae", "g__Brachybacterium", "s__"]}},{"id": "434127", "metadata": {"taxonomy": ["k__Bacteria", "p__Firmicutes", "c__Bacilli", "o__Bacillales", "f__Staphylococcaceae", "g__Staphylococcus", "s__"]}},{"id": "304491", "metadata": {"taxonomy": ["k__Bacteria", "p__Firmicutes", "c__Bacilli", "o__Lactobacillales", "f__Lactobacillaceae", "g__Lactobacillus"]}},{"id": "533787", "metadata": {"taxonomy": ["k__Bacteria", "p__Proteobacteria", "c__Gammaproteobacteria", "o__Pseudomonadales", "f__Pseudomonadaceae", "g__Pseudomonas"]}},{"id": "688259", "metadata": {"taxonomy": ["k__Bacteria", "p__Actinobacteria", "c__Actinobacteria", "o__Actinomycetales", "f__Micromonosporaceae", "g__", "s__"]}},{"id": "573135", "metadata": {"taxonomy": ["k__Bacteria", "p__Proteobacteria", "c__Alphaproteobacteria", "o__Rhizobiales", "f__Bradyrhizobiaceae", "g__", "s__"]}},{"id": "348570", "metadata": {"taxonomy": ["k__Bacteria", "p__Proteobacteria", "c__Alphaproteobacteria", "o__Rhodospirillales", "f__Acetobacteraceae", "g__", "s__"]}},{"id": "243829", "metadata": {"taxonomy": ["k__Bacteria", "p__Proteobacteria", "c__Alphaproteobacteria", "o__Rhizobiales", "f__Rhizobiaceae", "g__Agrobacterium", "s__"]}},{"id": "874999", "metadata": {"taxonomy": ["k__Bacteria", "p__Proteobacteria", "c__Gammaproteobacteria", "o__Pseudomonadales", "f__Moraxellaceae", "g__Enhydrobacter", "s__"]}},{"id": "309696", "metadata": {"taxonomy": ["k__Bacteria", "p__Firmicutes", "c__Clostridia", "o__Clostridiales", "f__Clostridiaceae", "g__", "s__"]}},{"id": "3697034", "metadata": {"taxonomy": ["k__Bacteria", "p__Firmicutes", "c__Bacilli", "o__Lactobacillales", "f__Enterococcaceae", "g__Enterococcus", "s__cecorum"]}},{"id": "821956", "metadata": {"taxonomy": ["k__Bacteria", "p__Proteobacteria", "c__Betaproteobacteria", "o__Burkholderiales", "f__Oxalobacteraceae", "g__", "s__"]}},{"id": "1062356", "metadata": {"taxonomy": ["k__Bacteria", "p__Actinobacteria", "c__Actinobacteria", "o__Actinomycetales", "f__Corynebacteriaceae", "g__Corynebacterium", "s__"]}},{"id": "715102", "metadata": {"taxonomy": ["k__Bacteria", "p__Firmicutes", "c__Bacilli", "o__Bacillales", "f__Staphylococcaceae", "g__Staphylococcus"]}},{"id": "656520", "metadata": {"taxonomy": ["k__Bacteria", "p__Proteobacteria", "c__Alphaproteobacteria", "o__Rhodobacterales", "f__Rhodobacteraceae"]}},{"id": "274011", "metadata": {"taxonomy": ["k__Bacteria", "p__[Thermi]", "c__Deinococci", "o__Deinococcales", "f__Trueperaceae", "g__Truepera", "s__"]}},{"id": "133349", "metadata": {"taxonomy": ["k__Bacteria", "p__Firmicutes", "c__Clostridia", "o__Clostridiales", "f__Clostridiaceae", "g__Candidatus Arthromitus", "s__"]}},{"id": "1028632", "metadata": {"taxonomy": ["k__Bacteria", "p__Proteobacteria", "c__Gammaproteobacteria", "o__Enterobacteriales", "f__Enterobacteriaceae", "g__", "s__"]}},{"id": "820200", "metadata": {"taxonomy": ["k__Bacteria", "p__Proteobacteria", "c__Alphaproteobacteria", "o__Sphingomonadales", "f__Sphingomonadaceae", "g__Sphingopyxis", "s__"]}},{"id": "4189550", "metadata": {"taxonomy": ["k__Bacteria", "p__Bacteroidetes", "c__Flavobacteriia", "o__Flavobacteriales", "f__Flavobacteriaceae", "g__Myroides", "s__"]}},{"id": "509473", "metadata": {"taxonomy": ["k__Bacteria", "p__Proteobacteria", "c__Gammaproteobacteria", "o__Pasteurellales", "f__Pasteurellaceae", "g__", "s__"]}},{"id": "4358096", "metadata": {"taxonomy": ["k__Bacteria", "p__Proteobacteria", "c__Betaproteobacteria", "o__Burkholderiales", "f__Oxalobacteraceae"]}},{"id": "633100", "metadata": {"taxonomy": ["k__Bacteria", "p__Firmicutes", "c__Bacilli", "o__Lactobacillales", "f__Lactobacillaceae", "g__Lactobacillus", "s__"]}},{"id": "527048", "metadata": {"taxonomy": ["k__Bacteria", "p__Actinobacteria", "c__Actinobacteria", "o__Actinomycetales", "f__Microbacteriaceae", "g__Leucobacter", "s__"]}},{"id": "823953", "metadata": {"taxonomy": ["k__Bacteria", "p__Proteobacteria", "c__Betaproteobacteria", "o__Burkholderiales", "f__Comamonadaceae"]}},{"id": "1086889", "metadata": {"taxonomy": ["k__Bacteria", "p__Firmicutes", "c__Clostridia", "o__Clostridiales", "f__[Tissierellaceae]", "g__WAL_1855D", "s__"]}},{"id": "164413", "metadata": {"taxonomy": ["k__Bacteria", "p__Firmicutes", "c__Bacilli", "o__Lactobacillales", "f__Enterococcaceae"]}},{"id": "2658058", "metadata": {"taxonomy": ["k__Bacteria", "p__Firmicutes", "c__Clostridia", "o__Clostridiales", "f__", "g__", "s__"]}},{"id": "829745", "metadata": {"taxonomy": ["k__Bacteria", "p__Proteobacteria", "c__Betaproteobacteria", "o__Burkholderiales", "f__Comamonadaceae", "g__Azohydromonas", "s__"]}},{"id": "113773", "metadata": {"taxonomy": ["k__Bacteria", "p__Firmicutes", "c__Bacilli", "o__Lactobacillales", "f__Enterococcaceae", "g__Enterococcus", "s__"]}},{"id": "846283", "metadata": {"taxonomy": ["k__Bacteria", "p__Firmicutes", "c__Bacilli", "o__Bacillales", "f__Paenibacillaceae", "g__Paenibacillus", "s__"]}},{"id": "1076969", "metadata": {"taxonomy": ["k__Bacteria", "p__Firmicutes", "c__Bacilli", "o__Lactobacillales", "f__Streptococcaceae", "g__Streptococcus", "s__"]}},{"id": "841979", "metadata": {"taxonomy": ["k__Bacteria", "p__Proteobacteria", "c__Alphaproteobacteria", "o__Rhodospirillales", "f__Acetobacteraceae", "g__", "s__"]}},{"id": "919487", "metadata": {"taxonomy": ["k__Bacteria", "p__Actinobacteria", "c__Actinobacteria", "o__Actinomycetales", "f__Nocardioidaceae", "g__", "s__"]}},{"id": "406112", "metadata": {"taxonomy": ["k__Bacteria", "p__Actinobacteria", "c__Actinobacteria", "o__Actinomycetales", "f__Frankiaceae", "g__", "s__"]}},{"id": "578022", "metadata": {"taxonomy": ["k__Bacteria", "p__Firmicutes", "c__Bacilli", "o__Lactobacillales", "f__Enterococcaceae", "g__Enterococcus"]}},{"id": "844535", "metadata": {"taxonomy": ["k__Bacteria", "p__Proteobacteria", "c__Alphaproteobacteria", "o__Caulobacterales", "f__Caulobacteraceae", "g__Asticcacaulis", "s__"]}},{"id": "4477127", "metadata": {"taxonomy": ["k__Bacteria", "p__Proteobacteria", "c__Deltaproteobacteria", "o__Bdellovibrionales", "f__Bdellovibrionaceae", "g__Bdellovibrio", "s__"]}},{"id": "290573", "metadata": {"taxonomy": ["k__Bacteria", "p__Firmicutes", "c__Bacilli", "o__Lactobacillales", "f__Lactobacillaceae", "g__Lactobacillus", "s__"]}},{"id": "926712", "metadata": {"taxonomy": ["k__Bacteria", "p__Firmicutes", "c__Clostridia", "o__Clostridiales", "f__[Tissierellaceae]", "g__Peptoniphilus", "s__"]}},{"id": "1071699", "metadata": {"taxonomy": ["k__Bacteria", "p__Firmicutes", "c__Bacilli", "o__Bacillales", "f__Staphylococcaceae", "g__Staphylococcus", "s__"]}},{"id": "883057", "metadata": {"taxonomy": ["k__Bacteria", "p__Actinobacteria", "c__Actinobacteria", "o__Actinomycetales", "f__Cellulomonadaceae", "g__Demequina", "s__"]}},{"id": "998905", "metadata": {"taxonomy": ["k__Bacteria", "p__Proteobacteria", "c__Alphaproteobacteria", "o__Caulobacterales", "f__Caulobacteraceae", "g__Mycoplana", "s__"]}},{"id": "4425571", "metadata": {"taxonomy": ["k__Bacteria", "p__Proteobacteria", "c__Gammaproteobacteria", "o__Enterobacteriales", "f__Enterobacteriaceae", "g__", "s__"]}},{"id": "347575", "metadata": {"taxonomy": ["k__Bacteria", "p__Firmicutes", "c__Clostridia", "o__Clostridiales", "f__Clostridiaceae"]}},{"id": "583102", "metadata": {"taxonomy": ["k__Bacteria", "p__Proteobacteria", "c__Alphaproteobacteria", "o__Sphingomonadales", "f__Sphingomonadaceae", "g__Sphingomonas", "s__"]}},{"id": "331407", "metadata": {"taxonomy": ["k__Bacteria", "p__Proteobacteria", "c__Betaproteobacteria", "o__Procabacteriales", "f__Procabacteriaceae", "g__", "s__"]}},{"id": "296420", "metadata": {"taxonomy": ["k__Bacteria", "p__Firmicutes", "c__Clostridia", "o__Clostridiales", "f__Clostridiaceae", "g__", "s__"]}},{"id": "344593", "metadata": {"taxonomy": ["k__Bacteria", "p__Proteobacteria", "c__Betaproteobacteria", "o__Neisseriales", "f__Neisseriaceae", "g__Neisseria", "s__"]}},{"id": "4340138", "metadata": {"taxonomy": ["k__Bacteria", "p__Firmicutes", "c__Clostridia", "o__Clostridiales", "f__Veillonellaceae", "g__Veillonella", "s__dispar"]}},{"id": "4340137", "metadata": {"taxonomy": ["k__Bacteria", "p__Firmicutes", "c__Clostridia", "o__Clostridiales", "f__Lachnospiraceae", "g__", "s__"]}},{"id": "1042479", "metadata": {"taxonomy": ["k__Bacteria", "p__Bacteroidetes", "c__Bacteroidia", "o__Bacteroidales", "f__Prevotellaceae", "g__Prevotella", "s__melaninogenica"]}},{"id": "290647", "metadata": {"taxonomy": ["k__Bacteria", "p__Firmicutes", "c__Clostridia", "o__Clostridiales", "f__Clostridiaceae", "g__", "s__"]}},{"id": "338852", "metadata": {"taxonomy": ["k__Bacteria", "p__Firmicutes", "c__Bacilli", "o__Lactobacillales", "f__Lactobacillaceae", "g__Lactobacillus", "s__"]}},{"id": "1081815", "metadata": {"taxonomy": ["k__Bacteria", "p__Actinobacteria", "c__Actinobacteria", "o__Actinomycetales", "f__Micrococcaceae", "g__", "s__"]}},{"id": "574102", "metadata": {"taxonomy": ["k__Bacteria", "p__Proteobacteria", "c__Gammaproteobacteria", "o__Pseudomonadales", "f__Moraxellaceae", "g__Enhydrobacter", "s__"]}},{"id": "525199", "metadata": {"taxonomy": ["k__Bacteria", "p__Proteobacteria", "c__Betaproteobacteria", "o__Burkholderiales", "f__Comamonadaceae", "g__Delftia", "s__"]}},{"id": "560304", "metadata": {"taxonomy": ["k__Bacteria", "p__Proteobacteria", "c__Alphaproteobacteria", "o__Sphingomonadales", "f__Sphingomonadaceae", "g__Sphingomonas", "s__"]}},{"id": "1512104", "metadata": {"taxonomy": ["k__Bacteria", "p__Proteobacteria", "c__Gammaproteobacteria", "o__Pseudomonadales", "f__Moraxellaceae", "g__Acinetobacter", "s__"]}},{"id": "4337010", "metadata": {"taxonomy": ["k__Bacteria", "p__Proteobacteria", "c__Alphaproteobacteria", "o__Sphingomonadales", "f__Sphingomonadaceae", "g__", "s__"]}},{"id": "575299", "metadata": {"taxonomy": ["k__Bacteria", "p__Actinobacteria", "c__Actinobacteria", "o__Actinomycetales", "f__Nocardiaceae", "g__Rhodococcus", "s__ruber"]}},{"id": "950169", "metadata": {"taxonomy": ["k__Bacteria", "p__Actinobacteria", "c__Actinobacteria", "o__Actinomycetales", "f__Micrococcaceae", "g__Rothia", "s__dentocariosa"]}},{"id": "285536", "metadata": {"taxonomy": ["k__Bacteria", "p__Proteobacteria", "c__Betaproteobacteria", "o__Methylophilales", "f__Methylophilaceae"]}},{"id": "495096", "metadata": {"taxonomy": ["k__Bacteria", "p__Actinobacteria", "c__Actinobacteria", "o__Actinomycetales", "f__Corynebacteriaceae", "g__Corynebacterium", "s__"]}},{"id": "751973", "metadata": {"taxonomy": ["k__Bacteria", "p__Proteobacteria", "c__Gammaproteobacteria", "o__Pseudomonadales", "f__Pseudomonadaceae", "g__Pseudomonas", "s__"]}},{"id": "248902", "metadata": {"taxonomy": ["k__Bacteria", "p__Firmicutes", "c__Bacilli", "o__Turicibacterales", "f__Turicibacteraceae", "g__Turicibacter", "s__"]}},{"id": "384573", "metadata": {"taxonomy": ["k__Bacteria", "p__Proteobacteria", "c__Betaproteobacteria", "o__Neisseriales", "f__Neisseriaceae", "g__Neisseria", "s__subflava"]}},{"id": "4360447", "metadata": {"taxonomy": ["k__Bacteria", "p__Proteobacteria", "c__Betaproteobacteria", "o__Burkholderiales", "f__Oxalobacteraceae", "g__", "s__"]}},{"id": "446403", "metadata": {"taxonomy": ["k__Bacteria", "p__Actinobacteria", "c__Actinobacteria", "o__Actinomycetales", "f__Corynebacteriaceae", "g__Corynebacterium", "s__"]}},{"id": "296396", "metadata": {"taxonomy": ["k__Bacteria", "p__Firmicutes", "c__Bacilli", "o__Lactobacillales", "f__Lactobacillaceae", "g__Lactobacillus", "s__"]}},{"id": "1090059", "metadata": {"taxonomy": ["k__Bacteria", "p__Firmicutes", "c__Bacilli", "o__Lactobacillales", "f__Enterococcaceae", "g__Enterococcus"]}},{"id": "225786", "metadata": {"taxonomy": ["k__Bacteria", "p__Firmicutes", "c__Bacilli", "o__Bacillales", "f__Staphylococcaceae", "g__Staphylococcus", "s__"]}},{"id": "625060", "metadata": {"taxonomy": ["k__Bacteria", "p__Proteobacteria", "c__Betaproteobacteria", "o__Burkholderiales", "f__Alcaligenaceae", "g__Achromobacter", "s__"]}},{"id": "330592", "metadata": {"taxonomy": ["k__Bacteria", "p__Firmicutes", "c__Bacilli", "o__Lactobacillales", "f__Enterococcaceae", "g__Enterococcus", "s__cecorum"]}},{"id": "917641", "metadata": {"taxonomy": ["k__Bacteria", "p__Firmicutes", "c__Bacilli", "o__Bacillales", "f__Staphylococcaceae", "g__Staphylococcus", "s__"]}},{"id": "183089", "metadata": {"taxonomy": ["k__Bacteria", "p__Firmicutes", "c__Clostridia", "o__Clostridiales", "f__Clostridiaceae", "g__", "s__"]}},{"id": "533246", "metadata": {"taxonomy": ["k__Bacteria", "p__Proteobacteria", "c__Gammaproteobacteria", "o__Pseudomonadales", "f__Pseudomonadaceae", "g__", "s__"]}},{"id": "749841", "metadata": {"taxonomy": ["k__Bacteria", "p__Firmicutes", "c__Clostridia", "o__Clostridiales", "f__[Tissierellaceae]", "g__", "s__"]}},{"id": "242098", "metadata": {"taxonomy": ["k__Bacteria", "p__Firmicutes", "c__Bacilli", "o__Bacillales", "f__Paenibacillaceae", "g__Brevibacillus", "s__reuszeri"]}},{"id": "1566691", "metadata": {"taxonomy": ["k__Bacteria", "p__Proteobacteria", "c__Gammaproteobacteria", "o__Pseudomonadales", "f__Pseudomonadaceae", "g__Pseudomonas", "s__"]}},{"id": "189817", "metadata": {"taxonomy": ["k__Bacteria", "p__Firmicutes", "c__Clostridia", "o__Clostridiales", "f__Lachnospiraceae", "g__[Ruminococcus]", "s__"]}},{"id": "4407939", "metadata": {"taxonomy": ["k__Bacteria", "p__Proteobacteria", "c__Gammaproteobacteria", "o__Enterobacteriales", "f__Enterobacteriaceae", "g__", "s__"]}},{"id": "1100369", "metadata": {"taxonomy": ["k__Bacteria", "p__Cyanobacteria", "c__Synechococcophycideae", "o__Pseudanabaenales", "f__Pseudanabaenaceae", "g__Leptolyngbya", "s__"]}},{"id": "4370814", "metadata": {"taxonomy": ["k__Bacteria", "p__Bacteroidetes", "c__Flavobacteriia", "o__Flavobacteriales", "f__Flavobacteriaceae", "g__Flavobacterium", "s__"]}},{"id": "888953", "metadata": {"taxonomy": ["k__Bacteria", "p__Actinobacteria", "c__Actinobacteria", "o__Actinomycetales", "f__Intrasporangiaceae", "g__Janibacter", "s__"]}},{"id": "778478", "metadata": {"taxonomy": ["k__Bacteria", "p__Proteobacteria", "c__Gammaproteobacteria", "o__Enterobacteriales", "f__Enterobacteriaceae", "g__", "s__"]}},{"id": "2907887", "metadata": {"taxonomy": ["k__Bacteria", "p__Actinobacteria", "c__Actinobacteria", "o__Actinomycetales", "f__Microbacteriaceae", "g__Agrococcus", "s__"]}},{"id": "777031", "metadata": {"taxonomy": ["k__Bacteria", "p__Proteobacteria", "c__Gammaproteobacteria", "o__Enterobacteriales", "f__Enterobacteriaceae", "g__", "s__"]}},{"id": "34791", "metadata": {"taxonomy": ["k__Bacteria", "p__Fusobacteria", "c__Fusobacteriia", "o__Fusobacteriales", "f__Leptotrichiaceae", "g__", "s__"]}},{"id": "950909", "metadata": {"taxonomy": ["k__Bacteria", "p__Actinobacteria", "c__Actinobacteria", "o__Actinomycetales", "f__Corynebacteriaceae", "g__Corynebacterium", "s__"]}},{"id": "1108350", "metadata": {"taxonomy": ["k__Bacteria", "p__Actinobacteria", "c__Actinobacteria", "o__Actinomycetales", "f__Microbacteriaceae", "g__Microbacterium", "s__"]}},{"id": "4409730", "metadata": {"taxonomy": ["k__Bacteria", "p__Firmicutes", "c__Clostridia", "o__Clostridiales", "f__Peptostreptococcaceae", "g__", "s__"]}},{"id": "15286", "metadata": {"taxonomy": ["k__Bacteria", "p__Firmicutes", "c__Bacilli", "o__Lactobacillales", "f__Enterococcaceae", "g__Enterococcus", "s__"]}},{"id": "4416628", "metadata": {"taxonomy": ["k__Bacteria", "p__Firmicutes", "c__Clostridia", "o__Clostridiales", "f__Clostridiaceae", "g__", "s__"]}},{"id": "1016923", "metadata": {"taxonomy": ["k__Bacteria", "p__Firmicutes", "c__Bacilli", "o__Bacillales", "f__Planococcaceae", "g__", "s__"]}},{"id": "198783", "metadata": {"taxonomy": ["k__Bacteria", "p__Firmicutes", "c__Clostridia", "o__Clostridiales", "f__Lachnospiraceae", "g__", "s__"]}},{"id": "4410804", "metadata": {"taxonomy": ["k__Bacteria", "p__Firmicutes", "c__Clostridia", "o__Clostridiales", "f__Ruminococcaceae", "g__", "s__"]}},{"id": "740305", "metadata": {"taxonomy": ["k__Bacteria", "p__Firmicutes", "c__Bacilli", "o__Bacillales", "f__Staphylococcaceae", "g__Staphylococcus", "s__"]}},{"id": "816868", "metadata": {"taxonomy": ["k__Bacteria", "p__Proteobacteria", "c__Gammaproteobacteria", "o__Xanthomonadales", "f__Xanthomonadaceae", "g__", "s__"]}},{"id": "4325836", "metadata": {"taxonomy": ["k__Bacteria", "p__Firmicutes", "c__Clostridia", "o__Clostridiales", "f__Clostridiaceae"]}},{"id": "514506", "metadata": {"taxonomy": ["k__Bacteria", "p__Proteobacteria", "c__Gammaproteobacteria", "o__Pseudomonadales", "f__Moraxellaceae", "g__Acinetobacter", "s__"]}},{"id": "1028133", "metadata": {"taxonomy": ["k__Bacteria", "p__Actinobacteria", "c__Actinobacteria", "o__Actinomycetales", "f__Brevibacteriaceae", "g__Brevibacterium", "s__"]}},{"id": "174353", "metadata": {"taxonomy": ["k__Bacteria", "p__Firmicutes", "c__Clostridia", "o__Clostridiales", "f__", "g__", "s__"]}},{"id": "1108289", "metadata": {"taxonomy": ["k__Bacteria", "p__Proteobacteria", "c__Alphaproteobacteria", "o__Rhodobacterales", "f__Rhodobacteraceae", "g__Paracoccus", "s__marcusii"]}},{"id": "180752", "metadata": {"taxonomy": ["k__Bacteria", "p__Actinobacteria", "c__Actinobacteria", "o__Actinomycetales", "f__Intrasporangiaceae", "g__Serinicoccus", "s__"]}},{"id": "228065", "metadata": {"taxonomy": ["k__Bacteria", "p__Proteobacteria", "c__Betaproteobacteria", "o__Burkholderiales", "f__Alcaligenaceae", "g__", "s__"]}},{"id": "1051744", "metadata": {"taxonomy": ["k__Bacteria", "p__Actinobacteria", "c__Actinobacteria", "o__Actinomycetales", "f__Microbacteriaceae", "g__Microbacterium", "s__"]}},{"id": "3841245", "metadata": {"taxonomy": ["k__Bacteria", "p__Actinobacteria", "c__Actinobacteria", "o__Actinomycetales", "f__Corynebacteriaceae", "g__Corynebacterium", "s__"]}},{"id": "331881", "metadata": {"taxonomy": ["k__Bacteria", "p__Firmicutes", "c__Clostridia", "o__Clostridiales", "f__Clostridiaceae", "g__", "s__"]}},{"id": "581189", "metadata": {"taxonomy": ["k__Bacteria", "p__Firmicutes", "c__Bacilli", "o__Lactobacillales", "f__Lactobacillaceae", "g__Lactobacillus", "s__"]}},{"id": "2072645", "metadata": {"taxonomy": ["k__Bacteria", "p__Proteobacteria", "c__Gammaproteobacteria", "o__Enterobacteriales", "f__Enterobacteriaceae", "g__", "s__"]}},{"id": "1008348", "metadata": {"taxonomy": ["k__Bacteria", "p__Bacteroidetes", "c__Bacteroidia", "o__Bacteroidales", "f__[Paraprevotellaceae]", "g__[Prevotella]", "s__"]}},{"id": "589376", "metadata": {"taxonomy": ["k__Bacteria", "p__Actinobacteria", "c__Actinobacteria", "o__Actinomycetales", "f__Microbacteriaceae"]}},{"id": "310532", "metadata": {"taxonomy": ["k__Bacteria", "p__Proteobacteria", "c__Alphaproteobacteria", "o__Rhizobiales", "f__Phyllobacteriaceae"]}},{"id": "132653", "metadata": {"taxonomy": ["k__Bacteria", "p__Actinobacteria", "c__Actinobacteria", "o__Actinomycetales", "f__Micrococcaceae", "g__", "s__"]}},{"id": "503236", "metadata": {"taxonomy": ["k__Bacteria", "p__Firmicutes", "c__Clostridia", "o__Clostridiales", "f__[Tissierellaceae]", "g__Anaerococcus", "s__"]}},{"id": "921399", "metadata": {"taxonomy": ["k__Bacteria", "p__Firmicutes", "c__Bacilli", "o__Bacillales", "f__Staphylococcaceae", "g__Staphylococcus", "s__"]}},{"id": "574655", "metadata": {"taxonomy": ["k__Bacteria", "p__Proteobacteria", "c__Alphaproteobacteria", "o__Rhizobiales", "f__Methylobacteriaceae", "g__Methylobacterium", "s__"]}},{"id": "4475784", "metadata": {"taxonomy": ["k__Bacteria", "p__Firmicutes", "c__Bacilli", "o__Lactobacillales", "f__Enterococcaceae", "g__Enterococcus", "s__cecorum"]}},{"id": "94238", "metadata": {"taxonomy": ["k__Bacteria", "p__Proteobacteria", "c__Betaproteobacteria", "o__Burkholderiales", "f__Oxalobacteraceae", "g__", "s__"]}},{"id": "241449", "metadata": {"taxonomy": ["k__Bacteria", "p__Proteobacteria", "c__Alphaproteobacteria", "o__Rhizobiales", "f__", "g__", "s__"]}},{"id": "494937", "metadata": {"taxonomy": ["k__Bacteria", "p__Firmicutes", "c__Clostridia", "o__Clostridiales", "f__[Tissierellaceae]", "g__Peptoniphilus", "s__"]}},{"id": "4327501", "metadata": {"taxonomy": ["k__Bacteria", "p__Proteobacteria", "c__Gammaproteobacteria", "o__Pseudomonadales", "f__Pseudomonadaceae", "g__Pseudomonas", "s__"]}},{"id": "327765", "metadata": {"taxonomy": ["k__Bacteria", "p__Firmicutes", "c__Bacilli", "o__Lactobacillales", "f__Lactobacillaceae", "g__Lactobacillus", "s__agilis"]}},{"id": "990864", "metadata": {"taxonomy": ["k__Bacteria", "p__Proteobacteria", "c__Gammaproteobacteria", "o__Pseudomonadales", "f__Moraxellaceae", "g__Enhydrobacter", "s__"]}},{"id": "292091", "metadata": {"taxonomy": ["k__Bacteria", "p__Firmicutes", "c__Clostridia", "o__Clostridiales", "f__Clostridiaceae", "g__", "s__"]}},{"id": "436848", "metadata": {"taxonomy": ["k__Bacteria", "p__Actinobacteria", "c__Actinobacteria", "o__Actinomycetales", "f__Corynebacteriaceae", "g__Corynebacterium", "s__"]}},{"id": "925707", "metadata": {"taxonomy": ["k__Bacteria", "p__Firmicutes", "c__Bacilli", "o__Lactobacillales", "f__Streptococcaceae", "g__Streptococcus", "s__"]}},{"id": "1625448", "metadata": {"taxonomy": ["k__Bacteria", "p__Firmicutes", "c__Clostridia", "o__Clostridiales", "f__Clostridiaceae", "g__", "s__"]}},{"id": "4427114", "metadata": {"taxonomy": ["k__Bacteria", "p__Firmicutes", "c__Bacilli", "o__Bacillales", "f__Staphylococcaceae", "g__Staphylococcus"]}},{"id": "592917", "metadata": {"taxonomy": ["k__Bacteria", "p__Firmicutes", "c__Erysipelotrichi", "o__Erysipelotrichales", "f__Erysipelotrichaceae", "g__Catenibacterium", "s__"]}},{"id": "1074801", "metadata": {"taxonomy": ["k__Bacteria", "p__Proteobacteria", "c__Alphaproteobacteria", "o__Sphingomonadales", "f__Sphingomonadaceae", "g__Sphingomonas", "s__"]}},{"id": "908663", "metadata": {"taxonomy": ["k__Bacteria", "p__Firmicutes", "c__Bacilli", "o__Gemellales"]}},{"id": "4426791", "metadata": {"taxonomy": ["k__Bacteria", "p__Planctomycetes", "c__Phycisphaerae", "o__WD2101", "f__", "g__", "s__"]}},{"id": "923151", "metadata": {"taxonomy": ["k__Bacteria", "p__Firmicutes", "c__Bacilli", "o__Bacillales", "f__Staphylococcaceae", "g__Staphylococcus", "s__"]}},{"id": "888396", "metadata": {"taxonomy": ["k__Bacteria", "p__Proteobacteria", "c__Betaproteobacteria", "o__Burkholderiales", "f__Comamonadaceae", "g__Hylemonella", "s__"]}},{"id": "817734", "metadata": {"taxonomy": ["k__Bacteria", "p__Proteobacteria", "c__Gammaproteobacteria", "o__Pseudomonadales", "f__Pseudomonadaceae", "g__Pseudomonas", "s__viridiflava"]}},{"id": "783719", "metadata": {"taxonomy": ["k__Bacteria", "p__Proteobacteria", "c__Betaproteobacteria", "o__Burkholderiales", "f__Comamonadaceae", "g__", "s__"]}},{"id": "22491", "metadata": {"taxonomy": ["k__Bacteria", "p__Firmicutes", "c__Bacilli", "o__Lactobacillales", "f__Lactobacillaceae", "g__Lactobacillus", "s__"]}},{"id": "505587", "metadata": {"taxonomy": ["k__Bacteria", "p__Firmicutes", "c__Clostridia", "o__Clostridiales", "f__[Tissierellaceae]", "g__Finegoldia", "s__"]}},{"id": "656889", "metadata": {"taxonomy": ["k__Bacteria", "p__Proteobacteria", "c__Gammaproteobacteria", "o__Enterobacteriales", "f__Enterobacteriaceae", "g__Escherichia", "s__coli"]}},{"id": "515476", "metadata": {"taxonomy": ["k__Bacteria", "p__Bacteroidetes", "c__Sphingobacteriia", "o__Sphingobacteriales", "f__Sphingobacteriaceae", "g__", "s__"]}},{"id": "1073276", "metadata": {"taxonomy": ["k__Bacteria", "p__Firmicutes", "c__Bacilli", "o__Lactobacillales", "f__Streptococcaceae", "g__Streptococcus", "s__"]}},{"id": "498383", "metadata": {"taxonomy": ["k__Bacteria", "p__Actinobacteria", "c__Actinobacteria", "o__Actinomycetales", "f__Corynebacteriaceae", "g__Corynebacterium", "s__"]}},{"id": "545956", "metadata": {"taxonomy": ["k__Bacteria", "p__Proteobacteria", "c__Betaproteobacteria", "o__Burkholderiales", "f__Comamonadaceae", "g__Comamonas", "s__"]}},{"id": "650171", "metadata": {"taxonomy": ["k__Bacteria", "p__Actinobacteria", "c__Actinobacteria", "o__Actinomycetales", "f__Corynebacteriaceae", "g__Corynebacterium", "s__"]}},{"id": "4451003", "metadata": {"taxonomy": ["k__Bacteria", "p__Proteobacteria", "c__Betaproteobacteria", "o__Burkholderiales", "f__Oxalobacteraceae", "g__", "s__"]}},{"id": "2685271", "metadata": {"taxonomy": ["k__Bacteria", "p__Proteobacteria", "c__Alphaproteobacteria", "o__Sphingomonadales", "f__Sphingomonadaceae", "g__Kaistobacter", "s__"]}},{"id": "1142657", "metadata": {"taxonomy": ["k__Bacteria", "p__Firmicutes", "c__Bacilli", "o__Lactobacillales", "f__Lactobacillaceae", "g__Lactobacillus", "s__"]}},{"id": "377546", "metadata": {"taxonomy": ["k__Bacteria", "p__Proteobacteria", "c__Alphaproteobacteria", "o__Caulobacterales", "f__Caulobacteraceae", "g__", "s__"]}},{"id": "254446", "metadata": {"taxonomy": ["k__Bacteria", "p__Firmicutes", "c__Clostridia", "o__Clostridiales", "f__Clostridiaceae", "g__", "s__"]}},{"id": "248126", "metadata": {"taxonomy": ["k__Bacteria", "p__Firmicutes", "c__Clostridia", "o__Clostridiales", "f__Peptostreptococcaceae", "g__", "s__"]}},{"id": "522984", "metadata": {"taxonomy": ["k__Bacteria", "p__Actinobacteria", "c__Actinobacteria", "o__Actinomycetales", "f__Corynebacteriaceae", "g__Corynebacterium", "s__"]}},{"id": "4343392", "metadata": {"taxonomy": ["k__Bacteria", "p__Proteobacteria", "c__Alphaproteobacteria", "o__Sphingomonadales", "f__Sphingomonadaceae", "g__", "s__"]}},{"id": "4357500", "metadata": {"taxonomy": ["k__Bacteria", "p__Proteobacteria", "c__Betaproteobacteria", "o__Burkholderiales", "f__Comamonadaceae", "g__Delftia", "s__"]}},{"id": "200552", "metadata": {"taxonomy": ["k__Bacteria", "p__Proteobacteria", "c__Gammaproteobacteria", "o__Pseudomonadales", "f__Pseudomonadaceae", "g__Pseudomonas", "s__"]}},{"id": "1055306", "metadata": {"taxonomy": ["k__Bacteria", "p__Actinobacteria", "c__Actinobacteria", "o__Actinomycetales", "f__Propionibacteriaceae", "g__Propionibacterium", "s__acnes"]}},{"id": "11621", "metadata": {"taxonomy": ["k__Bacteria", "p__Actinobacteria", "c__Actinobacteria", "o__Actinomycetales", "f__Frankiaceae", "g__", "s__"]}},{"id": "4336516", "metadata": {"taxonomy": ["k__Bacteria", "p__Firmicutes", "c__Clostridia", "o__Clostridiales", "f__Clostridiaceae", "g__Clostridium", "s__"]}},{"id": "810959", "metadata": {"taxonomy": ["k__Bacteria", "p__Actinobacteria", "c__Actinobacteria", "o__Actinomycetales", "f__Intrasporangiaceae", "g__Janibacter", "s__"]}},{"id": "223418", "metadata": {"taxonomy": ["k__Bacteria", "p__Actinobacteria", "c__Actinobacteria", "o__Actinomycetales", "f__Geodermatophilaceae"]}},{"id": "944197", "metadata": {"taxonomy": ["k__Bacteria", "p__Proteobacteria", "c__Betaproteobacteria", "o__Burkholderiales", "f__Oxalobacteraceae"]}},{"id": "4447432", "metadata": {"taxonomy": ["k__Bacteria", "p__Firmicutes", "c__Bacilli", "o__Lactobacillales", "f__Lactobacillaceae", "g__Lactobacillus", "s__"]}},{"id": "1076316", "metadata": {"taxonomy": ["k__Bacteria", "p__Firmicutes", "c__Bacilli", "o__Bacillales", "f__Staphylococcaceae", "g__Staphylococcus"]}},{"id": "4389128", "metadata": {"taxonomy": ["k__Bacteria", "p__Cyanobacteria", "c__ML635J-21", "o__", "f__", "g__", "s__"]}},{"id": "191145", "metadata": {"taxonomy": ["k__Bacteria", "p__Proteobacteria", "c__Betaproteobacteria", "o__Burkholderiales", "f__Oxalobacteraceae", "g__", "s__"]}},{"id": "268733", "metadata": {"taxonomy": ["k__Bacteria", "p__Firmicutes", "c__Clostridia", "o__Clostridiales", "f__Clostridiaceae", "g__", "s__"]}},{"id": "146007", "metadata": {"taxonomy": ["k__Bacteria", "p__Proteobacteria", "c__Alphaproteobacteria", "o__Sphingomonadales", "f__Sphingomonadaceae", "g__Sphingomonas", "s__"]}},{"id": "1053194", "metadata": {"taxonomy": ["k__Bacteria", "p__Proteobacteria", "c__Gammaproteobacteria", "o__Xanthomonadales", "f__Sinobacteraceae", "g__", "s__"]}},{"id": "1084906", "metadata": {"taxonomy": ["k__Bacteria", "p__Firmicutes", "c__Bacilli", "o__Bacillales", "f__Staphylococcaceae", "g__Staphylococcus", "s__"]}},{"id": "586230", "metadata": {"taxonomy": ["k__Bacteria", "p__Proteobacteria", "c__Betaproteobacteria", "o__Burkholderiales", "f__Oxalobacteraceae", "g__", "s__"]}},{"id": "152720", "metadata": {"taxonomy": ["k__Bacteria", "p__Actinobacteria", "c__Actinobacteria", "o__Actinomycetales", "f__Microbacteriaceae", "g__Microbacterium", "s__"]}},{"id": "1007384", "metadata": {"taxonomy": ["k__Bacteria", "p__Actinobacteria", "c__Actinobacteria", "o__Actinomycetales", "f__Intrasporangiaceae", "g__Janibacter", "s__"]}},{"id": "12220", "metadata": {"taxonomy": ["k__Bacteria", "p__Actinobacteria", "c__Actinobacteria", "o__Actinomycetales", "f__Microbacteriaceae", "g__Microbacterium", "s__"]}},{"id": "711275", "metadata": {"taxonomy": ["k__Bacteria", "p__Firmicutes", "c__Bacilli", "o__Lactobacillales", "f__Streptococcaceae", "g__Streptococcus", "s__"]}},{"id": "544177", "metadata": {"taxonomy": ["k__Bacteria", "p__Proteobacteria", "c__Gammaproteobacteria", "o__Pseudomonadales", "f__Pseudomonadaceae", "g__", "s__"]}},{"id": "70830", "metadata": {"taxonomy": ["k__Bacteria", "p__Firmicutes", "c__Bacilli", "o__Bacillales", "f__Staphylococcaceae", "g__Staphylococcus", "s__"]}},{"id": "576641", "metadata": {"taxonomy": ["k__Bacteria", "p__Firmicutes", "c__Bacilli", "o__Bacillales", "f__Bacillaceae", "g__Bacillus", "s__"]}},{"id": "331274", "metadata": {"taxonomy": ["k__Bacteria", "p__Proteobacteria", "c__Betaproteobacteria"]}},{"id": "559891", "metadata": {"taxonomy": ["k__Bacteria", "p__Proteobacteria", "c__Alphaproteobacteria", "o__Rhodobacterales", "f__Rhodobacteraceae", "g__Paracoccus", "s__aminovorans"]}},{"id": "588906", "metadata": {"taxonomy": ["k__Bacteria", "p__Proteobacteria", "c__Gammaproteobacteria", "o__Pseudomonadales", "f__Moraxellaceae", "g__Moraxella", "s__"]}},{"id": "539647", "metadata": {"taxonomy": ["k__Bacteria", "p__Firmicutes", "c__Bacilli", "o__Lactobacillales", "f__Lactobacillaceae", "g__Lactobacillus", "s__"]}},{"id": "1075891", "metadata": {"taxonomy": ["k__Bacteria", "p__Firmicutes", "c__Bacilli", "o__Bacillales", "f__Staphylococcaceae", "g__Staphylococcus"]}},{"id": "943989", "metadata": {"taxonomy": ["k__Bacteria", "p__Firmicutes", "c__Bacilli", "o__Bacillales", "f__Staphylococcaceae", "g__Staphylococcus"]}},{"id": "757622", "metadata": {"taxonomy": ["k__Bacteria", "p__Firmicutes", "c__Clostridia", "o__Clostridiales", "f__Veillonellaceae", "g__Veillonella", "s__dispar"]}},{"id": "172202", "metadata": {"taxonomy": ["k__Bacteria", "p__Proteobacteria", "c__Gammaproteobacteria", "o__Pseudomonadales", "f__Moraxellaceae", "g__Acinetobacter", "s__"]}},{"id": "4311517", "metadata": {"taxonomy": ["k__Bacteria", "p__Proteobacteria", "c__Alphaproteobacteria", "o__Rhodospirillales", "f__Rhodospirillaceae", "g__Skermanella", "s__"]}},{"id": "484304", "metadata": {"taxonomy": ["k__Bacteria", "p__Actinobacteria", "c__Actinobacteria", "o__Bifidobacteriales", "f__Bifidobacteriaceae", "g__Bifidobacterium", "s__"]}},{"id": "445389", "metadata": {"taxonomy": ["k__Bacteria", "p__Actinobacteria", "c__Actinobacteria", "o__Actinomycetales", "f__Corynebacteriaceae", "g__Corynebacterium", "s__"]}},{"id": "287776", "metadata": {"taxonomy": ["k__Bacteria", "p__Firmicutes", "c__Bacilli", "o__Bacillales", "f__Bacillaceae", "g__Bacillus", "s__"]}},{"id": "857556", "metadata": {"taxonomy": ["k__Bacteria", "p__Firmicutes", "c__Bacilli", "o__Bacillales", "f__Bacillaceae", "g__Bacillus", "s__"]}},{"id": "137609", "metadata": {"taxonomy": ["k__Bacteria", "p__Firmicutes", "c__Clostridia", "o__Clostridiales", "f__Clostridiaceae", "g__Clostridium", "s__"]}},{"id": "695452", "metadata": {"taxonomy": ["k__Bacteria", "p__Actinobacteria", "c__Actinobacteria", "o__Actinomycetales", "f__Microbacteriaceae", "g__Microbacterium", "s__"]}},{"id": "798350", "metadata": {"taxonomy": ["k__Bacteria", "p__Firmicutes", "c__Bacilli", "o__Bacillales"]}},{"id": "4408867", "metadata": {"taxonomy": ["k__Bacteria", "p__Firmicutes", "c__Bacilli", "o__Lactobacillales", "f__Lactobacillaceae", "g__Lactobacillus", "s__"]}},{"id": "814413", "metadata": {"taxonomy": ["k__Bacteria", "p__[Thermi]", "c__Deinococci", "o__Thermales", "f__Thermaceae", "g__Thermus", "s__"]}},{"id": "893335", "metadata": {"taxonomy": ["k__Bacteria", "p__Firmicutes", "c__Bacilli", "o__Lactobacillales", "f__Streptococcaceae", "g__Streptococcus", "s__"]}},{"id": "198209", "metadata": {"taxonomy": ["k__Bacteria", "p__Firmicutes", "c__Clostridia", "o__Clostridiales", "f__Clostridiaceae", "g__", "s__"]}},{"id": "137183", "metadata": {"taxonomy": ["k__Bacteria", "p__Actinobacteria", "c__Actinobacteria", "o__Bifidobacteriales", "f__Bifidobacteriaceae"]}},{"id": "840291", "metadata": {"taxonomy": ["k__Bacteria", "p__Proteobacteria", "c__Gammaproteobacteria", "o__Pseudomonadales", "f__Moraxellaceae", "g__Acinetobacter", "s__rhizosphaerae"]}},{"id": "552287", "metadata": {"taxonomy": ["k__Bacteria", "p__Bacteroidetes", "c__Flavobacteriia", "o__Flavobacteriales", "f__Flavobacteriaceae", "g__Flavobacterium", "s__"]}},{"id": "233724", "metadata": {"taxonomy": ["k__Bacteria", "p__Proteobacteria", "c__Alphaproteobacteria", "o__Rickettsiales", "f__", "g__", "s__"]}},{"id": "3396094", "metadata": {"taxonomy": ["k__Bacteria", "p__Actinobacteria", "c__Actinobacteria", "o__Actinomycetales", "f__Corynebacteriaceae", "g__Corynebacterium", "s__"]}},{"id": "539735", "metadata": {"taxonomy": ["k__Bacteria", "p__Actinobacteria", "c__Actinobacteria", "o__Actinomycetales", "f__Dietziaceae", "g__Dietzia", "s__"]}},{"id": "4438739", "metadata": {"taxonomy": ["k__Bacteria", "p__Actinobacteria", "c__Actinobacteria", "o__Actinomycetales", "f__Propionibacteriaceae", "g__Propionibacterium", "s__acnes"]}},{"id": "465989", "metadata": {"taxonomy": ["k__Bacteria", "p__Actinobacteria", "c__Actinobacteria", "o__Actinomycetales", "f__Corynebacteriaceae", "g__Corynebacterium", "s__"]}},{"id": "584056", "metadata": {"taxonomy": ["k__Bacteria", "p__Firmicutes", "c__Bacilli", "o__Lactobacillales", "f__Enterococcaceae", "g__Enterococcus", "s__cecorum"]}},{"id": "584055", "metadata": {"taxonomy": ["k__Bacteria", "p__Acidobacteria", "c__DA052", "o__Ellin6513", "f__", "g__", "s__"]}},{"id": "347704", "metadata": {"taxonomy": ["k__Bacteria", "p__Firmicutes", "c__Bacilli", "o__Bacillales", "f__Staphylococcaceae", "g__Staphylococcus", "s__"]}},{"id": "4480240", "metadata": {"taxonomy": ["k__Bacteria", "p__Proteobacteria", "c__Deltaproteobacteria", "o__Bdellovibrionales", "f__Bdellovibrionaceae", "g__Bdellovibrio", "s__bacteriovorus"]}},{"id": "563654", "metadata": {"taxonomy": ["k__Bacteria", "p__Firmicutes", "c__Bacilli", "o__Lactobacillales", "f__Lactobacillaceae", "g__Lactobacillus", "s__"]}},{"id": "4435982", "metadata": {"taxonomy": ["k__Bacteria", "p__Proteobacteria", "c__Gammaproteobacteria", "o__Pseudomonadales", "f__Pseudomonadaceae", "g__Pseudomonas", "s__veronii"]}},{"id": "785526", "metadata": {"taxonomy": ["k__Bacteria", "p__Proteobacteria", "c__Alphaproteobacteria", "o__Rhizobiales", "f__Methylobacteriaceae", "g__", "s__"]}},{"id": "364034", "metadata": {"taxonomy": ["k__Bacteria", "p__Firmicutes", "c__Clostridia", "o__Clostridiales", "f__Lachnospiraceae", "g__", "s__"]}},{"id": "161623", "metadata": {"taxonomy": ["k__Bacteria", "p__AD3", "c__JG37-AG-4", "o__", "f__", "g__", "s__"]}},{"id": "662310", "metadata": {"taxonomy": ["k__Bacteria", "p__Firmicutes", "c__Bacilli", "o__Bacillales", "f__Planococcaceae", "g__Sporosarcina"]}},{"id": "608120", "metadata": {"taxonomy": ["k__Bacteria", "p__Firmicutes", "c__Bacilli", "o__Bacillales", "f__Staphylococcaceae", "g__Staphylococcus", "s__"]}},{"id": "694856", "metadata": {"taxonomy": ["k__Bacteria", "p__Proteobacteria", "c__Alphaproteobacteria", "o__Rhizobiales", "f__Methylocystaceae", "g__Pleomorphomonas", "s__"]}},{"id": "517565", "metadata": {"taxonomy": ["k__Bacteria", "p__Firmicutes", "c__Bacilli", "o__Lactobacillales", "f__Aerococcaceae", "g__", "s__"]}},{"id": "325924", "metadata": {"taxonomy": ["k__Bacteria", "p__Firmicutes", "c__Bacilli", "o__Lactobacillales", "f__Lactobacillaceae", "g__Lactobacillus", "s__agilis"]}},{"id": "4405284", "metadata": {"taxonomy": ["k__Bacteria", "p__Planctomycetes", "c__Planctomycetia", "o__Gemmatales", "f__Isosphaeraceae", "g__", "s__"]}},{"id": "544313", "metadata": {"taxonomy": ["k__Bacteria", "p__Proteobacteria", "c__Gammaproteobacteria", "o__Pseudomonadales", "f__Pseudomonadaceae", "g__Pseudomonas", "s__viridiflava"]}},{"id": "687940", "metadata": {"taxonomy": ["k__Bacteria", "p__Proteobacteria", "c__Gammaproteobacteria", "o__Enterobacteriales", "f__Enterobacteriaceae", "g__", "s__"]}},{"id": "566976", "metadata": {"taxonomy": ["k__Bacteria", "p__Proteobacteria", "c__Gammaproteobacteria", "o__Enterobacteriales", "f__Enterobacteriaceae", "g__", "s__"]}},{"id": "1016369", "metadata": {"taxonomy": ["k__Bacteria", "p__Firmicutes", "c__Bacilli", "o__Bacillales", "f__Listeriaceae", "g__Brochothrix"]}},{"id": "812155", "metadata": {"taxonomy": ["k__Bacteria", "p__Proteobacteria", "c__Gammaproteobacteria", "o__Enterobacteriales", "f__Enterobacteriaceae", "g__Erwinia", "s__"]}},{"id": "104069", "metadata": {"taxonomy": ["k__Bacteria", "p__Bacteroidetes", "c__[Saprospirae]", "o__[Saprospirales]", "f__Chitinophagaceae", "g__Sediminibacterium", "s__"]}},{"id": "213522", "metadata": {"taxonomy": ["k__Bacteria", "p__Proteobacteria", "c__Gammaproteobacteria", "o__Enterobacteriales", "f__Enterobacteriaceae"]}},{"id": "1102743", "metadata": {"taxonomy": ["k__Bacteria", "p__Firmicutes", "c__Bacilli", "o__Bacillales", "f__Staphylococcaceae", "g__Staphylococcus", "s__"]}},{"id": "267263", "metadata": {"taxonomy": ["k__Bacteria", "p__Proteobacteria", "c__Epsilonproteobacteria", "o__Campylobacterales", "f__Campylobacteraceae", "g__Campylobacter", "s__"]}},{"id": "339532", "metadata": {"taxonomy": ["k__Bacteria", "p__Actinobacteria", "c__Actinobacteria", "o__Bifidobacteriales", "f__Bifidobacteriaceae"]}},{"id": "4309770", "metadata": {"taxonomy": ["k__Bacteria", "p__Firmicutes", "c__Bacilli", "o__Lactobacillales", "f__Streptococcaceae", "g__Streptococcus", "s__"]}},{"id": "716006", "metadata": {"taxonomy": ["k__Bacteria", "p__Firmicutes", "c__Bacilli", "o__Lactobacillales", "f__Streptococcaceae", "g__Lactococcus", "s__"]}},{"id": "516569", "metadata": {"taxonomy": ["k__Bacteria", "p__Verrucomicrobia", "c__Verrucomicrobiae", "o__Verrucomicrobiales", "f__Verrucomicrobiaceae", "g__Prosthecobacter", "s__"]}},{"id": "14507", "metadata": {"taxonomy": ["k__Bacteria", "p__Firmicutes", "c__Bacilli", "o__Bacillales", "f__Bacillaceae", "g__Bacillus", "s__"]}},{"id": "652276", "metadata": {"taxonomy": ["k__Bacteria", "p__Actinobacteria", "c__Actinobacteria", "o__Actinomycetales", "f__Propionibacteriaceae", "g__Propionibacterium", "s__"]}},{"id": "291508", "metadata": {"taxonomy": ["k__Bacteria", "p__Firmicutes", "c__Bacilli", "o__Lactobacillales", "f__Enterococcaceae", "g__Enterococcus", "s__"]}},{"id": "740317", "metadata": {"taxonomy": ["k__Bacteria", "p__Proteobacteria", "c__Alphaproteobacteria", "o__Rhizobiales", "f__Bradyrhizobiaceae", "g__", "s__"]}},{"id": "300662", "metadata": {"taxonomy": ["k__Bacteria", "p__Firmicutes", "c__Clostridia", "o__Clostridiales", "f__Clostridiaceae"]}},{"id": "896098", "metadata": {"taxonomy": ["k__Bacteria", "p__Bacteroidetes", "c__Flavobacteriia", "o__Flavobacteriales", "f__Flavobacteriaceae", "g__Flavobacterium", "s__"]}},{"id": "503406", "metadata": {"taxonomy": ["k__Bacteria", "p__Firmicutes", "c__Clostridia", "o__Clostridiales", "f__[Tissierellaceae]", "g__Peptoniphilus", "s__"]}},{"id": "4339765", "metadata": {"taxonomy": ["k__Bacteria", "p__Acidobacteria", "c__Solibacteres", "o__Solibacterales", "f__", "g__", "s__"]}},{"id": "524674", "metadata": {"taxonomy": ["k__Bacteria", "p__Firmicutes", "c__Bacilli", "o__Lactobacillales", "f__", "g__", "s__"]}},{"id": "712491", "metadata": {"taxonomy": ["k__Bacteria", "p__Bacteroidetes", "c__Flavobacteriia", "o__Flavobacteriales", "f__Flavobacteriaceae", "g__Flavobacterium", "s__"]}},{"id": "361359", "metadata": {"taxonomy": ["k__Bacteria", "p__Proteobacteria", "c__Alphaproteobacteria", "o__Rhodospirillales", "f__Acetobacteraceae", "g__", "s__"]}},{"id": "7764", "metadata": {"taxonomy": ["k__Bacteria", "p__Proteobacteria", "c__Gammaproteobacteria", "o__Cardiobacteriales", "f__Cardiobacteriaceae", "g__Cardiobacterium", "s__"]}},{"id": "793524", "metadata": {"taxonomy": ["k__Bacteria", "p__Firmicutes", "c__Clostridia", "o__Clostridiales", "f__[Tissierellaceae]", "g__Helcococcus", "s__"]}},{"id": "311035", "metadata": {"taxonomy": ["k__Bacteria", "p__Actinobacteria", "c__Thermoleophilia", "o__Gaiellales", "f__Gaiellaceae", "g__", "s__"]}},{"id": "894969", "metadata": {"taxonomy": ["k__Bacteria", "p__Firmicutes", "c__Bacilli", "o__Lactobacillales", "f__Streptococcaceae", "g__Streptococcus", "s__"]}},{"id": "1938", "metadata": {"taxonomy": ["k__Bacteria", "p__Bacteroidetes", "c__Bacteroidia", "o__Bacteroidales", "f__Porphyromonadaceae", "g__Porphyromonas", "s__endodontalis"]}},{"id": "253403", "metadata": {"taxonomy": ["k__Bacteria", "p__Actinobacteria", "c__Actinobacteria", "o__Actinomycetales", "f__Pseudonocardiaceae", "g__Saccharopolyspora", "s__hirsuta"]}},{"id": "710432", "metadata": {"taxonomy": ["k__Bacteria", "p__Firmicutes", "c__Clostridia", "o__Clostridiales", "f__Peptococcaceae", "g__Peptococcus", "s__"]}},{"id": "1099802", "metadata": {"taxonomy": ["k__Bacteria", "p__Actinobacteria", "c__Actinobacteria", "o__Actinomycetales", "f__Propionibacteriaceae", "g__Propionibacterium", "s__acnes"]}},{"id": "397273", "metadata": {"taxonomy": ["k__Bacteria", "p__Bacteroidetes", "c__Bacteroidia", "o__Bacteroidales", "f__Prevotellaceae", "g__Prevotella", "s__"]}},{"id": "4316391", "metadata": {"taxonomy": ["k__Bacteria", "p__Firmicutes", "c__Clostridia", "o__Clostridiales", "f__Veillonellaceae", "g__Veillonella"]}},{"id": "592589", "metadata": {"taxonomy": ["k__Bacteria", "p__Proteobacteria", "c__Alphaproteobacteria", "o__Rhizobiales", "f__Rhizobiaceae", "g__Agrobacterium", "s__"]}},{"id": "1082294", "metadata": {"taxonomy": ["k__Bacteria", "p__Firmicutes", "c__Bacilli", "o__Lactobacillales", "f__Streptococcaceae", "g__Streptococcus", "s__"]}},{"id": "1055212", "metadata": {"taxonomy": ["k__Bacteria", "p__Firmicutes", "c__Bacilli", "o__Lactobacillales", "f__Enterococcaceae", "g__Enterococcus", "s__"]}},{"id": "1041659", "metadata": {"taxonomy": ["k__Bacteria", "p__Firmicutes", "c__Bacilli", "o__Bacillales", "f__Staphylococcaceae", "g__Staphylococcus"]}},{"id": "567840", "metadata": {"taxonomy": ["k__Bacteria", "p__Proteobacteria", "c__Alphaproteobacteria", "o__Rhizobiales", "f__Bradyrhizobiaceae", "g__", "s__"]}},{"id": "555568", "metadata": {"taxonomy": ["k__Bacteria", "p__Proteobacteria", "c__Alphaproteobacteria", "o__Rhodobacterales", "f__Rhodobacteraceae", "g__Paracoccus", "s__"]}},{"id": "337048", "metadata": {"taxonomy": ["k__Bacteria", "p__Firmicutes", "c__Clostridia", "o__Clostridiales", "f__Clostridiaceae", "g__", "s__"]}},{"id": "986872", "metadata": {"taxonomy": ["k__Bacteria", "p__Actinobacteria", "c__Actinobacteria", "o__Actinomycetales", "f__Corynebacteriaceae", "g__Corynebacterium", "s__"]}},{"id": "341460", "metadata": {"taxonomy": ["k__Bacteria", "p__Proteobacteria", "c__Gammaproteobacteria", "o__Pasteurellales", "f__Pasteurellaceae", "g__Haemophilus", "s__parainfluenzae"]}},{"id": "1091084", "metadata": {"taxonomy": ["k__Bacteria", "p__Firmicutes", "c__Bacilli", "o__Bacillales", "f__[Exiguobacteraceae]", "g__Exiguobacterium", "s__"]}},{"id": "1088120", "metadata": {"taxonomy": ["k__Bacteria", "p__Bacteroidetes", "c__Sphingobacteriia", "o__Sphingobacteriales", "f__Sphingobacteriaceae", "g__Pedobacter", "s__"]}},{"id": "579608", "metadata": {"taxonomy": ["k__Bacteria", "p__Firmicutes", "c__Bacilli", "o__Lactobacillales", "f__Streptococcaceae", "g__Streptococcus", "s__"]}},{"id": "4475684", "metadata": {"taxonomy": ["k__Bacteria", "p__Proteobacteria", "c__Gammaproteobacteria", "o__Pasteurellales", "f__Pasteurellaceae"]}},{"id": "358461", "metadata": {"taxonomy": ["k__Bacteria", "p__Proteobacteria", "c__Alphaproteobacteria", "o__Rhodobacterales", "f__Rhodobacteraceae", "g__Paracoccus", "s__"]}},{"id": "292289", "metadata": {"taxonomy": ["k__Bacteria", "p__Proteobacteria", "c__Gammaproteobacteria", "o__Enterobacteriales", "f__Enterobacteriaceae", "g__", "s__"]}},{"id": "170774", "metadata": {"taxonomy": ["k__Bacteria", "p__Proteobacteria", "c__Gammaproteobacteria", "o__Pseudomonadales", "f__Moraxellaceae", "g__Acinetobacter", "s__"]}},{"id": "4388820", "metadata": {"taxonomy": ["k__Bacteria", "p__Proteobacteria", "c__Gammaproteobacteria", "o__Enterobacteriales", "f__Enterobacteriaceae", "g__", "s__"]}},{"id": "887161", "metadata": {"taxonomy": ["k__Bacteria", "p__Firmicutes", "c__Bacilli", "o__Bacillales", "f__Planococcaceae", "g__", "s__"]}},{"id": "4440396", "metadata": {"taxonomy": ["k__Bacteria", "p__Acidobacteria", "c__Acidobacteriia", "o__Acidobacteriales", "f__Acidobacteriaceae", "g__", "s__"]}},{"id": "683282", "metadata": {"taxonomy": ["k__Bacteria", "p__Firmicutes", "c__Bacilli", "o__Lactobacillales", "f__Enterococcaceae", "g__Enterococcus", "s__"]}},{"id": "646549", "metadata": {"taxonomy": ["k__Bacteria", "p__Proteobacteria", "c__Gammaproteobacteria", "o__Pseudomonadales"]}},{"id": "74451", "metadata": {"taxonomy": ["k__Bacteria", "p__Proteobacteria", "c__Betaproteobacteria", "o__Burkholderiales", "f__Oxalobacteraceae", "g__", "s__"]}},{"id": "357522", "metadata": {"taxonomy": ["k__Bacteria", "p__Actinobacteria", "c__Actinobacteria", "o__Actinomycetales", "f__Micrococcaceae", "g__", "s__"]}},{"id": "2503686", "metadata": {"taxonomy": ["k__Bacteria", "p__Actinobacteria", "c__Actinobacteria", "o__Actinomycetales", "f__Micrococcaceae", "g__Arthrobacter", "s__"]}},{"id": "53994", "metadata": {"taxonomy": ["k__Bacteria", "p__Proteobacteria", "c__Alphaproteobacteria", "o__Rhodospirillales", "f__Acetobacteraceae", "g__Acidocella", "s__"]}},{"id": "939892", "metadata": {"taxonomy": ["k__Bacteria", "p__Proteobacteria", "c__Gammaproteobacteria", "o__Oceanospirillales", "f__Halomonadaceae", "g__Halomonas", "s__"]}},{"id": "586355", "metadata": {"taxonomy": ["k__Bacteria", "p__Actinobacteria", "c__Actinobacteria", "o__Actinomycetales", "f__Propionibacteriaceae", "g__Propionibacterium", "s__acnes"]}},{"id": "586350", "metadata": {"taxonomy": ["k__Bacteria", "p__Proteobacteria", "c__Betaproteobacteria", "o__Burkholderiales", "f__Comamonadaceae", "g__Delftia", "s__"]}},{"id": "204714", "metadata": {"taxonomy": ["k__Bacteria", "p__Actinobacteria", "c__Actinobacteria", "o__Actinomycetales", "f__Micrococcaceae", "g__", "s__"]}},{"id": "154459", "metadata": {"taxonomy": ["k__Bacteria", "p__Firmicutes", "c__Bacilli", "o__Lactobacillales", "f__Enterococcaceae", "g__Enterococcus", "s__cecorum"]}},{"id": "1096842", "metadata": {"taxonomy": ["k__Bacteria", "p__Bacteroidetes", "c__Bacteroidia", "o__Bacteroidales", "f__[Paraprevotellaceae]", "g__[Prevotella]", "s__"]}},{"id": "137669", "metadata": {"taxonomy": ["k__Bacteria", "p__Proteobacteria", "c__Alphaproteobacteria", "o__Rhizobiales", "f__Methylocystaceae", "g__", "s__"]}},{"id": "802064", "metadata": {"taxonomy": ["k__Bacteria", "p__Proteobacteria", "c__Betaproteobacteria", "o__Burkholderiales", "f__Burkholderiaceae", "g__Pandoraea", "s__"]}},{"id": "300582", "metadata": {"taxonomy": ["k__Bacteria", "p__Firmicutes", "c__Clostridia", "o__Clostridiales", "f__Clostridiaceae", "g__", "s__"]}},{"id": "923540", "metadata": {"taxonomy": ["k__Bacteria", "p__Firmicutes", "c__Bacilli", "o__Lactobacillales", "f__Streptococcaceae", "g__Streptococcus", "s__"]}},{"id": "755242", "metadata": {"taxonomy": ["k__Bacteria", "p__Firmicutes", "c__Bacilli", "o__Bacillales", "f__Staphylococcaceae", "g__Staphylococcus", "s__"]}},{"id": "250395", "metadata": {"taxonomy": ["k__Bacteria", "p__Firmicutes", "c__Bacilli", "o__Lactobacillales", "f__Lactobacillaceae", "g__Lactobacillus", "s__"]}},{"id": "902334", "metadata": {"taxonomy": ["k__Bacteria", "p__Actinobacteria", "c__Actinobacteria", "o__Actinomycetales", "f__Mycobacteriaceae", "g__Mycobacterium", "s__celatum"]}},{"id": "297615", "metadata": {"taxonomy": ["k__Bacteria", "p__Actinobacteria", "c__Acidimicrobiia", "o__Acidimicrobiales", "f__EB1017", "g__", "s__"]}},{"id": "592160", "metadata": {"taxonomy": ["k__Bacteria", "p__Firmicutes", "c__Bacilli", "o__Lactobacillales", "f__Lactobacillaceae", "g__Lactobacillus", "s__"]}},{"id": "1106617", "metadata": {"taxonomy": ["k__Bacteria", "p__Proteobacteria", "c__Betaproteobacteria", "o__Burkholderiales", "f__Comamonadaceae", "g__", "s__"]}},{"id": "4449198", "metadata": {"taxonomy": ["k__Bacteria", "p__Actinobacteria", "c__Actinobacteria", "o__Actinomycetales", "f__Actinomycetaceae", "g__Actinomyces", "s__"]}},{"id": "4381875", "metadata": {"taxonomy": ["k__Bacteria", "p__Firmicutes", "c__Bacilli", "o__Lactobacillales", "f__Aerococcaceae", "g__", "s__"]}},{"id": "332364", "metadata": {"taxonomy": ["k__Bacteria", "p__Firmicutes", "c__Bacilli", "o__Lactobacillales", "f__Lactobacillaceae", "g__Lactobacillus", "s__"]}},{"id": "1098866", "metadata": {"taxonomy": ["k__Bacteria", "p__Actinobacteria", "c__Actinobacteria", "o__Actinomycetales", "f__Nocardioidaceae", "g__", "s__"]}},{"id": "4334479", "metadata": {"taxonomy": ["k__Bacteria", "p__Actinobacteria", "c__Actinobacteria", "o__Actinomycetales", "f__Actinomycetaceae", "g__Actinomyces", "s__"]}},{"id": "2202350", "metadata": {"taxonomy": ["k__Bacteria", "p__Firmicutes", "c__Bacilli", "o__Bacillales", "f__Staphylococcaceae", "g__Staphylococcus", "s__"]}},{"id": "894774", "metadata": {"taxonomy": ["k__Bacteria", "p__Firmicutes", "c__Bacilli", "o__Bacillales"]}},{"id": "258375", "metadata": {"taxonomy": ["k__Bacteria", "p__Firmicutes", "c__Clostridia", "o__Clostridiales", "f__Veillonellaceae", "g__Dialister", "s__"]}},{"id": "241454", "metadata": {"taxonomy": ["k__Bacteria", "p__Fusobacteria", "c__Fusobacteriia", "o__Fusobacteriales", "f__Leptotrichiaceae", "g__Leptotrichia", "s__"]}},{"id": "343242", "metadata": {"taxonomy": ["k__Bacteria", "p__Actinobacteria", "c__Actinobacteria", "o__Actinomycetales", "f__Nocardiaceae", "g__Rhodococcus", "s__ruber"]}},{"id": "4419553", "metadata": {"taxonomy": ["k__Bacteria", "p__Fusobacteria", "c__Fusobacteriia", "o__Fusobacteriales", "f__Fusobacteriaceae", "g__Fusobacterium", "s__"]}},{"id": "115186", "metadata": {"taxonomy": ["k__Bacteria", "p__Firmicutes", "c__Bacilli", "o__Bacillales", "f__Staphylococcaceae", "g__Staphylococcus", "s__sciuri"]}},{"id": "884655", "metadata": {"taxonomy": ["k__Bacteria", "p__Proteobacteria", "c__Alphaproteobacteria", "o__Sphingomonadales", "f__Sphingomonadaceae", "g__Sphingomonas", "s__wittichii"]}},{"id": "582237", "metadata": {"taxonomy": ["k__Bacteria", "p__Proteobacteria", "c__Alphaproteobacteria", "o__Rhodobacterales", "f__Hyphomonadaceae", "g__", "s__"]}},{"id": "1129210", "metadata": {"taxonomy": ["k__Bacteria", "p__Acidobacteria", "c__Acidobacteriia", "o__Acidobacteriales", "f__Koribacteraceae", "g__", "s__"]}},{"id": "865474", "metadata": {"taxonomy": ["k__Bacteria", "p__Bacteroidetes", "c__Flavobacteriia", "o__Flavobacteriales", "f__Flavobacteriaceae", "g__Gillisia", "s__"]}},{"id": "269125", "metadata": {"taxonomy": ["k__Bacteria", "p__Firmicutes", "c__Bacilli", "o__Lactobacillales", "f__Lactobacillaceae", "g__Lactobacillus", "s__"]}},{"id": "885496", "metadata": {"taxonomy": ["k__Bacteria", "p__Actinobacteria", "c__Actinobacteria", "o__Actinomycetales", "f__Intrasporangiaceae"]}},{"id": "532336", "metadata": {"taxonomy": ["k__Bacteria", "p__Proteobacteria", "c__Alphaproteobacteria", "o__Rhodobacterales", "f__Rhodobacteraceae", "g__Paracoccus", "s__aminovorans"]}},{"id": "589792", "metadata": {"taxonomy": ["k__Bacteria", "p__Proteobacteria", "c__Gammaproteobacteria", "o__Pseudomonadales", "f__Moraxellaceae", "g__Psychrobacter"]}},{"id": "1028501", "metadata": {"taxonomy": ["k__Bacteria", "p__Firmicutes", "c__Clostridia", "o__Clostridiales", "f__Veillonellaceae", "g__Dialister", "s__"]}},{"id": "1086621", "metadata": {"taxonomy": ["k__Bacteria", "p__Proteobacteria", "c__Betaproteobacteria", "o__Burkholderiales", "f__Burkholderiaceae", "g__Burkholderia", "s__"]}},{"id": "518065", "metadata": {"taxonomy": ["k__Bacteria", "p__Actinobacteria", "c__Actinobacteria", "o__Actinomycetales", "f__Corynebacteriaceae", "g__Corynebacterium", "s__"]}},{"id": "295053", "metadata": {"taxonomy": ["k__Bacteria", "p__Proteobacteria", "c__Gammaproteobacteria", "o__Enterobacteriales", "f__Enterobacteriaceae", "g__", "s__"]}},{"id": "1090458", "metadata": {"taxonomy": ["k__Bacteria", "p__Firmicutes", "c__Clostridia", "o__Clostridiales", "f__[Tissierellaceae]", "g__Anaerococcus", "s__"]}},{"id": "367350", "metadata": {"taxonomy": ["k__Bacteria", "p__Proteobacteria", "c__Gammaproteobacteria", "o__Xanthomonadales", "f__Xanthomonadaceae", "g__Luteibacter", "s__rhizovicinus"]}},{"id": "539107", "metadata": {"taxonomy": ["k__Bacteria", "p__Proteobacteria", "c__Gammaproteobacteria", "o__Enterobacteriales", "f__Enterobacteriaceae", "g__", "s__"]}},{"id": "1088618", "metadata": {"taxonomy": ["k__Bacteria", "p__Proteobacteria", "c__Alphaproteobacteria", "o__Caulobacterales", "f__Caulobacteraceae", "g__Phenylobacterium", "s__"]}},{"id": "157428", "metadata": {"taxonomy": ["k__Bacteria", "p__Firmicutes", "c__Bacilli", "o__Bacillales", "f__Staphylococcaceae", "g__Staphylococcus", "s__"]}},{"id": "1087462", "metadata": {"taxonomy": ["k__Bacteria", "p__Bacteroidetes", "c__Cytophagia", "o__Cytophagales", "f__Cytophagaceae", "g__Cytophaga", "s__"]}},{"id": "112208", "metadata": {"taxonomy": ["k__Bacteria", "p__Proteobacteria", "c__Betaproteobacteria", "o__Burkholderiales", "f__Burkholderiaceae", "g__Burkholderia", "s__tuberum"]}},{"id": "949248", "metadata": {"taxonomy": ["k__Bacteria", "p__Actinobacteria", "c__Actinobacteria", "o__Actinomycetales", "f__Nocardioidaceae", "g__Nocardioides", "s__"]}},{"id": "518661", "metadata": {"taxonomy": ["k__Bacteria", "p__Proteobacteria", "c__Alphaproteobacteria", "o__Rhizobiales", "f__Phyllobacteriaceae"]}},{"id": "2914024", "metadata": {"taxonomy": ["k__Bacteria", "p__Bacteroidetes", "c__Flavobacteriia", "o__Flavobacteriales", "f__Flavobacteriaceae", "g__Flavobacterium", "s__"]}},{"id": "347553", "metadata": {"taxonomy": ["k__Bacteria", "p__Firmicutes", "c__Clostridia", "o__Clostridiales", "f__Clostridiaceae", "g__SMB53", "s__"]}},{"id": "269907", "metadata": {"taxonomy": ["k__Bacteria", "p__Bacteroidetes", "c__Bacteroidia", "o__Bacteroidales", "f__[Paraprevotellaceae]", "g__[Prevotella]", "s__"]}},{"id": "4397471", "metadata": {"taxonomy": ["k__Bacteria", "p__Proteobacteria", "c__Gammaproteobacteria", "o__Enterobacteriales", "f__Enterobacteriaceae", "g__", "s__"]}},{"id": "573624", "metadata": {"taxonomy": ["k__Bacteria", "p__Actinobacteria", "c__Actinobacteria", "o__Actinomycetales", "f__Intrasporangiaceae", "g__Janibacter", "s__"]}},{"id": "268507", "metadata": {"taxonomy": ["k__Bacteria", "p__Firmicutes", "c__Clostridia", "o__Clostridiales", "f__[Tissierellaceae]", "g__Peptoniphilus", "s__"]}},{"id": "10180", "metadata": {"taxonomy": ["k__Bacteria", "p__Proteobacteria", "c__Gammaproteobacteria", "o__Enterobacteriales", "f__Enterobacteriaceae", "g__", "s__"]}},{"id": "213687", "metadata": {"taxonomy": ["k__Bacteria", "p__Actinobacteria", "c__Actinobacteria", "o__Actinomycetales", "f__Mycobacteriaceae", "g__Mycobacterium", "s__"]}},{"id": "588916", "metadata": {"taxonomy": ["k__Bacteria", "p__Proteobacteria", "c__Gammaproteobacteria", "o__Xanthomonadales", "f__Xanthomonadaceae"]}},{"id": "269058", "metadata": {"taxonomy": ["k__Bacteria", "p__Firmicutes", "c__Bacilli", "o__Lactobacillales", "f__Lactobacillaceae", "g__Lactobacillus", "s__"]}},{"id": "965853", "metadata": {"taxonomy": ["k__Bacteria", "p__Actinobacteria", "c__Thermoleophilia", "o__Solirubrobacterales", "f__", "g__", "s__"]}},{"id": "1050893", "metadata": {"taxonomy": ["k__Bacteria", "p__Bacteroidetes", "c__Flavobacteriia", "o__Flavobacteriales", "f__[Weeksellaceae]", "g__Cloacibacterium", "s__"]}},{"id": "1087597", "metadata": {"taxonomy": ["k__Bacteria", "p__Actinobacteria", "c__Actinobacteria", "o__Actinomycetales", "f__Propionibacteriaceae", "g__Propionibacterium", "s__acnes"]}},{"id": "1126111", "metadata": {"taxonomy": ["k__Bacteria", "p__Proteobacteria", "c__Gammaproteobacteria", "o__Enterobacteriales", "f__Enterobacteriaceae", "g__", "s__"]}},{"id": "788593", "metadata": {"taxonomy": ["k__Bacteria", "p__Proteobacteria", "c__Gammaproteobacteria", "o__Enterobacteriales", "f__Enterobacteriaceae", "g__", "s__"]}},{"id": "4417061", "metadata": {"taxonomy": ["k__Bacteria", "p__Proteobacteria", "c__Alphaproteobacteria", "o__Rhizobiales", "f__Xanthobacteraceae"]}},{"id": "1054799", "metadata": {"taxonomy": ["k__Bacteria", "p__Actinobacteria", "c__Actinobacteria", "o__Actinomycetales", "f__Corynebacteriaceae", "g__Corynebacterium", "s__"]}},{"id": "220856", "metadata": {"taxonomy": ["k__Bacteria", "p__Firmicutes", "c__Clostridia", "o__Clostridiales", "f__Clostridiaceae", "g__", "s__"]}},{"id": "1088265", "metadata": {"taxonomy": ["k__Bacteria", "p__Actinobacteria", "c__Actinobacteria", "o__Actinomycetales", "f__Propionibacteriaceae", "g__Propionibacterium", "s__acnes"]}},{"id": "787709", "metadata": {"taxonomy": ["k__Bacteria", "p__Actinobacteria", "c__Actinobacteria", "o__Actinomycetales", "f__Actinomycetaceae", "g__Actinomyces", "s__"]}},{"id": "451449", "metadata": {"taxonomy": ["k__Bacteria", "p__Firmicutes", "c__Clostridia", "o__Clostridiales", "f__[Tissierellaceae]", "g__Anaerococcus", "s__"]}},{"id": "332556", "metadata": {"taxonomy": ["k__Bacteria", "p__Firmicutes", "c__Bacilli", "o__Bacillales", "f__Staphylococcaceae", "g__Staphylococcus", "s__"]}},{"id": "1028964", "metadata": {"taxonomy": ["k__Bacteria", "p__Firmicutes", "c__Bacilli", "o__Bacillales", "f__Staphylococcaceae", "g__Staphylococcus"]}},{"id": "403068", "metadata": {"taxonomy": ["k__Bacteria", "p__Firmicutes", "c__Bacilli", "o__Bacillales", "f__Staphylococcaceae", "g__Staphylococcus", "s__"]}},{"id": "417361", "metadata": {"taxonomy": ["k__Bacteria", "p__Actinobacteria", "c__Actinobacteria", "o__Actinomycetales", "f__Nocardioidaceae", "g__", "s__"]}},{"id": "647097", "metadata": {"taxonomy": ["k__Bacteria", "p__Proteobacteria", "c__Betaproteobacteria", "o__Burkholderiales", "f__Oxalobacteraceae", "g__Ralstonia", "s__"]}},{"id": "982582", "metadata": {"taxonomy": ["k__Bacteria", "p__Proteobacteria", "c__Gammaproteobacteria", "o__Xanthomonadales", "f__Xanthomonadaceae", "g__Lysobacter", "s__"]}},{"id": "4377645", "metadata": {"taxonomy": ["k__Bacteria", "p__Acidobacteria", "c__Solibacteres", "o__Solibacterales", "f__", "g__", "s__"]}},{"id": "869324", "metadata": {"taxonomy": ["k__Bacteria", "p__Firmicutes", "c__Clostridia", "o__Clostridiales", "f__Ruminococcaceae", "g__", "s__"]}},{"id": "941487", "metadata": {"taxonomy": ["k__Bacteria", "p__Proteobacteria", "c__Betaproteobacteria", "o__Burkholderiales", "f__Oxalobacteraceae", "g__Janthinobacterium", "s__"]}},{"id": "358336", "metadata": {"taxonomy": ["k__Bacteria", "p__Firmicutes", "c__Clostridia", "o__Clostridiales", "f__Lachnospiraceae", "g__", "s__"]}},{"id": "417366", "metadata": {"taxonomy": ["k__Bacteria", "p__Proteobacteria", "c__Alphaproteobacteria", "o__Rhizobiales", "f__Methylocystaceae", "g__", "s__"]}},{"id": "4028110", "metadata": {"taxonomy": ["k__Bacteria", "p__Proteobacteria", "c__Gammaproteobacteria", "o__Pseudomonadales", "f__Pseudomonadaceae", "g__Pseudomonas"]}},{"id": "688714", "metadata": {"taxonomy": ["k__Bacteria", "p__Proteobacteria", "c__Alphaproteobacteria", "o__Rhodobacterales", "f__Rhodobacteraceae", "g__Rubellimicrobium", "s__"]}},{"id": "100551", "metadata": {"taxonomy": ["k__Bacteria", "p__Firmicutes", "c__Erysipelotrichi", "o__Erysipelotrichales", "f__Erysipelotrichaceae", "g__", "s__"]}},{"id": "555419", "metadata": {"taxonomy": ["k__Bacteria", "p__Firmicutes", "c__Bacilli", "o__Bacillales", "f__Planococcaceae", "g__Solibacillus", "s__"]}},{"id": "673343", "metadata": {"taxonomy": ["k__Bacteria", "p__Proteobacteria", "c__Betaproteobacteria", "o__Burkholderiales", "f__Alcaligenaceae", "g__", "s__"]}},{"id": "469663", "metadata": {"taxonomy": ["k__Bacteria", "p__Actinobacteria", "c__Coriobacteriia", "o__Coriobacteriales", "f__Coriobacteriaceae", "g__", "s__"]}},{"id": "26608", "metadata": {"taxonomy": ["k__Bacteria", "p__Firmicutes", "c__Bacilli", "o__Lactobacillales", "f__Lactobacillaceae", "g__Lactobacillus", "s__"]}},{"id": "1097868", "metadata": {"taxonomy": ["k__Bacteria", "p__Proteobacteria", "c__Gammaproteobacteria", "o__Cardiobacteriales", "f__Cardiobacteriaceae", "g__Cardiobacterium", "s__"]}},{"id": "537370", "metadata": {"taxonomy": ["k__Bacteria", "p__Firmicutes", "c__Bacilli", "o__Lactobacillales", "f__Aerococcaceae", "g__Facklamia", "s__"]}},{"id": "272150", "metadata": {"taxonomy": ["k__Bacteria", "p__Firmicutes", "c__Bacilli", "o__Lactobacillales", "f__Streptococcaceae", "g__Streptococcus", "s__"]}},{"id": "725198", "metadata": {"taxonomy": ["k__Bacteria", "p__Firmicutes", "c__Bacilli", "o__Lactobacillales", "f__Lactobacillaceae", "g__Lactobacillus", "s__"]}},{"id": "267851", "metadata": {"taxonomy": ["k__Bacteria", "p__Actinobacteria", "c__Thermoleophilia", "o__Solirubrobacterales", "f__Patulibacteraceae", "g__", "s__"]}},{"id": "4354311", "metadata": {"taxonomy": ["k__Bacteria", "p__Firmicutes", "c__Bacilli", "o__Lactobacillales", "f__Enterococcaceae", "g__Enterococcus", "s__cecorum"]}},{"id": "4301516", "metadata": {"taxonomy": ["k__Bacteria", "p__Bacteroidetes", "c__[Saprospirae]", "o__[Saprospirales]", "f__Chitinophagaceae", "g__Flavisolibacter", "s__"]}},{"id": "590404", "metadata": {"taxonomy": ["k__Bacteria", "p__Bacteroidetes", "c__Flavobacteriia", "o__Flavobacteriales", "f__[Weeksellaceae]", "g__Elizabethkingia", "s__meningoseptica"]}},{"id": "3195989", "metadata": {"taxonomy": ["k__Bacteria", "p__Proteobacteria", "c__Alphaproteobacteria", "o__Sphingomonadales", "f__Sphingomonadaceae", "g__Sphingomonas", "s__yabuuchiae"]}},{"id": "127534", "metadata": {"taxonomy": ["k__Bacteria", "p__Bacteroidetes", "c__Cytophagia", "o__Cytophagales", "f__Cytophagaceae", "g__Spirosoma", "s__"]}},{"id": "1070477", "metadata": {"taxonomy": ["k__Bacteria", "p__Bacteroidetes", "c__Sphingobacteriia", "o__Sphingobacteriales", "f__Sphingobacteriaceae", "g__Sphingobacterium", "s__"]}},{"id": "527485", "metadata": {"taxonomy": ["k__Bacteria", "p__Firmicutes", "c__Clostridia", "o__Clostridiales", "f__Peptostreptococcaceae", "g__Peptostreptococcus", "s__"]}},{"id": "1078207", "metadata": {"taxonomy": ["k__Bacteria", "p__Firmicutes", "c__Bacilli", "o__Lactobacillales", "f__Streptococcaceae", "g__Streptococcus", "s__"]}},{"id": "588216", "metadata": {"taxonomy": ["k__Bacteria", "p__Proteobacteria", "c__Gammaproteobacteria", "o__Enterobacteriales", "f__Enterobacteriaceae", "g__", "s__"]}},{"id": "114510", "metadata": {"taxonomy": ["k__Bacteria", "p__Proteobacteria", "c__Gammaproteobacteria", "o__Enterobacteriales", "f__Enterobacteriaceae", "g__", "s__"]}},{"id": "646129", "metadata": {"taxonomy": ["k__Bacteria", "p__Actinobacteria", "c__Actinobacteria", "o__Actinomycetales", "f__Microbacteriaceae", "g__Mycetocola", "s__"]}},{"id": "1148281", "metadata": {"taxonomy": ["k__Bacteria", "p__Proteobacteria", "c__Betaproteobacteria", "o__Burkholderiales", "f__Oxalobacteraceae", "g__", "s__"]}},{"id": "296358", "metadata": {"taxonomy": ["k__Bacteria", "p__Proteobacteria", "c__Gammaproteobacteria", "o__Enterobacteriales", "f__Enterobacteriaceae", "g__", "s__"]}},{"id": "154845", "metadata": {"taxonomy": ["k__Bacteria", "p__Proteobacteria", "c__Betaproteobacteria", "o__Burkholderiales", "f__Oxalobacteraceae", "g__Ralstonia", "s__"]}},{"id": "103606", "metadata": {"taxonomy": ["k__Bacteria", "p__Actinobacteria", "c__Actinobacteria", "o__Actinomycetales", "f__Corynebacteriaceae", "g__Corynebacterium", "s__"]}},{"id": "206826", "metadata": {"taxonomy": ["k__Bacteria", "p__Actinobacteria", "c__Actinobacteria", "o__Actinomycetales", "f__Brevibacteriaceae", "g__Brevibacterium", "s__"]}},{"id": "226216", "metadata": {"taxonomy": ["k__Bacteria", "p__Proteobacteria", "c__Betaproteobacteria", "o__Burkholderiales", "f__Comamonadaceae", "g__", "s__"]}},{"id": "580563", "metadata": {"taxonomy": ["k__Bacteria", "p__Proteobacteria", "c__Gammaproteobacteria", "o__Pseudomonadales", "f__Pseudomonadaceae", "g__Pseudomonas", "s__"]}},{"id": "505626", "metadata": {"taxonomy": ["k__Bacteria", "p__Actinobacteria", "c__Actinobacteria", "o__Actinomycetales", "f__Corynebacteriaceae", "g__Corynebacterium", "s__"]}},{"id": "968954", "metadata": {"taxonomy": ["k__Bacteria", "p__Firmicutes", "c__Bacilli", "o__Lactobacillales", "f__Streptococcaceae", "g__Streptococcus", "s__"]}},{"id": "359689", "metadata": {"taxonomy": ["k__Bacteria", "p__Actinobacteria", "c__Actinobacteria", "o__Actinomycetales", "f__Corynebacteriaceae", "g__Corynebacterium", "s__"]}},{"id": "544881", "metadata": {"taxonomy": ["k__Bacteria", "p__Proteobacteria", "c__Gammaproteobacteria", "o__Pasteurellales", "f__Pasteurellaceae", "g__Chelonobacter", "s__Taxon"]}},{"id": "1040713", "metadata": {"taxonomy": ["k__Bacteria", "p__Actinobacteria", "c__Actinobacteria", "o__Actinomycetales", "f__Corynebacteriaceae", "g__Corynebacterium", "s__"]}},{"id": "217734", "metadata": {"taxonomy": ["k__Bacteria", "p__Firmicutes", "c__Bacilli", "o__Lactobacillales", "f__Streptococcaceae", "g__Streptococcus", "s__anginosus"]}},{"id": "304779", "metadata": {"taxonomy": ["k__Bacteria", "p__Firmicutes", "c__Clostridia", "o__Clostridiales", "f__Clostridiaceae", "g__", "s__"]}},{"id": "843459", "metadata": {"taxonomy": ["k__Bacteria", "p__Firmicutes", "c__Clostridia", "o__Clostridiales", "f__Clostridiaceae", "g__", "s__"]}},{"id": "608929", "metadata": {"taxonomy": ["k__Bacteria", "p__Firmicutes", "c__Bacilli", "o__Bacillales", "f__Staphylococcaceae", "g__Staphylococcus"]}},{"id": "628293", "metadata": {"taxonomy": ["k__Bacteria", "p__Firmicutes", "c__Bacilli", "o__Lactobacillales", "f__Enterococcaceae", "g__Vagococcus", "s__"]}},{"id": "911309", "metadata": {"taxonomy": ["k__Bacteria", "p__Firmicutes", "c__Bacilli", "o__Bacillales", "f__Staphylococcaceae", "g__Staphylococcus"]}},{"id": "732934", "metadata": {"taxonomy": ["k__Bacteria", "p__Firmicutes", "c__Bacilli", "o__Bacillales", "f__Staphylococcaceae", "g__Staphylococcus"]}},{"id": "721526", "metadata": {"taxonomy": ["k__Bacteria", "p__Firmicutes", "c__Bacilli", "o__Lactobacillales", "f__Aerococcaceae", "g__Aerococcus", "s__"]}},{"id": "839235", "metadata": {"taxonomy": ["k__Bacteria", "p__Proteobacteria", "c__Gammaproteobacteria", "o__Aeromonadales", "f__Aeromonadaceae", "g__", "s__"]}},{"id": "833731", "metadata": {"taxonomy": ["k__Bacteria", "p__Proteobacteria", "c__Gammaproteobacteria", "o__Enterobacteriales", "f__Enterobacteriaceae", "g__", "s__"]}},{"id": "733401", "metadata": {"taxonomy": ["k__Bacteria", "p__Firmicutes", "c__Clostridia", "o__Thermoanaerobacterales", "f__", "g__", "s__"]}},{"id": "215915", "metadata": {"taxonomy": ["k__Bacteria", "p__Proteobacteria", "c__Betaproteobacteria", "o__Burkholderiales", "f__Oxalobacteraceae", "g__", "s__"]}},{"id": "292276", "metadata": {"taxonomy": ["k__Bacteria", "p__Firmicutes", "c__Bacilli", "o__Lactobacillales", "f__Lactobacillaceae", "g__Lactobacillus", "s__agilis"]}},{"id": "2426688", "metadata": {"taxonomy": ["k__Bacteria", "p__Proteobacteria", "c__Gammaproteobacteria", "o__Enterobacteriales", "f__Enterobacteriaceae", "g__", "s__"]}},{"id": "4301055", "metadata": {"taxonomy": ["k__Bacteria", "p__Firmicutes", "c__Bacilli", "o__Lactobacillales", "f__Lactobacillaceae", "g__Lactobacillus", "s__reuteri"]}},{"id": "4424841", "metadata": {"taxonomy": ["k__Bacteria", "p__WPS-2", "c__", "o__", "f__", "g__", "s__"]}},{"id": "593376", "metadata": {"taxonomy": ["k__Bacteria", "p__Firmicutes", "c__Bacilli", "o__Lactobacillales", "f__Lactobacillaceae", "g__Lactobacillus", "s__"]}},{"id": "292057", "metadata": {"taxonomy": ["k__Bacteria", "p__Firmicutes", "c__Bacilli", "o__Lactobacillales", "f__Enterococcaceae", "g__Enterococcus", "s__cecorum"]}},{"id": "1051517", "metadata": {"taxonomy": ["k__Bacteria", "p__Firmicutes", "c__Bacilli", "o__Bacillales", "f__Bacillaceae", "g__Anoxybacillus", "s__kestanbolensis"]}},{"id": "1033018", "metadata": {"taxonomy": ["k__Bacteria", "p__Proteobacteria", "c__Betaproteobacteria", "o__Burkholderiales", "f__Oxalobacteraceae", "g__", "s__"]}},{"id": "745736", "metadata": {"taxonomy": ["k__Bacteria", "p__Proteobacteria", "c__Gammaproteobacteria", "o__Oceanospirillales", "f__Halomonadaceae", "g__Halomonas", "s__"]}},{"id": "4323059", "metadata": {"taxonomy": ["k__Bacteria", "p__Firmicutes", "c__Bacilli", "o__Gemellales", "f__Gemellaceae", "g__", "s__"]}},{"id": "998071", "metadata": {"taxonomy": ["k__Bacteria", "p__Proteobacteria", "c__Alphaproteobacteria", "o__Rhizobiales", "f__Bradyrhizobiaceae", "g__", "s__"]}},{"id": "835594", "metadata": {"taxonomy": ["k__Bacteria", "p__Proteobacteria", "c__Alphaproteobacteria", "o__Rhizobiales", "f__Bradyrhizobiaceae", "g__Balneimonas", "s__"]}},{"id": "1090006", "metadata": {"taxonomy": ["k__Bacteria", "p__Actinobacteria", "c__Thermoleophilia", "o__Solirubrobacterales", "f__", "g__", "s__"]}},{"id": "1033380", "metadata": {"taxonomy": ["k__Bacteria", "p__Actinobacteria", "c__Actinobacteria", "o__Actinomycetales", "f__Nocardioidaceae", "g__", "s__"]}},{"id": "977188", "metadata": {"taxonomy": ["k__Bacteria", "p__Firmicutes", "c__Bacilli", "o__Bacillales", "f__Staphylococcaceae", "g__Staphylococcus", "s__"]}},{"id": "4383953", "metadata": {"taxonomy": ["k__Bacteria", "p__Firmicutes", "c__Clostridia", "o__Clostridiales", "f__Clostridiaceae", "g__", "s__"]}},{"id": "4309767", "metadata": {"taxonomy": ["k__Bacteria", "p__Firmicutes", "c__Bacilli", "o__Gemellales", "f__Gemellaceae", "g__", "s__"]}},{"id": "902903", "metadata": {"taxonomy": ["k__Bacteria", "p__Actinobacteria", "c__Actinobacteria", "o__Actinomycetales", "f__Propionibacteriaceae", "g__Propionibacterium", "s__acnes"]}},{"id": "1004326", "metadata": {"taxonomy": ["k__Bacteria", "p__Actinobacteria", "c__Actinobacteria", "o__Actinomycetales", "f__Propionibacteriaceae", "g__Propionibacterium", "s__acnes"]}},{"id": "543491", "metadata": {"taxonomy": ["k__Bacteria", "p__Actinobacteria", "c__Actinobacteria", "o__Actinomycetales", "f__Micrococcaceae", "g__", "s__"]}},{"id": "15430", "metadata": {"taxonomy": ["k__Bacteria", "p__Firmicutes", "c__Bacilli", "o__Lactobacillales", "f__Streptococcaceae", "g__Streptococcus", "s__"]}},{"id": "270382", "metadata": {"taxonomy": ["k__Bacteria", "p__Firmicutes", "c__Clostridia", "o__Clostridiales", "f__", "g__", "s__"]}},{"id": "15431", "metadata": {"taxonomy": ["k__Bacteria", "p__Firmicutes", "c__Bacilli", "o__Lactobacillales", "f__Streptococcaceae", "g__Streptococcus", "s__"]}},{"id": "854050", "metadata": {"taxonomy": ["k__Bacteria", "p__Firmicutes", "c__Bacilli", "o__Bacillales", "f__Bacillaceae", "g__Bacillus", "s__"]}},{"id": "441155", "metadata": {"taxonomy": ["k__Bacteria", "p__Firmicutes", "c__Bacilli", "o__Bacillales", "f__Staphylococcaceae", "g__Staphylococcus", "s__"]}},{"id": "1036749", "metadata": {"taxonomy": ["k__Bacteria", "p__Firmicutes", "c__Bacilli", "o__Gemellales", "f__Gemellaceae", "g__", "s__"]}},{"id": "578837", "metadata": {"taxonomy": ["k__Bacteria", "p__Firmicutes", "c__Bacilli", "o__Lactobacillales", "f__Lactobacillaceae", "g__Lactobacillus", "s__"]}},{"id": "254469", "metadata": {"taxonomy": ["k__Bacteria", "p__Firmicutes", "c__Bacilli", "o__Lactobacillales", "f__Carnobacteriaceae", "g__Trichococcus", "s__"]}},{"id": "340717", "metadata": {"taxonomy": ["k__Bacteria", "p__Firmicutes", "c__Clostridia", "o__Clostridiales", "f__Clostridiaceae", "g__", "s__"]}},{"id": "578832", "metadata": {"taxonomy": ["k__Bacteria", "p__Actinobacteria", "c__Actinobacteria", "o__Actinomycetales", "f__Microbacteriaceae", "g__", "s__"]}},{"id": "13463", "metadata": {"taxonomy": ["k__Bacteria", "p__Actinobacteria", "c__Actinobacteria", "o__Actinomycetales", "f__Corynebacteriaceae", "g__Corynebacterium", "s__"]}},{"id": "554346", "metadata": {"taxonomy": ["k__Bacteria", "p__Proteobacteria", "c__Gammaproteobacteria", "o__Vibrionales", "f__Vibrionaceae", "g__Photobacterium", "s__"]}},{"id": "623518", "metadata": {"taxonomy": ["k__Bacteria", "p__Proteobacteria", "c__Gammaproteobacteria", "o__Aeromonadales", "f__Aeromonadaceae", "g__", "s__"]}},{"id": "341222", "metadata": {"taxonomy": ["k__Bacteria", "p__Proteobacteria", "c__Alphaproteobacteria", "o__Rickettsiales", "f__Pelagibacteraceae", "g__", "s__"]}},{"id": "1067519", "metadata": {"taxonomy": ["k__Bacteria", "p__Firmicutes", "c__Bacilli", "o__Bacillales", "f__Bacillaceae", "g__Bacillus", "s__"]}},{"id": "873887", "metadata": {"taxonomy": ["k__Bacteria", "p__Actinobacteria", "c__Thermoleophilia", "o__Solirubrobacterales", "f__Solirubrobacteraceae", "g__", "s__"]}},{"id": "1066089", "metadata": {"taxonomy": ["k__Bacteria", "p__Firmicutes", "c__Bacilli", "o__Bacillales", "f__Staphylococcaceae", "g__Staphylococcus", "s__aureus"]}},{"id": "537775", "metadata": {"taxonomy": ["k__Bacteria", "p__Bacteroidetes", "c__Sphingobacteriia", "o__Sphingobacteriales", "f__Sphingobacteriaceae", "g__Sphingobacterium", "s__mizutaii"]}},{"id": "290235", "metadata": {"taxonomy": ["k__Bacteria", "p__Firmicutes", "c__Bacilli", "o__Lactobacillales", "f__Lactobacillaceae", "g__Lactobacillus", "s__"]}},{"id": "1072424", "metadata": {"taxonomy": ["k__Bacteria", "p__Actinobacteria", "c__Actinobacteria", "o__Actinomycetales", "f__Nocardioidaceae", "g__Friedmanniella", "s__"]}},{"id": "1129680", "metadata": {"taxonomy": ["k__Bacteria", "p__Firmicutes", "c__Bacilli", "o__Lactobacillales", "f__Carnobacteriaceae", "g__Carnobacterium", "s__"]}},{"id": "318726", "metadata": {"taxonomy": ["k__Bacteria", "p__Actinobacteria", "c__Actinobacteria", "o__Actinomycetales", "f__Microbacteriaceae", "g__Cryocola", "s__"]}},{"id": "100041", "metadata": {"taxonomy": ["k__Bacteria", "p__Firmicutes", "c__Bacilli", "o__Lactobacillales", "f__Lactobacillaceae", "g__Lactobacillus", "s__"]}},{"id": "2326547", "metadata": {"taxonomy": ["k__Bacteria", "p__Proteobacteria", "c__Gammaproteobacteria", "o__Pseudomonadales", "f__Moraxellaceae", "g__Acinetobacter", "s__"]}},{"id": "4428042", "metadata": {"taxonomy": ["k__Bacteria", "p__Firmicutes", "c__Bacilli", "o__Lactobacillales", "f__Streptococcaceae", "g__Streptococcus", "s__"]}},{"id": "4361797", "metadata": {"taxonomy": ["k__Bacteria", "p__Bacteroidetes", "c__Flavobacteriia", "o__Flavobacteriales", "f__Flavobacteriaceae", "g__Flavobacterium", "s__"]}},{"id": "636296", "metadata": {"taxonomy": ["k__Bacteria", "p__Proteobacteria", "c__Betaproteobacteria", "o__Burkholderiales", "f__Alcaligenaceae", "g__Sutterella", "s__"]}},{"id": "112329", "metadata": {"taxonomy": ["k__Bacteria", "p__Actinobacteria", "c__Actinobacteria", "o__Actinomycetales", "f__Corynebacteriaceae", "g__Corynebacterium", "s__"]}},{"id": "865469", "metadata": {"taxonomy": ["k__Bacteria", "p__Proteobacteria", "c__Gammaproteobacteria", "o__Pasteurellales", "f__Pasteurellaceae", "g__Haemophilus", "s__parainfluenzae"]}},{"id": "554705", "metadata": {"taxonomy": ["k__Bacteria", "p__Proteobacteria", "c__Gammaproteobacteria", "o__Pseudomonadales", "f__Moraxellaceae", "g__Acinetobacter", "s__"]}},{"id": "461998", "metadata": {"taxonomy": ["k__Bacteria", "p__Bacteroidetes", "c__Flavobacteriia", "o__Flavobacteriales", "f__[Weeksellaceae]", "g__Cloacibacterium", "s__"]}},{"id": "9510", "metadata": {"taxonomy": ["k__Bacteria", "p__Proteobacteria", "c__Gammaproteobacteria", "o__Pasteurellales", "f__Pasteurellaceae", "g__Gallibacterium", "s__"]}},{"id": "1022944", "metadata": {"taxonomy": ["k__Bacteria", "p__Actinobacteria", "c__Actinobacteria", "o__Actinomycetales", "f__Corynebacteriaceae", "g__Corynebacterium", "s__"]}},{"id": "851733", "metadata": {"taxonomy": ["k__Bacteria", "p__Firmicutes", "c__Bacilli", "o__Lactobacillales", "f__Lactobacillaceae", "g__Lactobacillus", "s__"]}},{"id": "1049393", "metadata": {"taxonomy": ["k__Bacteria", "p__Verrucomicrobia", "c__[Spartobacteria]", "o__[Chthoniobacterales]", "f__[Chthoniobacteraceae]", "g__Chthoniobacter", "s__"]}},{"id": "656774", "metadata": {"taxonomy": ["k__Bacteria", "p__Proteobacteria", "c__Betaproteobacteria", "o__Burkholderiales", "f__Comamonadaceae", "g__Delftia", "s__"]}},{"id": "4348210", "metadata": {"taxonomy": ["k__Bacteria", "p__Firmicutes", "c__Bacilli", "o__Lactobacillales", "f__Lactobacillaceae", "g__Lactobacillus", "s__"]}},{"id": "1129971", "metadata": {"taxonomy": ["k__Bacteria", "p__Firmicutes", "c__Clostridia", "o__Clostridiales", "f__Peptostreptococcaceae", "g__", "s__"]}},{"id": "137056", "metadata": {"taxonomy": ["k__Bacteria", "p__Firmicutes", "c__Bacilli", "o__Bacillales", "f__Staphylococcaceae", "g__Staphylococcus"]}},{"id": "4424355", "metadata": {"taxonomy": ["k__Bacteria", "p__Proteobacteria", "c__Gammaproteobacteria", "o__Pasteurellales", "f__Pasteurellaceae", "g__Haemophilus", "s__"]}},{"id": "368134", "metadata": {"taxonomy": ["k__Bacteria", "p__Firmicutes", "c__Bacilli", "o__Bacillales", "f__Staphylococcaceae", "g__Staphylococcus"]}},{"id": "1028283", "metadata": {"taxonomy": ["k__Bacteria", "p__Bacteroidetes", "c__Bacteroidia", "o__Bacteroidales", "f__Prevotellaceae", "g__Prevotella", "s__"]}},{"id": "963004", "metadata": {"taxonomy": ["k__Bacteria", "p__Actinobacteria", "c__Actinobacteria", "o__Actinomycetales", "f__Dermabacteraceae"]}},{"id": "693411", "metadata": {"taxonomy": ["k__Bacteria", "p__Actinobacteria", "c__Actinobacteria", "o__Actinomycetales", "f__Corynebacteriaceae", "g__Corynebacterium", "s__"]}},{"id": "164515", "metadata": {"taxonomy": ["k__Bacteria", "p__Proteobacteria", "c__Gammaproteobacteria", "o__Pasteurellales", "f__Pasteurellaceae", "g__Aggregatibacter", "s__"]}},{"id": "799069", "metadata": {"taxonomy": ["k__Bacteria", "p__Actinobacteria", "c__Actinobacteria", "o__Actinomycetales", "f__", "g__", "s__"]}},{"id": "215095", "metadata": {"taxonomy": ["k__Bacteria", "p__Actinobacteria", "c__Actinobacteria", "o__Actinomycetales", "f__Microbacteriaceae", "g__Microbacterium", "s__"]}},{"id": "1086274", "metadata": {"taxonomy": ["k__Bacteria", "p__Proteobacteria", "c__Gammaproteobacteria", "o__Pasteurellales", "f__Pasteurellaceae"]}},{"id": "515169", "metadata": {"taxonomy": ["k__Bacteria", "p__Actinobacteria", "c__Actinobacteria", "o__Actinomycetales", "f__Bogoriellaceae", "g__Georgenia", "s__"]}},{"id": "179040", "metadata": {"taxonomy": ["k__Bacteria", "p__Firmicutes", "c__Bacilli", "o__Bacillales", "f__Paenibacillaceae", "g__Paenibacillus", "s__"]}},{"id": "31235", "metadata": {"taxonomy": ["k__Bacteria", "p__Fusobacteria", "c__Fusobacteriia", "o__Fusobacteriales", "f__Leptotrichiaceae", "g__Leptotrichia", "s__"]}},{"id": "914235", "metadata": {"taxonomy": ["k__Bacteria", "p__Actinobacteria", "c__Actinobacteria", "o__Actinomycetales", "f__Brevibacteriaceae", "g__Brevibacterium", "s__"]}},{"id": "202662", "metadata": {"taxonomy": ["k__Bacteria", "p__Proteobacteria", "c__Betaproteobacteria", "o__Burkholderiales", "f__Comamonadaceae", "g__Delftia", "s__"]}},{"id": "1042485", "metadata": {"taxonomy": ["k__Bacteria", "p__Actinobacteria", "c__Actinobacteria", "o__Actinomycetales", "f__Propionibacteriaceae", "g__Propionibacterium", "s__acnes"]}},{"id": "972955", "metadata": {"taxonomy": ["k__Bacteria", "p__Actinobacteria", "c__Actinobacteria", "o__Actinomycetales", "f__Propionibacteriaceae", "g__Propionibacterium", "s__acnes"]}},{"id": "932848", "metadata": {"taxonomy": ["k__Bacteria", "p__Proteobacteria", "c__Betaproteobacteria", "o__Nitrosomonadales", "f__Nitrosomonadaceae", "g__", "s__"]}},{"id": "379009", "metadata": {"taxonomy": ["k__Bacteria", "p__Actinobacteria", "c__Actinobacteria", "o__Actinomycetales", "f__Corynebacteriaceae", "g__Corynebacterium", "s__"]}},{"id": "156357", "metadata": {"taxonomy": ["k__Bacteria", "p__Firmicutes", "c__Clostridia", "o__Clostridiales", "f__Lachnospiraceae", "g__Clostridium", "s__piliforme"]}},{"id": "156353", "metadata": {"taxonomy": ["k__Bacteria", "p__Verrucomicrobia", "c__[Pedosphaerae]", "o__[Pedosphaerales]", "f__", "g__", "s__"]}},{"id": "136485", "metadata": {"taxonomy": ["k__Bacteria", "p__Proteobacteria", "c__Alphaproteobacteria", "o__Rhizobiales", "f__Methylobacteriaceae", "g__Methylobacterium", "s__"]}},{"id": "572882", "metadata": {"taxonomy": ["k__Bacteria", "p__Firmicutes", "c__Bacilli", "o__Bacillales", "f__Planococcaceae", "g__", "s__"]}},{"id": "232696", "metadata": {"taxonomy": ["k__Bacteria", "p__Proteobacteria", "c__Gammaproteobacteria", "o__Enterobacteriales", "f__Enterobacteriaceae", "g__", "s__"]}},{"id": "567669", "metadata": {"taxonomy": ["k__Bacteria", "p__Actinobacteria", "c__Actinobacteria", "o__Actinomycetales", "f__Micrococcaceae", "g__Kocuria", "s__rhizophila"]}},{"id": "979268", "metadata": {"taxonomy": ["k__Bacteria", "p__Bacteroidetes", "c__Cytophagia", "o__Cytophagales", "f__Cytophagaceae", "g__Hymenobacter", "s__"]}},{"id": "793941", "metadata": {"taxonomy": ["k__Bacteria", "p__Firmicutes", "c__Bacilli", "o__Bacillales", "f__Paenibacillaceae", "g__Brevibacillus", "s__reuszeri"]}},{"id": "272839", "metadata": {"taxonomy": ["k__Bacteria", "p__Firmicutes", "c__Bacilli", "o__Bacillales", "f__Thermoactinomycetaceae", "g__", "s__"]}},{"id": "876714", "metadata": {"taxonomy": ["k__Bacteria", "p__Proteobacteria", "c__Gammaproteobacteria", "o__Pseudomonadales", "f__Pseudomonadaceae", "g__Pseudomonas", "s__"]}},{"id": "146935", "metadata": {"taxonomy": ["k__Bacteria", "p__Firmicutes", "c__Bacilli", "o__Lactobacillales", "f__Lactobacillaceae", "g__Lactobacillus", "s__"]}},{"id": "958496", "metadata": {"taxonomy": ["k__Bacteria", "p__Firmicutes", "c__Bacilli", "o__Lactobacillales", "f__Lactobacillaceae", "g__Lactobacillus", "s__"]}},{"id": "4376233", "metadata": {"taxonomy": ["k__Bacteria", "p__Proteobacteria", "c__Gammaproteobacteria", "o__Pseudomonadales", "f__Moraxellaceae", "g__Acinetobacter", "s__"]}},{"id": "552376", "metadata": {"taxonomy": ["k__Bacteria", "p__Proteobacteria", "c__Gammaproteobacteria", "o__Enterobacteriales", "f__Enterobacteriaceae", "g__Escherichia", "s__coli"]}},{"id": "526614", "metadata": {"taxonomy": ["k__Bacteria", "p__Proteobacteria", "c__Betaproteobacteria", "o__Burkholderiales", "f__Alcaligenaceae", "g__", "s__"]}},{"id": "207124", "metadata": {"taxonomy": ["k__Bacteria", "p__Actinobacteria", "c__Acidimicrobiia", "o__Acidimicrobiales", "f__", "g__", "s__"]}},{"id": "301883", "metadata": {"taxonomy": ["k__Bacteria", "p__Firmicutes", "c__Bacilli", "o__Lactobacillales", "f__Lactobacillaceae", "g__Lactobacillus", "s__agilis"]}},{"id": "656517", "metadata": {"taxonomy": ["k__Bacteria", "p__Proteobacteria", "c__Gammaproteobacteria", "o__Enterobacteriales", "f__Enterobacteriaceae", "g__Erwinia", "s__"]}},{"id": "550333", "metadata": {"taxonomy": ["k__Bacteria", "p__Proteobacteria", "c__Gammaproteobacteria", "o__Pseudomonadales", "f__Pseudomonadaceae", "g__", "s__"]}},{"id": "955052", "metadata": {"taxonomy": ["k__Bacteria", "p__Firmicutes", "c__Bacilli", "o__Lactobacillales", "f__Lactobacillaceae", "g__Lactobacillus", "s__ruminis"]}},{"id": "849030", "metadata": {"taxonomy": ["k__Bacteria", "p__Actinobacteria", "c__Actinobacteria", "o__Actinomycetales", "f__Brevibacteriaceae", "g__Brevibacterium", "s__"]}},{"id": "585419", "metadata": {"taxonomy": ["k__Bacteria", "p__Firmicutes", "c__Clostridia", "o__Clostridiales", "f__Veillonellaceae", "g__Veillonella", "s__dispar"]}},{"id": "711526", "metadata": {"taxonomy": ["k__Bacteria", "p__Actinobacteria", "c__Actinobacteria", "o__Actinomycetales", "f__Micrococcaceae", "g__Microbispora", "s__rosea"]}},{"id": "866365", "metadata": {"taxonomy": ["k__Bacteria", "p__Proteobacteria", "c__Alphaproteobacteria", "o__Caulobacterales", "f__Caulobacteraceae", "g__", "s__"]}},{"id": "287984", "metadata": {"taxonomy": ["k__Bacteria", "p__Proteobacteria", "c__Betaproteobacteria", "o__Burkholderiales", "f__Burkholderiaceae", "g__Pandoraea", "s__"]}},{"id": "132041", "metadata": {"taxonomy": ["k__Bacteria", "p__Actinobacteria", "c__Actinobacteria", "o__Bifidobacteriales", "f__Bifidobacteriaceae", "g__Bifidobacterium", "s__"]}},{"id": "136015", "metadata": {"taxonomy": ["k__Bacteria", "p__Proteobacteria", "c__Betaproteobacteria", "o__Burkholderiales", "f__Comamonadaceae", "g__Delftia", "s__"]}},{"id": "620087", "metadata": {"taxonomy": ["k__Bacteria", "p__Firmicutes", "c__Bacilli", "o__Bacillales", "f__Staphylococcaceae", "g__Staphylococcus", "s__"]}},{"id": "539915", "metadata": {"taxonomy": ["k__Bacteria", "p__Proteobacteria", "c__Betaproteobacteria", "o__Burkholderiales", "f__Oxalobacteraceae", "g__Janthinobacterium", "s__"]}},{"id": "1108638", "metadata": {"taxonomy": ["k__Bacteria", "p__Actinobacteria", "c__Actinobacteria", "o__Actinomycetales", "f__Actinomycetaceae", "g__Actinomyces", "s__"]}},{"id": "299576", "metadata": {"taxonomy": ["k__Bacteria", "p__Actinobacteria", "c__Actinobacteria", "o__Actinomycetales", "f__Corynebacteriaceae", "g__Corynebacterium", "s__"]}},{"id": "648854", "metadata": {"taxonomy": ["k__Bacteria", "p__Firmicutes", "c__Bacilli", "o__Bacillales", "f__Planococcaceae", "g__Sporosarcina", "s__"]}},{"id": "131660", "metadata": {"taxonomy": ["k__Bacteria", "p__Firmicutes", "c__Bacilli", "o__Lactobacillales", "f__Lactobacillaceae", "g__Lactobacillus", "s__"]}},{"id": "831098", "metadata": {"taxonomy": ["k__Bacteria", "p__Proteobacteria", "c__Alphaproteobacteria", "o__Rhodobacterales", "f__Rhodobacteraceae"]}},{"id": "1049961", "metadata": {"taxonomy": ["k__Bacteria", "p__Firmicutes", "c__Bacilli", "o__Bacillales", "f__Thermoactinomycetaceae", "g__", "s__"]}},{"id": "28246", "metadata": {"taxonomy": ["k__Bacteria", "p__Actinobacteria", "c__Actinobacteria", "o__Actinomycetales", "f__Corynebacteriaceae", "g__Corynebacterium", "s__"]}},{"id": "31171", "metadata": {"taxonomy": ["k__Bacteria", "p__Firmicutes", "c__Bacilli", "o__Lactobacillales", "f__Lactobacillaceae", "g__Lactobacillus", "s__"]}},{"id": "788632", "metadata": {"taxonomy": ["k__Bacteria", "p__Proteobacteria", "c__Betaproteobacteria", "o__Methylophilales", "f__Methylophilaceae", "g__Methylotenera", "s__mobilis"]}},{"id": "615907", "metadata": {"taxonomy": ["k__Bacteria", "p__Acidobacteria", "c__Acidobacteriia", "o__Acidobacteriales", "f__Koribacteraceae", "g__Candidatus Koribacter", "s__"]}},{"id": "4321652", "metadata": {"taxonomy": ["k__Bacteria", "p__Proteobacteria", "c__Alphaproteobacteria", "o__Rhizobiales", "f__Phyllobacteriaceae"]}},{"id": "547232", "metadata": {"taxonomy": ["k__Bacteria", "p__Actinobacteria", "c__Actinobacteria", "o__Actinomycetales", "f__Nocardiaceae", "g__Rhodococcus", "s__fascians"]}},{"id": "3385021", "metadata": {"taxonomy": ["k__Bacteria", "p__Firmicutes", "c__Bacilli", "o__Bacillales", "f__Staphylococcaceae", "g__Staphylococcus", "s__"]}},{"id": "139279", "metadata": {"taxonomy": ["k__Bacteria", "p__Actinobacteria", "c__Actinobacteria", "o__Actinomycetales", "f__Micrococcaceae", "g__", "s__"]}},{"id": "1034564", "metadata": {"taxonomy": ["k__Bacteria", "p__Bacteroidetes", "c__Flavobacteriia", "o__Flavobacteriales", "f__[Weeksellaceae]", "g__Chryseobacterium", "s__"]}},{"id": "4290143", "metadata": {"taxonomy": ["k__Bacteria", "p__Firmicutes", "c__Bacilli", "o__Lactobacillales", "f__Streptococcaceae", "g__Streptococcus", "s__"]}},{"id": "4290144", "metadata": {"taxonomy": ["k__Bacteria", "p__Firmicutes", "c__Bacilli", "o__Lactobacillales", "f__Enterococcaceae", "g__Enterococcus", "s__cecorum"]}},{"id": "699950", "metadata": {"taxonomy": ["k__Bacteria", "p__Actinobacteria", "c__Actinobacteria", "o__Actinomycetales", "f__Corynebacteriaceae", "g__Corynebacterium", "s__"]}},{"id": "956982", "metadata": {"taxonomy": ["k__Bacteria", "p__Bacteroidetes", "c__Bacteroidia", "o__Bacteroidales", "f__[Paraprevotellaceae]", "g__[Prevotella]", "s__"]}},{"id": "354798", "metadata": {"taxonomy": ["k__Bacteria", "p__Firmicutes", "c__Clostridia", "o__Clostridiales", "f__Clostridiaceae", "g__Clostridium", "s__"]}},{"id": "590099", "metadata": {"taxonomy": ["k__Bacteria", "p__Proteobacteria", "c__Alphaproteobacteria", "o__Sphingomonadales", "f__Sphingomonadaceae", "g__Sphingomonas", "s__"]}},{"id": "705612", "metadata": {"taxonomy": ["k__Bacteria", "p__Firmicutes", "c__Bacilli", "o__Bacillales", "f__Staphylococcaceae", "g__Staphylococcus", "s__"]}},{"id": "580578", "metadata": {"taxonomy": ["k__Bacteria", "p__Proteobacteria", "c__Betaproteobacteria", "o__Burkholderiales", "f__Comamonadaceae", "g__Delftia", "s__"]}},{"id": "1039477", "metadata": {"taxonomy": ["k__Bacteria", "p__Firmicutes", "c__Bacilli", "o__Bacillales", "f__Staphylococcaceae", "g__Staphylococcus", "s__"]}},{"id": "145801", "metadata": {"taxonomy": ["k__Bacteria", "p__Firmicutes", "c__Erysipelotrichi", "o__Erysipelotrichales", "f__Erysipelotrichaceae", "g__", "s__"]}},{"id": "286874", "metadata": {"taxonomy": ["k__Bacteria", "p__Proteobacteria", "c__Betaproteobacteria", "o__Burkholderiales", "f__Comamonadaceae", "g__", "s__"]}},{"id": "832674", "metadata": {"taxonomy": ["k__Bacteria", "p__Proteobacteria", "c__Betaproteobacteria", "o__Burkholderiales", "f__Oxalobacteraceae", "g__", "s__"]}},{"id": "279948", "metadata": {"taxonomy": ["k__Bacteria", "p__Proteobacteria", "c__Gammaproteobacteria", "o__Pseudomonadales", "f__Pseudomonadaceae", "g__Pseudomonas", "s__"]}},{"id": "994357", "metadata": {"taxonomy": ["k__Bacteria", "p__Firmicutes", "c__Clostridia", "o__Clostridiales", "f__[Mogibacteriaceae]", "g__Mogibacterium", "s__"]}},{"id": "663969", "metadata": {"taxonomy": ["k__Bacteria", "p__Firmicutes", "c__Bacilli", "o__Lactobacillales", "f__Leuconostocaceae", "g__", "s__"]}},{"id": "4313650", "metadata": {"taxonomy": ["k__Bacteria", "p__Proteobacteria", "c__Betaproteobacteria", "o__Burkholderiales", "f__Oxalobacteraceae", "g__", "s__"]}},{"id": "344394", "metadata": {"taxonomy": ["k__Bacteria", "p__Firmicutes", "c__Clostridia", "o__Clostridiales", "f__Peptostreptococcaceae", "g__", "s__"]}},{"id": "326605", "metadata": {"taxonomy": ["k__Bacteria", "p__Proteobacteria", "c__Gammaproteobacteria", "o__Pseudomonadales", "f__Pseudomonadaceae", "g__Pseudomonas"]}},{"id": "817982", "metadata": {"taxonomy": ["k__Bacteria", "p__Proteobacteria", "c__Alphaproteobacteria", "o__Sphingomonadales", "f__Sphingomonadaceae", "g__Sphingomonas", "s__yabuuchiae"]}},{"id": "533198", "metadata": {"taxonomy": ["k__Bacteria", "p__Proteobacteria", "c__Betaproteobacteria", "o__Burkholderiales", "f__Oxalobacteraceae", "g__", "s__"]}},{"id": "1099914", "metadata": {"taxonomy": ["k__Bacteria", "p__Firmicutes", "c__Clostridia", "o__Clostridiales", "f__[Tissierellaceae]", "g__Peptoniphilus", "s__"]}},{"id": "250626", "metadata": {"taxonomy": ["k__Bacteria", "p__Proteobacteria", "c__Gammaproteobacteria", "o__Xanthomonadales", "f__Xanthomonadaceae", "g__Luteibacter", "s__rhizovicinus"]}},{"id": "1722623", "metadata": {"taxonomy": ["k__Bacteria", "p__Firmicutes", "c__Bacilli", "o__Lactobacillales", "f__Lactobacillaceae", "g__Lactobacillus", "s__"]}},{"id": "1066410", "metadata": {"taxonomy": ["k__Bacteria", "p__Actinobacteria", "c__Actinobacteria", "o__Actinomycetales", "f__Actinomycetaceae", "g__Actinomyces", "s__"]}},{"id": "406064", "metadata": {"taxonomy": ["k__Bacteria", "p__Actinobacteria", "c__Actinobacteria", "o__Actinomycetales", "f__Corynebacteriaceae", "g__Corynebacterium", "s__"]}},{"id": "4296366", "metadata": {"taxonomy": ["k__Bacteria", "p__Firmicutes", "c__Bacilli", "o__Bacillales", "f__Planococcaceae", "g__Lysinibacillus"]}},{"id": "1048194", "metadata": {"taxonomy": ["k__Bacteria", "p__Actinobacteria", "c__Actinobacteria", "o__Actinomycetales", "f__Pseudonocardiaceae", "g__Actinomycetospora", "s__"]}},{"id": "730049", "metadata": {"taxonomy": ["k__Bacteria", "p__Firmicutes", "c__Bacilli", "o__Bacillales", "f__Staphylococcaceae", "g__Staphylococcus", "s__"]}},{"id": "4481861", "metadata": {"taxonomy": ["k__Bacteria", "p__Actinobacteria", "c__Actinobacteria", "o__Bifidobacteriales", "f__Bifidobacteriaceae", "g__Bifidobacterium", "s__"]}},{"id": "1133016", "metadata": {"taxonomy": ["k__Bacteria", "p__Actinobacteria", "c__Actinobacteria", "o__Actinomycetales", "f__Pseudonocardiaceae", "g__Saccharopolyspora", "s__"]}},{"id": "334656", "metadata": {"taxonomy": ["k__Bacteria", "p__Firmicutes", "c__Bacilli", "o__Lactobacillales", "f__Enterococcaceae", "g__Enterococcus", "s__"]}},{"id": "167646", "metadata": {"taxonomy": ["k__Bacteria", "p__Firmicutes", "c__Clostridia", "o__Clostridiales", "f__Clostridiaceae", "g__", "s__"]}},{"id": "334555", "metadata": {"taxonomy": ["k__Bacteria", "p__Firmicutes", "c__Bacilli", "o__Bacillales", "f__Planococcaceae", "g__Rummeliibacillus", "s__"]}},{"id": "912640", "metadata": {"taxonomy": ["k__Bacteria", "p__Actinobacteria", "c__Actinobacteria", "o__Actinomycetales", "f__Brevibacteriaceae", "g__Brevibacterium", "s__paucivorans"]}},{"id": "806566", "metadata": {"taxonomy": ["k__Bacteria", "p__Proteobacteria", "c__Alphaproteobacteria", "o__Rhodobacterales", "f__Rhodobacteraceae", "g__Paracoccus", "s__"]}},{"id": "833317", "metadata": {"taxonomy": ["k__Bacteria", "p__Firmicutes", "c__Bacilli", "o__Bacillales", "f__Bacillaceae", "g__Bacillus", "s__"]}},{"id": "3061119", "metadata": {"taxonomy": ["k__Bacteria", "p__Proteobacteria", "c__Gammaproteobacteria", "o__Enterobacteriales", "f__Enterobacteriaceae", "g__", "s__"]}},{"id": "4299448", "metadata": {"taxonomy": ["k__Bacteria", "p__Proteobacteria", "c__Betaproteobacteria", "o__Neisseriales", "f__Neisseriaceae", "g__Neisseria", "s__"]}},{"id": "573179", "metadata": {"taxonomy": ["k__Bacteria", "p__Proteobacteria", "c__Gammaproteobacteria", "o__Vibrionales", "f__Vibrionaceae", "g__Vibrio", "s__rumoiensis"]}},{"id": "894007", "metadata": {"taxonomy": ["k__Bacteria", "p__Firmicutes", "c__Bacilli", "o__Lactobacillales", "f__Streptococcaceae", "g__Streptococcus", "s__"]}},{"id": "4315958", "metadata": {"taxonomy": ["k__Bacteria", "p__Firmicutes", "c__Bacilli", "o__Lactobacillales", "f__Streptococcaceae", "g__Streptococcus", "s__"]}},{"id": "160679", "metadata": {"taxonomy": ["k__Bacteria", "p__Actinobacteria", "c__Rubrobacteria", "o__Rubrobacterales", "f__Rubrobacteraceae", "g__Rubrobacter", "s__"]}},{"id": "101293", "metadata": {"taxonomy": ["k__Bacteria", "p__Bacteroidetes", "c__Flavobacteriia", "o__Flavobacteriales", "f__[Weeksellaceae]", "g__Chryseobacterium", "s__"]}},{"id": "573374", "metadata": {"taxonomy": ["k__Bacteria", "p__Bacteroidetes", "c__Bacteroidia", "o__Bacteroidales", "f__p-2534-18B5", "g__", "s__"]}},{"id": "306704", "metadata": {"taxonomy": ["k__Bacteria", "p__Firmicutes", "c__Clostridia", "o__Clostridiales", "f__Clostridiaceae"]}},{"id": "802048", "metadata": {"taxonomy": ["k__Bacteria", "p__Proteobacteria", "c__Gammaproteobacteria", "o__Alteromonadales", "f__[Chromatiaceae]", "g__Rheinheimera", "s__"]}},{"id": "903426", "metadata": {"taxonomy": ["k__Bacteria", "p__Actinobacteria", "c__Actinobacteria", "o__Actinomycetales", "f__Micrococcaceae", "g__Rothia", "s__mucilaginosa"]}},{"id": "836919", "metadata": {"taxonomy": ["k__Bacteria", "p__Proteobacteria", "c__Alphaproteobacteria", "o__Rickettsiales", "f__Rickettsiaceae", "g__Wolbachia", "s__Wolbachia endosymbiont of Chorthippus parallelus"]}},{"id": "376862", "metadata": {"taxonomy": ["k__Bacteria", "p__Firmicutes", "c__Clostridia", "o__Clostridiales", "f__Clostridiaceae", "g__Candidatus Arthromitus", "s__"]}},{"id": "4334055", "metadata": {"taxonomy": ["k__Bacteria", "p__Proteobacteria", "c__Gammaproteobacteria", "o__Pseudomonadales", "f__Moraxellaceae", "g__Acinetobacter", "s__johnsonii"]}},{"id": "325277", "metadata": {"taxonomy": ["k__Bacteria", "p__Actinobacteria", "c__Actinobacteria", "o__Actinomycetales", "f__Nocardioidaceae", "g__Nocardioides", "s__"]}},{"id": "632387", "metadata": {"taxonomy": ["k__Bacteria", "p__Proteobacteria", "c__Alphaproteobacteria", "o__Rhizobiales", "f__Hyphomicrobiaceae", "g__Devosia", "s__"]}},{"id": "627734", "metadata": {"taxonomy": ["k__Bacteria", "p__Proteobacteria", "c__Alphaproteobacteria", "o__Rhodobacterales", "f__Rhodobacteraceae", "g__Paracoccus", "s__"]}},{"id": "868045", "metadata": {"taxonomy": ["k__Bacteria", "p__Acidobacteria", "c__[Chloracidobacteria]", "o__RB41", "f__Ellin6075", "g__", "s__"]}},{"id": "191797", "metadata": {"taxonomy": ["k__Bacteria", "p__Firmicutes", "c__Clostridia", "o__Clostridiales", "f__Clostridiaceae", "g__", "s__"]}},{"id": "795075", "metadata": {"taxonomy": ["k__Bacteria", "p__Firmicutes", "c__Bacilli", "o__Bacillales", "f__Staphylococcaceae", "g__Staphylococcus", "s__"]}},{"id": "697063", "metadata": {"taxonomy": ["k__Bacteria", "p__Firmicutes", "c__Bacilli", "o__Lactobacillales", "f__Streptococcaceae", "g__Lactococcus", "s__"]}},{"id": "166064", "metadata": {"taxonomy": ["k__Bacteria", "p__Proteobacteria", "c__Betaproteobacteria", "o__Burkholderiales", "f__Oxalobacteraceae", "g__Janthinobacterium", "s__"]}},{"id": "171996", "metadata": {"taxonomy": ["k__Bacteria", "p__Proteobacteria", "c__Alphaproteobacteria", "o__Rhodobacterales", "f__Rhodobacteraceae", "g__Paracoccus", "s__aminovorans"]}},{"id": "534507", "metadata": {"taxonomy": ["k__Bacteria", "p__Actinobacteria", "c__Actinobacteria", "o__Actinomycetales", "f__Corynebacteriaceae", "g__Corynebacterium", "s__"]}},{"id": "1058950", "metadata": {"taxonomy": ["k__Bacteria", "p__Firmicutes", "c__Bacilli", "o__Bacillales", "f__Staphylococcaceae", "g__Staphylococcus", "s__"]}},{"id": "558132", "metadata": {"taxonomy": ["k__Bacteria", "p__Firmicutes", "c__Bacilli", "o__Bacillales", "f__Bacillaceae", "g__Bacillus", "s__"]}},{"id": "819301", "metadata": {"taxonomy": ["k__Bacteria", "p__Firmicutes", "c__Bacilli", "o__Lactobacillales", "f__Lactobacillaceae", "g__Lactobacillus", "s__"]}},{"id": "4378239", "metadata": {"taxonomy": ["k__Bacteria", "p__Actinobacteria", "c__Actinobacteria", "o__Actinomycetales", "f__Sanguibacteraceae", "g__Sanguibacter", "s__"]}},{"id": "1083037", "metadata": {"taxonomy": ["k__Bacteria", "p__Proteobacteria", "c__Gammaproteobacteria", "o__Pseudomonadales", "f__Moraxellaceae", "g__Moraxella", "s__"]}},{"id": "932477", "metadata": {"taxonomy": ["k__Bacteria", "p__Firmicutes", "c__Bacilli", "o__Bacillales"]}},{"id": "712971", "metadata": {"taxonomy": ["k__Bacteria", "p__Firmicutes", "c__Bacilli", "o__Lactobacillales", "f__Lactobacillaceae", "g__Lactobacillus", "s__"]}},{"id": "824723", "metadata": {"taxonomy": ["k__Bacteria", "p__Actinobacteria", "c__Actinobacteria", "o__Actinomycetales", "f__Micrococcaceae", "g__Arthrobacter", "s__"]}},{"id": "1105948", "metadata": {"taxonomy": ["k__Bacteria", "p__Proteobacteria", "c__Alphaproteobacteria", "o__Caulobacterales", "f__Caulobacteraceae", "g__", "s__"]}},{"id": "809188", "metadata": {"taxonomy": ["k__Bacteria", "p__Firmicutes", "c__Bacilli", "o__Bacillales", "f__Bacillaceae", "g__Bacillus", "s__clausii"]}},{"id": "4351472", "metadata": {"taxonomy": ["k__Bacteria", "p__Firmicutes", "c__Bacilli", "o__Lactobacillales", "f__Enterococcaceae", "g__Enterococcus", "s__"]}},{"id": "9562", "metadata": {"taxonomy": ["k__Bacteria", "p__Proteobacteria", "c__Gammaproteobacteria", "o__Pasteurellales", "f__Pasteurellaceae", "g__Haemophilus", "s__parainfluenzae"]}},{"id": "4462592", "metadata": {"taxonomy": ["k__Bacteria", "p__Proteobacteria", "c__Alphaproteobacteria", "o__Rhizobiales", "f__Hyphomicrobiaceae", "g__Devosia", "s__"]}},{"id": "538967", "metadata": {"taxonomy": ["k__Bacteria", "p__Firmicutes", "c__Bacilli", "o__Lactobacillales", "f__Lactobacillaceae", "g__Lactobacillus", "s__"]}},{"id": "838066", "metadata": {"taxonomy": ["k__Bacteria", "p__Proteobacteria", "c__Gammaproteobacteria", "o__Legionellales", "f__Legionellaceae", "g__Legionella", "s__"]}},{"id": "4332665", "metadata": {"taxonomy": ["k__Bacteria", "p__Actinobacteria", "c__Actinobacteria", "o__Actinomycetales", "f__Sporichthyaceae", "g__", "s__"]}},{"id": "752354", "metadata": {"taxonomy": ["k__Bacteria", "p__Firmicutes", "c__Clostridia", "o__Clostridiales", "f__Lachnospiraceae", "g__Coprococcus", "s__"]}},{"id": "714231", "metadata": {"taxonomy": ["k__Bacteria", "p__Proteobacteria", "c__Gammaproteobacteria", "o__Xanthomonadales", "f__Xanthomonadaceae", "g__Luteibacter", "s__rhizovicinus"]}},{"id": "60591", "metadata": {"taxonomy": ["k__Bacteria", "p__Elusimicrobia", "c__Elusimicrobia", "o__Elusimicrobiales", "f__", "g__", "s__"]}},{"id": "530164", "metadata": {"taxonomy": ["k__Bacteria", "p__Bacteroidetes", "c__Bacteroidia", "o__Bacteroidales", "f__Porphyromonadaceae", "g__Porphyromonas", "s__"]}},{"id": "1043678", "metadata": {"taxonomy": ["k__Bacteria", "p__Actinobacteria", "c__Actinobacteria", "o__Actinomycetales", "f__Corynebacteriaceae", "g__Corynebacterium", "s__"]}},{"id": "249492", "metadata": {"taxonomy": ["k__Bacteria", "p__Firmicutes", "c__Bacilli", "o__Lactobacillales", "f__Enterococcaceae", "g__Vagococcus", "s__"]}},{"id": "347714", "metadata": {"taxonomy": ["k__Bacteria", "p__Firmicutes", "c__Clostridia", "o__Clostridiales", "f__Peptostreptococcaceae", "g__", "s__"]}},{"id": "84709", "metadata": {"taxonomy": ["k__Bacteria", "p__Firmicutes", "c__Bacilli", "o__Lactobacillales", "f__Lactobacillaceae", "g__Lactobacillus", "s__"]}},{"id": "1003653", "metadata": {"taxonomy": ["k__Bacteria", "p__Firmicutes", "c__Bacilli", "o__Bacillales", "f__Staphylococcaceae", "g__Staphylococcus", "s__"]}},{"id": "875049", "metadata": {"taxonomy": ["k__Bacteria", "p__Actinobacteria", "c__Actinobacteria", "o__Actinomycetales", "f__Nocardioidaceae", "g__", "s__"]}},{"id": "534898", "metadata": {"taxonomy": ["k__Bacteria", "p__Proteobacteria", "c__Gammaproteobacteria", "o__Enterobacteriales", "f__Enterobacteriaceae", "g__Escherichia", "s__coli"]}},{"id": "238051", "metadata": {"taxonomy": ["k__Bacteria", "p__Firmicutes", "c__Bacilli", "o__Bacillales", "f__Bacillaceae", "g__Bacillus", "s__"]}},{"id": "976010", "metadata": {"taxonomy": ["k__Bacteria", "p__Firmicutes", "c__Bacilli", "o__Bacillales", "f__Staphylococcaceae", "g__Staphylococcus"]}},{"id": "132873", "metadata": {"taxonomy": ["k__Bacteria", "p__Firmicutes", "c__Bacilli", "o__Lactobacillales", "f__Lactobacillaceae", "g__Lactobacillus", "s__"]}},{"id": "343284", "metadata": {"taxonomy": ["k__Bacteria", "p__Proteobacteria", "c__Betaproteobacteria", "o__Burkholderiales", "f__Comamonadaceae", "g__", "s__"]}},{"id": "226450", "metadata": {"taxonomy": ["k__Bacteria", "p__Proteobacteria", "c__Betaproteobacteria", "o__Neisseriales", "f__Neisseriaceae"]}},{"id": "463361", "metadata": {"taxonomy": ["k__Bacteria", "p__Firmicutes", "c__Bacilli", "o__Lactobacillales", "f__Lactobacillaceae", "g__Lactobacillus", "s__"]}},{"id": "325708", "metadata": {"taxonomy": ["k__Bacteria", "p__Proteobacteria", "c__Alphaproteobacteria", "o__Rhodospirillales", "f__Acetobacteraceae", "g__", "s__"]}},{"id": "1029165", "metadata": {"taxonomy": ["k__Bacteria", "p__Firmicutes", "c__Clostridia", "o__Clostridiales", "f__[Tissierellaceae]", "g__Anaerococcus", "s__"]}},{"id": "979259", "metadata": {"taxonomy": ["k__Bacteria", "p__Fusobacteria", "c__Fusobacteriia", "o__Fusobacteriales", "f__Leptotrichiaceae", "g__Leptotrichia", "s__"]}},{"id": "584241", "metadata": {"taxonomy": ["k__Bacteria", "p__Firmicutes", "c__Bacilli", "o__Lactobacillales", "f__Enterococcaceae", "g__Enterococcus", "s__"]}},{"id": "156986", "metadata": {"taxonomy": ["k__Bacteria", "p__Proteobacteria", "c__Gammaproteobacteria", "o__Xanthomonadales", "f__Sinobacteraceae", "g__", "s__"]}},{"id": "849118", "metadata": {"taxonomy": ["k__Bacteria", "p__Proteobacteria", "c__Alphaproteobacteria", "o__Rhizobiales", "f__Hyphomicrobiaceae", "g__Devosia", "s__"]}},{"id": "549756", "metadata": {"taxonomy": ["k__Bacteria", "p__Firmicutes", "c__Bacilli", "o__Lactobacillales", "f__Lactobacillaceae", "g__Lactobacillus", "s__"]}},{"id": "250780", "metadata": {"taxonomy": ["k__Bacteria", "p__Proteobacteria", "c__Betaproteobacteria", "o__Rhodocyclales", "f__Rhodocyclaceae"]}},{"id": "4363681", "metadata": {"taxonomy": ["k__Bacteria", "p__Actinobacteria", "c__Actinobacteria", "o__Actinomycetales", "f__Corynebacteriaceae", "g__Corynebacterium", "s__"]}},{"id": "136507", "metadata": {"taxonomy": ["k__Bacteria", "p__Firmicutes", "c__Clostridia", "o__Clostridiales", "f__Lachnospiraceae", "g__[Ruminococcus]", "s__"]}},{"id": "4407197", "metadata": {"taxonomy": ["k__Bacteria", "p__Firmicutes", "c__Bacilli", "o__Lactobacillales", "f__Enterococcaceae", "g__Enterococcus", "s__cecorum"]}},{"id": "574032", "metadata": {"taxonomy": ["k__Bacteria", "p__Actinobacteria", "c__Thermoleophilia", "o__Solirubrobacterales", "f__Conexibacteraceae", "g__Conexibacter", "s__"]}},{"id": "59566", "metadata": {"taxonomy": ["k__Bacteria", "p__Firmicutes", "c__Bacilli", "o__Lactobacillales", "f__Streptococcaceae", "g__Streptococcus", "s__"]}},{"id": "141145", "metadata": {"taxonomy": ["k__Bacteria", "p__Proteobacteria", "c__Gammaproteobacteria", "o__Enterobacteriales", "f__Enterobacteriaceae", "g__", "s__"]}},{"id": "927402", "metadata": {"taxonomy": ["k__Bacteria", "p__Firmicutes", "c__Bacilli", "o__Lactobacillales", "f__Streptococcaceae", "g__Streptococcus", "s__"]}},{"id": "271644", "metadata": {"taxonomy": ["k__Bacteria", "p__Actinobacteria", "c__Actinobacteria", "o__Actinomycetales", "f__Micrococcaceae", "g__Kocuria", "s__rhizophila"]}},{"id": "2148356", "metadata": {"taxonomy": ["k__Bacteria", "p__Proteobacteria", "c__Gammaproteobacteria", "o__Aeromonadales", "f__Aeromonadaceae", "g__", "s__"]}},{"id": "17976", "metadata": {"taxonomy": ["k__Bacteria", "p__Firmicutes", "c__Bacilli", "o__Lactobacillales", "f__Enterococcaceae", "g__Enterococcus", "s__cecorum"]}},{"id": "1705765", "metadata": {"taxonomy": ["k__Bacteria", "p__Proteobacteria", "c__Betaproteobacteria", "o__Burkholderiales", "f__Oxalobacteraceae", "g__Janthinobacterium", "s__"]}},{"id": "981957", "metadata": {"taxonomy": ["k__Bacteria", "p__Proteobacteria", "c__Betaproteobacteria", "o__Neisseriales", "f__Neisseriaceae", "g__Neisseria", "s__subflava"]}},{"id": "158804", "metadata": {"taxonomy": ["k__Bacteria", "p__Actinobacteria", "c__Actinobacteria", "o__Actinomycetales", "f__Nocardioidaceae", "g__", "s__"]}},{"id": "525391", "metadata": {"taxonomy": ["k__Bacteria", "p__Firmicutes", "c__Bacilli", "o__Lactobacillales", "f__Streptococcaceae", "g__", "s__"]}},{"id": "83763", "metadata": {"taxonomy": ["k__Bacteria", "p__Firmicutes", "c__Bacilli", "o__Lactobacillales", "f__Carnobacteriaceae", "g__Carnobacterium", "s__"]}},{"id": "4336330", "metadata": {"taxonomy": ["k__Bacteria", "p__Proteobacteria", "c__Gammaproteobacteria", "o__Xanthomonadales", "f__Xanthomonadaceae", "g__Xanthomonas", "s__"]}},{"id": "815480", "metadata": {"taxonomy": ["k__Bacteria", "p__Proteobacteria", "c__Gammaproteobacteria", "o__Xanthomonadales", "f__Xanthomonadaceae", "g__", "s__"]}},{"id": "263248", "metadata": {"taxonomy": ["k__Bacteria", "p__Firmicutes", "c__Clostridia", "o__Clostridiales", "f__Clostridiaceae"]}},{"id": "898871", "metadata": {"taxonomy": ["k__Bacteria", "p__Firmicutes", "c__Bacilli", "o__Bacillales", "f__Staphylococcaceae", "g__Staphylococcus", "s__"]}},{"id": "4436051", "metadata": {"taxonomy": ["k__Bacteria", "p__Firmicutes", "c__Bacilli", "o__Lactobacillales", "f__Lactobacillaceae", "g__Lactobacillus", "s__"]}},{"id": "4397708", "metadata": {"taxonomy": ["k__Bacteria", "p__Firmicutes", "c__Bacilli", "o__Lactobacillales", "f__Lactobacillaceae"]}},{"id": "202131", "metadata": {"taxonomy": ["k__Bacteria", "p__Firmicutes", "c__Bacilli", "o__Lactobacillales", "f__Lactobacillaceae", "g__Lactobacillus", "s__"]}},{"id": "512148", "metadata": {"taxonomy": ["k__Bacteria", "p__Actinobacteria", "c__Thermoleophilia", "o__Solirubrobacterales", "f__", "g__", "s__"]}},{"id": "447062", "metadata": {"taxonomy": ["k__Bacteria", "p__Bacteroidetes", "c__Flavobacteriia", "o__Flavobacteriales", "f__[Weeksellaceae]", "g__Chryseobacterium", "s__"]}},{"id": "370190", "metadata": {"taxonomy": ["k__Bacteria", "p__Firmicutes", "c__Clostridia", "o__Clostridiales"]}},{"id": "338142", "metadata": {"taxonomy": ["k__Bacteria", "p__Proteobacteria", "c__Betaproteobacteria", "o__Burkholderiales", "f__Oxalobacteraceae", "g__Ralstonia", "s__"]}},{"id": "851073", "metadata": {"taxonomy": ["k__Bacteria", "p__Actinobacteria", "c__Actinobacteria", "o__Actinomycetales", "f__Dermabacteraceae", "g__Brachybacterium", "s__conglomeratum"]}},{"id": "14535", "metadata": {"taxonomy": ["k__Bacteria", "p__Firmicutes", "c__Bacilli", "o__Bacillales", "f__Bacillaceae", "g__Geobacillus", "s__"]}},{"id": "342723", "metadata": {"taxonomy": ["k__Bacteria", "p__Firmicutes", "c__Bacilli", "o__Bacillales", "f__Bacillaceae", "g__Bacillus", "s__firmus"]}},{"id": "279402", "metadata": {"taxonomy": ["k__Bacteria", "p__Bacteroidetes", "c__Sphingobacteriia", "o__Sphingobacteriales", "f__Sphingobacteriaceae", "g__", "s__"]}},{"id": "196346", "metadata": {"taxonomy": ["k__Bacteria", "p__Firmicutes", "c__Clostridia", "o__Clostridiales", "f__Clostridiaceae", "g__", "s__"]}},{"id": "519290", "metadata": {"taxonomy": ["k__Bacteria", "p__Actinobacteria", "c__Actinobacteria", "o__Bifidobacteriales", "f__Bifidobacteriaceae", "g__Bifidobacterium", "s__"]}},{"id": "143462", "metadata": {"taxonomy": ["k__Bacteria", "p__Proteobacteria", "c__Gammaproteobacteria", "o__Alteromonadales", "f__[Chromatiaceae]", "g__", "s__"]}},{"id": "196391", "metadata": {"taxonomy": ["k__Bacteria", "p__Firmicutes", "c__Clostridia", "o__Clostridiales", "f__Clostridiaceae"]}},{"id": "1084417", "metadata": {"taxonomy": ["k__Bacteria", "p__Proteobacteria", "c__Betaproteobacteria", "o__Burkholderiales", "f__Burkholderiaceae", "g__Lautropia", "s__"]}},{"id": "355089", "metadata": {"taxonomy": ["k__Bacteria", "p__Firmicutes", "c__Bacilli", "o__Lactobacillales", "f__Lactobacillaceae", "g__Lactobacillus", "s__"]}},{"id": "332471", "metadata": {"taxonomy": ["k__Bacteria", "p__Firmicutes", "c__Bacilli", "o__Bacillales", "f__Bacillaceae", "g__Bacillus", "s__"]}},{"id": "283765", "metadata": {"taxonomy": ["k__Bacteria", "p__Actinobacteria", "c__Actinobacteria", "o__Actinomycetales", "f__Micrococcaceae", "g__Kocuria", "s__rhizophila"]}},{"id": "322130", "metadata": {"taxonomy": ["k__Bacteria", "p__Firmicutes", "c__Clostridia", "o__Clostridiales", "f__Clostridiaceae", "g__Clostridium", "s__"]}},{"id": "2300392", "metadata": {"taxonomy": ["k__Bacteria", "p__Proteobacteria", "c__Alphaproteobacteria", "o__Rhizobiales", "f__Bradyrhizobiaceae", "g__Balneimonas", "s__"]}},{"id": "291421", "metadata": {"taxonomy": ["k__Bacteria", "p__Proteobacteria", "c__Betaproteobacteria", "o__Burkholderiales", "f__Comamonadaceae", "g__Comamonas", "s__"]}},{"id": "659413", "metadata": {"taxonomy": ["k__Bacteria", "p__Actinobacteria", "c__Actinobacteria", "o__Actinomycetales", "f__Actinopolysporaceae", "g__Actinopolyspora", "s__"]}},{"id": "331980", "metadata": {"taxonomy": ["k__Bacteria", "p__Proteobacteria", "c__Deltaproteobacteria", "o__Myxococcales", "f__", "g__", "s__"]}},{"id": "103628", "metadata": {"taxonomy": ["k__Bacteria", "p__Actinobacteria", "c__Actinobacteria", "o__Actinomycetales", "f__Microbacteriaceae", "g__Microbacterium", "s__"]}},{"id": "4069606", "metadata": {"taxonomy": ["k__Bacteria", "p__Actinobacteria", "c__Actinobacteria", "o__Actinomycetales", "f__Propionibacteriaceae", "g__Propionibacterium", "s__acnes"]}},{"id": "590554", "metadata": {"taxonomy": ["k__Bacteria", "p__Firmicutes", "c__Bacilli", "o__Bacillales", "f__Planococcaceae", "g__Rummeliibacillus", "s__"]}},{"id": "1060029", "metadata": {"taxonomy": ["k__Bacteria", "p__Actinobacteria", "c__Actinobacteria", "o__Actinomycetales", "f__Corynebacteriaceae", "g__Corynebacterium", "s__"]}},{"id": "4330813", "metadata": {"taxonomy": ["k__Bacteria", "p__Firmicutes", "c__Bacilli", "o__Lactobacillales", "f__Lactobacillaceae", "g__Lactobacillus", "s__"]}},{"id": "881104", "metadata": {"taxonomy": ["k__Bacteria", "p__Proteobacteria", "c__Gammaproteobacteria", "o__Legionellales", "f__Legionellaceae", "g__Legionella", "s__"]}},{"id": "523025", "metadata": {"taxonomy": ["k__Bacteria", "p__Firmicutes", "c__Bacilli", "o__Lactobacillales", "f__Streptococcaceae", "g__Streptococcus", "s__"]}},{"id": "4299526", "metadata": {"taxonomy": ["k__Bacteria", "p__Actinobacteria", "c__Actinobacteria", "o__Actinomycetales", "f__Actinomycetaceae", "g__Actinomyces", "s__"]}},{"id": "915452", "metadata": {"taxonomy": ["k__Bacteria", "p__Firmicutes", "c__Clostridia", "o__Clostridiales", "f__Veillonellaceae", "g__Veillonella", "s__"]}},{"id": "4478861", "metadata": {"taxonomy": ["k__Bacteria", "p__Proteobacteria", "c__Gammaproteobacteria", "o__Pseudomonadales", "f__Pseudomonadaceae", "g__Pseudomonas", "s__"]}},{"id": "563572", "metadata": {"taxonomy": ["k__Bacteria", "p__Firmicutes", "c__Clostridia", "o__Clostridiales", "f__Lachnospiraceae"]}},{"id": "1134896", "metadata": {"taxonomy": ["k__Bacteria", "p__Actinobacteria", "c__Actinobacteria", "o__Actinomycetales", "f__Brevibacteriaceae", "g__Brevibacterium", "s__"]}},{"id": "2445338", "metadata": {"taxonomy": ["k__Bacteria", "p__Proteobacteria", "c__Gammaproteobacteria", "o__Enterobacteriales", "f__Enterobacteriaceae", "g__", "s__"]}},{"id": "1073436", "metadata": {"taxonomy": ["k__Bacteria", "p__Firmicutes", "c__Bacilli", "o__Bacillales", "f__Staphylococcaceae", "g__Staphylococcus", "s__"]}},{"id": "86061", "metadata": {"taxonomy": ["k__Bacteria", "p__Actinobacteria", "c__Actinobacteria", "o__Actinomycetales", "f__Corynebacteriaceae", "g__Corynebacterium", "s__"]}},{"id": "975306", "metadata": {"taxonomy": ["k__Bacteria", "p__Firmicutes", "c__Clostridia", "o__Clostridiales", "f__", "g__", "s__"]}},{"id": "4423360", "metadata": {"taxonomy": ["k__Bacteria", "p__Proteobacteria", "c__Gammaproteobacteria", "o__Xanthomonadales", "f__Xanthomonadaceae", "g__Stenotrophomonas"]}},{"id": "2281837", "metadata": {"taxonomy": ["k__Bacteria", "p__Proteobacteria", "c__Gammaproteobacteria", "o__Enterobacteriales", "f__Enterobacteriaceae", "g__", "s__"]}},{"id": "881857", "metadata": {"taxonomy": ["k__Bacteria", "p__Firmicutes", "c__Bacilli", "o__Lactobacillales", "f__Streptococcaceae", "g__Streptococcus", "s__"]}},{"id": "543675", "metadata": {"taxonomy": ["k__Bacteria", "p__Actinobacteria", "c__Actinobacteria", "o__Actinomycetales", "f__Tsukamurellaceae", "g__Tsukamurella", "s__"]}},{"id": "303838", "metadata": {"taxonomy": ["k__Bacteria", "p__Firmicutes", "c__Bacilli", "o__Bacillales", "f__Bacillaceae", "g__Bacillus"]}},{"id": "292521", "metadata": {"taxonomy": ["k__Bacteria", "p__Actinobacteria", "c__Actinobacteria", "o__Bifidobacteriales", "f__Bifidobacteriaceae", "g__Bifidobacterium", "s__"]}},{"id": "880673", "metadata": {"taxonomy": ["k__Bacteria", "p__Planctomycetes", "c__Planctomycetia", "o__Gemmatales", "f__Isosphaeraceae", "g__", "s__"]}},{"id": "247639", "metadata": {"taxonomy": ["k__Bacteria", "p__Firmicutes", "c__Clostridia", "o__Clostridiales"]}},{"id": "697479", "metadata": {"taxonomy": ["k__Bacteria", "p__Proteobacteria", "c__Betaproteobacteria", "o__Burkholderiales", "f__Comamonadaceae", "g__Tepidimonas", "s__"]}},{"id": "813418", "metadata": {"taxonomy": ["k__Bacteria", "p__Proteobacteria", "c__Alphaproteobacteria", "o__Sphingomonadales", "f__Sphingomonadaceae", "g__Novosphingobium", "s__"]}},{"id": "151835", "metadata": {"taxonomy": ["k__Bacteria", "p__Proteobacteria", "c__Betaproteobacteria", "o__Burkholderiales", "f__Oxalobacteraceae", "g__", "s__"]}},{"id": "259094", "metadata": {"taxonomy": ["k__Bacteria", "p__Actinobacteria", "c__Actinobacteria", "o__Actinomycetales", "f__Frankiaceae", "g__", "s__"]}},{"id": "970318", "metadata": {"taxonomy": ["k__Bacteria", "p__Firmicutes", "c__Bacilli", "o__Bacillales", "f__Staphylococcaceae", "g__Jeotgalicoccus", "s__"]}},{"id": "3946926", "metadata": {"taxonomy": ["k__Bacteria", "p__Firmicutes", "c__Bacilli", "o__Lactobacillales", "f__Lactobacillaceae", "g__Lactobacillus", "s__"]}},{"id": "1082804", "metadata": {"taxonomy": ["k__Bacteria", "p__Firmicutes", "c__Bacilli", "o__Bacillales", "f__Staphylococcaceae", "g__Staphylococcus"]}},{"id": "560465", "metadata": {"taxonomy": ["k__Bacteria", "p__Proteobacteria", "c__Gammaproteobacteria", "o__Enterobacteriales", "f__Enterobacteriaceae", "g__", "s__"]}},{"id": "251702", "metadata": {"taxonomy": ["k__Bacteria", "p__Actinobacteria", "c__Coriobacteriia", "o__Coriobacteriales", "f__Coriobacteriaceae", "g__Atopobium", "s__"]}},{"id": "897002", "metadata": {"taxonomy": ["k__Bacteria", "p__Firmicutes", "c__Bacilli", "o__Lactobacillales", "f__Enterococcaceae", "g__Enterococcus"]}},{"id": "240173", "metadata": {"taxonomy": ["k__Bacteria", "p__Proteobacteria", "c__Alphaproteobacteria", "o__Sphingomonadales", "f__Sphingomonadaceae", "g__Sphingomonas", "s__"]}},{"id": "780650", "metadata": {"taxonomy": ["k__Bacteria", "p__Firmicutes", "c__Clostridia", "o__Clostridiales", "f__Clostridiaceae", "g__", "s__"]}},{"id": "292145", "metadata": {"taxonomy": ["k__Bacteria", "p__Firmicutes", "c__Clostridia", "o__Clostridiales", "f__Clostridiaceae", "g__Clostridium"]}},{"id": "536461", "metadata": {"taxonomy": ["k__Bacteria", "p__Proteobacteria", "c__Betaproteobacteria", "o__Burkholderiales", "f__Oxalobacteraceae", "g__", "s__"]}},{"id": "376876", "metadata": {"taxonomy": ["k__Bacteria", "p__Actinobacteria", "c__Actinobacteria", "o__Actinomycetales", "f__Corynebacteriaceae", "g__Corynebacterium", "s__"]}},{"id": "937813", "metadata": {"taxonomy": ["k__Bacteria", "p__Firmicutes", "c__Clostridia", "o__Clostridiales", "f__[Tissierellaceae]", "g__Anaerococcus", "s__"]}},{"id": "4378683", "metadata": {"taxonomy": ["k__Bacteria", "p__Firmicutes", "c__Clostridia", "o__Clostridiales", "f__Lachnospiraceae", "g__", "s__"]}},{"id": "1071808", "metadata": {"taxonomy": ["k__Bacteria", "p__Actinobacteria", "c__Actinobacteria", "o__Actinomycetales", "f__Corynebacteriaceae", "g__Corynebacterium", "s__"]}},{"id": "542066", "metadata": {"taxonomy": ["k__Bacteria", "p__Actinobacteria", "c__Actinobacteria", "o__Actinomycetales", "f__Micrococcaceae"]}},{"id": "16370", "metadata": {"taxonomy": ["k__Bacteria", "p__Firmicutes", "c__Bacilli", "o__Bacillales", "f__Listeriaceae"]}},{"id": "436998", "metadata": {"taxonomy": ["k__Bacteria", "p__Actinobacteria", "c__Actinobacteria", "o__Actinomycetales", "f__Corynebacteriaceae", "g__Corynebacterium", "s__"]}},{"id": "563086", "metadata": {"taxonomy": ["k__Bacteria", "p__Firmicutes", "c__Clostridia", "o__Clostridiales", "f__Lachnospiraceae", "g__[Ruminococcus]", "s__"]}},{"id": "809991", "metadata": {"taxonomy": ["k__Bacteria", "p__Firmicutes", "c__Bacilli", "o__Bacillales", "f__Staphylococcaceae", "g__Staphylococcus"]}},{"id": "898468", "metadata": {"taxonomy": ["k__Bacteria", "p__Actinobacteria", "c__Actinobacteria", "o__Actinomycetales", "f__Microbacteriaceae", "g__Leucobacter", "s__"]}},{"id": "888466", "metadata": {"taxonomy": ["k__Bacteria", "p__Actinobacteria", "c__Actinobacteria", "o__Actinomycetales", "f__Actinomycetaceae", "g__Actinomyces", "s__"]}},{"id": "128390", "metadata": {"taxonomy": ["k__Bacteria", "p__Actinobacteria", "c__Actinobacteria", "o__Actinomycetales", "f__Corynebacteriaceae", "g__Corynebacterium", "s__"]}},{"id": "130103", "metadata": {"taxonomy": ["k__Bacteria", "p__Firmicutes", "c__Clostridia", "o__Clostridiales", "f__Lachnospiraceae", "g__Dorea", "s__"]}},{"id": "874280", "metadata": {"taxonomy": ["k__Bacteria", "p__Firmicutes", "c__Bacilli", "o__Bacillales", "f__Staphylococcaceae", "g__Macrococcus", "s__caseolyticus"]}},{"id": "544847", "metadata": {"taxonomy": ["k__Bacteria", "p__Proteobacteria", "c__Gammaproteobacteria", "o__Xanthomonadales", "f__Xanthomonadaceae", "g__", "s__"]}},{"id": "1004540", "metadata": {"taxonomy": ["k__Bacteria", "p__Actinobacteria", "c__Actinobacteria", "o__Actinomycetales", "f__Microbacteriaceae", "g__Microbacterium", "s__"]}},{"id": "154003", "metadata": {"taxonomy": ["k__Bacteria", "p__Actinobacteria", "c__Actinobacteria", "o__Actinomycetales", "f__Microbacteriaceae", "g__Microbacterium", "s__"]}},{"id": "104694", "metadata": {"taxonomy": ["k__Bacteria", "p__Aquificae", "c__Aquificae", "o__Aquificales", "f__Aquificaceae", "g__", "s__"]}},{"id": "345362", "metadata": {"taxonomy": ["k__Bacteria", "p__Proteobacteria", "c__Gammaproteobacteria", "o__Enterobacteriales", "f__Enterobacteriaceae", "g__", "s__"]}},{"id": "929901", "metadata": {"taxonomy": ["k__Bacteria", "p__Actinobacteria", "c__Actinobacteria", "o__Actinomycetales", "f__Micrococcaceae", "g__Micrococcus", "s__"]}},{"id": "302932", "metadata": {"taxonomy": ["k__Bacteria", "p__Firmicutes", "c__Clostridia", "o__Clostridiales", "f__Clostridiaceae", "g__", "s__"]}},{"id": "1008902", "metadata": {"taxonomy": ["k__Bacteria", "p__Actinobacteria", "c__Actinobacteria", "o__Actinomycetales", "f__Propionibacteriaceae", "g__Propionibacterium", "s__acnes"]}},{"id": "556676", "metadata": {"taxonomy": ["k__Bacteria", "p__Actinobacteria", "c__Actinobacteria", "o__Actinomycetales", "f__Microbacteriaceae", "g__Microbacterium"]}},{"id": "106188", "metadata": {"taxonomy": ["k__Bacteria", "p__Proteobacteria", "c__Gammaproteobacteria", "o__Pasteurellales", "f__Pasteurellaceae", "g__Chelonobacter", "s__Taxon"]}},{"id": "290211", "metadata": {"taxonomy": ["k__Bacteria", "p__Firmicutes", "c__Clostridia", "o__Clostridiales", "f__Clostridiaceae", "g__", "s__"]}},{"id": "53098", "metadata": {"taxonomy": ["k__Bacteria", "p__Actinobacteria", "c__Actinobacteria", "o__Actinomycetales", "f__Propionibacteriaceae", "g__Propionibacterium", "s__acnes"]}},{"id": "3338600", "metadata": {"taxonomy": ["k__Bacteria", "p__Firmicutes", "c__Clostridia", "o__Clostridiales", "f__Peptostreptococcaceae", "g__", "s__"]}},{"id": "499035", "metadata": {"taxonomy": ["k__Bacteria", "p__Actinobacteria", "c__Actinobacteria", "o__Actinomycetales", "f__Corynebacteriaceae", "g__Corynebacterium", "s__"]}},{"id": "5740", "metadata": {"taxonomy": ["k__Bacteria", "p__Proteobacteria", "c__Alphaproteobacteria", "o__Rhodobacterales", "f__Rhodobacteraceae", "g__Paracoccus"]}},{"id": "236204", "metadata": {"taxonomy": ["k__Bacteria", "p__Proteobacteria", "c__Betaproteobacteria", "o__Burkholderiales", "f__Oxalobacteraceae", "g__", "s__"]}},{"id": "224155", "metadata": {"taxonomy": ["k__Bacteria", "p__Firmicutes", "c__Clostridia", "o__Clostridiales", "f__Clostridiaceae", "g__", "s__"]}},{"id": "531374", "metadata": {"taxonomy": ["k__Bacteria", "p__Firmicutes", "c__Clostridia", "o__Clostridiales", "f__Clostridiaceae", "g__", "s__"]}},{"id": "970138", "metadata": {"taxonomy": ["k__Bacteria", "p__Bacteroidetes", "c__Bacteroidia", "o__Bacteroidales", "f__Porphyromonadaceae", "g__Porphyromonas", "s__"]}},{"id": "828667", "metadata": {"taxonomy": ["k__Bacteria", "p__Actinobacteria", "c__Actinobacteria", "o__Actinomycetales", "f__Micrococcaceae", "g__Arthrobacter", "s__"]}},{"id": "2317377", "metadata": {"taxonomy": ["k__Bacteria", "p__Proteobacteria", "c__Gammaproteobacteria", "o__Pseudomonadales", "f__Pseudomonadaceae", "g__Pseudomonas"]}},{"id": "235262", "metadata": {"taxonomy": ["k__Bacteria", "p__Actinobacteria", "c__Actinobacteria", "o__Bifidobacteriales", "f__Bifidobacteriaceae", "g__Bifidobacterium", "s__"]}},{"id": "759916", "metadata": {"taxonomy": ["k__Bacteria", "p__Proteobacteria", "c__Betaproteobacteria", "o__Burkholderiales", "f__Oxalobacteraceae", "g__Ralstonia", "s__"]}},{"id": "1048420", "metadata": {"taxonomy": ["k__Bacteria", "p__Firmicutes", "c__Bacilli", "o__Lactobacillales", "f__Streptococcaceae", "g__Streptococcus", "s__"]}},{"id": "857566", "metadata": {"taxonomy": ["k__Bacteria", "p__Actinobacteria", "c__Thermoleophilia", "o__Solirubrobacterales", "f__Patulibacteraceae", "g__", "s__"]}},{"id": "364109", "metadata": {"taxonomy": ["k__Bacteria", "p__Firmicutes", "c__Clostridia", "o__Clostridiales", "f__Lachnospiraceae", "g__Blautia", "s__"]}},{"id": "513081", "metadata": {"taxonomy": ["k__Bacteria", "p__Proteobacteria", "c__Alphaproteobacteria", "o__Rhizobiales", "f__Phyllobacteriaceae", "g__", "s__"]}},{"id": "349291", "metadata": {"taxonomy": ["k__Bacteria", "p__Proteobacteria", "c__Betaproteobacteria", "o__Burkholderiales", "f__Comamonadaceae", "g__Comamonas", "s__"]}},{"id": "3073894", "metadata": {"taxonomy": ["k__Bacteria", "p__Fusobacteria", "c__Fusobacteriia", "o__Fusobacteriales", "f__Fusobacteriaceae", "g__Fusobacterium", "s__"]}},{"id": "322737", "metadata": {"taxonomy": ["k__Bacteria", "p__Firmicutes", "c__Bacilli", "o__Lactobacillales", "f__Lactobacillaceae", "g__Lactobacillus", "s__"]}},{"id": "9710", "metadata": {"taxonomy": ["k__Bacteria", "p__Proteobacteria", "c__Gammaproteobacteria", "o__Enterobacteriales", "f__Enterobacteriaceae", "g__", "s__"]}},{"id": "316438", "metadata": {"taxonomy": ["k__Bacteria", "p__Firmicutes", "c__Bacilli", "o__Lactobacillales", "f__Lactobacillaceae", "g__Lactobacillus", "s__agilis"]}},{"id": "380713", "metadata": {"taxonomy": ["k__Bacteria", "p__Firmicutes", "c__Bacilli", "o__Bacillales", "f__Staphylococcaceae", "g__Staphylococcus", "s__"]}},{"id": "112277", "metadata": {"taxonomy": ["k__Bacteria", "p__Proteobacteria", "c__Alphaproteobacteria", "o__Rhodospirillales", "f__Acetobacteraceae", "g__", "s__"]}},{"id": "582480", "metadata": {"taxonomy": ["k__Bacteria", "p__Proteobacteria", "c__Gammaproteobacteria", "o__Xanthomonadales", "f__Xanthomonadaceae", "g__", "s__"]}},{"id": "347529", "metadata": {"taxonomy": ["k__Bacteria", "p__Firmicutes", "c__Bacilli", "o__Turicibacterales", "f__Turicibacteraceae", "g__Turicibacter", "s__"]}},{"id": "509511", "metadata": {"taxonomy": ["k__Bacteria", "p__Proteobacteria", "c__Alphaproteobacteria", "o__Rhodospirillales", "f__Acetobacteraceae", "g__", "s__"]}},{"id": "360826", "metadata": {"taxonomy": ["k__Bacteria", "p__Proteobacteria", "c__Alphaproteobacteria", "o__Rhodospirillales", "f__Acetobacteraceae", "g__", "s__"]}},{"id": "808372", "metadata": {"taxonomy": ["k__Bacteria", "p__Proteobacteria", "c__Betaproteobacteria", "o__Burkholderiales", "f__Oxalobacteraceae"]}},{"id": "582379", "metadata": {"taxonomy": ["k__Bacteria", "p__Firmicutes", "c__Clostridia", "o__Clostridiales", "f__Clostridiaceae", "g__", "s__"]}},{"id": "522927", "metadata": {"taxonomy": ["k__Bacteria", "p__Firmicutes", "c__Clostridia", "o__Clostridiales", "f__", "g__", "s__"]}},{"id": "1096010", "metadata": {"taxonomy": ["k__Bacteria", "p__Actinobacteria", "c__Actinobacteria", "o__Actinomycetales", "f__Corynebacteriaceae", "g__Corynebacterium", "s__"]}},{"id": "679014", "metadata": {"taxonomy": ["k__Bacteria", "p__Proteobacteria", "c__Alphaproteobacteria", "o__Sphingomonadales", "f__Sphingomonadaceae", "g__Sphingomonas", "s__"]}},{"id": "1089979", "metadata": {"taxonomy": ["k__Bacteria", "p__Firmicutes", "c__Bacilli", "o__Bacillales", "f__Staphylococcaceae", "g__Staphylococcus", "s__"]}},{"id": "552671", "metadata": {"taxonomy": ["k__Bacteria", "p__Proteobacteria", "c__Alphaproteobacteria", "o__Rhizobiales", "f__Phyllobacteriaceae"]}},{"id": "1011954", "metadata": {"taxonomy": ["k__Bacteria", "p__Actinobacteria", "c__Actinobacteria", "o__Actinomycetales", "f__Corynebacteriaceae", "g__Corynebacterium", "s__"]}},{"id": "4447214", "metadata": {"taxonomy": ["k__Bacteria", "p__Acidobacteria", "c__Acidobacteriia", "o__Acidobacteriales", "f__Acidobacteriaceae", "g__", "s__"]}},{"id": "1007926", "metadata": {"taxonomy": ["k__Bacteria", "p__Firmicutes", "c__Bacilli", "o__Lactobacillales", "f__Streptococcaceae", "g__Streptococcus", "s__"]}},{"id": "4423236", "metadata": {"taxonomy": ["k__Bacteria", "p__Proteobacteria", "c__Gammaproteobacteria", "o__Pasteurellales", "f__Pasteurellaceae", "g__Haemophilus", "s__"]}},{"id": "206565", "metadata": {"taxonomy": ["k__Bacteria", "p__Proteobacteria", "c__Gammaproteobacteria", "o__Pseudomonadales", "f__Pseudomonadaceae", "g__", "s__"]}},{"id": "1565317", "metadata": {"taxonomy": ["k__Bacteria", "p__Firmicutes", "c__Bacilli", "o__Bacillales", "f__Bacillaceae", "g__Geobacillus", "s__"]}},{"id": "4422456", "metadata": {"taxonomy": ["k__Bacteria", "p__Firmicutes", "c__Clostridia", "o__Clostridiales", "f__Veillonellaceae", "g__Veillonella"]}},{"id": "1053775", "metadata": {"taxonomy": ["k__Bacteria", "p__Proteobacteria", "c__Alphaproteobacteria", "o__Rhizobiales", "f__Hyphomicrobiaceae", "g__Devosia", "s__"]}},{"id": "1099674", "metadata": {"taxonomy": ["k__Bacteria", "p__Firmicutes", "c__Bacilli", "o__Bacillales", "f__Staphylococcaceae", "g__Staphylococcus"]}},{"id": "143894", "metadata": {"taxonomy": ["k__Bacteria", "p__Firmicutes", "c__Bacilli", "o__Bacillales", "f__Planococcaceae", "g__Sporosarcina", "s__"]}},{"id": "645617", "metadata": {"taxonomy": ["k__Bacteria", "p__Proteobacteria", "c__Betaproteobacteria", "o__Rhodocyclales", "f__Rhodocyclaceae", "g__Hydrogenophilus", "s__"]}},{"id": "2356875", "metadata": {"taxonomy": ["k__Bacteria", "p__Firmicutes", "c__Bacilli", "o__Bacillales", "f__Staphylococcaceae", "g__Staphylococcus"]}},{"id": "4323871", "metadata": {"taxonomy": ["k__Bacteria", "p__Proteobacteria", "c__Alphaproteobacteria", "o__Rhizobiales", "f__Methylobacteriaceae", "g__Methylobacterium", "s__komagatae"]}},{"id": "322367", "metadata": {"taxonomy": ["k__Bacteria", "p__Firmicutes", "c__Clostridia", "o__Clostridiales", "f__Clostridiaceae", "g__", "s__"]}},{"id": "1067006", "metadata": {"taxonomy": ["k__Bacteria", "p__Proteobacteria", "c__Betaproteobacteria", "o__Neisseriales", "f__Neisseriaceae", "g__Neisseria", "s__subflava"]}},{"id": "583223", "metadata": {"taxonomy": ["k__Bacteria", "p__Acidobacteria", "c__Acidobacteriia", "o__Acidobacteriales", "f__Koribacteraceae", "g__", "s__"]}},{"id": "142419", "metadata": {"taxonomy": ["k__Bacteria", "p__Proteobacteria", "c__Gammaproteobacteria", "o__Pseudomonadales", "f__Pseudomonadaceae", "g__Pseudomonas", "s__"]}},{"id": "4421228", "metadata": {"taxonomy": ["k__Bacteria", "p__Actinobacteria", "c__Actinobacteria", "o__Actinomycetales", "f__Actinomycetaceae", "g__Actinomyces", "s__"]}},{"id": "688934", "metadata": {"taxonomy": ["k__Bacteria", "p__Proteobacteria", "c__Gammaproteobacteria", "o__Enterobacteriales", "f__Enterobacteriaceae", "g__Escherichia", "s__coli"]}},{"id": "538223", "metadata": {"taxonomy": ["k__Bacteria", "p__Firmicutes", "c__Bacilli", "o__Lactobacillales", "f__Lactobacillaceae", "g__Lactobacillus", "s__"]}},{"id": "106469", "metadata": {"taxonomy": ["k__Bacteria", "p__Proteobacteria", "c__Alphaproteobacteria", "o__Rhodobacterales", "f__Rhodobacteraceae", "g__", "s__"]}},{"id": "541979", "metadata": {"taxonomy": ["k__Bacteria", "p__Proteobacteria", "c__Gammaproteobacteria", "o__Xanthomonadales", "f__Xanthomonadaceae", "g__Lysobacter", "s__"]}},{"id": "557209", "metadata": {"taxonomy": ["k__Bacteria", "p__Proteobacteria", "c__Alphaproteobacteria", "o__Rhizobiales", "f__Methylocystaceae", "g__", "s__"]}},{"id": "4310192", "metadata": {"taxonomy": ["k__Bacteria", "p__Proteobacteria", "c__Betaproteobacteria", "o__Neisseriales", "f__Neisseriaceae", "g__Neisseria", "s__"]}},{"id": "208621", "metadata": {"taxonomy": ["k__Bacteria", "p__Planctomycetes", "c__Planctomycetia", "o__Pirellulales", "f__Pirellulaceae", "g__A17", "s__"]}},{"id": "252995", "metadata": {"taxonomy": ["k__Bacteria", "p__Firmicutes", "c__Bacilli", "o__Bacillales", "f__Bacillaceae", "g__", "s__"]}},{"id": "365670", "metadata": {"taxonomy": ["k__Bacteria", "p__Actinobacteria", "c__Actinobacteria", "o__Actinomycetales", "f__Corynebacteriaceae", "g__Corynebacterium", "s__"]}},{"id": "963344", "metadata": {"taxonomy": ["k__Bacteria", "p__Proteobacteria", "c__Gammaproteobacteria", "o__Pseudomonadales", "f__Moraxellaceae", "g__Enhydrobacter", "s__"]}},{"id": "238820", "metadata": {"taxonomy": ["k__Bacteria", "p__Proteobacteria", "c__Gammaproteobacteria", "o__Enterobacteriales", "f__Enterobacteriaceae"]}},{"id": "585435", "metadata": {"taxonomy": ["k__Bacteria", "p__Firmicutes", "c__Bacilli", "o__Lactobacillales", "f__Carnobacteriaceae", "g__Carnobacterium", "s__"]}},{"id": "887694", "metadata": {"taxonomy": ["k__Bacteria", "p__Proteobacteria", "c__Betaproteobacteria", "o__Burkholderiales", "f__Burkholderiaceae", "g__Lautropia", "s__"]}},{"id": "704462", "metadata": {"taxonomy": ["k__Bacteria", "p__Proteobacteria", "c__Betaproteobacteria", "o__Burkholderiales", "f__Comamonadaceae", "g__Azohydromonas", "s__"]}},{"id": "777667", "metadata": {"taxonomy": ["k__Bacteria", "p__Firmicutes", "c__Bacilli", "o__Lactobacillales", "f__Enterococcaceae", "g__Enterococcus"]}},{"id": "4416659", "metadata": {"taxonomy": ["k__Bacteria", "p__Firmicutes", "c__Bacilli", "o__Lactobacillales", "f__Lactobacillaceae", "g__Lactobacillus", "s__"]}},{"id": "3926677", "metadata": {"taxonomy": ["k__Bacteria", "p__Proteobacteria", "c__Betaproteobacteria", "o__Burkholderiales", "f__Comamonadaceae", "g__Delftia", "s__"]}},{"id": "254938", "metadata": {"taxonomy": ["k__Bacteria", "p__Proteobacteria", "c__Betaproteobacteria", "o__Burkholderiales", "f__Oxalobacteraceae", "g__", "s__"]}},{"id": "960702", "metadata": {"taxonomy": ["k__Bacteria", "p__Actinobacteria", "c__Actinobacteria", "o__Actinomycetales", "f__Corynebacteriaceae", "g__Corynebacterium", "s__"]}},{"id": "1123021", "metadata": {"taxonomy": ["k__Bacteria", "p__Firmicutes", "c__Bacilli", "o__Bacillales", "f__Bacillaceae", "g__Bacillus", "s__"]}},{"id": "370183", "metadata": {"taxonomy": ["k__Bacteria", "p__Firmicutes", "c__Clostridia", "o__Clostridiales", "f__Lachnospiraceae", "g__Blautia", "s__"]}},{"id": "27737", "metadata": {"taxonomy": ["k__Bacteria", "p__Firmicutes", "c__Bacilli", "o__Bacillales", "f__Bacillaceae", "g__Geobacillus", "s__"]}},{"id": "4413511", "metadata": {"taxonomy": ["k__Bacteria", "p__Actinobacteria", "c__Actinobacteria", "o__Actinomycetales", "f__Intrasporangiaceae", "g__Janibacter", "s__"]}},{"id": "4296424", "metadata": {"taxonomy": ["k__Bacteria", "p__Actinobacteria", "c__Actinobacteria", "o__Actinomycetales", "f__Actinomycetaceae", "g__Actinomyces", "s__"]}},{"id": "988602", "metadata": {"taxonomy": ["k__Bacteria", "p__Proteobacteria", "c__Betaproteobacteria", "o__Neisseriales", "f__Neisseriaceae", "g__Neisseria", "s__"]}},{"id": "2026051", "metadata": {"taxonomy": ["k__Bacteria", "p__Firmicutes", "c__Bacilli", "o__Lactobacillales", "f__Enterococcaceae", "g__Enterococcus", "s__"]}},{"id": "989990", "metadata": {"taxonomy": ["k__Bacteria", "p__Firmicutes", "c__Bacilli", "o__Bacillales", "f__Staphylococcaceae", "g__Staphylococcus", "s__"]}},{"id": "217410", "metadata": {"taxonomy": ["k__Bacteria", "p__Proteobacteria", "c__Gammaproteobacteria", "o__Pseudomonadales", "f__Pseudomonadaceae", "g__Pseudomonas", "s__"]}},{"id": "590168", "metadata": {"taxonomy": ["k__Bacteria", "p__Firmicutes", "c__Bacilli", "o__Lactobacillales", "f__Lactobacillaceae", "g__Lactobacillus", "s__"]}},{"id": "957360", "metadata": {"taxonomy": ["k__Bacteria", "p__Actinobacteria", "c__Thermoleophilia", "o__Gaiellales", "f__Gaiellaceae", "g__", "s__"]}},{"id": "783638", "metadata": {"taxonomy": ["k__Bacteria", "p__Proteobacteria", "c__Gammaproteobacteria", "o__Enterobacteriales", "f__Enterobacteriaceae", "g__", "s__"]}},{"id": "945865", "metadata": {"taxonomy": ["k__Bacteria", "p__Firmicutes", "c__Bacilli", "o__Bacillales", "f__Staphylococcaceae", "g__Staphylococcus"]}},{"id": "154833", "metadata": {"taxonomy": ["k__Bacteria", "p__Bacteroidetes", "c__Bacteroidia", "o__Bacteroidales", "f__[Paraprevotellaceae]", "g__[Prevotella]", "s__"]}},{"id": "994939", "metadata": {"taxonomy": ["k__Bacteria", "p__Firmicutes", "c__Bacilli", "o__Lactobacillales", "f__Streptococcaceae", "g__Streptococcus", "s__"]}},{"id": "3878210", "metadata": {"taxonomy": ["k__Bacteria", "p__Firmicutes", "c__Clostridia", "o__Clostridiales", "f__Peptostreptococcaceae", "g__Peptostreptococcus", "s__"]}},{"id": "1108275", "metadata": {"taxonomy": ["k__Bacteria", "p__Proteobacteria", "c__Betaproteobacteria", "o__Burkholderiales", "f__Comamonadaceae"]}},{"id": "588867", "metadata": {"taxonomy": ["k__Bacteria", "p__Bacteroidetes", "c__Cytophagia", "o__Cytophagales", "f__Cytophagaceae", "g__Rudanella", "s__"]}},{"id": "9819", "metadata": {"taxonomy": ["k__Bacteria", "p__Proteobacteria", "c__Gammaproteobacteria", "o__Enterobacteriales", "f__Enterobacteriaceae", "g__", "s__"]}},{"id": "4317170", "metadata": {"taxonomy": ["k__Bacteria", "p__Firmicutes", "c__Clostridia", "o__Clostridiales", "f__Clostridiaceae"]}},{"id": "907246", "metadata": {"taxonomy": ["k__Bacteria", "p__Actinobacteria", "c__Actinobacteria", "o__Actinomycetales", "f__Frankiaceae", "g__", "s__"]}},{"id": "324926", "metadata": {"taxonomy": ["k__Bacteria", "p__Firmicutes", "c__Bacilli", "o__Lactobacillales", "f__Lactobacillaceae", "g__Lactobacillus", "s__"]}},{"id": "1081541", "metadata": {"taxonomy": ["k__Bacteria", "p__Firmicutes", "c__Bacilli", "o__Bacillales", "f__Staphylococcaceae", "g__Staphylococcus", "s__"]}},{"id": "4382894", "metadata": {"taxonomy": ["k__Bacteria", "p__Proteobacteria", "c__Betaproteobacteria", "o__Burkholderiales", "f__Oxalobacteraceae", "g__", "s__"]}},{"id": "338222", "metadata": {"taxonomy": ["k__Bacteria", "p__Firmicutes", "c__Clostridia", "o__Clostridiales", "f__Clostridiaceae", "g__", "s__"]}},{"id": "308095", "metadata": {"taxonomy": ["k__Bacteria", "p__Firmicutes", "c__Bacilli", "o__Bacillales", "f__Planococcaceae"]}},{"id": "400315", "metadata": {"taxonomy": ["k__Bacteria", "p__Proteobacteria", "c__Gammaproteobacteria", "o__Pseudomonadales", "f__Pseudomonadaceae", "g__Pseudomonas"]}},{"id": "13469", "metadata": {"taxonomy": ["k__Bacteria", "p__Actinobacteria", "c__Actinobacteria", "o__Actinomycetales", "f__Corynebacteriaceae", "g__Corynebacterium", "s__"]}},{"id": "300432", "metadata": {"taxonomy": ["k__Bacteria", "p__Proteobacteria", "c__Epsilonproteobacteria", "o__Campylobacterales", "f__Campylobacteraceae", "g__Campylobacter", "s__"]}},{"id": "1060565", "metadata": {"taxonomy": ["k__Bacteria", "p__Proteobacteria", "c__Alphaproteobacteria", "o__Rhizobiales", "f__Methylobacteriaceae", "g__Methylobacterium", "s__adhaesivum"]}},{"id": "420444", "metadata": {"taxonomy": ["k__Bacteria", "p__Actinobacteria", "c__Actinobacteria", "o__Actinomycetales", "f__Propionibacteriaceae", "g__Propionibacterium", "s__acnes"]}},{"id": "152859", "metadata": {"taxonomy": ["k__Bacteria", "p__Proteobacteria", "c__Gammaproteobacteria", "o__Enterobacteriales", "f__Enterobacteriaceae"]}},{"id": "359098", "metadata": {"taxonomy": ["k__Bacteria", "p__Actinobacteria", "c__Actinobacteria", "o__Bifidobacteriales", "f__Bifidobacteriaceae", "g__Bifidobacterium", "s__adolescentis"]}},{"id": "418749", "metadata": {"taxonomy": ["k__Bacteria", "p__Bacteroidetes", "c__Cytophagia", "o__Cytophagales", "f__Cytophagaceae", "g__Hymenobacter", "s__"]}},{"id": "12290", "metadata": {"taxonomy": ["k__Bacteria", "p__Actinobacteria", "c__Actinobacteria", "o__Actinomycetales", "f__Microbacteriaceae", "g__", "s__"]}},{"id": "878104", "metadata": {"taxonomy": ["k__Bacteria", "p__Firmicutes", "c__Clostridia", "o__Clostridiales", "f__Veillonellaceae", "g__Veillonella", "s__dispar"]}},{"id": "316924", "metadata": {"taxonomy": ["k__Bacteria", "p__Proteobacteria", "c__Alphaproteobacteria", "o__Rhizobiales", "f__Methylobacteriaceae", "g__", "s__"]}},{"id": "442743", "metadata": {"taxonomy": ["k__Bacteria", "p__Proteobacteria", "c__Gammaproteobacteria", "o__Enterobacteriales", "f__Enterobacteriaceae", "g__", "s__"]}},{"id": "1061566", "metadata": {"taxonomy": ["k__Bacteria", "p__Actinobacteria", "c__Actinobacteria", "o__Actinomycetales", "f__Corynebacteriaceae", "g__Corynebacterium", "s__"]}},{"id": "4327415", "metadata": {"taxonomy": ["k__Bacteria", "p__Firmicutes", "c__Bacilli", "o__Lactobacillales", "f__Lactobacillaceae", "g__Lactobacillus", "s__"]}},{"id": "1013615", "metadata": {"taxonomy": ["k__Bacteria", "p__Actinobacteria", "c__Actinobacteria", "o__Actinomycetales", "f__Micrococcaceae", "g__Rothia", "s__mucilaginosa"]}},{"id": "689528", "metadata": {"taxonomy": ["k__Bacteria", "p__Actinobacteria", "c__Actinobacteria", "o__Actinomycetales", "f__Intrasporangiaceae"]}},{"id": "314935", "metadata": {"taxonomy": ["k__Bacteria", "p__Firmicutes", "c__Clostridia", "o__Clostridiales", "f__Ruminococcaceae", "g__", "s__"]}},{"id": "1074210", "metadata": {"taxonomy": ["k__Bacteria", "p__Firmicutes", "c__Bacilli", "o__Gemellales"]}},{"id": "4345912", "metadata": {"taxonomy": ["k__Bacteria", "p__Proteobacteria", "c__Gammaproteobacteria", "o__Pseudomonadales", "f__Moraxellaceae", "g__Acinetobacter"]}},{"id": "877752", "metadata": {"taxonomy": ["k__Bacteria", "p__Proteobacteria", "c__Gammaproteobacteria", "o__Pseudomonadales", "f__Pseudomonadaceae", "g__Pseudomonas", "s__viridiflava"]}},{"id": "1105814", "metadata": {"taxonomy": ["k__Bacteria", "p__Proteobacteria", "c__Alphaproteobacteria", "o__Rhizobiales", "f__Bradyrhizobiaceae", "g__", "s__"]}},{"id": "3781237", "metadata": {"taxonomy": ["k__Bacteria", "p__Proteobacteria", "c__Gammaproteobacteria", "o__Enterobacteriales", "f__Enterobacteriaceae", "g__Escherichia", "s__coli"]}},{"id": "579115", "metadata": {"taxonomy": ["k__Bacteria", "p__Proteobacteria", "c__Gammaproteobacteria", "o__Pseudomonadales", "f__Moraxellaceae", "g__Acinetobacter", "s__"]}},{"id": "877241", "metadata": {"taxonomy": ["k__Bacteria", "p__Firmicutes", "c__Bacilli", "o__Bacillales", "f__Staphylococcaceae", "g__Staphylococcus", "s__"]}},{"id": "592616", "metadata": {"taxonomy": ["k__Bacteria", "p__Firmicutes", "c__Erysipelotrichi", "o__Erysipelotrichales", "f__Erysipelotrichaceae", "g__Clostridium"]}},{"id": "780083", "metadata": {"taxonomy": ["k__Bacteria", "p__Proteobacteria", "c__Gammaproteobacteria", "o__Pseudomonadales", "f__Moraxellaceae", "g__Acinetobacter", "s__"]}},{"id": "224822", "metadata": {"taxonomy": ["k__Bacteria", "p__Firmicutes", "c__Bacilli", "o__Bacillales", "f__", "g__", "s__"]}},{"id": "566454", "metadata": {"taxonomy": ["k__Bacteria", "p__Actinobacteria", "c__Actinobacteria", "o__Actinomycetales", "f__Intrasporangiaceae", "g__", "s__"]}},{"id": "444962", "metadata": {"taxonomy": ["k__Bacteria", "p__Firmicutes", "c__Bacilli", "o__Bacillales", "f__Bacillaceae", "g__Bacillus"]}},{"id": "711184", "metadata": {"taxonomy": ["k__Bacteria", "p__Firmicutes", "c__Bacilli", "o__Bacillales", "f__Staphylococcaceae", "g__Staphylococcus", "s__"]}},{"id": "4451980", "metadata": {"taxonomy": ["k__Bacteria", "p__Proteobacteria", "c__Alphaproteobacteria", "o__Rhodobacterales", "f__Rhodobacteraceae", "g__Rhodobacter", "s__"]}},{"id": "328573", "metadata": {"taxonomy": ["k__Bacteria", "p__Firmicutes", "c__Clostridia", "o__Clostridiales"]}},{"id": "512907", "metadata": {"taxonomy": ["k__Bacteria", "p__Firmicutes", "c__Clostridia", "o__Clostridiales", "f__", "g__", "s__"]}},{"id": "4298205", "metadata": {"taxonomy": ["k__Bacteria", "p__Proteobacteria", "c__Gammaproteobacteria", "o__Enterobacteriales", "f__Enterobacteriaceae", "g__", "s__"]}},{"id": "148003", "metadata": {"taxonomy": ["k__Bacteria", "p__Proteobacteria", "c__Gammaproteobacteria", "o__Enterobacteriales", "f__Enterobacteriaceae", "g__", "s__"]}},{"id": "391286", "metadata": {"taxonomy": ["k__Bacteria", "p__Proteobacteria", "c__Gammaproteobacteria", "o__Xanthomonadales", "f__Xanthomonadaceae", "g__", "s__"]}},{"id": "427183", "metadata": {"taxonomy": ["k__Bacteria", "p__Actinobacteria", "c__Actinobacteria", "o__Actinomycetales", "f__Brevibacteriaceae", "g__Brevibacterium", "s__paucivorans"]}},{"id": "821644", "metadata": {"taxonomy": ["k__Bacteria", "p__Actinobacteria", "c__Actinobacteria", "o__Actinomycetales", "f__Microbacteriaceae", "g__Leucobacter", "s__"]}},{"id": "329153", "metadata": {"taxonomy": ["k__Bacteria", "p__Firmicutes", "c__Clostridia", "o__Clostridiales", "f__Clostridiaceae", "g__SMB53", "s__"]}},{"id": "828676", "metadata": {"taxonomy": ["k__Bacteria", "p__Fusobacteria", "c__Fusobacteriia", "o__Fusobacteriales", "f__Fusobacteriaceae", "g__Fusobacterium", "s__"]}},{"id": "4302753", "metadata": {"taxonomy": ["k__Bacteria", "p__Proteobacteria", "c__Deltaproteobacteria", "o__Myxococcales", "f__", "g__", "s__"]}},{"id": "236786", "metadata": {"taxonomy": ["k__Bacteria", "p__Proteobacteria", "c__Betaproteobacteria", "o__Burkholderiales", "f__Comamonadaceae", "g__Hydrogenophaga", "s__"]}},{"id": "539027", "metadata": {"taxonomy": ["k__Bacteria", "p__Acidobacteria", "c__DA052", "o__Ellin6513", "f__", "g__", "s__"]}},{"id": "572750", "metadata": {"taxonomy": ["k__Bacteria", "p__Proteobacteria", "c__Gammaproteobacteria", "o__Enterobacteriales", "f__Enterobacteriaceae", "g__", "s__"]}},{"id": "135956", "metadata": {"taxonomy": ["k__Bacteria", "p__Firmicutes", "c__Bacilli", "o__Lactobacillales", "f__Lactobacillaceae", "g__Lactobacillus", "s__"]}},{"id": "12257", "metadata": {"taxonomy": ["k__Bacteria", "p__Actinobacteria", "c__Actinobacteria", "o__Actinomycetales", "f__Microbacteriaceae", "g__Microbacterium", "s__"]}},{"id": "12253", "metadata": {"taxonomy": ["k__Bacteria", "p__Actinobacteria", "c__Actinobacteria", "o__Actinomycetales", "f__Microbacteriaceae", "g__Microbacterium", "s__"]}},{"id": "817783", "metadata": {"taxonomy": ["k__Bacteria", "p__Proteobacteria", "c__Alphaproteobacteria", "o__Rhizobiales", "f__Brucellaceae", "g__Ochrobactrum", "s__"]}},{"id": "818254", "metadata": {"taxonomy": ["k__Bacteria", "p__Firmicutes", "c__Bacilli", "o__Bacillales", "f__Bacillaceae", "g__Bacillus", "s__"]}},{"id": "589597", "metadata": {"taxonomy": ["k__Bacteria", "p__Proteobacteria", "c__Gammaproteobacteria", "o__Pseudomonadales", "f__Pseudomonadaceae", "g__Pseudomonas", "s__viridiflava"]}},{"id": "404204", "metadata": {"taxonomy": ["k__Bacteria", "p__Firmicutes", "c__Bacilli", "o__Bacillales", "f__Bacillaceae", "g__Bacillus", "s__"]}},{"id": "345448", "metadata": {"taxonomy": ["k__Bacteria", "p__Firmicutes", "c__Clostridia", "o__Clostridiales", "f__Clostridiaceae", "g__", "s__"]}},{"id": "754159", "metadata": {"taxonomy": ["k__Bacteria", "p__Proteobacteria", "c__Alphaproteobacteria", "o__Rhodobacterales", "f__Rhodobacteraceae", "g__", "s__"]}},{"id": "113265", "metadata": {"taxonomy": ["k__Bacteria", "p__Actinobacteria", "c__Actinobacteria", "o__Actinomycetales", "f__Corynebacteriaceae", "g__Corynebacterium", "s__"]}},{"id": "270200", "metadata": {"taxonomy": ["k__Bacteria", "p__Firmicutes", "c__Clostridia", "o__Clostridiales", "f__Clostridiaceae", "g__", "s__"]}},{"id": "870106", "metadata": {"taxonomy": ["k__Bacteria", "p__Actinobacteria", "c__Actinobacteria", "o__Actinomycetales", "f__Propionibacteriaceae", "g__Propionibacterium", "s__acnes"]}},{"id": "780788", "metadata": {"taxonomy": ["k__Bacteria", "p__Proteobacteria", "c__Gammaproteobacteria", "o__Xanthomonadales", "f__Xanthomonadaceae", "g__", "s__"]}},{"id": "1086805", "metadata": {"taxonomy": ["k__Bacteria", "p__Firmicutes", "c__Bacilli", "o__Bacillales"]}},{"id": "580625", "metadata": {"taxonomy": ["k__Bacteria", "p__Proteobacteria", "c__Alphaproteobacteria", "o__Rhizobiales", "f__Bradyrhizobiaceae", "g__", "s__"]}},{"id": "928538", "metadata": {"taxonomy": ["k__Bacteria", "p__Firmicutes", "c__Bacilli", "o__Bacillales", "f__Staphylococcaceae", "g__Staphylococcus", "s__"]}},{"id": "256276", "metadata": {"taxonomy": ["k__Bacteria", "p__Proteobacteria", "c__Alphaproteobacteria", "o__Rhizobiales", "f__Brucellaceae", "g__Ochrobactrum", "s__"]}},{"id": "302718", "metadata": {"taxonomy": ["k__Bacteria", "p__Firmicutes", "c__Bacilli", "o__Lactobacillales", "f__Lactobacillaceae", "g__Lactobacillus", "s__agilis"]}},{"id": "278399", "metadata": {"taxonomy": ["k__Bacteria", "p__Proteobacteria", "c__Alphaproteobacteria", "o__Rhizobiales", "f__Hyphomicrobiaceae", "g__Devosia", "s__"]}},{"id": "237253", "metadata": {"taxonomy": ["k__Bacteria", "p__Proteobacteria", "c__Gammaproteobacteria", "o__Legionellales", "f__Coxiellaceae", "g__", "s__"]}},{"id": "328393", "metadata": {"taxonomy": ["k__Bacteria", "p__Firmicutes", "c__Bacilli", "o__Lactobacillales", "f__Lactobacillaceae", "g__Lactobacillus", "s__"]}},{"id": "841170", "metadata": {"taxonomy": ["k__Bacteria", "p__Proteobacteria", "c__Alphaproteobacteria", "o__Caulobacterales", "f__Caulobacteraceae", "g__Mycoplana", "s__"]}},{"id": "865782", "metadata": {"taxonomy": ["k__Bacteria", "p__Fusobacteria", "c__Fusobacteriia", "o__Fusobacteriales", "f__Leptotrichiaceae", "g__Leptotrichia", "s__"]}},{"id": "278887", "metadata": {"taxonomy": ["k__Bacteria", "p__Proteobacteria", "c__Betaproteobacteria", "o__Burkholderiales", "f__Comamonadaceae", "g__Polaromonas", "s__"]}},{"id": "4318990", "metadata": {"taxonomy": ["k__Bacteria", "p__Proteobacteria", "c__Gammaproteobacteria", "o__Enterobacteriales", "f__Enterobacteriaceae", "g__", "s__"]}},{"id": "4303016", "metadata": {"taxonomy": ["k__Bacteria", "p__Firmicutes", "c__Bacilli", "o__Lactobacillales", "f__Streptococcaceae", "g__Streptococcus", "s__"]}},{"id": "295654", "metadata": {"taxonomy": ["k__Bacteria", "p__Firmicutes", "c__Bacilli", "o__Lactobacillales", "f__Lactobacillaceae", "g__Lactobacillus", "s__"]}},{"id": "4462083", "metadata": {"taxonomy": ["k__Bacteria", "p__Firmicutes", "c__Bacilli", "o__Lactobacillales", "f__Streptococcaceae", "g__Streptococcus", "s__"]}},{"id": "960131", "metadata": {"taxonomy": ["k__Bacteria", "p__Firmicutes", "c__Bacilli", "o__Bacillales"]}},{"id": "160015", "metadata": {"taxonomy": ["k__Bacteria", "p__Proteobacteria", "c__Gammaproteobacteria", "o__Pasteurellales", "f__Pasteurellaceae", "g__Haemophilus", "s__parainfluenzae"]}},{"id": "676066", "metadata": {"taxonomy": ["k__Bacteria", "p__Proteobacteria", "c__Alphaproteobacteria", "o__Rhizobiales", "f__Bradyrhizobiaceae"]}},{"id": "3732408", "metadata": {"taxonomy": ["k__Bacteria", "p__Firmicutes", "c__Bacilli", "o__Lactobacillales", "f__Lactobacillaceae", "g__Lactobacillus", "s__"]}},{"id": "798097", "metadata": {"taxonomy": ["k__Bacteria", "p__Proteobacteria", "c__Alphaproteobacteria", "o__Rhizobiales", "f__Hyphomicrobiaceae", "g__Devosia", "s__"]}},{"id": "1606937", "metadata": {"taxonomy": ["k__Bacteria", "p__Bacteroidetes", "c__Bacteroidia", "o__Bacteroidales", "f__Porphyromonadaceae", "g__Porphyromonas", "s__"]}},{"id": "1039322", "metadata": {"taxonomy": ["k__Bacteria", "p__Actinobacteria", "c__Actinobacteria", "o__Actinomycetales", "f__Propionibacteriaceae", "g__Propionibacterium", "s__acnes"]}},{"id": "325728", "metadata": {"taxonomy": ["k__Bacteria", "p__Firmicutes", "c__Clostridia", "o__Clostridiales", "f__Clostridiaceae", "g__", "s__"]}},{"id": "547824", "metadata": {"taxonomy": ["k__Bacteria", "p__Proteobacteria", "c__Betaproteobacteria", "o__Burkholderiales", "f__Comamonadaceae", "g__", "s__"]}},{"id": "2291414", "metadata": {"taxonomy": ["k__Bacteria", "p__Proteobacteria", "c__Gammaproteobacteria", "o__Pasteurellales", "f__Pasteurellaceae", "g__Haemophilus", "s__parainfluenzae"]}},{"id": "437105", "metadata": {"taxonomy": ["k__Bacteria", "p__Proteobacteria", "c__Betaproteobacteria", "o__Burkholderiales", "f__Oxalobacteraceae", "g__Ralstonia", "s__"]}},{"id": "255367", "metadata": {"taxonomy": ["k__Bacteria", "p__Firmicutes", "c__Bacilli", "o__Lactobacillales", "f__Lactobacillaceae", "g__Lactobacillus", "s__"]}},{"id": "1053898", "metadata": {"taxonomy": ["k__Bacteria", "p__Firmicutes", "c__Clostridia", "o__Clostridiales", "f__[Tissierellaceae]", "g__Peptoniphilus", "s__"]}},{"id": "809380", "metadata": {"taxonomy": ["k__Bacteria", "p__Fusobacteria", "c__Fusobacteriia", "o__Fusobacteriales", "f__Fusobacteriaceae", "g__Fusobacterium", "s__"]}},{"id": "1139336", "metadata": {"taxonomy": ["k__Bacteria", "p__Proteobacteria", "c__Alphaproteobacteria", "o__Rhodobacterales", "f__Rhodobacteraceae", "g__", "s__"]}},{"id": "92231", "metadata": {"taxonomy": ["k__Bacteria", "p__Proteobacteria", "c__Gammaproteobacteria", "o__Pasteurellales", "f__Pasteurellaceae", "g__Aggregatibacter", "s__segnis"]}},{"id": "1013285", "metadata": {"taxonomy": ["k__Bacteria", "p__Actinobacteria", "c__Actinobacteria", "o__Actinomycetales", "f__Corynebacteriaceae", "g__Corynebacterium", "s__"]}},{"id": "184009", "metadata": {"taxonomy": ["k__Bacteria", "p__Firmicutes", "c__Clostridia", "o__Clostridiales", "f__Clostridiaceae", "g__", "s__"]}},{"id": "529067", "metadata": {"taxonomy": ["k__Bacteria", "p__Planctomycetes", "c__Planctomycetia", "o__Pirellulales", "f__Pirellulaceae", "g__", "s__"]}},{"id": "1068572", "metadata": {"taxonomy": ["k__Bacteria", "p__Actinobacteria", "c__Actinobacteria", "o__Actinomycetales", "f__Corynebacteriaceae", "g__Corynebacterium", "s__durum"]}},{"id": "993769", "metadata": {"taxonomy": ["k__Bacteria", "p__Firmicutes", "c__Bacilli", "o__Bacillales", "f__Staphylococcaceae", "g__Staphylococcus", "s__"]}},{"id": "860226", "metadata": {"taxonomy": ["k__Bacteria", "p__Firmicutes", "c__Clostridia", "o__Clostridiales", "f__[Tissierellaceae]", "g__Finegoldia", "s__"]}},{"id": "1030589", "metadata": {"taxonomy": ["k__Bacteria", "p__Firmicutes", "c__Clostridia", "o__Clostridiales", "f__Veillonellaceae", "g__Selenomonas", "s__noxia"]}},{"id": "136518", "metadata": {"taxonomy": ["k__Bacteria", "p__Firmicutes", "c__Clostridia", "o__Clostridiales", "f__Lachnospiraceae", "g__Epulopiscium", "s__"]}},{"id": "692154", "metadata": {"taxonomy": ["k__Bacteria", "p__Firmicutes", "c__Bacilli", "o__Lactobacillales", "f__Lactobacillaceae", "g__Lactobacillus", "s__"]}},{"id": "862115", "metadata": {"taxonomy": ["k__Bacteria", "p__Proteobacteria", "c__Gammaproteobacteria", "o__Pasteurellales", "f__Pasteurellaceae", "g__Haemophilus", "s__"]}},{"id": "1060353", "metadata": {"taxonomy": ["k__Bacteria", "p__Actinobacteria", "c__Thermoleophilia", "o__Solirubrobacterales", "f__Conexibacteraceae", "g__", "s__"]}},{"id": "1007599", "metadata": {"taxonomy": ["k__Bacteria", "p__Actinobacteria", "c__Actinobacteria", "o__Actinomycetales", "f__Corynebacteriaceae", "g__Corynebacterium", "s__"]}},{"id": "15571", "metadata": {"taxonomy": ["k__Bacteria", "p__Firmicutes", "c__Bacilli", "o__Lactobacillales", "f__Streptococcaceae", "g__Streptococcus", "s__"]}},{"id": "938243", "metadata": {"taxonomy": ["k__Bacteria", "p__Firmicutes", "c__Bacilli", "o__Bacillales", "f__Staphylococcaceae", "g__Staphylococcus", "s__"]}},{"id": "935040", "metadata": {"taxonomy": ["k__Bacteria", "p__Actinobacteria", "c__Actinobacteria", "o__Actinomycetales", "f__Cellulomonadaceae"]}},{"id": "940737", "metadata": {"taxonomy": ["k__Bacteria", "p__Proteobacteria", "c__Betaproteobacteria", "o__Burkholderiales", "f__Comamonadaceae", "g__", "s__"]}},{"id": "4310500", "metadata": {"taxonomy": ["k__Bacteria", "p__Firmicutes", "c__Bacilli", "o__Lactobacillales", "f__Streptococcaceae", "g__Streptococcus", "s__"]}},{"id": "2251904", "metadata": {"taxonomy": ["k__Bacteria", "p__Proteobacteria", "c__Gammaproteobacteria", "o__Enterobacteriales", "f__Enterobacteriaceae", "g__", "s__"]}},{"id": "2304693", "metadata": {"taxonomy": ["k__Bacteria", "p__Proteobacteria", "c__Gammaproteobacteria", "o__Enterobacteriales", "f__Enterobacteriaceae", "g__", "s__"]}},{"id": "359954", "metadata": {"taxonomy": ["k__Bacteria", "p__Firmicutes", "c__Clostridia", "o__Clostridiales", "f__Veillonellaceae", "g__Veillonella", "s__"]}},{"id": "1115106", "metadata": {"taxonomy": ["k__Bacteria", "p__Firmicutes", "c__Bacilli", "o__Bacillales", "f__Bacillaceae", "g__Bacillus", "s__"]}},{"id": "487725", "metadata": {"taxonomy": ["k__Bacteria", "p__Proteobacteria", "c__Alphaproteobacteria", "o__Sphingomonadales", "f__Sphingomonadaceae", "g__Sphingomonas", "s__"]}},{"id": "388763", "metadata": {"taxonomy": ["k__Bacteria", "p__Proteobacteria", "c__Gammaproteobacteria", "o__Pseudomonadales", "f__Pseudomonadaceae", "g__Pseudomonas"]}},{"id": "617833", "metadata": {"taxonomy": ["k__Bacteria", "p__Firmicutes", "c__Bacilli", "o__Bacillales", "f__Planococcaceae", "g__", "s__"]}},{"id": "356733", "metadata": {"taxonomy": ["k__Bacteria", "p__Firmicutes", "c__Bacilli", "o__Bacillales", "f__Staphylococcaceae", "g__Staphylococcus", "s__"]}},{"id": "882018", "metadata": {"taxonomy": ["k__Bacteria", "p__Actinobacteria", "c__Actinobacteria", "o__Actinomycetales", "f__Dermabacteraceae", "g__Brachybacterium", "s__conglomeratum"]}},{"id": "222868", "metadata": {"taxonomy": ["k__Bacteria", "p__Proteobacteria", "c__Alphaproteobacteria", "o__Sphingomonadales", "f__Sphingomonadaceae", "g__Sphingomonas", "s__"]}},{"id": "181589", "metadata": {"taxonomy": ["k__Bacteria", "p__Firmicutes", "c__Bacilli", "o__Bacillales", "f__Staphylococcaceae", "g__Staphylococcus"]}},{"id": "561435", "metadata": {"taxonomy": ["k__Bacteria", "p__Actinobacteria", "c__Actinobacteria", "o__Actinomycetales", "f__Cellulomonadaceae"]}},{"id": "224494", "metadata": {"taxonomy": ["k__Bacteria", "p__Actinobacteria", "c__Actinobacteria", "o__Actinomycetales", "f__Frankiaceae", "g__", "s__"]}},{"id": "224499", "metadata": {"taxonomy": ["k__Bacteria", "p__Proteobacteria", "c__Betaproteobacteria", "o__Burkholderiales", "f__Burkholderiaceae", "g__Burkholderia", "s__"]}},{"id": "811272", "metadata": {"taxonomy": ["k__Bacteria", "p__Actinobacteria", "c__Actinobacteria", "o__Actinomycetales", "f__Micrococcaceae", "g__Arthrobacter", "s__"]}},{"id": "103314", "metadata": {"taxonomy": ["k__Bacteria", "p__Firmicutes", "c__Bacilli", "o__Lactobacillales", "f__Enterococcaceae", "g__Enterococcus"]}},{"id": "1105574", "metadata": {"taxonomy": ["k__Bacteria", "p__Proteobacteria", "c__Betaproteobacteria", "o__Burkholderiales", "f__Oxalobacteraceae", "g__", "s__"]}},{"id": "354913", "metadata": {"taxonomy": ["k__Bacteria", "p__Firmicutes", "c__Bacilli", "o__Lactobacillales", "f__Lactobacillaceae", "g__Lactobacillus", "s__"]}},{"id": "609964", "metadata": {"taxonomy": ["k__Bacteria", "p__Firmicutes", "c__Clostridia", "o__Clostridiales", "f__[Tissierellaceae]", "g__Peptoniphilus", "s__"]}},{"id": "823732", "metadata": {"taxonomy": ["k__Bacteria", "p__Actinobacteria", "c__Actinobacteria", "o__Actinomycetales", "f__ACK-M1", "g__", "s__"]}},{"id": "4361351", "metadata": {"taxonomy": ["k__Bacteria", "p__Actinobacteria", "c__Actinobacteria", "o__Actinomycetales", "f__Pseudonocardiaceae", "g__Saccharopolyspora", "s__"]}},{"id": "264748", "metadata": {"taxonomy": ["k__Bacteria", "p__Firmicutes", "c__Bacilli", "o__Bacillales", "f__Bacillaceae", "g__Bacillus", "s__muralis"]}},{"id": "921131", "metadata": {"taxonomy": ["k__Bacteria", "p__Bacteroidetes", "c__Flavobacteriia", "o__Flavobacteriales", "f__[Weeksellaceae]", "g__Cloacibacterium", "s__"]}},{"id": "4333897", "metadata": {"taxonomy": ["k__Bacteria", "p__Proteobacteria", "c__Gammaproteobacteria", "o__Enterobacteriales", "f__Enterobacteriaceae", "g__", "s__"]}},{"id": "4447248", "metadata": {"taxonomy": ["k__Bacteria", "p__Bacteroidetes", "c__Bacteroidia", "o__Bacteroidales", "f__Prevotellaceae", "g__Prevotella", "s__melaninogenica"]}},{"id": "145619", "metadata": {"taxonomy": ["k__Bacteria", "p__Actinobacteria", "c__Actinobacteria", "o__Actinomycetales", "f__Corynebacteriaceae", "g__Corynebacterium", "s__"]}},{"id": "4454432", "metadata": {"taxonomy": ["k__Bacteria", "p__Firmicutes", "c__Clostridia", "o__Clostridiales", "f__Clostridiaceae", "g__", "s__"]}},{"id": "1099898", "metadata": {"taxonomy": ["k__Bacteria", "p__Proteobacteria", "c__Gammaproteobacteria", "o__Xanthomonadales", "f__Sinobacteraceae", "g__", "s__"]}},{"id": "812652", "metadata": {"taxonomy": ["k__Bacteria", "p__Proteobacteria", "c__Alphaproteobacteria", "o__Rhodospirillales", "f__Acetobacteraceae", "g__", "s__"]}},{"id": "859700", "metadata": {"taxonomy": ["k__Bacteria", "p__Firmicutes", "c__Bacilli", "o__Lactobacillales", "f__Streptococcaceae", "g__Streptococcus", "s__"]}},{"id": "15202", "metadata": {"taxonomy": ["k__Bacteria", "p__Firmicutes", "c__Bacilli", "o__Lactobacillales", "f__Lactobacillaceae", "g__Lactobacillus", "s__"]}},{"id": "573214", "metadata": {"taxonomy": ["k__Bacteria", "p__Firmicutes", "c__Bacilli", "o__Lactobacillales", "f__Lactobacillaceae", "g__Lactobacillus", "s__"]}},{"id": "1146798", "metadata": {"taxonomy": ["k__Bacteria", "p__Firmicutes", "c__Clostridia", "o__Clostridiales", "f__Lachnospiraceae", "g__Epulopiscium", "s__"]}},{"id": "1102921", "metadata": {"taxonomy": ["k__Bacteria", "p__Firmicutes", "c__Bacilli", "o__Lactobacillales", "f__Carnobacteriaceae", "g__Granulicatella", "s__"]}},{"id": "332919", "metadata": {"taxonomy": ["k__Bacteria", "p__Firmicutes", "c__Bacilli", "o__Lactobacillales", "f__Lactobacillaceae", "g__Lactobacillus", "s__agilis"]}},{"id": "967720", "metadata": {"taxonomy": ["k__Bacteria", "p__Proteobacteria", "c__Betaproteobacteria", "o__Burkholderiales", "f__Oxalobacteraceae", "g__", "s__"]}},{"id": "965129", "metadata": {"taxonomy": ["k__Bacteria", "p__Proteobacteria", "c__Alphaproteobacteria", "o__Sphingomonadales", "f__Sphingomonadaceae", "g__Sphingomonas", "s__"]}},{"id": "4376828", "metadata": {"taxonomy": ["k__Bacteria", "p__Actinobacteria", "c__Actinobacteria", "o__Bifidobacteriales", "f__Bifidobacteriaceae", "g__Bifidobacterium", "s__"]}},{"id": "965573", "metadata": {"taxonomy": ["k__Bacteria", "p__Firmicutes", "c__Bacilli", "o__Lactobacillales", "f__Streptococcaceae", "g__Streptococcus", "s__"]}},{"id": "368950", "metadata": {"taxonomy": ["k__Bacteria", "p__Firmicutes", "c__Clostridia", "o__Clostridiales", "f__Lachnospiraceae", "g__Blautia", "s__"]}},{"id": "4302049", "metadata": {"taxonomy": ["k__Bacteria", "p__Firmicutes", "c__Bacilli", "o__Lactobacillales", "f__Streptococcaceae", "g__Streptococcus", "s__"]}},{"id": "369423", "metadata": {"taxonomy": ["k__Bacteria", "p__Actinobacteria", "c__Actinobacteria", "o__Actinomycetales", "f__Microbacteriaceae", "g__", "s__"]}},{"id": "720949", "metadata": {"taxonomy": ["k__Bacteria", "p__Firmicutes", "c__Bacilli", "o__Lactobacillales", "f__Carnobacteriaceae", "g__Trichococcus", "s__"]}},{"id": "173654", "metadata": {"taxonomy": ["k__Bacteria", "p__Proteobacteria", "c__Gammaproteobacteria", "o__Enterobacteriales", "f__Enterobacteriaceae", "g__", "s__"]}},{"id": "429841", "metadata": {"taxonomy": ["k__Bacteria", "p__Bacteroidetes", "c__Flavobacteriia", "o__Flavobacteriales", "f__Flavobacteriaceae", "g__Flavobacterium", "s__"]}},{"id": "465079", "metadata": {"taxonomy": ["k__Bacteria", "p__Firmicutes", "c__Bacilli", "o__Bacillales", "f__Staphylococcaceae", "g__Staphylococcus", "s__"]}},{"id": "1135830", "metadata": {"taxonomy": ["k__Bacteria", "p__Proteobacteria", "c__Betaproteobacteria", "o__Burkholderiales", "f__Comamonadaceae", "g__", "s__"]}},{"id": "4410080", "metadata": {"taxonomy": ["k__Bacteria", "p__Fusobacteria", "c__Fusobacteriia", "o__Fusobacteriales", "f__Leptotrichiaceae", "g__Leptotrichia", "s__"]}},{"id": "369953", "metadata": {"taxonomy": ["k__Bacteria", "p__Proteobacteria", "c__Alphaproteobacteria", "o__Rhodospirillales", "f__Acetobacteraceae", "g__", "s__"]}},{"id": "308970", "metadata": {"taxonomy": ["k__Bacteria", "p__Firmicutes", "c__Bacilli", "o__Lactobacillales", "f__Lactobacillaceae", "g__Lactobacillus", "s__"]}},{"id": "170652", "metadata": {"taxonomy": ["k__Bacteria", "p__Firmicutes", "c__Clostridia", "o__Clostridiales", "f__Clostridiaceae", "g__Clostridium", "s__perfringens"]}},{"id": "908775", "metadata": {"taxonomy": ["k__Bacteria", "p__FBP", "c__", "o__", "f__", "g__", "s__"]}},{"id": "1083194", "metadata": {"taxonomy": ["k__Bacteria", "p__Firmicutes", "c__Bacilli", "o__Lactobacillales", "f__Streptococcaceae", "g__Streptococcus", "s__"]}},{"id": "622861", "metadata": {"taxonomy": ["k__Bacteria", "p__Proteobacteria", "c__Gammaproteobacteria", "o__Legionellales", "f__Coxiellaceae", "g__Rickettsiella", "s__"]}},{"id": "4303249", "metadata": {"taxonomy": ["k__Bacteria", "p__Proteobacteria", "c__Alphaproteobacteria", "o__Rhizobiales", "f__Methylobacteriaceae", "g__Methylobacterium", "s__adhaesivum"]}},{"id": "304641", "metadata": {"taxonomy": ["k__Bacteria", "p__Proteobacteria", "c__Gammaproteobacteria", "o__Enterobacteriales", "f__Enterobacteriaceae", "g__", "s__"]}},{"id": "995960", "metadata": {"taxonomy": ["k__Bacteria", "p__Actinobacteria", "c__Actinobacteria", "o__Actinomycetales", "f__Dermabacteraceae", "g__Brachybacterium", "s__conglomeratum"]}},{"id": "724868", "metadata": {"taxonomy": ["k__Bacteria", "p__Firmicutes", "c__Bacilli", "o__Bacillales", "f__Staphylococcaceae", "g__Staphylococcus", "s__"]}},{"id": "3394073", "metadata": {"taxonomy": ["k__Bacteria", "p__Fusobacteria", "c__Fusobacteriia", "o__Fusobacteriales", "f__Fusobacteriaceae", "g__Fusobacterium", "s__"]}},{"id": "158263", "metadata": {"taxonomy": ["k__Bacteria", "p__Bacteroidetes", "c__Flavobacteriia", "o__Flavobacteriales", "f__Flavobacteriaceae", "g__Flavobacterium", "s__"]}},{"id": "4440187", "metadata": {"taxonomy": ["k__Bacteria", "p__Bacteroidetes", "c__Flavobacteriia", "o__Flavobacteriales", "f__Flavobacteriaceae", "g__Capnocytophaga", "s__"]}},{"id": "4370726", "metadata": {"taxonomy": ["k__Bacteria", "p__Fusobacteria", "c__Fusobacteriia", "o__Fusobacteriales", "f__Leptotrichiaceae", "g__", "s__"]}},{"id": "4404731", "metadata": {"taxonomy": ["k__Bacteria", "p__Actinobacteria", "c__Actinobacteria", "o__Actinomycetales", "f__Corynebacteriaceae", "g__Corynebacterium", "s__"]}},{"id": "573035", "metadata": {"taxonomy": ["k__Bacteria", "p__Firmicutes", "c__Bacilli", "o__Bacillales", "f__Alicyclobacillaceae", "g__Alicyclobacillus", "s__"]}},{"id": "159017", "metadata": {"taxonomy": ["k__Bacteria", "p__Proteobacteria", "c__Alphaproteobacteria", "o__Caulobacterales", "f__Caulobacteraceae", "g__", "s__"]}},{"id": "4315688", "metadata": {"taxonomy": ["k__Bacteria", "p__Firmicutes", "c__Clostridia", "o__Clostridiales", "f__Clostridiaceae", "g__", "s__"]}},{"id": "557785", "metadata": {"taxonomy": ["k__Bacteria", "p__Acidobacteria", "c__DA052", "o__Ellin6513", "f__", "g__", "s__"]}},{"id": "556657", "metadata": {"taxonomy": ["k__Bacteria", "p__Proteobacteria", "c__Betaproteobacteria", "o__Burkholderiales", "f__Comamonadaceae", "g__Rubrivivax", "s__"]}},{"id": "4391262", "metadata": {"taxonomy": ["k__Bacteria", "p__Proteobacteria", "c__Gammaproteobacteria", "o__Enterobacteriales", "f__Enterobacteriaceae", "g__", "s__"]}},{"id": "4430845", "metadata": {"taxonomy": ["k__Bacteria", "p__Proteobacteria", "c__Gammaproteobacteria", "o__Pasteurellales", "f__Pasteurellaceae", "g__Gallibacterium", "s__"]}},{"id": "4294749", "metadata": {"taxonomy": ["k__Bacteria", "p__Actinobacteria", "c__Actinobacteria", "o__Actinomycetales", "f__Actinomycetaceae", "g__Actinomyces", "s__"]}},{"id": "962249", "metadata": {"taxonomy": ["k__Bacteria", "p__Firmicutes", "c__Clostridia", "o__Clostridiales", "f__Veillonellaceae", "g__Veillonella", "s__dispar"]}},{"id": "4194886", "metadata": {"taxonomy": ["k__Bacteria", "p__Proteobacteria", "c__Gammaproteobacteria", "o__Pseudomonadales", "f__Moraxellaceae", "g__Acinetobacter", "s__"]}},{"id": "4321285", "metadata": {"taxonomy": ["k__Bacteria", "p__Firmicutes", "c__Bacilli", "o__Lactobacillales", "f__Lactobacillaceae", "g__Lactobacillus", "s__"]}},{"id": "4370657", "metadata": {"taxonomy": ["k__Bacteria", "p__Firmicutes", "c__Clostridia", "o__Clostridiales", "f__Clostridiaceae", "g__Clostridium"]}},{"id": "809772", "metadata": {"taxonomy": ["k__Bacteria", "p__Firmicutes", "c__Bacilli", "o__Bacillales", "f__Bacillaceae", "g__Bacillus", "s__"]}},{"id": "301363", "metadata": {"taxonomy": ["k__Bacteria", "p__Firmicutes", "c__Bacilli", "o__Lactobacillales", "f__Lactobacillaceae", "g__Lactobacillus", "s__"]}},{"id": "984265", "metadata": {"taxonomy": ["k__Bacteria", "p__Actinobacteria", "c__Actinobacteria", "o__Actinomycetales", "f__Corynebacteriaceae", "g__Corynebacterium", "s__"]}},{"id": "739867", "metadata": {"taxonomy": ["k__Bacteria", "p__Actinobacteria", "c__Actinobacteria", "o__Actinomycetales", "f__Microbacteriaceae", "g__Cryocola", "s__"]}},{"id": "709971", "metadata": {"taxonomy": ["k__Bacteria", "p__Proteobacteria", "c__Alphaproteobacteria", "o__Rhizobiales", "f__Bradyrhizobiaceae", "g__", "s__"]}},{"id": "1098655", "metadata": {"taxonomy": ["k__Bacteria", "p__Firmicutes", "c__Bacilli", "o__Bacillales", "f__Bacillaceae", "g__Bacillus", "s__"]}},{"id": "328033", "metadata": {"taxonomy": ["k__Bacteria", "p__Proteobacteria", "c__Alphaproteobacteria", "o__Rhodospirillales", "f__Acetobacteraceae", "g__", "s__"]}},{"id": "976319", "metadata": {"taxonomy": ["k__Bacteria", "p__Bacteroidetes", "c__Flavobacteriia", "o__Flavobacteriales", "f__Flavobacteriaceae", "g__Flavobacterium"]}},{"id": "824606", "metadata": {"taxonomy": ["k__Bacteria", "p__Bacteroidetes", "c__Sphingobacteriia", "o__Sphingobacteriales", "f__Sphingobacteriaceae", "g__Sphingobacterium", "s__faecium"]}},{"id": "1050914", "metadata": {"taxonomy": ["k__Bacteria", "p__Firmicutes", "c__Clostridia", "o__Clostridiales", "f__Lachnospiraceae", "g__", "s__"]}},{"id": "346056", "metadata": {"taxonomy": ["k__Bacteria", "p__Proteobacteria", "c__Alphaproteobacteria", "o__Sphingomonadales", "f__Sphingomonadaceae", "g__Sphingobium", "s__"]}},{"id": "568130", "metadata": {"taxonomy": ["k__Bacteria", "p__Proteobacteria", "c__Alphaproteobacteria", "o__Sphingomonadales", "f__Sphingomonadaceae", "g__Sphingomonas", "s__"]}},{"id": "211658", "metadata": {"taxonomy": ["k__Bacteria", "p__Proteobacteria", "c__Alphaproteobacteria", "o__Sphingomonadales", "f__Sphingomonadaceae", "g__", "s__"]}},{"id": "1143820", "metadata": {"taxonomy": ["k__Bacteria", "p__Proteobacteria", "c__Betaproteobacteria", "o__Burkholderiales", "f__Comamonadaceae", "g__Delftia", "s__"]}},{"id": "42642", "metadata": {"taxonomy": ["k__Bacteria", "p__Firmicutes", "c__Bacilli", "o__Bacillales", "f__Paenibacillaceae", "g__Paenibacillus", "s__"]}},{"id": "275845", "metadata": {"taxonomy": ["k__Bacteria", "p__Firmicutes", "c__Bacilli", "o__Lactobacillales", "f__Lactobacillaceae", "g__Lactobacillus", "s__"]}},{"id": "198641", "metadata": {"taxonomy": ["k__Bacteria", "p__Firmicutes", "c__Bacilli", "o__Lactobacillales", "f__Lactobacillaceae", "g__Lactobacillus", "s__"]}},{"id": "487598", "metadata": {"taxonomy": ["k__Bacteria", "p__Actinobacteria", "c__Actinobacteria", "o__Actinomycetales", "f__Propionibacteriaceae", "g__Propionibacterium", "s__acnes"]}},{"id": "133336", "metadata": {"taxonomy": ["k__Bacteria", "p__Proteobacteria", "c__Alphaproteobacteria", "o__Rhodobacterales", "f__Rhodobacteraceae", "g__Paracoccus"]}},{"id": "2773305", "metadata": {"taxonomy": ["k__Bacteria", "p__Actinobacteria", "c__Actinobacteria", "o__Actinomycetales", "f__Sporichthyaceae", "g__", "s__"]}},{"id": "2540794", "metadata": {"taxonomy": ["k__Bacteria", "p__Proteobacteria", "c__Alphaproteobacteria", "o__Rhizobiales", "f__Xanthobacteraceae"]}},{"id": "152125", "metadata": {"taxonomy": ["k__Bacteria", "p__Proteobacteria", "c__Betaproteobacteria", "o__Burkholderiales", "f__Oxalobacteraceae", "g__Ralstonia", "s__"]}},{"id": "870751", "metadata": {"taxonomy": ["k__Bacteria", "p__Firmicutes", "c__Bacilli", "o__Bacillales", "f__Staphylococcaceae", "g__Staphylococcus", "s__"]}},{"id": "350973", "metadata": {"taxonomy": ["k__Bacteria", "p__Firmicutes", "c__Bacilli", "o__Bacillales", "f__Planococcaceae"]}},{"id": "519673", "metadata": {"taxonomy": ["k__Bacteria", "p__Firmicutes", "c__Bacilli", "o__Bacillales", "f__Staphylococcaceae", "g__Staphylococcus"]}},{"id": "520083", "metadata": {"taxonomy": ["k__Bacteria", "p__Actinobacteria", "c__Actinobacteria", "o__Actinomycetales", "f__Microbacteriaceae", "g__Leucobacter", "s__"]}},{"id": "833174", "metadata": {"taxonomy": ["k__Bacteria", "p__Proteobacteria", "c__Gammaproteobacteria", "o__Pseudomonadales", "f__Pseudomonadaceae", "g__Pseudomonas", "s__"]}},{"id": "4445104", "metadata": {"taxonomy": ["k__Bacteria", "p__Proteobacteria", "c__Betaproteobacteria", "o__Burkholderiales", "f__Oxalobacteraceae", "g__", "s__"]}},{"id": "967742", "metadata": {"taxonomy": ["k__Bacteria", "p__Actinobacteria", "c__Actinobacteria", "o__Actinomycetales", "f__Corynebacteriaceae", "g__Corynebacterium", "s__"]}},{"id": "4178726", "metadata": {"taxonomy": ["k__Bacteria", "p__Firmicutes", "c__Clostridia", "o__Clostridiales", "f__Lachnospiraceae", "g__Dorea", "s__"]}},{"id": "514988", "metadata": {"taxonomy": ["k__Bacteria", "p__Firmicutes", "c__Clostridia", "o__Clostridiales", "f__Clostridiaceae"]}},{"id": "1045797", "metadata": {"taxonomy": ["k__Bacteria", "p__Actinobacteria", "c__Actinobacteria", "o__Actinomycetales", "f__Microbacteriaceae", "g__Microbacterium", "s__"]}},{"id": "1138326", "metadata": {"taxonomy": ["k__Bacteria", "p__Actinobacteria", "c__Actinobacteria", "o__Actinomycetales", "f__Intrasporangiaceae"]}},{"id": "133065", "metadata": {"taxonomy": ["k__Bacteria", "p__Firmicutes", "c__Bacilli", "o__Lactobacillales", "f__Lactobacillaceae", "g__Lactobacillus", "s__"]}},{"id": "278983", "metadata": {"taxonomy": ["k__Bacteria", "p__Planctomycetes", "c__Phycisphaerae", "o__CPla-3", "f__", "g__", "s__"]}},{"id": "359750", "metadata": {"taxonomy": ["k__Bacteria", "p__Firmicutes", "c__Clostridia", "o__Clostridiales", "f__Clostridiaceae", "g__Clostridium"]}},{"id": "161687", "metadata": {"taxonomy": ["k__Bacteria", "p__Actinobacteria", "c__Actinobacteria", "o__Actinomycetales", "f__Dermabacteraceae", "g__Brachybacterium", "s__conglomeratum"]}},{"id": "960871", "metadata": {"taxonomy": ["k__Bacteria", "p__Actinobacteria", "c__Actinobacteria", "o__Actinomycetales", "f__Actinomycetaceae", "g__Actinomyces", "s__"]}},{"id": "453630", "metadata": {"taxonomy": ["k__Bacteria", "p__Proteobacteria", "c__Betaproteobacteria", "o__Rhodocyclales", "f__Rhodocyclaceae", "g__Zoogloea", "s__"]}},{"id": "512378", "metadata": {"taxonomy": ["k__Bacteria", "p__Actinobacteria", "c__Actinobacteria", "o__Actinomycetales", "f__Nocardioidaceae", "g__", "s__"]}},{"id": "588981", "metadata": {"taxonomy": ["k__Bacteria", "p__Actinobacteria", "c__Actinobacteria", "o__Actinomycetales", "f__Intrasporangiaceae"]}},{"id": "537098", "metadata": {"taxonomy": ["k__Bacteria", "p__Firmicutes", "c__Clostridia", "o__Clostridiales", "f__Lachnospiraceae", "g__", "s__"]}},{"id": "161011", "metadata": {"taxonomy": ["k__Bacteria", "p__Actinobacteria", "c__Actinobacteria", "o__Actinomycetales", "f__Cellulomonadaceae", "g__Actinotalea", "s__"]}},{"id": "552849", "metadata": {"taxonomy": ["k__Bacteria", "p__Actinobacteria", "c__Actinobacteria", "o__Actinomycetales", "f__Cellulomonadaceae", "g__", "s__"]}},{"id": "837075", "metadata": {"taxonomy": ["k__Bacteria", "p__Firmicutes", "c__Bacilli", "o__Lactobacillales", "f__Lactobacillaceae", "g__Lactobacillus", "s__"]}},{"id": "174143", "metadata": {"taxonomy": ["k__Bacteria", "p__Firmicutes", "c__Clostridia", "o__Clostridiales", "f__Lachnospiraceae", "g__", "s__"]}},{"id": "255518", "metadata": {"taxonomy": ["k__Bacteria", "p__Proteobacteria", "c__Betaproteobacteria", "o__Burkholderiales", "f__Comamonadaceae", "g__Tepidimonas", "s__"]}},{"id": "567533", "metadata": {"taxonomy": ["k__Bacteria", "p__Actinobacteria", "c__Actinobacteria", "o__Actinomycetales", "f__Corynebacteriaceae", "g__Corynebacterium", "s__"]}},{"id": "2896107", "metadata": {"taxonomy": ["k__Bacteria", "p__Firmicutes", "c__Bacilli", "o__Bacillales", "f__Staphylococcaceae", "g__Staphylococcus", "s__"]}},{"id": "69980", "metadata": {"taxonomy": ["k__Bacteria", "p__Firmicutes", "c__Bacilli", "o__Lactobacillales", "f__Aerococcaceae", "g__", "s__"]}},{"id": "1668820", "metadata": {"taxonomy": ["k__Bacteria", "p__Firmicutes", "c__Bacilli", "o__Lactobacillales", "f__Lactobacillaceae", "g__Lactobacillus", "s__"]}},{"id": "1002658", "metadata": {"taxonomy": ["k__Bacteria", "p__Bacteroidetes", "c__[Saprospirae]", "o__[Saprospirales]", "f__Chitinophagaceae", "g__", "s__"]}},{"id": "308164", "metadata": {"taxonomy": ["k__Bacteria", "p__Planctomycetes", "c__Planctomycetia", "o__Pirellulales", "f__Pirellulaceae", "g__", "s__"]}},{"id": "137580", "metadata": {"taxonomy": ["k__Bacteria", "p__Firmicutes", "c__Bacilli", "o__Lactobacillales", "f__Lactobacillaceae", "g__Lactobacillus", "s__"]}},{"id": "1145810", "metadata": {"taxonomy": ["k__Bacteria", "p__Proteobacteria", "c__Alphaproteobacteria", "o__Sphingomonadales", "f__Sphingomonadaceae", "g__Sphingomonas", "s__"]}},{"id": "930555", "metadata": {"taxonomy": ["k__Bacteria", "p__Firmicutes", "c__Bacilli", "o__Bacillales", "f__Staphylococcaceae", "g__Staphylococcus", "s__"]}},{"id": "169182", "metadata": {"taxonomy": ["k__Bacteria", "p__Proteobacteria", "c__Gammaproteobacteria", "o__Enterobacteriales", "f__Enterobacteriaceae", "g__", "s__"]}},{"id": "4322410", "metadata": {"taxonomy": ["k__Bacteria", "p__Proteobacteria", "c__Alphaproteobacteria", "o__Rhodospirillales", "f__Rhodospirillaceae", "g__Skermanella", "s__"]}},{"id": "575688", "metadata": {"taxonomy": ["k__Bacteria", "p__Bacteroidetes", "c__Sphingobacteriia", "o__Sphingobacteriales", "f__Sphingobacteriaceae", "g__Pedobacter", "s__"]}},{"id": "326270", "metadata": {"taxonomy": ["k__Bacteria", "p__Firmicutes", "c__Bacilli", "o__Lactobacillales", "f__Lactobacillaceae", "g__Lactobacillus", "s__"]}},{"id": "805717", "metadata": {"taxonomy": ["k__Bacteria", "p__Actinobacteria", "c__Actinobacteria", "o__Actinomycetales", "f__Pseudonocardiaceae", "g__", "s__"]}},{"id": "920017", "metadata": {"taxonomy": ["k__Bacteria", "p__Firmicutes", "c__Bacilli", "o__Bacillales", "f__Staphylococcaceae", "g__Staphylococcus"]}},{"id": "339358", "metadata": {"taxonomy": ["k__Bacteria", "p__Firmicutes", "c__Bacilli", "o__Lactobacillales", "f__Leuconostocaceae", "g__", "s__"]}},{"id": "976441", "metadata": {"taxonomy": ["k__Bacteria", "p__Bacteroidetes", "c__Sphingobacteriia", "o__Sphingobacteriales", "f__Sphingobacteriaceae", "g__Pedobacter", "s__"]}},{"id": "1000876", "metadata": {"taxonomy": ["k__Bacteria", "p__Actinobacteria", "c__Actinobacteria", "o__Actinomycetales", "f__Nocardioidaceae", "g__", "s__"]}},{"id": "769643", "metadata": {"taxonomy": ["k__Bacteria", "p__Proteobacteria", "c__Gammaproteobacteria", "o__Pseudomonadales", "f__Pseudomonadaceae", "g__Pseudomonas"]}},{"id": "268353", "metadata": {"taxonomy": ["k__Bacteria", "p__Proteobacteria", "c__Alphaproteobacteria", "o__Caulobacterales", "f__Caulobacteraceae", "g__Brevundimonas", "s__diminuta"]}},{"id": "72820", "metadata": {"taxonomy": ["k__Bacteria", "p__Actinobacteria", "c__Actinobacteria", "o__Bifidobacteriales", "f__Bifidobacteriaceae", "g__Bifidobacterium", "s__"]}},{"id": "338757", "metadata": {"taxonomy": ["k__Bacteria", "p__Firmicutes", "c__Bacilli", "o__Lactobacillales", "f__Lactobacillaceae", "g__Lactobacillus", "s__"]}},{"id": "713127", "metadata": {"taxonomy": ["k__Bacteria", "p__Firmicutes", "c__Bacilli", "o__Bacillales", "f__Staphylococcaceae", "g__Staphylococcus", "s__"]}},{"id": "961454", "metadata": {"taxonomy": ["k__Bacteria", "p__Firmicutes", "c__Bacilli", "o__Bacillales", "f__Staphylococcaceae", "g__Staphylococcus", "s__equorum"]}},{"id": "266777", "metadata": {"taxonomy": ["k__Bacteria", "p__Firmicutes", "c__Clostridia", "o__Clostridiales", "f__[Tissierellaceae]", "g__Peptoniphilus", "s__"]}},{"id": "234866", "metadata": {"taxonomy": ["k__Bacteria", "p__Proteobacteria", "c__Betaproteobacteria", "o__Burkholderiales", "f__Alcaligenaceae", "g__Achromobacter", "s__"]}},{"id": "114383", "metadata": {"taxonomy": ["k__Bacteria", "p__Acidobacteria", "c__Acidobacteria-6", "o__iii1-15", "f__", "g__", "s__"]}},{"id": "651436", "metadata": {"taxonomy": ["k__Bacteria", "p__Proteobacteria", "c__Betaproteobacteria", "o__Burkholderiales", "f__Oxalobacteraceae", "g__Ralstonia", "s__"]}},{"id": "354905", "metadata": {"taxonomy": ["k__Bacteria", "p__Firmicutes", "c__Bacilli", "o__Lactobacillales", "f__Lactobacillaceae", "g__Lactobacillus", "s__"]}},{"id": "513989", "metadata": {"taxonomy": ["k__Bacteria", "p__Proteobacteria", "c__Betaproteobacteria", "o__Burkholderiales", "f__Oxalobacteraceae", "g__", "s__"]}},{"id": "656307", "metadata": {"taxonomy": ["k__Bacteria", "p__Proteobacteria", "c__Betaproteobacteria", "o__Rhodocyclales", "f__Rhodocyclaceae"]}},{"id": "828844", "metadata": {"taxonomy": ["k__Bacteria", "p__Actinobacteria", "c__Actinobacteria", "o__Actinomycetales", "f__Microbacteriaceae", "g__", "s__"]}},{"id": "1640195", "metadata": {"taxonomy": ["k__Bacteria", "p__Proteobacteria", "c__Alphaproteobacteria", "o__Rhodospirillales", "f__Rhodospirillaceae", "g__", "s__"]}},{"id": "502999", "metadata": {"taxonomy": ["k__Bacteria", "p__Proteobacteria", "c__Alphaproteobacteria", "o__Rhizobiales", "f__Hyphomicrobiaceae", "g__Devosia", "s__"]}},{"id": "921101", "metadata": {"taxonomy": ["k__Bacteria", "p__Firmicutes", "c__Bacilli", "o__Lactobacillales", "f__Streptococcaceae", "g__Streptococcus", "s__"]}},{"id": "205945", "metadata": {"taxonomy": ["k__Bacteria", "p__Proteobacteria", "c__Betaproteobacteria", "o__A21b", "f__EB1003", "g__", "s__"]}},{"id": "593925", "metadata": {"taxonomy": ["k__Bacteria", "p__Firmicutes", "c__Clostridia", "o__Clostridiales", "f__Clostridiaceae", "g__Clostridium", "s__"]}},{"id": "1048878", "metadata": {"taxonomy": ["k__Bacteria", "p__Proteobacteria", "c__Betaproteobacteria", "o__Burkholderiales", "f__Comamonadaceae", "g__", "s__"]}},{"id": "929312", "metadata": {"taxonomy": ["k__Bacteria", "p__Proteobacteria", "c__Alphaproteobacteria", "o__Rhodospirillales", "f__Acetobacteraceae", "g__Roseomonas", "s__mucosa"]}},{"id": "979598", "metadata": {"taxonomy": ["k__Bacteria", "p__Proteobacteria", "c__Betaproteobacteria", "o__SC-I-84", "f__", "g__", "s__"]}},{"id": "178770", "metadata": {"taxonomy": ["k__Bacteria", "p__Firmicutes", "c__Clostridia", "o__Clostridiales", "f__", "g__", "s__"]}},{"id": "103879", "metadata": {"taxonomy": ["k__Bacteria", "p__Proteobacteria", "c__Betaproteobacteria", "o__Neisseriales", "f__Neisseriaceae", "g__Neisseria", "s__"]}},{"id": "110399", "metadata": {"taxonomy": ["k__Bacteria", "p__Proteobacteria", "c__Betaproteobacteria", "o__Burkholderiales", "f__Oxalobacteraceae"]}},{"id": "921653", "metadata": {"taxonomy": ["k__Bacteria", "p__Firmicutes", "c__Bacilli", "o__Bacillales", "f__Staphylococcaceae", "g__Staphylococcus", "s__"]}},{"id": "3714687", "metadata": {"taxonomy": ["k__Bacteria", "p__Firmicutes", "c__Bacilli", "o__Bacillales", "f__Bacillaceae", "g__Bacillus", "s__firmus"]}},{"id": "4297918", "metadata": {"taxonomy": ["k__Bacteria", "p__Proteobacteria", "c__Gammaproteobacteria", "o__Enterobacteriales", "f__Enterobacteriaceae", "g__", "s__"]}},{"id": "915428", "metadata": {"taxonomy": ["k__Bacteria", "p__Firmicutes", "c__Bacilli", "o__Lactobacillales", "f__Streptococcaceae", "g__", "s__"]}},{"id": "289709", "metadata": {"taxonomy": ["k__Bacteria", "p__Proteobacteria", "c__Gammaproteobacteria", "o__Enterobacteriales", "f__Enterobacteriaceae", "g__", "s__"]}},{"id": "628226", "metadata": {"taxonomy": ["k__Bacteria", "p__Firmicutes", "c__Clostridia", "o__Clostridiales", "f__Peptostreptococcaceae", "g__", "s__"]}},{"id": "257039", "metadata": {"taxonomy": ["k__Bacteria", "p__Acidobacteria", "c__DA052", "o__Ellin6513", "f__", "g__", "s__"]}},{"id": "114166", "metadata": {"taxonomy": ["k__Bacteria", "p__Firmicutes", "c__Bacilli", "o__Lactobacillales", "f__Enterococcaceae", "g__Enterococcus", "s__"]}},{"id": "577512", "metadata": {"taxonomy": ["k__Bacteria", "p__Firmicutes", "c__Clostridia", "o__Clostridiales", "f__", "g__", "s__"]}},{"id": "861807", "metadata": {"taxonomy": ["k__Bacteria", "p__Actinobacteria", "c__Actinobacteria", "o__Actinomycetales", "f__Corynebacteriaceae", "g__Corynebacterium", "s__"]}},{"id": "561710", "metadata": {"taxonomy": ["k__Bacteria", "p__Bacteroidetes", "c__Flavobacteriia", "o__Flavobacteriales", "f__[Weeksellaceae]", "g__Riemerella", "s__"]}},{"id": "2660128", "metadata": {"taxonomy": ["k__Bacteria", "p__Proteobacteria", "c__Gammaproteobacteria", "o__Pseudomonadales", "f__Moraxellaceae", "g__", "s__"]}},{"id": "4393701", "metadata": {"taxonomy": ["k__Bacteria", "p__Proteobacteria", "c__Betaproteobacteria", "o__Burkholderiales", "f__Oxalobacteraceae", "g__Janthinobacterium", "s__"]}},{"id": "934651", "metadata": {"taxonomy": ["k__Bacteria", "p__Proteobacteria", "c__Betaproteobacteria", "o__Neisseriales", "f__Neisseriaceae", "g__Neisseria", "s__"]}},{"id": "221299", "metadata": {"taxonomy": ["k__Bacteria", "p__Firmicutes", "c__Bacilli", "o__Lactobacillales", "f__Lactobacillaceae", "g__Lactobacillus", "s__"]}},{"id": "819699", "metadata": {"taxonomy": ["k__Bacteria", "p__Bacteroidetes", "c__[Saprospirae]", "o__[Saprospirales]", "f__", "g__", "s__"]}},{"id": "177555", "metadata": {"taxonomy": ["k__Bacteria", "p__Proteobacteria", "c__Gammaproteobacteria", "o__Xanthomonadales", "f__Xanthomonadaceae", "g__Luteibacter", "s__rhizovicinus"]}},{"id": "4454736", "metadata": {"taxonomy": ["k__Bacteria", "p__Firmicutes", "c__Bacilli", "o__Bacillales", "f__Staphylococcaceae", "g__Staphylococcus"]}},{"id": "4454737", "metadata": {"taxonomy": ["k__Bacteria", "p__Firmicutes", "c__Bacilli", "o__Bacillales", "f__Staphylococcaceae", "g__Staphylococcus"]}},{"id": "952203", "metadata": {"taxonomy": ["k__Bacteria", "p__Proteobacteria", "c__Betaproteobacteria", "o__Burkholderiales", "f__Oxalobacteraceae", "g__Janthinobacterium", "s__"]}},{"id": "292820", "metadata": {"taxonomy": ["k__Bacteria", "p__Firmicutes", "c__Bacilli", "o__Lactobacillales", "f__Streptococcaceae", "g__Streptococcus", "s__"]}},{"id": "4379250", "metadata": {"taxonomy": ["k__Bacteria", "p__Firmicutes", "c__Bacilli", "o__Lactobacillales", "f__Lactobacillaceae", "g__Lactobacillus", "s__"]}},{"id": "4343672", "metadata": {"taxonomy": ["k__Bacteria", "p__Proteobacteria", "c__Alphaproteobacteria", "o__Rhizobiales", "f__Phyllobacteriaceae", "g__Aminobacter", "s__"]}},{"id": "214121", "metadata": {"taxonomy": ["k__Bacteria", "p__Firmicutes", "c__Clostridia", "o__Clostridiales", "f__Veillonellaceae", "g__Veillonella", "s__"]}},{"id": "825183", "metadata": {"taxonomy": ["k__Bacteria", "p__Bacteroidetes", "c__[Saprospirae]", "o__[Saprospirales]", "f__Chitinophagaceae", "g__", "s__"]}},{"id": "4111715", "metadata": {"taxonomy": ["k__Bacteria", "p__Proteobacteria", "c__Gammaproteobacteria", "o__Enterobacteriales", "f__Enterobacteriaceae", "g__", "s__"]}},{"id": "580992", "metadata": {"taxonomy": ["k__Bacteria", "p__Proteobacteria", "c__Alphaproteobacteria", "o__Sphingomonadales", "f__Sphingomonadaceae", "g__Sphingomonas", "s__"]}},{"id": "942245", "metadata": {"taxonomy": ["k__Bacteria", "p__Actinobacteria", "c__Actinobacteria", "o__Actinomycetales", "f__Corynebacteriaceae", "g__Corynebacterium", "s__"]}},{"id": "881442", "metadata": {"taxonomy": ["k__Bacteria", "p__Acidobacteria", "c__[Chloracidobacteria]", "o__RB41", "f__Ellin6075", "g__", "s__"]}},{"id": "1127114", "metadata": {"taxonomy": ["k__Bacteria", "p__Proteobacteria", "c__Gammaproteobacteria", "o__Xanthomonadales", "f__Xanthomonadaceae", "g__", "s__"]}},{"id": "2647328", "metadata": {"taxonomy": ["k__Bacteria", "p__Proteobacteria", "c__Gammaproteobacteria", "o__Pasteurellales", "f__Pasteurellaceae", "g__Haemophilus", "s__parainfluenzae"]}},{"id": "456393", "metadata": {"taxonomy": ["k__Bacteria", "p__Firmicutes", "c__Bacilli", "o__Lactobacillales"]}},{"id": "220524", "metadata": {"taxonomy": ["k__Bacteria", "p__Actinobacteria", "c__Actinobacteria", "o__Actinomycetales", "f__Nakamurellaceae", "g__", "s__"]}},{"id": "428705", "metadata": {"taxonomy": ["k__Bacteria", "p__Firmicutes", "c__Bacilli", "o__Bacillales", "f__Staphylococcaceae", "g__Staphylococcus"]}},{"id": "80664", "metadata": {"taxonomy": ["k__Bacteria", "p__Proteobacteria", "c__Gammaproteobacteria", "o__Pseudomonadales", "f__Moraxellaceae", "g__", "s__"]}},{"id": "521840", "metadata": {"taxonomy": ["k__Bacteria", "p__Actinobacteria", "c__Actinobacteria", "o__Actinomycetales", "f__Intrasporangiaceae", "g__", "s__"]}},{"id": "4327769", "metadata": {"taxonomy": ["k__Bacteria", "p__Actinobacteria", "c__Actinobacteria", "o__Actinomycetales", "f__Microbacteriaceae", "g__Leucobacter", "s__"]}},{"id": "861063", "metadata": {"taxonomy": ["k__Bacteria", "p__Proteobacteria", "c__Alphaproteobacteria", "o__Rhizobiales", "f__Bartonellaceae", "g__", "s__"]}},{"id": "348866", "metadata": {"taxonomy": ["k__Bacteria", "p__Bacteroidetes", "c__Sphingobacteriia", "o__Sphingobacteriales", "f__Sphingobacteriaceae", "g__Sphingobacterium", "s__"]}},{"id": "4339275", "metadata": {"taxonomy": ["k__Bacteria", "p__Firmicutes", "c__Bacilli", "o__Bacillales", "f__Planococcaceae", "g__Planococcus"]}},{"id": "345333", "metadata": {"taxonomy": ["k__Bacteria", "p__Proteobacteria", "c__Alphaproteobacteria", "o__Rhizobiales", "f__Phyllobacteriaceae", "g__Phyllobacterium", "s__"]}},{"id": "4449244", "metadata": {"taxonomy": ["k__Bacteria", "p__Fusobacteria", "c__Fusobacteriia", "o__Fusobacteriales", "f__Fusobacteriaceae", "g__Fusobacterium", "s__"]}},{"id": "360936", "metadata": {"taxonomy": ["k__Bacteria", "p__Firmicutes", "c__Bacilli", "o__Bacillales", "f__Bacillaceae", "g__Bacillus", "s__"]}},{"id": "678790", "metadata": {"taxonomy": ["k__Bacteria", "p__Firmicutes", "c__Bacilli", "o__Bacillales", "f__Staphylococcaceae", "g__Staphylococcus", "s__"]}},{"id": "891941", "metadata": {"taxonomy": ["k__Bacteria", "p__Bacteroidetes", "c__Flavobacteriia", "o__Flavobacteriales", "f__Flavobacteriaceae", "g__Flavobacterium", "s__"]}},{"id": "17309", "metadata": {"taxonomy": ["k__Bacteria", "p__Firmicutes", "c__Bacilli", "o__Lactobacillales", "f__Lactobacillaceae", "g__Pediococcus"]}},{"id": "294254", "metadata": {"taxonomy": ["k__Bacteria", "p__Firmicutes", "c__Bacilli", "o__Lactobacillales", "f__Streptococcaceae", "g__Lactococcus", "s__garvieae"]}},{"id": "4440404", "metadata": {"taxonomy": ["k__Bacteria", "p__Proteobacteria", "c__Betaproteobacteria", "o__Neisseriales", "f__Neisseriaceae", "g__Neisseria", "s__"]}},{"id": "749563", "metadata": {"taxonomy": ["k__Bacteria", "p__Actinobacteria", "c__Actinobacteria", "o__Actinomycetales", "f__Microbacteriaceae", "g__Salinibacterium", "s__"]}},{"id": "240252", "metadata": {"taxonomy": ["k__Bacteria", "p__Proteobacteria", "c__Alphaproteobacteria", "o__Rhodospirillales", "f__Acetobacteraceae", "g__Acidocella", "s__"]}},{"id": "536754", "metadata": {"taxonomy": ["k__Bacteria", "p__Firmicutes", "c__Bacilli", "o__Lactobacillales", "f__Lactobacillaceae", "g__Lactobacillus"]}},{"id": "650099", "metadata": {"taxonomy": ["k__Bacteria", "p__Proteobacteria", "c__Gammaproteobacteria", "o__Xanthomonadales", "f__Xanthomonadaceae", "g__", "s__"]}},{"id": "888300", "metadata": {"taxonomy": ["k__Bacteria", "p__Firmicutes", "c__Bacilli", "o__Lactobacillales", "f__Streptococcaceae", "g__Streptococcus", "s__"]}},{"id": "249740", "metadata": {"taxonomy": ["k__Bacteria", "p__Bacteroidetes", "c__Flavobacteriia", "o__Flavobacteriales", "f__Flavobacteriaceae", "g__Capnocytophaga", "s__"]}},{"id": "365056", "metadata": {"taxonomy": ["k__Bacteria", "p__Firmicutes", "c__Clostridia", "o__Clostridiales", "f__[Tissierellaceae]", "g__Anaerococcus", "s__"]}},{"id": "270355", "metadata": {"taxonomy": ["k__Bacteria", "p__Proteobacteria", "c__Gammaproteobacteria", "o__Enterobacteriales", "f__Enterobacteriaceae", "g__Erwinia", "s__"]}},{"id": "512811", "metadata": {"taxonomy": ["k__Bacteria", "p__Acidobacteria", "c__Acidobacteriia", "o__Acidobacteriales", "f__Acidobacteriaceae", "g__", "s__"]}},{"id": "349024", "metadata": {"taxonomy": ["k__Bacteria", "p__Firmicutes", "c__Bacilli", "o__Lactobacillales", "f__Streptococcaceae", "g__Streptococcus", "s__"]}},{"id": "4476547", "metadata": {"taxonomy": ["k__Bacteria", "p__Proteobacteria", "c__Betaproteobacteria", "o__Burkholderiales", "f__Oxalobacteraceae", "g__", "s__"]}},{"id": "348680", "metadata": {"taxonomy": ["k__Bacteria", "p__Proteobacteria", "c__Gammaproteobacteria", "o__Enterobacteriales", "f__Enterobacteriaceae", "g__", "s__"]}},{"id": "4334160", "metadata": {"taxonomy": ["k__Bacteria", "p__Proteobacteria", "c__Gammaproteobacteria", "o__Enterobacteriales", "f__Enterobacteriaceae", "g__", "s__"]}},{"id": "917398", "metadata": {"taxonomy": ["k__Bacteria", "p__Bacteroidetes", "c__[Saprospirae]", "o__[Saprospirales]", "f__Chitinophagaceae", "g__Flavisolibacter", "s__"]}},{"id": "801579", "metadata": {"taxonomy": ["k__Bacteria", "p__Firmicutes", "c__Bacilli", "o__Bacillales", "f__Planococcaceae", "g__Lysinibacillus", "s__boronitolerans"]}},{"id": "499378", "metadata": {"taxonomy": ["k__Bacteria", "p__Actinobacteria", "c__Actinobacteria", "o__Actinomycetales", "f__Actinomycetaceae", "g__Actinomyces", "s__"]}},{"id": "4451251", "metadata": {"taxonomy": ["k__Bacteria", "p__Actinobacteria", "c__Coriobacteriia", "o__Coriobacteriales", "f__Coriobacteriaceae", "g__Atopobium", "s__"]}},{"id": "985034", "metadata": {"taxonomy": ["k__Bacteria", "p__Bacteroidetes", "c__Flavobacteriia", "o__Flavobacteriales", "f__Flavobacteriaceae", "g__Capnocytophaga", "s__"]}},{"id": "4349863", "metadata": {"taxonomy": ["k__Bacteria", "p__Firmicutes", "c__Bacilli", "o__Bacillales", "f__Bacillaceae", "g__Bacillus", "s__"]}},{"id": "1078248", "metadata": {"taxonomy": ["k__Bacteria", "p__Firmicutes", "c__Bacilli", "o__Lactobacillales", "f__Carnobacteriaceae", "g__Carnobacterium", "s__"]}},{"id": "857082", "metadata": {"taxonomy": ["k__Bacteria", "p__Firmicutes", "c__Bacilli", "o__Bacillales", "f__Staphylococcaceae", "g__Staphylococcus"]}},{"id": "199701", "metadata": {"taxonomy": ["k__Bacteria", "p__Firmicutes", "c__Clostridia", "o__Clostridiales", "f__Clostridiaceae"]}},{"id": "930834", "metadata": {"taxonomy": ["k__Bacteria", "p__Proteobacteria", "c__Gammaproteobacteria", "o__Pseudomonadales", "f__Pseudomonadaceae", "g__Pseudomonas"]}},{"id": "321451", "metadata": {"taxonomy": ["k__Bacteria", "p__Proteobacteria", "c__Betaproteobacteria", "o__Burkholderiales", "f__Oxalobacteraceae", "g__Ralstonia", "s__"]}},{"id": "4337090", "metadata": {"taxonomy": ["k__Bacteria", "p__Firmicutes", "c__Bacilli", "o__Lactobacillales", "f__Streptococcaceae", "g__Streptococcus", "s__"]}},{"id": "516115", "metadata": {"taxonomy": ["k__Bacteria", "p__Firmicutes", "c__Bacilli", "o__Lactobacillales", "f__Streptococcaceae", "g__Lactococcus", "s__"]}},{"id": "1138534", "metadata": {"taxonomy": ["k__Bacteria", "p__Firmicutes", "c__Bacilli", "o__Lactobacillales", "f__Lactobacillaceae", "g__Lactobacillus", "s__"]}},{"id": "203418", "metadata": {"taxonomy": ["k__Bacteria", "p__Actinobacteria", "c__Thermoleophilia", "o__Solirubrobacterales", "f__Solirubrobacteraceae", "g__", "s__"]}},{"id": "306035", "metadata": {"taxonomy": ["k__Bacteria", "p__Firmicutes", "c__Clostridia", "o__Clostridiales", "f__Clostridiaceae", "g__Clostridium", "s__"]}},{"id": "14159", "metadata": {"taxonomy": ["k__Bacteria", "p__Firmicutes", "c__Clostridia", "o__Clostridiales", "f__[Mogibacteriaceae]", "g__", "s__"]}},{"id": "95608", "metadata": {"taxonomy": ["k__Bacteria", "p__Proteobacteria", "c__Gammaproteobacteria", "o__Pseudomonadales", "f__Pseudomonadaceae", "g__Pseudomonas", "s__"]}},{"id": "439982", "metadata": {"taxonomy": ["k__Bacteria", "p__Proteobacteria", "c__Gammaproteobacteria", "o__Pseudomonadales", "f__Moraxellaceae", "g__Acinetobacter", "s__"]}},{"id": "540940", "metadata": {"taxonomy": ["k__Bacteria", "p__Firmicutes", "c__Bacilli", "o__Lactobacillales", "f__Leuconostocaceae", "g__Leuconostoc", "s__"]}},{"id": "164904", "metadata": {"taxonomy": ["k__Bacteria", "p__Firmicutes", "c__Bacilli", "o__Bacillales", "f__Staphylococcaceae", "g__Staphylococcus"]}},{"id": "368097", "metadata": {"taxonomy": ["k__Bacteria", "p__Actinobacteria", "c__Actinobacteria", "o__Actinomycetales", "f__Micrococcaceae", "g__Kocuria", "s__"]}},{"id": "4469492", "metadata": {"taxonomy": ["k__Bacteria", "p__Proteobacteria", "c__Betaproteobacteria", "o__Burkholderiales", "f__Comamonadaceae", "g__", "s__"]}},{"id": "534216", "metadata": {"taxonomy": ["k__Bacteria", "p__Proteobacteria", "c__Betaproteobacteria", "o__Burkholderiales", "f__Comamonadaceae", "g__Delftia", "s__"]}},{"id": "906820", "metadata": {"taxonomy": ["k__Bacteria", "p__Proteobacteria", "c__Alphaproteobacteria", "o__Rhodospirillales", "f__Rhodospirillaceae", "g__Skermanella", "s__"]}},{"id": "823024", "metadata": {"taxonomy": ["k__Bacteria", "p__Firmicutes", "c__Bacilli", "o__Bacillales", "f__Planococcaceae", "g__Planomicrobium", "s__"]}},{"id": "288283", "metadata": {"taxonomy": ["k__Bacteria", "p__Proteobacteria", "c__Alphaproteobacteria", "o__Caulobacterales", "f__Caulobacteraceae", "g__", "s__"]}},{"id": "442126", "metadata": {"taxonomy": ["k__Bacteria", "p__Bacteroidetes", "c__Sphingobacteriia", "o__Sphingobacteriales", "f__Sphingobacteriaceae", "g__Sphingobacterium", "s__mizutaii"]}},{"id": "920640", "metadata": {"taxonomy": ["k__Bacteria", "p__Actinobacteria", "c__Actinobacteria", "o__Actinomycetales", "f__Corynebacteriaceae", "g__Corynebacterium", "s__"]}},{"id": "996116", "metadata": {"taxonomy": ["k__Bacteria", "p__Actinobacteria", "c__Actinobacteria", "o__Actinomycetales", "f__Nocardioidaceae", "g__", "s__"]}},{"id": "1039041", "metadata": {"taxonomy": ["k__Bacteria", "p__Actinobacteria", "c__Actinobacteria", "o__Actinomycetales", "f__Sporichthyaceae", "g__", "s__"]}},{"id": "675673", "metadata": {"taxonomy": ["k__Bacteria", "p__Firmicutes", "c__Bacilli", "o__Lactobacillales", "f__Streptococcaceae", "g__Streptococcus", "s__"]}},{"id": "1068082", "metadata": {"taxonomy": ["k__Bacteria", "p__Firmicutes", "c__Bacilli", "o__Bacillales"]}},{"id": "900973", "metadata": {"taxonomy": ["k__Bacteria", "p__Proteobacteria", "c__Betaproteobacteria", "o__Neisseriales", "f__Neisseriaceae", "g__", "s__"]}},{"id": "4301865", "metadata": {"taxonomy": ["k__Bacteria", "p__Firmicutes", "c__Bacilli", "o__Bacillales", "f__Bacillaceae", "g__Bacillus", "s__"]}},{"id": "575419", "metadata": {"taxonomy": ["k__Bacteria", "p__Proteobacteria", "c__Alphaproteobacteria", "o__Rhizobiales", "f__Hyphomicrobiaceae", "g__Devosia", "s__"]}},{"id": "517548", "metadata": {"taxonomy": ["k__Bacteria", "p__Proteobacteria", "c__Gammaproteobacteria", "o__Pasteurellales", "f__Pasteurellaceae", "g__Haemophilus", "s__"]}},{"id": "548576", "metadata": {"taxonomy": ["k__Bacteria", "p__Proteobacteria", "c__Gammaproteobacteria", "o__Pseudomonadales", "f__Moraxellaceae", "g__", "s__"]}},{"id": "164612", "metadata": {"taxonomy": ["k__Bacteria", "p__Firmicutes", "c__Bacilli", "o__Bacillales"]}},{"id": "546403", "metadata": {"taxonomy": ["k__Bacteria", "p__Proteobacteria", "c__Betaproteobacteria", "o__Burkholderiales", "f__", "g__", "s__"]}},{"id": "588197", "metadata": {"taxonomy": ["k__Bacteria", "p__Firmicutes", "c__Bacilli", "o__Lactobacillales", "f__Lactobacillaceae", "g__Lactobacillus", "s__"]}},{"id": "1000269", "metadata": {"taxonomy": ["k__Bacteria", "p__Firmicutes", "c__Bacilli", "o__Lactobacillales", "f__Streptococcaceae", "g__Streptococcus", "s__"]}},{"id": "1084182", "metadata": {"taxonomy": ["k__Bacteria", "p__Actinobacteria", "c__Actinobacteria", "o__Actinomycetales", "f__Corynebacteriaceae", "g__Corynebacterium", "s__"]}},{"id": "239761", "metadata": {"taxonomy": ["k__Bacteria", "p__Firmicutes", "c__Clostridia", "o__Clostridiales", "f__[Tissierellaceae]", "g__Helcococcus", "s__"]}},{"id": "4416113", "metadata": {"taxonomy": ["k__Bacteria", "p__Proteobacteria", "c__Gammaproteobacteria", "o__Enterobacteriales", "f__Enterobacteriaceae", "g__", "s__"]}},{"id": "106543", "metadata": {"taxonomy": ["k__Bacteria", "p__Proteobacteria", "c__Alphaproteobacteria", "o__Rhizobiales", "f__Bradyrhizobiaceae", "g__Balneimonas", "s__"]}},{"id": "34399", "metadata": {"taxonomy": ["k__Bacteria", "p__Actinobacteria", "c__Thermoleophilia", "o__Solirubrobacterales", "f__Conexibacteraceae", "g__", "s__"]}},{"id": "496787", "metadata": {"taxonomy": ["k__Bacteria", "p__Firmicutes", "c__Bacilli", "o__Bacillales", "f__Staphylococcaceae", "g__Staphylococcus", "s__"]}},{"id": "930014", "metadata": {"taxonomy": ["k__Bacteria", "p__Proteobacteria", "c__Alphaproteobacteria", "o__Rhizobiales", "f__Brucellaceae"]}},{"id": "4418684", "metadata": {"taxonomy": ["k__Bacteria", "p__Proteobacteria", "c__Alphaproteobacteria", "o__Rhizobiales", "f__Methylocystaceae", "g__", "s__"]}},{"id": "544493", "metadata": {"taxonomy": ["k__Bacteria", "p__Proteobacteria", "c__Betaproteobacteria", "o__Burkholderiales", "f__Oxalobacteraceae", "g__", "s__"]}},{"id": "356089", "metadata": {"taxonomy": ["k__Bacteria", "p__Firmicutes", "c__Bacilli", "o__Lactobacillales", "f__Lactobacillaceae", "g__Lactobacillus", "s__agilis"]}},{"id": "851031", "metadata": {"taxonomy": ["k__Bacteria", "p__Firmicutes", "c__Bacilli", "o__Bacillales", "f__Planococcaceae", "g__Sporosarcina", "s__"]}},{"id": "590825", "metadata": {"taxonomy": ["k__Bacteria", "p__Proteobacteria", "c__Gammaproteobacteria", "o__Oceanospirillales", "f__Oceanospirillaceae", "g__Marinomonas", "s__"]}},{"id": "334185", "metadata": {"taxonomy": ["k__Bacteria", "p__Proteobacteria", "c__Betaproteobacteria", "o__Burkholderiales", "f__Oxalobacteraceae", "g__", "s__"]}},{"id": "257492", "metadata": {"taxonomy": ["k__Bacteria", "p__Firmicutes", "c__Bacilli", "o__Lactobacillales", "f__Enterococcaceae", "g__Enterococcus", "s__"]}},{"id": "591063", "metadata": {"taxonomy": ["k__Bacteria", "p__Bacteroidetes", "c__[Saprospirae]", "o__[Saprospirales]", "f__Chitinophagaceae", "g__", "s__"]}},{"id": "3171486", "metadata": {"taxonomy": ["k__Bacteria", "p__Proteobacteria", "c__Gammaproteobacteria", "o__Enterobacteriales", "f__Enterobacteriaceae", "g__", "s__"]}},{"id": "169538", "metadata": {"taxonomy": ["k__Bacteria", "p__Proteobacteria", "c__Gammaproteobacteria", "o__Enterobacteriales", "f__Enterobacteriaceae", "g__", "s__"]}},{"id": "289622", "metadata": {"taxonomy": ["k__Bacteria", "p__Firmicutes", "c__Clostridia", "o__Clostridiales", "f__Clostridiaceae", "g__Clostridium"]}},{"id": "984924", "metadata": {"taxonomy": ["k__Bacteria", "p__Firmicutes", "c__Bacilli", "o__Bacillales", "f__Staphylococcaceae", "g__Staphylococcus"]}},{"id": "1037111", "metadata": {"taxonomy": ["k__Bacteria", "p__Bacteroidetes", "c__[Saprospirae]", "o__[Saprospirales]", "f__Chitinophagaceae", "g__Flavisolibacter", "s__"]}},{"id": "289627", "metadata": {"taxonomy": ["k__Bacteria", "p__Firmicutes", "c__Bacilli", "o__Lactobacillales", "f__Lactobacillaceae", "g__Lactobacillus", "s__"]}},{"id": "829851", "metadata": {"taxonomy": ["k__Bacteria", "p__Proteobacteria", "c__Gammaproteobacteria", "o__Pseudomonadales", "f__Pseudomonadaceae", "g__Pseudomonas", "s__"]}},{"id": "545038", "metadata": {"taxonomy": ["k__Bacteria", "p__Firmicutes", "c__Clostridia", "o__Clostridiales", "f__Peptostreptococcaceae", "g__", "s__"]}},{"id": "15196", "metadata": {"taxonomy": ["k__Bacteria", "p__Firmicutes", "c__Bacilli", "o__Lactobacillales", "f__Lactobacillaceae", "g__Lactobacillus", "s__"]}},{"id": "1118561", "metadata": {"taxonomy": ["k__Bacteria", "p__Proteobacteria", "c__Gammaproteobacteria", "o__Pseudomonadales", "f__Pseudomonadaceae", "g__Pseudomonas", "s__"]}},{"id": "588042", "metadata": {"taxonomy": ["k__Bacteria", "p__Proteobacteria", "c__Gammaproteobacteria", "o__Xanthomonadales", "f__Sinobacteraceae", "g__", "s__"]}},{"id": "131921", "metadata": {"taxonomy": ["k__Bacteria", "p__Firmicutes", "c__Bacilli", "o__Lactobacillales", "f__Lactobacillaceae", "g__Lactobacillus", "s__"]}},{"id": "910853", "metadata": {"taxonomy": ["k__Bacteria", "p__Firmicutes", "c__Bacilli", "o__Lactobacillales", "f__Aerococcaceae", "g__Facklamia", "s__"]}},{"id": "692756", "metadata": {"taxonomy": ["k__Bacteria", "p__Bacteroidetes", "c__Bacteroidia", "o__Bacteroidales", "f__Porphyromonadaceae", "g__Porphyromonas", "s__"]}},{"id": "50765", "metadata": {"taxonomy": ["k__Bacteria", "p__Bacteroidetes", "c__[Saprospirae]", "o__[Saprospirales]", "f__Chitinophagaceae", "g__Sediminibacterium", "s__"]}},{"id": "1010721", "metadata": {"taxonomy": ["k__Bacteria", "p__Bacteroidetes", "c__Flavobacteriia", "o__Flavobacteriales", "f__[Weeksellaceae]", "g__Chryseobacterium", "s__"]}},{"id": "407459", "metadata": {"taxonomy": ["k__Bacteria", "p__Proteobacteria", "c__Alphaproteobacteria", "o__Rhizobiales", "f__Brucellaceae"]}},{"id": "1040220", "metadata": {"taxonomy": ["k__Bacteria", "p__Firmicutes", "c__Bacilli", "o__Bacillales", "f__Staphylococcaceae", "g__Staphylococcus", "s__"]}},{"id": "182758", "metadata": {"taxonomy": ["k__Bacteria", "p__Firmicutes", "c__Bacilli", "o__Lactobacillales", "f__Lactobacillaceae", "g__Lactobacillus", "s__"]}},{"id": "1094594", "metadata": {"taxonomy": ["k__Bacteria", "p__Actinobacteria", "c__Actinobacteria", "o__Actinomycetales", "f__Actinomycetaceae", "g__Varibaculum", "s__"]}},{"id": "624891", "metadata": {"taxonomy": ["k__Bacteria", "p__Firmicutes", "c__Bacilli", "o__Lactobacillales", "f__Enterococcaceae", "g__Enterococcus", "s__"]}},{"id": "582921", "metadata": {"taxonomy": ["k__Bacteria", "p__Proteobacteria", "c__Alphaproteobacteria", "o__Sphingomonadales", "f__Sphingomonadaceae", "g__Sphingomonas", "s__yabuuchiae"]}},{"id": "904196", "metadata": {"taxonomy": ["k__Bacteria", "p__Actinobacteria", "c__Thermoleophilia", "o__Solirubrobacterales", "f__Conexibacteraceae", "g__", "s__"]}},{"id": "509480", "metadata": {"taxonomy": ["k__Bacteria", "p__Proteobacteria", "c__Betaproteobacteria", "o__Burkholderiales", "f__Alcaligenaceae", "g__", "s__"]}},{"id": "1069592", "metadata": {"taxonomy": ["k__Bacteria", "p__Firmicutes", "c__Bacilli", "o__Bacillales", "f__Staphylococcaceae", "g__Staphylococcus", "s__"]}},{"id": "288723", "metadata": {"taxonomy": ["k__Bacteria", "p__Firmicutes", "c__Bacilli", "o__Lactobacillales", "f__Lactobacillaceae", "g__Lactobacillus"]}},{"id": "4337404", "metadata": {"taxonomy": ["k__Bacteria", "p__Proteobacteria", "c__Gammaproteobacteria", "o__Pseudomonadales", "f__Moraxellaceae", "g__Acinetobacter", "s__rhizosphaerae"]}},{"id": "9918", "metadata": {"taxonomy": ["k__Bacteria", "p__Proteobacteria", "c__Gammaproteobacteria", "o__Enterobacteriales", "f__Enterobacteriaceae", "g__", "s__"]}},{"id": "276168", "metadata": {"taxonomy": ["k__Bacteria", "p__Proteobacteria", "c__Gammaproteobacteria", "o__Pseudomonadales", "f__Pseudomonadaceae", "g__Pseudomonas", "s__"]}},{"id": "1015227", "metadata": {"taxonomy": ["k__Bacteria", "p__Actinobacteria", "c__Actinobacteria", "o__Actinomycetales", "f__Nocardioidaceae", "g__", "s__"]}},{"id": "1136215", "metadata": {"taxonomy": ["k__Bacteria", "p__Proteobacteria", "c__Gammaproteobacteria", "o__Oceanospirillales", "f__Halomonadaceae", "g__Halomonas", "s__"]}},{"id": "4475144", "metadata": {"taxonomy": ["k__Bacteria", "p__Proteobacteria", "c__Gammaproteobacteria", "o__Enterobacteriales", "f__Enterobacteriaceae"]}},{"id": "241110", "metadata": {"taxonomy": ["k__Bacteria", "p__Proteobacteria", "c__Alphaproteobacteria", "o__Caulobacterales", "f__Caulobacteraceae", "g__", "s__"]}},{"id": "298853", "metadata": {"taxonomy": ["k__Bacteria", "p__Firmicutes", "c__Bacilli", "o__Bacillales", "f__Planococcaceae", "g__", "s__"]}},{"id": "1027587", "metadata": {"taxonomy": ["k__Bacteria", "p__Firmicutes", "c__Bacilli", "o__Lactobacillales", "f__Streptococcaceae", "g__Streptococcus", "s__"]}},{"id": "4317034", "metadata": {"taxonomy": ["k__Bacteria", "p__Bacteroidetes", "c__Bacteroidia", "o__Bacteroidales", "f__Bacteroidaceae", "g__5-7N15", "s__"]}},{"id": "4379247", "metadata": {"taxonomy": ["k__Bacteria", "p__Firmicutes", "c__Bacilli", "o__Lactobacillales", "f__Lactobacillaceae", "g__Lactobacillus", "s__"]}},{"id": "4454565", "metadata": {"taxonomy": ["k__Bacteria", "p__Firmicutes", "c__Bacilli", "o__Bacillales", "f__", "g__", "s__"]}},{"id": "818481", "metadata": {"taxonomy": ["k__Bacteria", "p__Proteobacteria", "c__Gammaproteobacteria", "o__Xanthomonadales", "f__Xanthomonadaceae", "g__Luteibacter", "s__rhizovicinus"]}},{"id": "515747", "metadata": {"taxonomy": ["k__Bacteria", "p__Bacteroidetes", "c__Bacteroidia", "o__Bacteroidales", "f__Prevotellaceae", "g__Prevotella", "s__"]}},{"id": "362767", "metadata": {"taxonomy": ["k__Bacteria", "p__Firmicutes", "c__Clostridia", "o__Clostridiales", "f__Lachnospiraceae", "g__", "s__"]}},{"id": "764682", "metadata": {"taxonomy": ["k__Bacteria", "p__Proteobacteria", "c__Gammaproteobacteria", "o__Pseudomonadales", "f__Pseudomonadaceae", "g__Pseudomonas", "s__"]}},{"id": "4343647", "metadata": {"taxonomy": ["k__Bacteria", "p__Actinobacteria", "c__Actinobacteria", "o__Actinomycetales", "f__Propionibacteriaceae", "g__Microlunatus", "s__"]}},{"id": "889661", "metadata": {"taxonomy": ["k__Bacteria", "p__Firmicutes", "c__Bacilli", "o__Bacillales", "f__Staphylococcaceae", "g__Jeotgalicoccus", "s__"]}},{"id": "292364", "metadata": {"taxonomy": ["k__Bacteria", "p__Firmicutes", "c__Bacilli", "o__Lactobacillales", "f__Enterococcaceae", "g__Enterococcus", "s__"]}},{"id": "255161", "metadata": {"taxonomy": ["k__Bacteria", "p__Firmicutes", "c__Bacilli", "o__Bacillales", "f__Staphylococcaceae", "g__Staphylococcus", "s__"]}},{"id": "341548", "metadata": {"taxonomy": ["k__Bacteria", "p__Proteobacteria", "c__Betaproteobacteria", "o__Burkholderiales", "f__Oxalobacteraceae", "g__", "s__"]}},{"id": "593848", "metadata": {"taxonomy": ["k__Bacteria", "p__Proteobacteria", "c__Gammaproteobacteria", "o__Xanthomonadales", "f__Xanthomonadaceae", "g__Stenotrophomonas"]}},{"id": "553623", "metadata": {"taxonomy": ["k__Bacteria", "p__Actinobacteria", "c__Actinobacteria", "o__Actinomycetales", "f__Dietziaceae", "g__Dietzia", "s__"]}},{"id": "253494", "metadata": {"taxonomy": ["k__Bacteria", "p__Proteobacteria", "c__Betaproteobacteria", "o__Burkholderiales", "f__Oxalobacteraceae", "g__Ralstonia", "s__"]}},{"id": "326180", "metadata": {"taxonomy": ["k__Bacteria", "p__Firmicutes", "c__Bacilli", "o__Lactobacillales", "f__Lactobacillaceae", "g__Lactobacillus", "s__"]}},{"id": "69384", "metadata": {"taxonomy": ["k__Bacteria", "p__Actinobacteria", "c__Actinobacteria", "o__Actinomycetales", "f__Corynebacteriaceae", "g__Corynebacterium", "s__"]}},{"id": "1142302", "metadata": {"taxonomy": ["k__Bacteria", "p__Actinobacteria", "c__Actinobacteria", "o__Actinomycetales", "f__Corynebacteriaceae", "g__Corynebacterium", "s__"]}},{"id": "345322", "metadata": {"taxonomy": ["k__Bacteria", "p__Firmicutes", "c__Clostridia", "o__Clostridiales"]}},{"id": "4393666", "metadata": {"taxonomy": ["k__Bacteria", "p__Acidobacteria", "c__Acidobacteriia", "o__Acidobacteriales", "f__Acidobacteriaceae", "g__", "s__"]}},{"id": "2749126", "metadata": {"taxonomy": ["k__Bacteria", "p__Proteobacteria", "c__Gammaproteobacteria", "o__Enterobacteriales", "f__Enterobacteriaceae", "g__", "s__"]}},{"id": "509149", "metadata": {"taxonomy": ["k__Bacteria", "p__Firmicutes", "c__Bacilli", "o__Lactobacillales", "f__Lactobacillaceae", "g__Lactobacillus", "s__"]}},{"id": "533589", "metadata": {"taxonomy": ["k__Bacteria", "p__Firmicutes", "c__Bacilli", "o__Lactobacillales", "f__Enterococcaceae", "g__Enterococcus", "s__cecorum"]}},{"id": "1138430", "metadata": {"taxonomy": ["k__Bacteria", "p__Proteobacteria", "c__Betaproteobacteria", "o__Burkholderiales", "f__Oxalobacteraceae", "g__", "s__"]}},{"id": "141350", "metadata": {"taxonomy": ["k__Bacteria", "p__Firmicutes", "c__Bacilli", "o__Lactobacillales", "f__Enterococcaceae", "g__Enterococcus", "s__"]}},{"id": "573010", "metadata": {"taxonomy": ["k__Bacteria", "p__Firmicutes", "c__Bacilli", "o__Lactobacillales", "f__Lactobacillaceae", "g__Lactobacillus", "s__"]}},{"id": "1070563", "metadata": {"taxonomy": ["k__Bacteria", "p__Firmicutes", "c__Bacilli", "o__Bacillales", "f__Paenibacillaceae", "g__Paenibacillus", "s__"]}},{"id": "4484484", "metadata": {"taxonomy": ["k__Bacteria", "p__Proteobacteria", "c__Gammaproteobacteria", "o__Enterobacteriales", "f__Enterobacteriaceae", "g__Xenorhabdus"]}},{"id": "295974", "metadata": {"taxonomy": ["k__Bacteria", "p__Firmicutes", "c__Clostridia", "o__Clostridiales", "f__Clostridiaceae", "g__", "s__"]}},{"id": "247831", "metadata": {"taxonomy": ["k__Bacteria", "p__Firmicutes", "c__Clostridia", "o__Clostridiales", "f__[Tissierellaceae]", "g__Helcococcus", "s__"]}},{"id": "196848", "metadata": {"taxonomy": ["k__Bacteria", "p__Firmicutes", "c__Clostridia", "o__Clostridiales", "f__Clostridiaceae", "g__", "s__"]}},{"id": "17444", "metadata": {"taxonomy": ["k__Bacteria", "p__Firmicutes", "c__Bacilli", "o__Lactobacillales", "f__Enterococcaceae", "g__Enterococcus", "s__"]}},{"id": "124309", "metadata": {"taxonomy": ["k__Bacteria", "p__Proteobacteria", "c__Gammaproteobacteria", "o__Enterobacteriales", "f__Enterobacteriaceae", "g__Escherichia", "s__coli"]}},{"id": "1008941", "metadata": {"taxonomy": ["k__Bacteria", "p__Firmicutes", "c__Bacilli", "o__Lactobacillales", "f__Enterococcaceae", "g__Enterococcus", "s__cecorum"]}},{"id": "932153", "metadata": {"taxonomy": ["k__Bacteria", "p__Bacteroidetes", "c__Flavobacteriia", "o__Flavobacteriales", "f__Flavobacteriaceae", "g__Myroides", "s__"]}},{"id": "169755", "metadata": {"taxonomy": ["k__Bacteria", "p__Proteobacteria", "c__Alphaproteobacteria", "o__Rhodospirillales", "f__Acetobacteraceae", "g__Roseococcus", "s__"]}},{"id": "92131", "metadata": {"taxonomy": ["k__Bacteria", "p__Fusobacteria", "c__Fusobacteriia", "o__Fusobacteriales", "f__Leptotrichiaceae", "g__Leptotrichia", "s__"]}},{"id": "617145", "metadata": {"taxonomy": ["k__Bacteria", "p__Actinobacteria", "c__Actinobacteria", "o__Actinomycetales", "f__Corynebacteriaceae", "g__Corynebacterium", "s__"]}},{"id": "4447334", "metadata": {"taxonomy": ["k__Bacteria", "p__Proteobacteria", "c__Alphaproteobacteria", "o__Sphingomonadales", "f__Sphingomonadaceae", "g__Kaistobacter", "s__"]}},{"id": "194151", "metadata": {"taxonomy": ["k__Bacteria", "p__Firmicutes", "c__Clostridia", "o__Clostridiales", "f__Clostridiaceae"]}},{"id": "1101451", "metadata": {"taxonomy": ["k__Bacteria", "p__Actinobacteria", "c__Actinobacteria", "o__Actinomycetales", "f__Micrococcaceae", "g__Micrococcus", "s__luteus"]}},{"id": "868144", "metadata": {"taxonomy": ["k__Bacteria", "p__Proteobacteria", "c__Alphaproteobacteria", "o__Rhizobiales", "f__Bartonellaceae", "g__", "s__"]}},{"id": "819999", "metadata": {"taxonomy": ["k__Bacteria", "p__Proteobacteria", "c__Gammaproteobacteria", "o__Enterobacteriales", "f__Enterobacteriaceae", "g__", "s__"]}},{"id": "227083", "metadata": {"taxonomy": ["k__Bacteria", "p__Firmicutes", "c__Bacilli", "o__Bacillales", "f__Staphylococcaceae", "g__Staphylococcus", "s__"]}},{"id": "2209903", "metadata": {"taxonomy": ["k__Bacteria", "p__Proteobacteria", "c__Betaproteobacteria", "o__Burkholderiales", "f__Oxalobacteraceae", "g__", "s__"]}},{"id": "309133", "metadata": {"taxonomy": ["k__Bacteria", "p__Firmicutes", "c__Bacilli", "o__Lactobacillales", "f__Enterococcaceae", "g__Enterococcus", "s__"]}},{"id": "614969", "metadata": {"taxonomy": ["k__Bacteria", "p__Proteobacteria", "c__Betaproteobacteria", "o__Burkholderiales", "f__Comamonadaceae", "g__", "s__"]}},{"id": "513602", "metadata": {"taxonomy": ["k__Bacteria", "p__Proteobacteria", "c__Gammaproteobacteria", "o__Xanthomonadales", "f__Xanthomonadaceae", "g__Luteibacter", "s__rhizovicinus"]}},{"id": "99122", "metadata": {"taxonomy": ["k__Bacteria", "p__Proteobacteria", "c__Alphaproteobacteria", "o__Rhizobiales", "f__Hyphomicrobiaceae", "g__Devosia", "s__"]}},{"id": "10002", "metadata": {"taxonomy": ["k__Bacteria", "p__Proteobacteria", "c__Gammaproteobacteria", "o__Enterobacteriales", "f__Enterobacteriaceae", "g__", "s__"]}},{"id": "274200", "metadata": {"taxonomy": ["k__Bacteria", "p__Planctomycetes", "c__Planctomycetia", "o__Gemmatales", "f__Isosphaeraceae", "g__", "s__"]}},{"id": "459107", "metadata": {"taxonomy": ["k__Bacteria", "p__Actinobacteria", "c__Actinobacteria", "o__Actinomycetales", "f__Microbacteriaceae", "g__Microbacterium", "s__"]}},{"id": "107784", "metadata": {"taxonomy": ["k__Bacteria", "p__Firmicutes", "c__Bacilli", "o__Lactobacillales", "f__Lactobacillaceae", "g__Lactobacillus", "s__"]}},{"id": "878951", "metadata": {"taxonomy": ["k__Bacteria", "p__Bacteroidetes", "c__Flavobacteriia", "o__Flavobacteriales", "f__Flavobacteriaceae", "g__Capnocytophaga", "s__"]}},{"id": "575143", "metadata": {"taxonomy": ["k__Bacteria", "p__Proteobacteria", "c__Betaproteobacteria", "o__Rhodocyclales", "f__Rhodocyclaceae", "g__Hydrogenophilus", "s__"]}},{"id": "4481624", "metadata": {"taxonomy": ["k__Bacteria", "p__Firmicutes", "c__Clostridia", "o__Clostridiales", "f__Clostridiaceae"]}},{"id": "588637", "metadata": {"taxonomy": ["k__Bacteria", "p__Proteobacteria", "c__Gammaproteobacteria", "o__Pseudomonadales", "f__Pseudomonadaceae", "g__Pseudomonas", "s__"]}},{"id": "734945", "metadata": {"taxonomy": ["k__Bacteria", "p__Proteobacteria", "c__Alphaproteobacteria", "o__Sphingomonadales", "f__Sphingomonadaceae", "g__Sphingomonas", "s__yabuuchiae"]}},{"id": "626166", "metadata": {"taxonomy": ["k__Bacteria", "p__Firmicutes", "c__Bacilli", "o__Bacillales", "f__Staphylococcaceae", "g__Staphylococcus"]}},{"id": "173883", "metadata": {"taxonomy": ["k__Bacteria", "p__Firmicutes", "c__Clostridia", "o__Clostridiales", "f__", "g__", "s__"]}},{"id": "139763", "metadata": {"taxonomy": ["k__Bacteria", "p__Firmicutes", "c__Bacilli", "o__Bacillales", "f__Paenibacillaceae", "g__Paenibacillus", "s__"]}},{"id": "850214", "metadata": {"taxonomy": ["k__Bacteria", "p__Proteobacteria", "c__Gammaproteobacteria", "o__Legionellales", "f__Coxiellaceae", "g__", "s__"]}},{"id": "4310829", "metadata": {"taxonomy": ["k__Bacteria", "p__Proteobacteria", "c__Betaproteobacteria", "o__Neisseriales", "f__Neisseriaceae", "g__Neisseria", "s__"]}},{"id": "997439", "metadata": {"taxonomy": ["k__Bacteria", "p__Actinobacteria", "c__Actinobacteria", "o__Bifidobacteriales", "f__Bifidobacteriaceae", "g__Bifidobacterium", "s__"]}},{"id": "996923", "metadata": {"taxonomy": ["k__Bacteria", "p__Actinobacteria", "c__Actinobacteria", "o__Actinomycetales", "f__Nocardioidaceae", "g__", "s__"]}},{"id": "749805", "metadata": {"taxonomy": ["k__Bacteria", "p__Proteobacteria", "c__Betaproteobacteria", "o__Burkholderiales", "f__Oxalobacteraceae"]}},{"id": "830481", "metadata": {"taxonomy": ["k__Bacteria", "p__Firmicutes", "c__Bacilli", "o__Lactobacillales", "f__Carnobacteriaceae", "g__Carnobacterium", "s__"]}},{"id": "196713", "metadata": {"taxonomy": ["k__Bacteria", "p__Firmicutes", "c__Clostridia", "o__Clostridiales", "f__Lachnospiraceae", "g__", "s__"]}},{"id": "1129841", "metadata": {"taxonomy": ["k__Bacteria", "p__Proteobacteria", "c__Alphaproteobacteria", "o__Rhizobiales", "f__Brucellaceae"]}},{"id": "344523", "metadata": {"taxonomy": ["k__Bacteria", "p__Firmicutes", "c__Clostridia", "o__Clostridiales", "f__Ruminococcaceae", "g__", "s__"]}},{"id": "938948", "metadata": {"taxonomy": ["k__Bacteria", "p__Fusobacteria", "c__Fusobacteriia", "o__Fusobacteriales", "f__Fusobacteriaceae", "g__Fusobacterium", "s__"]}},{"id": "868555", "metadata": {"taxonomy": ["k__Bacteria", "p__Planctomycetes", "c__Planctomycetia", "o__Gemmatales", "f__Isosphaeraceae", "g__", "s__"]}},{"id": "403359", "metadata": {"taxonomy": ["k__Bacteria", "p__Gemmatimonadetes", "c__Gemmatimonadetes", "o__Gemmatimonadales", "f__", "g__", "s__"]}},{"id": "891599", "metadata": {"taxonomy": ["k__Bacteria", "p__Firmicutes", "c__Bacilli", "o__Bacillales", "f__Staphylococcaceae", "g__Staphylococcus", "s__"]}},{"id": "4462432", "metadata": {"taxonomy": ["k__Bacteria", "p__Actinobacteria", "c__Actinobacteria", "o__Actinomycetales", "f__Corynebacteriaceae", "g__Corynebacterium", "s__"]}},{"id": "736813", "metadata": {"taxonomy": ["k__Bacteria", "p__Actinobacteria", "c__Actinobacteria", "o__Actinomycetales", "f__Mycobacteriaceae", "g__Mycobacterium", "s__"]}},{"id": "818369", "metadata": {"taxonomy": ["k__Bacteria", "p__Proteobacteria", "c__Gammaproteobacteria", "o__Pseudomonadales", "f__Pseudomonadaceae", "g__Pseudomonas", "s__"]}},{"id": "163249", "metadata": {"taxonomy": ["k__Bacteria", "p__Actinobacteria", "c__Actinobacteria", "o__Actinomycetales", "f__Microbacteriaceae", "g__Microbacterium", "s__"]}},{"id": "851824", "metadata": {"taxonomy": ["k__Bacteria", "p__Firmicutes", "c__Erysipelotrichi", "o__Erysipelotrichales", "f__Erysipelotrichaceae", "g__Bulleidia", "s__"]}},{"id": "4434052", "metadata": {"taxonomy": ["k__Bacteria", "p__Actinobacteria", "c__Actinobacteria", "o__Actinomycetales", "f__Pseudonocardiaceae", "g__Saccharopolyspora", "s__"]}},{"id": "922239", "metadata": {"taxonomy": ["k__Bacteria", "p__Firmicutes", "c__Bacilli", "o__Gemellales", "f__Gemellaceae", "g__Gemella", "s__"]}},{"id": "541275", "metadata": {"taxonomy": ["k__Bacteria", "p__Proteobacteria", "c__Betaproteobacteria", "o__Burkholderiales", "f__Burkholderiaceae", "g__Burkholderia", "s__"]}},{"id": "255448", "metadata": {"taxonomy": ["k__Bacteria", "p__Bacteroidetes", "c__[Saprospirae]", "o__[Saprospirales]", "f__Chitinophagaceae", "g__", "s__"]}},{"id": "949789", "metadata": {"taxonomy": ["k__Bacteria", "p__Firmicutes", "c__Bacilli", "o__Lactobacillales"]}},{"id": "626238", "metadata": {"taxonomy": ["k__Bacteria", "p__Acidobacteria", "c__Acidobacteriia", "o__Acidobacteriales", "f__Acidobacteriaceae", "g__", "s__"]}},{"id": "847670", "metadata": {"taxonomy": ["k__Bacteria", "p__Firmicutes", "c__Clostridia", "o__Clostridiales", "f__Clostridiaceae", "g__", "s__"]}},{"id": "316378", "metadata": {"taxonomy": ["k__Bacteria", "p__Firmicutes", "c__Clostridia", "o__Clostridiales", "f__Clostridiaceae", "g__", "s__"]}},{"id": "871559", "metadata": {"taxonomy": ["k__Bacteria", "p__Actinobacteria", "c__Actinobacteria", "o__Actinomycetales", "f__Corynebacteriaceae", "g__Corynebacterium", "s__"]}},{"id": "262551", "metadata": {"taxonomy": ["k__Bacteria", "p__Firmicutes", "c__Bacilli", "o__Bacillales", "f__Bacillaceae", "g__Bacillus", "s__"]}},{"id": "960076", "metadata": {"taxonomy": ["k__Bacteria", "p__Bacteroidetes", "c__Flavobacteriia", "o__Flavobacteriales", "f__Flavobacteriaceae", "g__Flavobacterium", "s__"]}},{"id": "4362942", "metadata": {"taxonomy": ["k__Bacteria", "p__Firmicutes", "c__Bacilli", "o__Lactobacillales", "f__Enterococcaceae", "g__Enterococcus", "s__"]}},{"id": "176591", "metadata": {"taxonomy": ["k__Bacteria", "p__Actinobacteria", "c__Actinobacteria", "o__Actinomycetales", "f__Dermacoccaceae", "g__Dermacoccus", "s__"]}},{"id": "804735", "metadata": {"taxonomy": ["k__Bacteria", "p__Actinobacteria", "c__Actinobacteria", "o__Actinomycetales", "f__Brevibacteriaceae", "g__Brevibacterium", "s__"]}},{"id": "814363", "metadata": {"taxonomy": ["k__Bacteria", "p__Proteobacteria", "c__Betaproteobacteria", "o__Burkholderiales", "f__", "g__", "s__"]}},{"id": "4340653", "metadata": {"taxonomy": ["k__Bacteria", "p__Proteobacteria", "c__Betaproteobacteria", "o__Neisseriales", "f__Neisseriaceae", "g__Neisseria", "s__"]}},{"id": "179209", "metadata": {"taxonomy": ["k__Bacteria", "p__Firmicutes", "c__Clostridia", "o__Clostridiales", "f__Lachnospiraceae", "g__[Ruminococcus]", "s__"]}},{"id": "956625", "metadata": {"taxonomy": ["k__Bacteria", "p__Actinobacteria", "c__Actinobacteria", "o__Actinomycetales", "f__Actinomycetaceae", "g__Varibaculum", "s__"]}},{"id": "1921593", "metadata": {"taxonomy": ["k__Bacteria", "p__Bacteroidetes", "c__Flavobacteriia", "o__Flavobacteriales", "f__Flavobacteriaceae", "g__Myroides", "s__"]}},{"id": "318764", "metadata": {"taxonomy": ["k__Bacteria", "p__Firmicutes", "c__Bacilli", "o__Lactobacillales", "f__Lactobacillaceae", "g__Lactobacillus", "s__"]}},{"id": "345813", "metadata": {"taxonomy": ["k__Bacteria", "p__Proteobacteria", "c__Alphaproteobacteria", "o__Rhizobiales", "f__Brucellaceae", "g__Ochrobactrum"]}},{"id": "242829", "metadata": {"taxonomy": ["k__Bacteria", "p__Proteobacteria", "c__Alphaproteobacteria", "o__Caulobacterales", "f__Caulobacteraceae", "g__Phenylobacterium", "s__"]}},{"id": "585701", "metadata": {"taxonomy": ["k__Bacteria", "p__Proteobacteria", "c__Gammaproteobacteria", "o__Enterobacteriales", "f__Enterobacteriaceae", "g__", "s__"]}},{"id": "73506", "metadata": {"taxonomy": ["k__Bacteria", "p__Proteobacteria", "c__Gammaproteobacteria", "o__Legionellales", "f__Coxiellaceae", "g__Rickettsiella", "s__"]}},{"id": "1052264", "metadata": {"taxonomy": ["k__Bacteria", "p__Bacteroidetes", "c__Flavobacteriia", "o__Flavobacteriales", "f__[Weeksellaceae]", "g__Cloacibacterium", "s__"]}},{"id": "439908", "metadata": {"taxonomy": ["k__Bacteria", "p__Firmicutes", "c__Bacilli", "o__Bacillales", "f__Staphylococcaceae", "g__Staphylococcus", "s__"]}},{"id": "882028", "metadata": {"taxonomy": ["k__Bacteria", "p__Proteobacteria", "c__Alphaproteobacteria", "o__Rhizobiales", "f__Methylocystaceae", "g__", "s__"]}},{"id": "3890930", "metadata": {"taxonomy": ["k__Bacteria", "p__Firmicutes", "c__Clostridia", "o__Clostridiales", "f__Clostridiaceae", "g__Clostridium", "s__"]}},{"id": "237976", "metadata": {"taxonomy": ["k__Bacteria", "p__Proteobacteria", "c__Gammaproteobacteria", "o__Legionellales", "f__Coxiellaceae", "g__Rickettsiella", "s__"]}},{"id": "544480", "metadata": {"taxonomy": ["k__Bacteria", "p__Actinobacteria", "c__Actinobacteria", "o__Actinomycetales", "f__Corynebacteriaceae", "g__Corynebacterium", "s__"]}},{"id": "287813", "metadata": {"taxonomy": ["k__Bacteria", "p__Firmicutes", "c__Bacilli", "o__Lactobacillales", "f__Streptococcaceae", "g__Streptococcus", "s__"]}},{"id": "471180", "metadata": {"taxonomy": ["k__Bacteria", "p__Actinobacteria", "c__Actinobacteria", "o__Bifidobacteriales", "f__Bifidobacteriaceae", "g__Bifidobacterium", "s__"]}},{"id": "590836", "metadata": {"taxonomy": ["k__Bacteria", "p__Firmicutes", "c__Bacilli", "o__Lactobacillales", "f__Lactobacillaceae", "g__Lactobacillus", "s__agilis"]}},{"id": "356529", "metadata": {"taxonomy": ["k__Bacteria", "p__Firmicutes", "c__Bacilli", "o__Lactobacillales", "f__Lactobacillaceae", "g__Lactobacillus", "s__"]}},{"id": "415661", "metadata": {"taxonomy": ["k__Bacteria", "p__Proteobacteria", "c__Betaproteobacteria", "o__Burkholderiales", "f__Oxalobacteraceae", "g__Ralstonia", "s__"]}},{"id": "2648149", "metadata": {"taxonomy": ["k__Bacteria", "p__Proteobacteria", "c__Alphaproteobacteria", "o__Rhizobiales", "f__Hyphomicrobiaceae"]}},{"id": "586166", "metadata": {"taxonomy": ["k__Bacteria", "p__Firmicutes", "c__Bacilli", "o__Lactobacillales", "f__Lactobacillaceae", "g__Lactobacillus", "s__"]}},{"id": "3849735", "metadata": {"taxonomy": ["k__Bacteria", "p__Proteobacteria", "c__Alphaproteobacteria", "o__Rhizobiales", "f__Bradyrhizobiaceae", "g__Balneimonas", "s__"]}},{"id": "4477910", "metadata": {"taxonomy": ["k__Bacteria", "p__Proteobacteria", "c__Betaproteobacteria", "o__Neisseriales", "f__Neisseriaceae", "g__Neisseria", "s__subflava"]}},{"id": "1797847", "metadata": {"taxonomy": ["k__Bacteria", "p__Proteobacteria", "c__Alphaproteobacteria", "o__Rhodobacterales", "f__Rhodobacteraceae", "g__Paracoccus", "s__aminovorans"]}},{"id": "503315", "metadata": {"taxonomy": ["k__Bacteria", "p__Firmicutes", "c__Clostridia", "o__Clostridiales", "f__[Tissierellaceae]", "g__Finegoldia", "s__"]}},{"id": "340223", "metadata": {"taxonomy": ["k__Bacteria", "p__Firmicutes", "c__Clostridia", "o__Clostridiales", "f__Lachnospiraceae", "g__", "s__"]}},{"id": "4312974", "metadata": {"taxonomy": ["k__Bacteria", "p__Firmicutes", "c__Bacilli", "o__Bacillales", "f__Staphylococcaceae", "g__Staphylococcus", "s__"]}},{"id": "147648", "metadata": {"taxonomy": ["k__Bacteria", "p__Proteobacteria", "c__Alphaproteobacteria", "o__Sphingomonadales", "f__Sphingomonadaceae", "g__", "s__"]}},{"id": "15432", "metadata": {"taxonomy": ["k__Bacteria", "p__Firmicutes", "c__Bacilli", "o__Lactobacillales", "f__Streptococcaceae", "g__Streptococcus", "s__"]}},{"id": "284293", "metadata": {"taxonomy": ["k__Bacteria", "p__Firmicutes", "c__Bacilli", "o__Bacillales", "f__Staphylococcaceae", "g__Staphylococcus", "s__"]}},{"id": "1026308", "metadata": {"taxonomy": ["k__Bacteria", "p__Proteobacteria", "c__Betaproteobacteria", "o__Burkholderiales", "f__Oxalobacteraceae", "g__", "s__"]}},{"id": "205962", "metadata": {"taxonomy": ["k__Bacteria", "p__Firmicutes", "c__Clostridia", "o__Clostridiales", "f__Ruminococcaceae", "g__", "s__"]}},{"id": "960695", "metadata": {"taxonomy": ["k__Bacteria", "p__Firmicutes", "c__Bacilli", "o__Bacillales", "f__Staphylococcaceae", "g__Staphylococcus", "s__"]}},{"id": "328917", "metadata": {"taxonomy": ["k__Bacteria", "p__Proteobacteria", "c__Gammaproteobacteria", "o__Xanthomonadales", "f__Xanthomonadaceae", "g__Stenotrophomonas", "s__acidaminiphila"]}},{"id": "1118571", "metadata": {"taxonomy": ["k__Bacteria", "p__Bacteroidetes", "c__Flavobacteriia", "o__Flavobacteriales", "f__[Weeksellaceae]", "g__Ornithobacterium", "s__"]}},{"id": "1009894", "metadata": {"taxonomy": ["k__Bacteria", "p__Proteobacteria", "c__Gammaproteobacteria", "o__Pseudomonadales", "f__Moraxellaceae", "g__Acinetobacter", "s__"]}},{"id": "707653", "metadata": {"taxonomy": ["k__Bacteria", "p__Firmicutes", "c__Clostridia", "o__Clostridiales", "f__Lachnospiraceae", "g__Coprococcus", "s__"]}},{"id": "495515", "metadata": {"taxonomy": ["k__Bacteria", "p__Actinobacteria", "c__Actinobacteria", "o__Actinomycetales", "f__Propionibacteriaceae", "g__Propionibacterium", "s__acnes"]}},{"id": "136526", "metadata": {"taxonomy": ["k__Bacteria", "p__Firmicutes", "c__Erysipelotrichi", "o__Erysipelotrichales", "f__Erysipelotrichaceae", "g__", "s__"]}},{"id": "774086", "metadata": {"taxonomy": ["k__Bacteria", "p__Firmicutes", "c__Bacilli", "o__Bacillales", "f__Staphylococcaceae", "g__Staphylococcus", "s__"]}},{"id": "287032", "metadata": {"taxonomy": ["k__Bacteria", "p__Proteobacteria", "c__Gammaproteobacteria", "o__Oceanospirillales", "f__Halomonadaceae", "g__Halomonas", "s__"]}},{"id": "819729", "metadata": {"taxonomy": ["k__Bacteria", "p__Actinobacteria", "c__Actinobacteria", "o__Actinomycetales", "f__Micrococcaceae", "g__Arthrobacter", "s__"]}},{"id": "344331", "metadata": {"taxonomy": ["k__Bacteria", "p__Planctomycetes", "c__Planctomycetia", "o__Gemmatales", "f__Isosphaeraceae", "g__", "s__"]}},{"id": "166863", "metadata": {"taxonomy": ["k__Bacteria", "p__Proteobacteria", "c__Gammaproteobacteria", "o__Enterobacteriales", "f__Enterobacteriaceae", "g__", "s__"]}},{"id": "933896", "metadata": {"taxonomy": ["k__Bacteria", "p__Actinobacteria", "c__Actinobacteria", "o__Actinomycetales", "f__Propionibacteriaceae", "g__Propionibacterium", "s__acnes"]}},{"id": "933546", "metadata": {"taxonomy": ["k__Bacteria", "p__Proteobacteria", "c__Betaproteobacteria", "o__Neisseriales", "f__Neisseriaceae", "g__", "s__"]}},{"id": "370368", "metadata": {"taxonomy": ["k__Bacteria", "p__Proteobacteria", "c__Alphaproteobacteria", "o__Rhodobacterales", "f__Rhodobacteraceae", "g__Paracoccus", "s__aminovorans"]}},{"id": "872328", "metadata": {"taxonomy": ["k__Bacteria", "p__Firmicutes", "c__Bacilli", "o__Bacillales", "f__Staphylococcaceae", "g__Staphylococcus", "s__"]}},{"id": "4482889", "metadata": {"taxonomy": ["k__Bacteria", "p__Firmicutes", "c__Bacilli", "o__Lactobacillales", "f__Lactobacillaceae", "g__Lactobacillus", "s__"]}},{"id": "841344", "metadata": {"taxonomy": ["k__Bacteria", "p__Firmicutes", "c__Clostridia", "o__Clostridiales", "f__[Tissierellaceae]", "g__1-68", "s__"]}},{"id": "4364838", "metadata": {"taxonomy": ["k__Bacteria", "p__Proteobacteria", "c__Alphaproteobacteria", "o__Rhodospirillales", "f__Rhodospirillaceae", "g__Skermanella", "s__"]}},{"id": "127549", "metadata": {"taxonomy": ["k__Bacteria", "p__Proteobacteria", "c__Betaproteobacteria", "o__Burkholderiales", "f__Oxalobacteraceae", "g__", "s__"]}},{"id": "1009362", "metadata": {"taxonomy": ["k__Bacteria", "p__Actinobacteria", "c__Actinobacteria", "o__Actinomycetales", "f__Corynebacteriaceae", "g__Corynebacterium", "s__"]}},{"id": "279325", "metadata": {"taxonomy": ["k__Bacteria", "p__Actinobacteria", "c__Actinobacteria", "o__Actinomycetales", "f__Microbacteriaceae", "g__Salinibacterium", "s__"]}},{"id": "1550603", "metadata": {"taxonomy": ["k__Bacteria", "p__Proteobacteria", "c__Gammaproteobacteria", "o__Enterobacteriales", "f__Enterobacteriaceae", "g__", "s__"]}},{"id": "223097", "metadata": {"taxonomy": ["k__Bacteria", "p__Proteobacteria", "c__Betaproteobacteria", "o__Burkholderiales", "f__", "g__", "s__"]}},{"id": "807415", "metadata": {"taxonomy": ["k__Bacteria", "p__Proteobacteria", "c__Alphaproteobacteria", "o__Rhodobacterales", "f__Rhodobacteraceae"]}},{"id": "1101669", "metadata": {"taxonomy": ["k__Bacteria", "p__Firmicutes", "c__Bacilli", "o__Gemellales", "f__Gemellaceae", "g__", "s__"]}},{"id": "712677", "metadata": {"taxonomy": ["k__Bacteria", "p__Firmicutes", "c__Clostridia", "o__Clostridiales", "f__Peptostreptococcaceae", "g__", "s__"]}},{"id": "567282", "metadata": {"taxonomy": ["k__Bacteria", "p__[Thermi]", "c__Deinococci", "o__Deinococcales", "f__Deinococcaceae", "g__Deinococcus", "s__"]}},{"id": "828483", "metadata": {"taxonomy": ["k__Bacteria", "p__Firmicutes", "c__Clostridia", "o__Clostridiales", "f__Clostridiaceae"]}},{"id": "861595", "metadata": {"taxonomy": ["k__Bacteria", "p__Actinobacteria", "c__Actinobacteria", "o__Actinomycetales", "f__Propionibacteriaceae", "g__Propionibacterium", "s__acnes"]}},{"id": "295343", "metadata": {"taxonomy": ["k__Bacteria", "p__Firmicutes", "c__Clostridia", "o__Clostridiales", "f__Clostridiaceae", "g__", "s__"]}},{"id": "401193", "metadata": {"taxonomy": ["k__Bacteria", "p__Proteobacteria", "c__Alphaproteobacteria", "o__Rhizobiales", "f__Hyphomicrobiaceae"]}},{"id": "553611", "metadata": {"taxonomy": ["k__Bacteria", "p__Actinobacteria", "c__Actinobacteria", "o__Bifidobacteriales", "f__Bifidobacteriaceae", "g__Bifidobacterium", "s__"]}},{"id": "1083508", "metadata": {"taxonomy": ["k__Bacteria", "p__Proteobacteria", "c__Gammaproteobacteria", "o__Xanthomonadales", "f__Xanthomonadaceae", "g__", "s__"]}},{"id": "177991", "metadata": {"taxonomy": ["k__Bacteria", "p__Proteobacteria", "c__Betaproteobacteria", "o__Burkholderiales", "f__Oxalobacteraceae", "g__Ralstonia", "s__"]}},{"id": "4482598", "metadata": {"taxonomy": ["k__Bacteria", "p__Proteobacteria", "c__Gammaproteobacteria", "o__Pseudomonadales", "f__Moraxellaceae", "g__Acinetobacter", "s__"]}},{"id": "836238", "metadata": {"taxonomy": ["k__Bacteria", "p__Acidobacteria", "c__Acidobacteriia", "o__Acidobacteriales", "f__Acidobacteriaceae", "g__", "s__"]}},{"id": "304694", "metadata": {"taxonomy": ["k__Bacteria", "p__Proteobacteria", "c__Alphaproteobacteria", "o__Rhizobiales", "f__", "g__", "s__"]}},{"id": "155202", "metadata": {"taxonomy": ["k__Bacteria", "p__Firmicutes", "c__Bacilli", "o__Bacillales", "f__Bacillaceae", "g__Bacillus", "s__"]}},{"id": "686789", "metadata": {"taxonomy": ["k__Bacteria", "p__Firmicutes", "c__Bacilli", "o__Lactobacillales", "f__Enterococcaceae", "g__Vagococcus", "s__"]}},{"id": "394796", "metadata": {"taxonomy": ["k__Bacteria", "p__Proteobacteria", "c__Gammaproteobacteria", "o__Pseudomonadales", "f__Pseudomonadaceae", "g__Pseudomonas", "s__viridiflava"]}},{"id": "315328", "metadata": {"taxonomy": ["k__Bacteria", "p__Actinobacteria", "c__Actinobacteria", "o__Actinomycetales", "f__", "g__", "s__"]}},{"id": "250794", "metadata": {"taxonomy": ["k__Bacteria", "p__Acidobacteria", "c__Acidobacteriia", "o__Acidobacteriales", "f__Acidobacteriaceae", "g__Terriglobus", "s__"]}},{"id": "819702", "metadata": {"taxonomy": ["k__Bacteria", "p__Proteobacteria", "c__Betaproteobacteria", "o__Burkholderiales", "f__Oxalobacteraceae", "g__", "s__"]}},{"id": "3228684", "metadata": {"taxonomy": ["k__Bacteria", "p__Proteobacteria", "c__Gammaproteobacteria", "o__Pasteurellales", "f__Pasteurellaceae", "g__Haemophilus"]}},{"id": "560886", "metadata": {"taxonomy": ["k__Bacteria", "p__Proteobacteria", "c__Gammaproteobacteria", "o__Pseudomonadales", "f__Pseudomonadaceae", "g__Pseudomonas"]}},{"id": "1005533", "metadata": {"taxonomy": ["k__Bacteria", "p__Firmicutes", "c__Bacilli", "o__Lactobacillales", "f__Carnobacteriaceae", "g__Granulicatella", "s__"]}},{"id": "1065974", "metadata": {"taxonomy": ["k__Bacteria", "p__Firmicutes", "c__Bacilli", "o__Lactobacillales", "f__Enterococcaceae", "g__Enterococcus", "s__"]}},{"id": "1998479", "metadata": {"taxonomy": ["k__Bacteria", "p__Firmicutes", "c__Bacilli", "o__Bacillales", "f__Planococcaceae", "g__", "s__"]}},{"id": "766214", "metadata": {"taxonomy": ["k__Bacteria", "p__Actinobacteria", "c__Actinobacteria", "o__Actinomycetales", "f__Sporichthyaceae", "g__", "s__"]}},{"id": "812921", "metadata": {"taxonomy": ["k__Bacteria", "p__Proteobacteria", "c__Alphaproteobacteria", "o__Rhodobacterales", "f__Rhodobacteraceae", "g__Paracoccus", "s__marcusii"]}},{"id": "4427030", "metadata": {"taxonomy": ["k__Bacteria", "p__Proteobacteria", "c__Gammaproteobacteria", "o__Pasteurellales", "f__Pasteurellaceae", "g__", "s__"]}},{"id": "227343", "metadata": {"taxonomy": ["k__Bacteria", "p__Proteobacteria", "c__Gammaproteobacteria", "o__Xanthomonadales", "f__Xanthomonadaceae", "g__", "s__"]}},{"id": "1032841", "metadata": {"taxonomy": ["k__Bacteria", "p__Actinobacteria", "c__Actinobacteria", "o__Actinomycetales", "f__Actinomycetaceae", "g__Actinomyces", "s__"]}},{"id": "824742", "metadata": {"taxonomy": ["k__Bacteria", "p__Proteobacteria", "c__Gammaproteobacteria", "o__Enterobacteriales", "f__Enterobacteriaceae", "g__", "s__"]}},{"id": "1072288", "metadata": {"taxonomy": ["k__Bacteria", "p__Bacteroidetes", "c__Bacteroidia", "o__Bacteroidales", "f__Porphyromonadaceae", "g__Porphyromonas", "s__"]}},{"id": "4451477", "metadata": {"taxonomy": ["k__Bacteria", "p__Firmicutes", "c__Clostridia", "o__Clostridiales", "f__Clostridiaceae"]}},{"id": "1024093", "metadata": {"taxonomy": ["k__Bacteria", "p__Firmicutes", "c__Clostridia", "o__Clostridiales", "f__[Tissierellaceae]", "g__Finegoldia", "s__"]}},{"id": "444857", "metadata": {"taxonomy": ["k__Bacteria", "p__Fusobacteria", "c__Fusobacteriia", "o__Fusobacteriales", "f__Fusobacteriaceae", "g__Fusobacterium", "s__"]}},{"id": "338517", "metadata": {"taxonomy": ["k__Bacteria", "p__Proteobacteria", "c__Alphaproteobacteria", "o__Rhizobiales", "f__Bradyrhizobiaceae", "g__", "s__"]}},{"id": "2163609", "metadata": {"taxonomy": ["k__Bacteria", "p__Actinobacteria", "c__Coriobacteriia", "o__Coriobacteriales", "f__Coriobacteriaceae", "g__Atopobium", "s__"]}},{"id": "410048", "metadata": {"taxonomy": ["k__Bacteria", "p__Proteobacteria", "c__Gammaproteobacteria", "o__Pseudomonadales", "f__Pseudomonadaceae", "g__Pseudomonas", "s__viridiflava"]}},{"id": "509047", "metadata": {"taxonomy": ["k__Bacteria", "p__Proteobacteria", "c__Alphaproteobacteria", "o__Caulobacterales", "f__Caulobacteraceae", "g__Brevundimonas", "s__diminuta"]}},{"id": "575028", "metadata": {"taxonomy": ["k__Bacteria", "p__Proteobacteria", "c__Betaproteobacteria", "o__Burkholderiales", "f__Alcaligenaceae"]}},{"id": "235985", "metadata": {"taxonomy": ["k__Bacteria", "p__Firmicutes", "c__Bacilli", "o__Bacillales", "f__Paenibacillaceae", "g__Paenibacillus", "s__"]}},{"id": "524239", "metadata": {"taxonomy": ["k__Bacteria", "p__Bacteroidetes", "c__Flavobacteriia", "o__Flavobacteriales", "f__Flavobacteriaceae", "g__", "s__"]}},{"id": "12294", "metadata": {"taxonomy": ["k__Bacteria", "p__Actinobacteria", "c__Actinobacteria", "o__Actinomycetales", "f__Microbacteriaceae", "g__Pseudoclavibacter", "s__bifida"]}},{"id": "348536", "metadata": {"taxonomy": ["k__Bacteria", "p__Firmicutes", "c__Bacilli", "o__Bacillales", "f__Bacillaceae", "g__Bacillus", "s__"]}},{"id": "81664", "metadata": {"taxonomy": ["k__Bacteria", "p__Proteobacteria", "c__Betaproteobacteria", "o__Burkholderiales", "f__Burkholderiaceae", "g__Lautropia", "s__"]}},{"id": "3061713", "metadata": {"taxonomy": ["k__Bacteria", "p__Actinobacteria", "c__Actinobacteria", "o__Actinomycetales", "f__Pseudonocardiaceae", "g__", "s__"]}},{"id": "105041", "metadata": {"taxonomy": ["k__Bacteria", "p__[Thermi]", "c__Deinococci", "o__Thermales", "f__Thermaceae", "g__Thermus", "s__"]}},{"id": "113228", "metadata": {"taxonomy": ["k__Bacteria", "p__Proteobacteria", "c__Deltaproteobacteria", "o__Myxococcales", "f__Haliangiaceae", "g__", "s__"]}},{"id": "742110", "metadata": {"taxonomy": ["k__Bacteria", "p__Acidobacteria", "c__Acidobacteriia", "o__Acidobacteriales", "f__Acidobacteriaceae", "g__", "s__"]}},{"id": "299267", "metadata": {"taxonomy": ["k__Bacteria", "p__Proteobacteria", "c__Gammaproteobacteria", "o__Enterobacteriales", "f__Enterobacteriaceae", "g__", "s__"]}},{"id": "927867", "metadata": {"taxonomy": ["k__Bacteria", "p__Firmicutes", "c__Bacilli", "o__Bacillales", "f__Staphylococcaceae", "g__Staphylococcus"]}},{"id": "564704", "metadata": {"taxonomy": ["k__Bacteria", "p__Firmicutes", "c__Bacilli", "o__Lactobacillales", "f__Leuconostocaceae", "g__", "s__"]}},{"id": "3154123", "metadata": {"taxonomy": ["k__Bacteria", "p__Actinobacteria", "c__Actinobacteria", "o__Actinomycetales", "f__Intrasporangiaceae", "g__", "s__"]}},{"id": "999814", "metadata": {"taxonomy": ["k__Bacteria", "p__Firmicutes", "c__Bacilli", "o__Bacillales", "f__Staphylococcaceae", "g__Jeotgalicoccus", "s__"]}},{"id": "1106471", "metadata": {"taxonomy": ["k__Bacteria", "p__Actinobacteria", "c__Actinobacteria", "o__Actinomycetales", "f__Nocardioidaceae", "g__Nocardioides", "s__"]}},{"id": "805257", "metadata": {"taxonomy": ["k__Bacteria", "p__Firmicutes", "c__Bacilli", "o__Bacillales", "f__Bacillaceae", "g__Bacillus", "s__"]}},{"id": "315506", "metadata": {"taxonomy": ["k__Bacteria
[truncated: 5,006,925 more chars]
