# Supplementary material for: Prenatal Transfer of Gut Bacteria in Rock Pigeon
Source: Microorganisms. 2019 Dec 30;8(1):61. doi: 10.3390/microorganisms8010061 (PMC7022786; doi:10.3390/microorganisms8010061)
Supplement: Supplementary file 1 [file microorganisms-08-00061-s001.zip › Dietz et al Data S1.xlsx]

## Sheet: Dietz et al Data S1
SampleID	BarcodeSequence	LinkerPrimerSequence	ReversePrimer	InputFileName	Sampletype	RPd0FClean	RPd0NC	BirdID	ChickAdult	Testosterone	DNAconc_post_PCR
P002	TGATGC	TGYCAGCMGCCGCGGTA	CCGYCAATTYMTTTRAGTTT	P002_TGATGC_L001_R1_filtered_412.join.fna	FemaleCloaca	1	0	P2	AD	NA	9.8
P005	GCCCAC	TGYCAGCMGCCGCGGTA	CCGYCAATTYMTTTRAGTTT	P005_GCCCAC_L001_R1_filtered_412.join.fna	HatchlingFirstFeces	1	0	84	CH	Control	1.4
P011	GACAGT	TGYCAGCMGCCGCGGTA	CCGYCAATTYMTTTRAGTTT	P011_GACAGT_L001_R1_filtered_412.join.fna	HatchlingFirstFeces	1	0	26	CH	Control	1.8
P016	GGGTCT	TGYCAGCMGCCGCGGTA	CCGYCAATTYMTTTRAGTTT	P016_GGGTCT_L001_R1_filtered_412.join.fna	HatchlingFirstFeces	1	0	55	CH	Testosterone	4
P026	CCTGCT	TGYCAGCMGCCGCGGTA	CCGYCAATTYMTTTRAGTTT	P026_CCTGCT_L001_R1_filtered_412.join.fna	HatchlingFirstFeces	1	0	93	CH	Testosterone	17.3
P027	CGAAGG	TGYCAGCMGCCGCGGTA	CCGYCAATTYMTTTRAGTTT	P027_CGAAGG_L001_R1_filtered_412.join.fna	HatchlingFirstFeces	1	0	34	CH	Testosterone	12.7
P041	TTGAAG	TGYCAGCMGCCGCGGTA	CCGYCAATTYMTTTRAGTTT	P041_TTGAAG_L001_R1_filtered_412.join.fna	HatchlingFirstFeces	1	0	73	CH	Control	4
P052	ATTAGG	TGYCAGCMGCCGCGGTA	CCGYCAATTYMTTTRAGTTT	P052_ATTAGG_L001_R1_filtered_412.join.fna	HatchlingFirstFeces	1	0	74	CH	Testosterone	3.4
P060	CGTTTC	TGYCAGCMGCCGCGGTA	CCGYCAATTYMTTTRAGTTT	P060_CGTTTC_L001_R1_filtered_412.join.fna	HatchlingFirstFeces	1	0	102	CH	Control	4.8
P064	GCCTAA	TGYCAGCMGCCGCGGTA	CCGYCAATTYMTTTRAGTTT	P064_GCCTAA_L001_R1_filtered_412.join.fna	NC-PCR	0	1	NA	NA	NA	0.6
P067	GTGTAG	TGYCAGCMGCCGCGGTA	CCGYCAATTYMTTTRAGTTT	P067_GTGTAG_L001_R1_filtered_412.join.fna	FemaleCloaca	1	0	P88	AD	NA	36.3
P091	AATCCG	TGYCAGCMGCCGCGGTA	CCGYCAATTYMTTTRAGTTT	P091_AATCCG_L001_R1_filtered_412.join.fna	FemaleCloaca	1	0	P21	AD	NA	2.6
P092	TTGACT	TGYCAGCMGCCGCGGTA	CCGYCAATTYMTTTRAGTTT	P092_TTGACT_L001_R1_filtered_412.join.fna	HatchlingFirstFeces	1	0	37	CH	Control	3.6
P095	AAACTC	TGYCAGCMGCCGCGGTA	CCGYCAATTYMTTTRAGTTT	P095_AAACTC_L001_R1_filtered_412.join.fna	HatchlingFirstFeces	0	0	70	CH	Control	5.3
P098	AGTCGG	TGYCAGCMGCCGCGGTA	CCGYCAATTYMTTTRAGTTT	P098_AGTCGG_L001_R1_filtered_412.join.fna	HatchlingFirstFeces	1	0	105	CH	Testosterone	1.1
P110	TCTGAT	TGYCAGCMGCCGCGGTA	CCGYCAATTYMTTTRAGTTT	P110_TCTGAT_L001_R1_filtered_412.join.fna	HatchlingFirstFeces	1	0	69	CH	Control	1.7
P115	GGAGGT	TGYCAGCMGCCGCGGTA	CCGYCAATTYMTTTRAGTTT	P115_GGAGGT_L001_R1_filtered_412.join.fna	HatchlingFirstFeces	1	0	42	CH	Testosterone	2.3
P117	CAGGCG	TGYCAGCMGCCGCGGTA	CCGYCAATTYMTTTRAGTTT	P117_CAGGCG_L001_R1_filtered_412.join.fna	FemaleCloaca	1	0	P8	AD	NA	0.6
P130	GCATGG	TGYCAGCMGCCGCGGTA	CCGYCAATTYMTTTRAGTTT	P130_GCATGG_L001_R1_filtered_412.join.fna	HatchlingFirstFeces	1	0	92	CH	Testosterone	2.7
P135	ACGATC	TGYCAGCMGCCGCGGTA	CCGYCAATTYMTTTRAGTTT	P135_ACGATC_L001_R1_filtered_412.join.fna	HatchlingFirstFeces	1	0	22	CH	Control	4.5
P138	TCCTTA	TGYCAGCMGCCGCGGTA	CCGYCAATTYMTTTRAGTTT	P138_TCCTTA_L001_R1_filtered_412.join.fna	NC-PCR	0	1	NA	NA	NA	4.3
P142	CTGCAC	TGYCAGCMGCCGCGGTA	CCGYCAATTYMTTTRAGTTT	P142_CTGCAC_L001_R1_filtered_412.join.fna	HatchlingFirstFeces	1	0	98	CH	Control	11.2
P151	CGCACA	TGYCAGCMGCCGCGGTA	CCGYCAATTYMTTTRAGTTT	P151_CGCACA_L001_R1_filtered_412.join.fna	HatchlingFirstFeces	1	0	66	CH	Testosterone	1.3
P158	CAATTA	TGYCAGCMGCCGCGGTA	CCGYCAATTYMTTTRAGTTT	P158_CAATTA_L001_R1_filtered_412.join.fna	HatchlingFirstFeces	1	0	54	CH	Control	0.6
P160	GATCTG	TGYCAGCMGCCGCGGTA	CCGYCAATTYMTTTRAGTTT	P160_GATCTG_L001_R1_filtered_412.join.fna	HatchlingFirstFeces	1	0	25	CH	Testosterone	5.2
P161	TGGTCA	TGYCAGCMGCCGCGGTA	CCGYCAATTYMTTTRAGTTT	P161_TGGTCA_L001_R1_filtered_412.join.fna	FemaleCloaca	1	0	P76	AD	NA	11.6
P165	AAGGTG	TGYCAGCMGCCGCGGTA	CCGYCAATTYMTTTRAGTTT	P165_AAGGTG_L001_R1_filtered_412.join.fna	HatchlingFirstFeces	1	0	67	CH	Testosterone	1.2
P166	GACTCG	TGYCAGCMGCCGCGGTA	CCGYCAATTYMTTTRAGTTT	P166_GACTCG_L001_R1_filtered_412.join.fna	HatchlingFirstFeces	0	0	90	CH	Testosterone	1.1
P169	GTGCTG	TGYCAGCMGCCGCGGTA	CCGYCAATTYMTTTRAGTTT	P169_GTGCTG_L001_R1_filtered_412.join.fna	HatchlingFirstFeces	1	0	56	CH	Testosterone	4.6
P170	CAATGC	TGYCAGCMGCCGCGGTA	CCGYCAATTYMTTTRAGTTT	P170_CAATGC_L001_R1_filtered_412.join.fna	NC-PCR	0	1	NA	NA	NA	2.6
P185	TCTCTC	TGYCAGCMGCCGCGGTA	CCGYCAATTYMTTTRAGTTT	P185_TCTCTC_L001_R1_filtered_412.join.fna	HatchlingFirstFeces	1	0	91	CH	Testosterone	0.9
P186	TACGGC	TGYCAGCMGCCGCGGTA	CCGYCAATTYMTTTRAGTTT	P186_TACGGC_L001_R1_filtered_412.join.fna	NC-DNA	0	1	NA	NA	NA	0.8
P190	GTAACA	TGYCAGCMGCCGCGGTA	CCGYCAATTYMTTTRAGTTT	P190_GTAACA_L001_R1_filtered_412.join.fna	HatchlingFirstFeces	1	0	44	CH	Control	2
P203	GGATTC	TGYCAGCMGCCGCGGTA	CCGYCAATTYMTTTRAGTTT	P203_GGATTC_L001_R1_filtered_412.join.fna	HatchlingFirstFeces	0	0	88	CH	Testosterone	5.6
P205	CCGGGT	TGYCAGCMGCCGCGGTA	CCGYCAATTYMTTTRAGTTT	P205_CCGGGT_L001_R1_filtered_412.join.fna	HatchlingFirstFeces	1	0	64	CH	Testosterone	5.3
P208	CTACCG	TGYCAGCMGCCGCGGTA	CCGYCAATTYMTTTRAGTTT	P208_CTACCG_L001_R1_filtered_412.join.fna	FemaleCloaca	1	0	P44	AD	NA	18.1
P209	TCGTTC	TGYCAGCMGCCGCGGTA	CCGYCAATTYMTTTRAGTTT	P209_TCGTTC_L001_R1_filtered_412.join.fna	HatchlingFirstFeces	1	0	61	CH	Control	2.8
P210	GGGGTG	TGYCAGCMGCCGCGGTA	CCGYCAATTYMTTTRAGTTT	P210_GGGGTG_L001_R1_filtered_412.join.fna	HatchlingFirstFeces	1	0	43	CH	Control	4.6
P214	AGAGGG	TGYCAGCMGCCGCGGTA	CCGYCAATTYMTTTRAGTTT	P214_AGAGGG_L001_R1_filtered_412.join.fna	NC-PCR	0	1	NA	NA	NA	1.1
