# Supplementary material for: Prenatal Transfer of Gut Bacteria in Rock Pigeon
Source: Microorganisms. 2019 Dec 30;8(1):61. doi: 10.3390/microorganisms8010061 (PMC7022786; doi:10.3390/microorganisms8010061)
Supplement: Supplementary file 1 [file microorganisms-08-00061-s001.zip › Dietz et al Data S3.txt]

Species	Offspring_age	Offspring_sample_type	Pair-Wise_distance	Beta_Diversity	Group	Source
rock pigeon	neonate	meconium	0.793607356	unweighted UniFrac	aves	this study
rock pigeon	neonate	meconium	0.762975643	unweighted UniFrac	aves	this study
rock pigeon	neonate	meconium	0.83980537	unweighted UniFrac	aves	this study
rock pigeon	neonate	meconium	0.808858074	unweighted UniFrac	aves	this study
rock pigeon	neonate	meconium	0.823455264	unweighted UniFrac	aves	this study
rock pigeon	neonate	meconium	0.742534743	unweighted UniFrac	aves	this study
rock pigeon	neonate	meconium	0.790402728	unweighted UniFrac	aves	this study
rock pigeon	neonate	meconium	0.816202001	unweighted UniFrac	aves	this study
rock pigeon	neonate	meconium	0.834675215	unweighted UniFrac	aves	this study
rock pigeon	neonate	meconium	0.707387184	unweighted UniFrac	aves	this study
rock pigeon	neonate	meconium	0.753551594	unweighted UniFrac	aves	this study
rock pigeon	neonate	meconium	0.829049008	unweighted UniFrac	aves	this study
rock pigeon	neonate	meconium	0.858485451	unweighted UniFrac	aves	this study
rock pigeon	neonate	meconium	0.749181236	unweighted UniFrac	aves	this study
rock pigeon	neonate	meconium	0.771699564	unweighted UniFrac	aves	this study
rock pigeon	neonate	meconium	0.816882467	unweighted UniFrac	aves	this study
rock pigeon	neonate	meconium	0.794996605	unweighted UniFrac	aves	this study
rock pigeon	neonate	meconium	0.803739875	unweighted UniFrac	aves	this study
rock pigeon	neonate	meconium	0.840763799	unweighted UniFrac	aves	this study
rock pigeon	neonate	meconium	0.736452757	unweighted UniFrac	aves	this study
rock pigeon	neonate	meconium	0.850520064	unweighted UniFrac	aves	this study
rock pigeon	neonate	meconium	0.820877383	unweighted UniFrac	aves	this study
rock pigeon	neonate	meconium	0.827756924	unweighted UniFrac	aves	this study
rock pigeon	neonate	meconium	0.844960712	unweighted UniFrac	aves	this study
rock pigeon	neonate	meconium	0.866350755	unweighted UniFrac	aves	this study
rock pigeon	neonate	meconium	0.747382553	unweighted UniFrac	aves	this study
rock pigeon	neonate	meconium	0.796779795	unweighted UniFrac	aves	this study
rock pigeon	neonate	meconium	0.814983911	unweighted UniFrac	aves	this study
rock pigeon	neonate	meconium	0.794816825	unweighted UniFrac	aves	this study
rock pigeon	neonate	meconium	0.655486247	unweighted UniFrac	aves	this study
rock pigeon	neonate	meconium	0.648756714	unweighted UniFrac	aves	this study
rock pigeon	neonate	meconium	0.741679554	unweighted UniFrac	aves	this study
rock pigeon	neonate	meconium	0.694591194	unweighted UniFrac	aves	this study
rock pigeon	neonate	meconium	0.815058765	unweighted UniFrac	aves	this study
rock pigeon	neonate	meconium	0.72729534	unweighted UniFrac	aves	this study
rock pigeon	neonate	meconium	0.635122053	unweighted UniFrac	aves	this study
rock pigeon	neonate	meconium	0.770440321	unweighted UniFrac	aves	this study
rock pigeon	neonate	meconium	0.747378492	unweighted UniFrac	aves	this study
rock pigeon	neonate	meconium	0.775502734	unweighted UniFrac	aves	this study
rock pigeon	neonate	meconium	0.756078352	unweighted UniFrac	aves	this study
rock pigeon	neonate	meconium	0.799799737	unweighted UniFrac	aves	this study
rock pigeon	neonate	meconium	0.63674789	unweighted UniFrac	aves	this study
rock pigeon	neonate	meconium	0.718952618	unweighted UniFrac	aves	this study
rock pigeon	neonate	meconium	0.707951431	unweighted UniFrac	aves	this study
rock pigeon	neonate	meconium	0.659081575	unweighted UniFrac	aves	this study
rock pigeon	neonate	meconium	0.719865193	unweighted UniFrac	aves	this study
rock pigeon	neonate	meconium	0.758934804	unweighted UniFrac	aves	this study
rock pigeon	neonate	meconium	0.705987777	unweighted UniFrac	aves	this study
rock pigeon	neonate	meconium	0.729458815	unweighted UniFrac	aves	this study
rock pigeon	neonate	meconium	0.743343472	unweighted UniFrac	aves	this study
rock pigeon	neonate	meconium	0.666693791	unweighted UniFrac	aves	this study
rock pigeon	neonate	meconium	0.676010169	unweighted UniFrac	aves	this study
rock pigeon	neonate	meconium	0.768804175	unweighted UniFrac	aves	this study
rock pigeon	neonate	meconium	0.638845087	unweighted UniFrac	aves	this study
rock pigeon	neonate	meconium	0.775457824	unweighted UniFrac	aves	this study
rock pigeon	neonate	meconium	0.782628593	unweighted UniFrac	aves	this study
rock pigeon	neonate	meconium	0.718040479	unweighted UniFrac	aves	this study
rock pigeon	neonate	meconium	0.731491447	unweighted UniFrac	aves	this study
rock pigeon	neonate	meconium	0.762131529	unweighted UniFrac	aves	this study
rock pigeon	neonate	meconium	0.708086222	unweighted UniFrac	aves	this study
rock pigeon	neonate	meconium	0.71144794	unweighted UniFrac	aves	this study
rock pigeon	neonate	meconium	0.782064934	unweighted UniFrac	aves	this study
rock pigeon	neonate	meconium	0.691401692	unweighted UniFrac	aves	this study
rock pigeon	neonate	meconium	0.744889442	unweighted UniFrac	aves	this study
rock pigeon	neonate	meconium	0.794064454	unweighted UniFrac	aves	this study
rock pigeon	neonate	meconium	0.837123306	unweighted UniFrac	aves	this study
rock pigeon	neonate	meconium	0.745347119	unweighted UniFrac	aves	this study
rock pigeon	neonate	meconium	0.758085841	unweighted UniFrac	aves	this study
rock pigeon	neonate	meconium	0.8152862	unweighted UniFrac	aves	this study
rock pigeon	neonate	meconium	0.806138519	unweighted UniFrac	aves	this study
rock pigeon	neonate	meconium	0.822904665	unweighted UniFrac	aves	this study
rock pigeon	neonate	meconium	0.83631585	unweighted UniFrac	aves	this study
rock pigeon	neonate	meconium	0.743643203	unweighted UniFrac	aves	this study
rock pigeon	neonate	meconium	0.834457958	unweighted UniFrac	aves	this study
rock pigeon	neonate	meconium	0.829899368	unweighted UniFrac	aves	this study
rock pigeon	neonate	meconium	0.845321006	unweighted UniFrac	aves	this study
rock pigeon	neonate	meconium	0.827723649	unweighted UniFrac	aves	this study
rock pigeon	neonate	meconium	0.860674824	unweighted UniFrac	aves	this study
rock pigeon	neonate	meconium	0.718655666	unweighted UniFrac	aves	this study
rock pigeon	neonate	meconium	0.799222294	unweighted UniFrac	aves	this study
rock pigeon	neonate	meconium	0.787572588	unweighted UniFrac	aves	this study
rock pigeon	neonate	meconium	0.792358061	unweighted UniFrac	aves	this study
rock pigeon	neonate	meconium	0.784511078	unweighted UniFrac	aves	this study
rock pigeon	neonate	meconium	0.859480151	unweighted UniFrac	aves	this study
rock pigeon	neonate	meconium	0.839856496	unweighted UniFrac	aves	this study
rock pigeon	neonate	meconium	0.83181008	unweighted UniFrac	aves	this study
rock pigeon	neonate	meconium	0.810726542	unweighted UniFrac	aves	this study
rock pigeon	neonate	meconium	0.825069825	unweighted UniFrac	aves	this study
rock pigeon	neonate	meconium	0.795932479	unweighted UniFrac	aves	this study
rock pigeon	neonate	meconium	0.843858771	unweighted UniFrac	aves	this study
rock pigeon	neonate	meconium	0.891548199	unweighted UniFrac	aves	this study
rock pigeon	neonate	meconium	0.796058349	unweighted UniFrac	aves	this study
rock pigeon	neonate	meconium	0.882710908	unweighted UniFrac	aves	this study
rock pigeon	neonate	meconium	0.866024971	unweighted UniFrac	aves	this study
rock pigeon	neonate	meconium	0.83531531	unweighted UniFrac	aves	this study
rock pigeon	neonate	meconium	0.839974871	unweighted UniFrac	aves	this study
rock pigeon	neonate	meconium	0.872639898	unweighted UniFrac	aves	this study
rock pigeon	neonate	meconium	0.810376541	unweighted UniFrac	aves	this study
rock pigeon	neonate	meconium	0.784535985	unweighted UniFrac	aves	this study
rock pigeon	neonate	meconium	0.845856555	unweighted UniFrac	aves	this study
rock pigeon	neonate	meconium	0.821785593	unweighted UniFrac	aves	this study
rock pigeon	neonate	meconium	0.862747699	unweighted UniFrac	aves	this study
rock pigeon	neonate	meconium	0.836760875	unweighted UniFrac	aves	this study
rock pigeon	neonate	meconium	0.83369729	unweighted UniFrac	aves	this study
rock pigeon	neonate	meconium	0.836635483	unweighted UniFrac	aves	this study
rock pigeon	neonate	meconium	0.618992963	weighted UniFrac	aves	this study
rock pigeon	neonate	meconium	0.489553945	weighted UniFrac	aves	this study
rock pigeon	neonate	meconium	0.477270824	weighted UniFrac	aves	this study
rock pigeon	neonate	meconium	0.484322948	weighted UniFrac	aves	this study
rock pigeon	neonate	meconium	0.468079023	weighted UniFrac	aves	this study
rock pigeon	neonate	meconium	0.549618374	weighted UniFrac	aves	this study
rock pigeon	neonate	meconium	0.617162949	weighted UniFrac	aves	this study
rock pigeon	neonate	meconium	0.433014186	weighted UniFrac	aves	this study
rock pigeon	neonate	meconium	0.632194756	weighted UniFrac	aves	this study
rock pigeon	neonate	meconium	0.688884951	weighted UniFrac	aves	this study
rock pigeon	neonate	meconium	0.629243856	weighted UniFrac	aves	this study
rock pigeon	neonate	meconium	0.505078895	weighted UniFrac	aves	this study
rock pigeon	neonate	meconium	0.57141553	weighted UniFrac	aves	this study
rock pigeon	neonate	meconium	0.504377473	weighted UniFrac	aves	this study
rock pigeon	neonate	meconium	0.570182887	weighted UniFrac	aves	this study
rock pigeon	neonate	meconium	0.465337222	weighted UniFrac	aves	this study
rock pigeon	neonate	meconium	0.582832072	weighted UniFrac	aves	this study
rock pigeon	neonate	meconium	0.419717178	weighted UniFrac	aves	this study
rock pigeon	neonate	meconium	0.468826921	weighted UniFrac	aves	this study
rock pigeon	neonate	meconium	0.426663544	weighted UniFrac	aves	this study
rock pigeon	neonate	meconium	0.441118547	weighted UniFrac	aves	this study
rock pigeon	neonate	meconium	0.552544292	weighted UniFrac	aves	this study
rock pigeon	neonate	meconium	0.550517573	weighted UniFrac	aves	this study
rock pigeon	neonate	meconium	0.406244447	weighted UniFrac	aves	this study
rock pigeon	neonate	meconium	0.610790974	weighted UniFrac	aves	this study
rock pigeon	neonate	meconium	0.648964845	weighted UniFrac	aves	this study
rock pigeon	neonate	meconium	0.578888003	weighted UniFrac	aves	this study
rock pigeon	neonate	meconium	0.466035652	weighted UniFrac	aves	this study
rock pigeon	neonate	meconium	0.501601771	weighted UniFrac	aves	this study
rock pigeon	neonate	meconium	0.473315632	weighted UniFrac	aves	this study
rock pigeon	neonate	meconium	0.534411893	weighted UniFrac	aves	this study
rock pigeon	neonate	meconium	0.376984437	weighted UniFrac	aves	this study
rock pigeon	neonate	meconium	0.386813537	weighted UniFrac	aves	this study
rock pigeon	neonate	meconium	0.499343817	weighted UniFrac	aves	this study
rock pigeon	neonate	meconium	0.556518894	weighted UniFrac	aves	this study
rock pigeon	neonate	meconium	0.500596988	weighted UniFrac	aves	this study
rock pigeon	neonate	meconium	0.514964818	weighted UniFrac	aves	this study
rock pigeon	neonate	meconium	0.4944139	weighted UniFrac	aves	this study
rock pigeon	neonate	meconium	0.413614614	weighted UniFrac	aves	this study
rock pigeon	neonate	meconium	0.342413953	weighted UniFrac	aves	this study
rock pigeon	neonate	meconium	0.527866531	weighted UniFrac	aves	this study
rock pigeon	neonate	meconium	0.363553795	weighted UniFrac	aves	this study
rock pigeon	neonate	meconium	0.574866011	weighted UniFrac	aves	this study
rock pigeon	neonate	meconium	0.600009305	weighted UniFrac	aves	this study
rock pigeon	neonate	meconium	0.469588904	weighted UniFrac	aves	this study
rock pigeon	neonate	meconium	0.526405277	weighted UniFrac	aves	this study
rock pigeon	neonate	meconium	0.535865253	weighted UniFrac	aves	this study
rock pigeon	neonate	meconium	0.482522066	weighted UniFrac	aves	this study
rock pigeon	neonate	meconium	0.476892041	weighted UniFrac	aves	this study
rock pigeon	neonate	meconium	0.538768837	weighted UniFrac	aves	this study
rock pigeon	neonate	meconium	0.488234805	weighted UniFrac	aves	this study
rock pigeon	neonate	meconium	0.514454989	weighted UniFrac	aves	this study
rock pigeon	neonate	meconium	0.5228047	weighted UniFrac	aves	this study
rock pigeon	neonate	meconium	0.576324386	weighted UniFrac	aves	this study
rock pigeon	neonate	meconium	0.465116489	weighted UniFrac	aves	this study
rock pigeon	neonate	meconium	0.476975042	weighted UniFrac	aves	this study
rock pigeon	neonate	meconium	0.478225943	weighted UniFrac	aves	this study
rock pigeon	neonate	meconium	0.464404123	weighted UniFrac	aves	this study
rock pigeon	neonate	meconium	0.564064532	weighted UniFrac	aves	this study
rock pigeon	neonate	meconium	0.574568435	weighted UniFrac	aves	this study
rock pigeon	neonate	meconium	0.429081712	weighted UniFrac	aves	this study
rock pigeon	neonate	meconium	0.619264624	weighted UniFrac	aves	this study
rock pigeon	neonate	meconium	0.65494603	weighted UniFrac	aves	this study
rock pigeon	neonate	meconium	0.605091744	weighted UniFrac	aves	this study
rock pigeon	neonate	meconium	0.507051261	weighted UniFrac	aves	this study
rock pigeon	neonate	meconium	0.528900794	weighted UniFrac	aves	this study
rock pigeon	neonate	meconium	0.477949963	weighted UniFrac	aves	this study
rock pigeon	neonate	meconium	0.541448807	weighted UniFrac	aves	this study
rock pigeon	neonate	meconium	0.420307783	weighted UniFrac	aves	this study
rock pigeon	neonate	meconium	0.449248067	weighted UniFrac	aves	this study
rock pigeon	neonate	meconium	0.520440869	weighted UniFrac	aves	this study
rock pigeon	neonate	meconium	0.532695085	weighted UniFrac	aves	this study
rock pigeon	neonate	meconium	0.56757595	weighted UniFrac	aves	this study
rock pigeon	neonate	meconium	0.544823293	weighted UniFrac	aves	this study
rock pigeon	neonate	meconium	0.557680272	weighted UniFrac	aves	this study
rock pigeon	neonate	meconium	0.463835775	weighted UniFrac	aves	this study
rock pigeon	neonate	meconium	0.522266596	weighted UniFrac	aves	this study
rock pigeon	neonate	meconium	0.541163715	weighted UniFrac	aves	this study
rock pigeon	neonate	meconium	0.622909476	weighted UniFrac	aves	this study
rock pigeon	neonate	meconium	0.487507364	weighted UniFrac	aves	this study
rock pigeon	neonate	meconium	0.626279862	weighted UniFrac	aves	this study
rock pigeon	neonate	meconium	0.669964859	weighted UniFrac	aves	this study
rock pigeon	neonate	meconium	0.573873823	weighted UniFrac	aves	this study
rock pigeon	neonate	meconium	0.603896088	weighted UniFrac	aves	this study
rock pigeon	neonate	meconium	0.533691528	weighted UniFrac	aves	this study
rock pigeon	neonate	meconium	0.562054171	weighted UniFrac	aves	this study
rock pigeon	neonate	meconium	0.557816304	weighted UniFrac	aves	this study
rock pigeon	neonate	meconium	0.50525448	weighted UniFrac	aves	this study
rock pigeon	neonate	meconium	0.538620943	weighted UniFrac	aves	this study
rock pigeon	neonate	meconium	0.589078069	weighted UniFrac	aves	this study
rock pigeon	neonate	meconium	0.543610191	weighted UniFrac	aves	this study
rock pigeon	neonate	meconium	0.679519076	weighted UniFrac	aves	this study
rock pigeon	neonate	meconium	0.626084157	weighted UniFrac	aves	this study
rock pigeon	neonate	meconium	0.456056812	weighted UniFrac	aves	this study
rock pigeon	neonate	meconium	0.533688921	weighted UniFrac	aves	this study
rock pigeon	neonate	meconium	0.443663886	weighted UniFrac	aves	this study
rock pigeon	neonate	meconium	0.519520073	weighted UniFrac	aves	this study
rock pigeon	neonate	meconium	0.539294604	weighted UniFrac	aves	this study
rock pigeon	neonate	meconium	0.580773203	weighted UniFrac	aves	this study
rock pigeon	neonate	meconium	0.661011839	weighted UniFrac	aves	this study
rock pigeon	neonate	meconium	0.605666138	weighted UniFrac	aves	this study
rock pigeon	neonate	meconium	0.535736057	weighted UniFrac	aves	this study
rock pigeon	neonate	meconium	0.506491552	weighted UniFrac	aves	this study
rock pigeon	neonate	meconium	0.568643426	weighted UniFrac	aves	this study
rock pigeon	neonate	meconium	0.548007858	weighted UniFrac	aves	this study
rock pigeon	neonate	meconium	0.927919416	Bray-Curtis	aves	this study
rock pigeon	neonate	meconium	0.90199135	Bray-Curtis	aves	this study
rock pigeon	neonate	meconium	0.913239543	Bray-Curtis	aves	this study
rock pigeon	neonate	meconium	0.941414464	Bray-Curtis	aves	this study
rock pigeon	neonate	meconium	0.869881882	Bray-Curtis	aves	this study
rock pigeon	neonate	meconium	0.922676021	Bray-Curtis	aves	this study
rock pigeon	neonate	meconium	0.931626155	Bray-Curtis	aves	this study
rock pigeon	neonate	meconium	0.95346608	Bray-Curtis	aves	this study
rock pigeon	neonate	meconium	0.947375509	Bray-Curtis	aves	this study
rock pigeon	neonate	meconium	0.919123546	Bray-Curtis	aves	this study
rock pigeon	neonate	meconium	0.904869466	Bray-Curtis	aves	this study
rock pigeon	neonate	meconium	0.942609498	Bray-Curtis	aves	this study
rock pigeon	neonate	meconium	0.963349892	Bray-Curtis	aves	this study
rock pigeon	neonate	meconium	0.909300262	Bray-Curtis	aves	this study
rock pigeon	neonate	meconium	0.897800913	Bray-Curtis	aves	this study
rock pigeon	neonate	meconium	0.926580766	Bray-Curtis	aves	this study
rock pigeon	neonate	meconium	0.927462352	Bray-Curtis	aves	this study
rock pigeon	neonate	meconium	0.930472311	Bray-Curtis	aves	this study
rock pigeon	neonate	meconium	0.955789102	Bray-Curtis	aves	this study
rock pigeon	neonate	meconium	0.868754189	Bray-Curtis	aves	this study
rock pigeon	neonate	meconium	0.966784908	Bray-Curtis	aves	this study
rock pigeon	neonate	meconium	0.959119564	Bray-Curtis	aves	this study
rock pigeon	neonate	meconium	0.960857148	Bray-Curtis	aves	this study
rock pigeon	neonate	meconium	0.947852341	Bray-Curtis	aves	this study
rock pigeon	neonate	meconium	0.975516	Bray-Curtis	aves	this study
rock pigeon	neonate	meconium	0.88996671	Bray-Curtis	aves	this study
rock pigeon	neonate	meconium	0.940016236	Bray-Curtis	aves	this study
rock pigeon	neonate	meconium	0.939397777	Bray-Curtis	aves	this study
rock pigeon	neonate	meconium	0.949531699	Bray-Curtis	aves	this study
rock pigeon	neonate	meconium	0.866361571	Bray-Curtis	aves	this study
rock pigeon	neonate	meconium	0.8409013	Bray-Curtis	aves	this study
rock pigeon	neonate	meconium	0.88280055	Bray-Curtis	aves	this study
rock pigeon	neonate	meconium	0.860865888	Bray-Curtis	aves	this study
rock pigeon	neonate	meconium	0.941592488	Bray-Curtis	aves	this study
rock pigeon	neonate	meconium	0.8602378	Bray-Curtis	aves	this study
rock pigeon	neonate	meconium	0.806779054	Bray-Curtis	aves	this study
rock pigeon	neonate	meconium	0.889667526	Bray-Curtis	aves	this study
rock pigeon	neonate	meconium	0.930373349	Bray-Curtis	aves	this study
rock pigeon	neonate	meconium	0.928863538	Bray-Curtis	aves	this study
rock pigeon	neonate	meconium	0.90568301	Bray-Curtis	aves	this study
rock pigeon	neonate	meconium	0.934119285	Bray-Curtis	aves	this study
rock pigeon	neonate	meconium	0.835250802	Bray-Curtis	aves	this study
rock pigeon	neonate	meconium	0.89378336	Bray-Curtis	aves	this study
rock pigeon	neonate	meconium	0.819065575	Bray-Curtis	aves	this study
rock pigeon	neonate	meconium	0.834261482	Bray-Curtis	aves	this study
rock pigeon	neonate	meconium	0.890441652	Bray-Curtis	aves	this study
rock pigeon	neonate	meconium	0.870163865	Bray-Curtis	aves	this study
rock pigeon	neonate	meconium	0.872775149	Bray-Curtis	aves	this study
rock pigeon	neonate	meconium	0.89921548	Bray-Curtis	aves	this study
rock pigeon	neonate	meconium	0.860781097	Bray-Curtis	aves	this study
rock pigeon	neonate	meconium	0.811709687	Bray-Curtis	aves	this study
rock pigeon	neonate	meconium	0.764480283	Bray-Curtis	aves	this study
rock pigeon	neonate	meconium	0.863239488	Bray-Curtis	aves	this study
rock pigeon	neonate	meconium	0.785647183	Bray-Curtis	aves	this study
rock pigeon	neonate	meconium	0.927661563	Bray-Curtis	aves	this study
rock pigeon	neonate	meconium	0.902852739	Bray-Curtis	aves	this study
rock pigeon	neonate	meconium	0.800405917	Bray-Curtis	aves	this study
rock pigeon	neonate	meconium	0.884884807	Bray-Curtis	aves	this study
rock pigeon	neonate	meconium	0.908676986	Bray-Curtis	aves	this study
rock pigeon	neonate	meconium	0.873542097	Bray-Curtis	aves	this study
rock pigeon	neonate	meconium	0.860771024	Bray-Curtis	aves	this study
rock pigeon	neonate	meconium	0.90110165	Bray-Curtis	aves	this study
rock pigeon	neonate	meconium	0.835722807	Bray-Curtis	aves	this study
rock pigeon	neonate	meconium	0.895110511	Bray-Curtis	aves	this study
rock pigeon	neonate	meconium	0.887515954	Bray-Curtis	aves	this study
rock pigeon	neonate	meconium	0.93898032	Bray-Curtis	aves	this study
rock pigeon	neonate	meconium	0.90049922	Bray-Curtis	aves	this study
rock pigeon	neonate	meconium	0.910493469	Bray-Curtis	aves	this study
rock pigeon	neonate	meconium	0.965290931	Bray-Curtis	aves	this study
rock pigeon	neonate	meconium	0.944033328	Bray-Curtis	aves	this study
rock pigeon	neonate	meconium	0.94151303	Bray-Curtis	aves	this study
rock pigeon	neonate	meconium	0.956024434	Bray-Curtis	aves	this study
rock pigeon	neonate	meconium	0.862798141	Bray-Curtis	aves	this study
rock pigeon	neonate	meconium	0.978748341	Bray-Curtis	aves	this study
rock pigeon	neonate	meconium	0.964898048	Bray-Curtis	aves	this study
rock pigeon	neonate	meconium	0.94247793	Bray-Curtis	aves	this study
rock pigeon	neonate	meconium	0.942806265	Bray-Curtis	aves	this study
rock pigeon	neonate	meconium	0.981576307	Bray-Curtis	aves	this study
rock pigeon	neonate	meconium	0.843768678	Bray-Curtis	aves	this study
rock pigeon	neonate	meconium	0.924446634	Bray-Curtis	aves	this study
rock pigeon	neonate	meconium	0.940946718	Bray-Curtis	aves	this study
rock pigeon	neonate	meconium	0.932301155	Bray-Curtis	aves	this study
rock pigeon	neonate	meconium	0.897844119	Bray-Curtis	aves	this study
rock pigeon	neonate	meconium	0.993584176	Bray-Curtis	aves	this study
rock pigeon	neonate	meconium	0.959659916	Bray-Curtis	aves	this study
rock pigeon	neonate	meconium	0.966674382	Bray-Curtis	aves	this study
rock pigeon	neonate	meconium	0.953795037	Bray-Curtis	aves	this study
rock pigeon	neonate	meconium	0.935757664	Bray-Curtis	aves	this study
rock pigeon	neonate	meconium	0.899442919	Bray-Curtis	aves	this study
rock pigeon	neonate	meconium	0.908197848	Bray-Curtis	aves	this study
rock pigeon	neonate	meconium	0.987650821	Bray-Curtis	aves	this study
rock pigeon	neonate	meconium	0.907733863	Bray-Curtis	aves	this study
rock pigeon	neonate	meconium	0.973399385	Bray-Curtis	aves	this study
rock pigeon	neonate	meconium	0.976452251	Bray-Curtis	aves	this study
rock pigeon	neonate	meconium	0.919938834	Bray-Curtis	aves	this study
rock pigeon	neonate	meconium	0.948985734	Bray-Curtis	aves	this study
rock pigeon	neonate	meconium	0.981198125	Bray-Curtis	aves	this study
rock pigeon	neonate	meconium	0.933395154	Bray-Curtis	aves	this study
rock pigeon	neonate	meconium	0.895715896	Bray-Curtis	aves	this study
rock pigeon	neonate	meconium	0.967741754	Bray-Curtis	aves	this study
rock pigeon	neonate	meconium	0.9245821	Bray-Curtis	aves	this study
rock pigeon	neonate	meconium	0.974842265	Bray-Curtis	aves	this study
rock pigeon	neonate	meconium	0.974746809	Bray-Curtis	aves	this study
rock pigeon	neonate	meconium	0.97103743	Bray-Curtis	aves	this study
rock pigeon	neonate	meconium	0.976598151	Bray-Curtis	aves	this study
chicken	4 days of incubation	whole embryo	0.803852214	Bray-Curtis	aves	Ding et al Front Microbiol 2017
chicken	4 days of incubation	whole embryo	0.803951522	Bray-Curtis	aves	Ding et al Front Microbiol 2017
chicken	4 days of incubation	whole embryo	0.846211046	Bray-Curtis	aves	Ding et al Front Microbiol 2017
chicken	4 days of incubation	whole embryo	0.877586028	Bray-Curtis	aves	Ding et al Front Microbiol 2017
chicken	4 days of incubation	whole embryo	0.828947866	Bray-Curtis	aves	Ding et al Front Microbiol 2017
chicken	4 days of incubation	whole embryo	0.826945911	Bray-Curtis	aves	Ding et al Front Microbiol 2017
chicken	4 days of incubation	whole embryo	0.815026865	Bray-Curtis	aves	Ding et al Front Microbiol 2017
chicken	4 days of incubation	whole embryo	0.822681492	Bray-Curtis	aves	Ding et al Front Microbiol 2017
chicken	4 days of incubation	whole embryo	0.840415304	Bray-Curtis	aves	Ding et al Front Microbiol 2017
chicken	4 days of incubation	whole embryo	0.854931933	Bray-Curtis	aves	Ding et al Front Microbiol 2017
chicken	4 days of incubation	whole embryo	0.847280699	Bray-Curtis	aves	Ding et al Front Microbiol 2017
chicken	4 days of incubation	whole embryo	0.810187798	Bray-Curtis	aves	Ding et al Front Microbiol 2017
chicken	4 days of incubation	whole embryo	0.79564373	Bray-Curtis	aves	Ding et al Front Microbiol 2017
chicken	4 days of incubation	whole embryo	0.786348254	Bray-Curtis	aves	Ding et al Front Microbiol 2017
chicken	4 days of incubation	whole embryo	0.923316432	Bray-Curtis	aves	Ding et al Front Microbiol 2017
chicken	4 days of incubation	whole embryo	0.933246896	Bray-Curtis	aves	Ding et al Front Microbiol 2017
chicken	4 days of incubation	whole embryo	0.849440891	Bray-Curtis	aves	Ding et al Front Microbiol 2017
chicken	4 days of incubation	whole embryo	0.856954312	Bray-Curtis	aves	Ding et al Front Microbiol 2017
chicken	4 days of incubation	whole embryo	0.823696272	Bray-Curtis	aves	Ding et al Front Microbiol 2017
chicken	4 days of incubation	whole embryo	0.795556174	Bray-Curtis	aves	Ding et al Front Microbiol 2017
chicken	4 days of incubation	whole embryo	0.824822534	Bray-Curtis	aves	Ding et al Front Microbiol 2017
chicken	4 days of incubation	whole embryo	0.835728185	Bray-Curtis	aves	Ding et al Front Microbiol 2017
chicken	4 days of incubation	whole embryo	0.823171929	Bray-Curtis	aves	Ding et al Front Microbiol 2017
chicken	4 days of incubation	whole embryo	0.833736586	Bray-Curtis	aves	Ding et al Front Microbiol 2017
chicken	4 days of incubation	whole embryo	0.812643632	Bray-Curtis	aves	Ding et al Front Microbiol 2017
chicken	4 days of incubation	whole embryo	0.823881096	Bray-Curtis	aves	Ding et al Front Microbiol 2017
chicken	4 days of incubation	whole embryo	0.832138255	Bray-Curtis	aves	Ding et al Front Microbiol 2017
chicken	4 days of incubation	whole embryo	0.884693126	Bray-Curtis	aves	Ding et al Front Microbiol 2017
chicken	4 days of incubation	whole embryo	0.888273191	Bray-Curtis	aves	Ding et al Front Microbiol 2017
chicken	4 days of incubation	whole embryo	0.874699657	Bray-Curtis	aves	Ding et al Front Microbiol 2017
chicken	4 days of incubation	whole embryo	0.852691083	Bray-Curtis	aves	Ding et al Front Microbiol 2017
chicken	4 days of incubation	whole embryo	0.875892004	Bray-Curtis	aves	Ding et al Front Microbiol 2017
chicken	4 days of incubation	whole embryo	0.849754501	Bray-Curtis	aves	Ding et al Front Microbiol 2017
chicken	4 days of incubation	whole embryo	0.869154808	Bray-Curtis	aves	Ding et al Front Microbiol 2017
chicken	4 days of incubation	whole embryo	0.872623163	Bray-Curtis	aves	Ding et al Front Microbiol 2017
chicken	4 days of incubation	whole embryo	0.88867587	Bray-Curtis	aves	Ding et al Front Microbiol 2017
chicken	4 days of incubation	whole embryo	0.864090381	Bray-Curtis	aves	Ding et al Front Microbiol 2017
chicken	4 days of incubation	whole embryo	0.875217412	Bray-Curtis	aves	Ding et al Front Microbiol 2017
chicken	4 days of incubation	whole embryo	0.879391353	Bray-Curtis	aves	Ding et al Front Microbiol 2017
chicken	4 days of incubation	whole embryo	0.879319086	Bray-Curtis	aves	Ding et al Front Microbiol 2017
chicken	4 days of incubation	whole embryo	0.873455356	Bray-Curtis	aves	Ding et al Front Microbiol 2017
chicken	4 days of incubation	whole embryo	0.941274742	Bray-Curtis	aves	Ding et al Front Microbiol 2017
chicken	4 days of incubation	whole embryo	0.894813021	Bray-Curtis	aves	Ding et al Front Microbiol 2017
chicken	4 days of incubation	whole embryo	0.894477421	Bray-Curtis	aves	Ding et al Front Microbiol 2017
chicken	4 days of incubation	whole embryo	0.881992333	Bray-Curtis	aves	Ding et al Front Microbiol 2017
chicken	4 days of incubation	whole embryo	0.8852611	Bray-Curtis	aves	Ding et al Front Microbiol 2017
chicken	4 days of incubation	whole embryo	0.856951837	Bray-Curtis	aves	Ding et al Front Microbiol 2017
chicken	4 days of incubation	whole embryo	0.8976859	Bray-Curtis	aves	Ding et al Front Microbiol 2017
chicken	4 days of incubation	whole embryo	0.90859344	Bray-Curtis	aves	Ding et al Front Microbiol 2017
chicken	4 days of incubation	whole embryo	0.891973381	Bray-Curtis	aves	Ding et al Front Microbiol 2017
chicken	4 days of incubation	whole embryo	0.861756688	Bray-Curtis	aves	Ding et al Front Microbiol 2017
chicken	4 days of incubation	whole embryo	0.897018642	Bray-Curtis	aves	Ding et al Front Microbiol 2017
chicken	4 days of incubation	whole embryo	0.898530972	Bray-Curtis	aves	Ding et al Front Microbiol 2017
chicken	4 days of incubation	whole embryo	0.887984501	Bray-Curtis	aves	Ding et al Front Microbiol 2017
chicken	4 days of incubation	whole embryo	0.789641279	Bray-Curtis	aves	Ding et al Front Microbiol 2017
chicken	4 days of incubation	whole embryo	0.814422499	Bray-Curtis	aves	Ding et al Front Microbiol 2017
chicken	4 days of incubation	whole embryo	0.811039521	Bray-Curtis	aves	Ding et al Front Microbiol 2017
chicken	4 days of incubation	whole embryo	0.830750563	Bray-Curtis	aves	Ding et al Front Microbiol 2017
chicken	4 days of incubation	whole embryo	0.814895295	Bray-Curtis	aves	Ding et al Front Microbiol 2017
chicken	4 days of incubation	whole embryo	0.805233364	Bray-Curtis	aves	Ding et al Front Microbiol 2017
chicken	4 days of incubation	whole embryo	0.802021533	Bray-Curtis	aves	Ding et al Front Microbiol 2017
chicken	4 days of incubation	whole embryo	0.811802185	Bray-Curtis	aves	Ding et al Front Microbiol 2017
chicken	4 days of incubation	whole embryo	0.82247073	Bray-Curtis	aves	Ding et al Front Microbiol 2017
chicken	4 days of incubation	whole embryo	0.820940086	Bray-Curtis	aves	Ding et al Front Microbiol 2017
chicken	4 days of incubation	whole embryo	0.812847988	Bray-Curtis	aves	Ding et al Front Microbiol 2017
chicken	4 days of incubation	whole embryo	0.816555338	Bray-Curtis	aves	Ding et al Front Microbiol 2017
chicken	4 days of incubation	whole embryo	0.807167582	Bray-Curtis	aves	Ding et al Front Microbiol 2017
chicken	4 days of incubation	whole embryo	0.805254608	Bray-Curtis	aves	Ding et al Front Microbiol 2017
chicken	4 days of incubation	whole embryo	0.903051002	Bray-Curtis	aves	Ding et al Front Microbiol 2017
chicken	4 days of incubation	whole embryo	0.878417332	Bray-Curtis	aves	Ding et al Front Microbiol 2017
chicken	4 days of incubation	whole embryo	0.837873541	Bray-Curtis	aves	Ding et al Front Microbiol 2017
chicken	4 days of incubation	whole embryo	0.828528193	Bray-Curtis	aves	Ding et al Front Microbiol 2017
chicken	4 days of incubation	whole embryo	0.835056754	Bray-Curtis	aves	Ding et al Front Microbiol 2017
chicken	4 days of incubation	whole embryo	0.780623485	Bray-Curtis	aves	Ding et al Front Microbiol 2017
chicken	4 days of incubation	whole embryo	0.811770301	Bray-Curtis	aves	Ding et al Front Microbiol 2017
chicken	4 days of incubation	whole embryo	0.814161061	Bray-Curtis	aves	Ding et al Front Microbiol 2017
chicken	4 days of incubation	whole embryo	0.810132515	Bray-Curtis	aves	Ding et al Front Microbiol 2017
chicken	4 days of incubation	whole embryo	0.808433213	Bray-Curtis	aves	Ding et al Front Microbiol 2017
chicken	4 days of incubation	whole embryo	0.827136633	Bray-Curtis	aves	Ding et al Front Microbiol 2017
chicken	4 days of incubation	whole embryo	0.809306025	Bray-Curtis	aves	Ding et al Front Microbiol 2017
chicken	4 days of incubation	whole embryo	0.81511281	Bray-Curtis	aves	Ding et al Front Microbiol 2017
chicken	4 days of incubation	whole embryo	0.910912224	Bray-Curtis	aves	Ding et al Front Microbiol 2017
chicken	4 days of incubation	whole embryo	0.907005743	Bray-Curtis	aves	Ding et al Front Microbiol 2017
chicken	4 days of incubation	whole embryo	0.880643925	Bray-Curtis	aves	Ding et al Front Microbiol 2017
chicken	4 days of incubation	whole embryo	0.885348263	Bray-Curtis	aves	Ding et al Front Microbiol 2017
chicken	4 days of incubation	whole embryo	0.904449133	Bray-Curtis	aves	Ding et al Front Microbiol 2017
chicken	4 days of incubation	whole embryo	0.888503765	Bray-Curtis	aves	Ding et al Front Microbiol 2017
chicken	4 days of incubation	whole embryo	0.902185402	Bray-Curtis	aves	Ding et al Front Microbiol 2017
chicken	4 days of incubation	whole embryo	0.900423087	Bray-Curtis	aves	Ding et al Front Microbiol 2017
chicken	4 days of incubation	whole embryo	0.907528262	Bray-Curtis	aves	Ding et al Front Microbiol 2017
chicken	4 days of incubation	whole embryo	0.880285788	Bray-Curtis	aves	Ding et al Front Microbiol 2017
chicken	4 days of incubation	whole embryo	0.88843851	Bray-Curtis	aves	Ding et al Front Microbiol 2017
chicken	4 days of incubation	whole embryo	0.904786182	Bray-Curtis	aves	Ding et al Front Microbiol 2017
chicken	4 days of incubation	whole embryo	0.904119047	Bray-Curtis	aves	Ding et al Front Microbiol 2017
chicken	4 days of incubation	whole embryo	0.904307007	Bray-Curtis	aves	Ding et al Front Microbiol 2017
chicken	4 days of incubation	whole embryo	0.948214483	Bray-Curtis	aves	Ding et al Front Microbiol 2017
chicken	4 days of incubation	whole embryo	0.921529072	Bray-Curtis	aves	Ding et al Front Microbiol 2017
chicken	4 days of incubation	whole embryo	0.915079261	Bray-Curtis	aves	Ding et al Front Microbiol 2017
chicken	4 days of incubation	whole embryo	0.894674728	Bray-Curtis	aves	Ding et al Front Microbiol 2017
chicken	4 days of incubation	whole embryo	0.910707111	Bray-Curtis	aves	Ding et al Front Microbiol 2017
chicken	4 days of incubation	whole embryo	0.888934712	Bray-Curtis	aves	Ding et al Front Microbiol 2017
chicken	4 days of incubation	whole embryo	0.917578945	Bray-Curtis	aves	Ding et al Front Microbiol 2017
chicken	4 days of incubation	whole embryo	0.926461626	Bray-Curtis	aves	Ding et al Front Microbiol 2017
chicken	4 days of incubation	whole embryo	0.924142939	Bray-Curtis	aves	Ding et al Front Microbiol 2017
chicken	4 days of incubation	whole embryo	0.882682546	Bray-Curtis	aves	Ding et al Front Microbiol 2017
chicken	4 days of incubation	whole embryo	0.916305368	Bray-Curtis	aves	Ding et al Front Microbiol 2017
chicken	4 days of incubation	whole embryo	0.918015524	Bray-Curtis	aves	Ding et al Front Microbiol 2017
chicken	4 days of incubation	whole embryo	0.905622225	Bray-Curtis	aves	Ding et al Front Microbiol 2017
chicken	4 days of incubation	whole embryo	0.812714798	Bray-Curtis	aves	Ding et al Front Microbiol 2017
chicken	4 days of incubation	whole embryo	0.792122729	Bray-Curtis	aves	Ding et al Front Microbiol 2017
chicken	4 days of incubation	whole embryo	0.729572428	Bray-Curtis	aves	Ding et al Front Microbiol 2017
chicken	4 days of incubation	whole embryo	0.79996407	Bray-Curtis	aves	Ding et al Front Microbiol 2017
chicken	4 days of incubation	whole embryo	0.794808036	Bray-Curtis	aves	Ding et al Front Microbiol 2017
chicken	4 days of incubation	whole embryo	0.805266051	Bray-Curtis	aves	Ding et al Front Microbiol 2017
chicken	4 days of incubation	whole embryo	0.808319135	Bray-Curtis	aves	Ding et al Front Microbiol 2017
chicken	4 days of incubation	whole embryo	0.800357399	Bray-Curtis	aves	Ding et al Front Microbiol 2017
chicken	4 days of incubation	whole embryo	0.826795092	Bray-Curtis	aves	Ding et al Front Microbiol 2017
chicken	4 days of incubation	whole embryo	0.788471778	Bray-Curtis	aves	Ding et al Front Microbiol 2017
chicken	4 days of incubation	whole embryo	0.801896935	Bray-Curtis	aves	Ding et al Front Microbiol 2017
chicken	4 days of incubation	whole embryo	0.80082592	Bray-Curtis	aves	Ding et al Front Microbiol 2017
chicken	4 days of incubation	whole embryo	0.796062293	Bray-Curtis	aves	Ding et al Front Microbiol 2017
chicken	4 days of incubation	whole embryo	0.816797093	Bray-Curtis	aves	Ding et al Front Microbiol 2017
chicken	4 days of incubation	whole embryo	0.895685717	Bray-Curtis	aves	Ding et al Front Microbiol 2017
chicken	4 days of incubation	whole embryo	0.857588955	Bray-Curtis	aves	Ding et al Front Microbiol 2017
chicken	4 days of incubation	whole embryo	0.834729826	Bray-Curtis	aves	Ding et al Front Microbiol 2017
chicken	4 days of incubation	whole embryo	0.799526385	Bray-Curtis	aves	Ding et al Front Microbiol 2017
chicken	4 days of incubation	whole embryo	0.834800122	Bray-Curtis	aves	Ding et al Front Microbiol 2017
chicken	4 days of incubation	whole embryo	0.796536883	Bray-Curtis	aves	Ding et al Front Microbiol 2017
chicken	4 days of incubation	whole embryo	0.819382272	Bray-Curtis	aves	Ding et al Front Microbiol 2017
chicken	4 days of incubation	whole embryo	0.836657166	Bray-Curtis	aves	Ding et al Front Microbiol 2017
chicken	4 days of incubation	whole embryo	0.831283964	Bray-Curtis	aves	Ding et al Front Microbiol 2017
chicken	4 days of incubation	whole embryo	0.780273074	Bray-Curtis	aves	Ding et al Front Microbiol 2017
chicken	4 days of incubation	whole embryo	0.833244606	Bray-Curtis	aves	Ding et al Front Microbiol 2017
chicken	4 days of incubation	whole embryo	0.834696368	Bray-Curtis	aves	Ding et al Front Microbiol 2017
chicken	4 days of incubation	whole embryo	0.810363758	Bray-Curtis	aves	Ding et al Front Microbiol 2017
chicken	4 days of incubation	whole embryo	0.893128321	Bray-Curtis	aves	Ding et al Front Microbiol 2017
chicken	4 days of incubation	whole embryo	0.900380253	Bray-Curtis	aves	Ding et al Front Microbiol 2017
chicken	4 days of incubation	whole embryo	0.883858578	Bray-Curtis	aves	Ding et al Front Microbiol 2017
chicken	4 days of incubation	whole embryo	0.88798204	Bray-Curtis	aves	Ding et al Front Microbiol 2017
chicken	4 days of incubation	whole embryo	0.889472441	Bray-Curtis	aves	Ding et al Front Microbiol 2017
chicken	4 days of incubation	whole embryo	0.866077855	Bray-Curtis	aves	Ding et al Front Microbiol 2017
chicken	4 days of incubation	whole embryo	0.879911394	Bray-Curtis	aves	Ding et al Front Microbiol 2017
chicken	4 days of incubation	whole embryo	0.896590615	Bray-Curtis	aves	Ding et al Front Microbiol 2017
chicken	4 days of incubation	whole embryo	0.906721241	Bray-Curtis	aves	Ding et al Front Microbiol 2017
chicken	4 days of incubation	whole embryo	0.881855652	Bray-Curtis	aves	Ding et al Front Microbiol 2017
chicken	4 days of incubation	whole embryo	0.900645013	Bray-Curtis	aves	Ding et al Front Microbiol 2017
chicken	4 days of incubation	whole embryo	0.893395418	Bray-Curtis	aves	Ding et al Front Microbiol 2017
chicken	4 days of incubation	whole embryo	0.890496139	Bray-Curtis	aves	Ding et al Front Microbiol 2017
chicken	4 days of incubation	whole embryo	0.899244476	Bray-Curtis	aves	Ding et al Front Microbiol 2017
chicken	4 days of incubation	whole embryo	0.945501389	Bray-Curtis	aves	Ding et al Front Microbiol 2017
chicken	4 days of incubation	whole embryo	0.927099543	Bray-Curtis	aves	Ding et al Front Microbiol 2017
chicken	4 days of incubation	whole embryo	0.899650582	Bray-Curtis	aves	Ding et al Front Microbiol 2017
chicken	4 days of incubation	whole embryo	0.875634259	Bray-Curtis	aves	Ding et al Front Microbiol 2017
chicken	4 days of incubation	whole embryo	0.89876877	Bray-Curtis	aves	Ding et al Front Microbiol 2017
chicken	4 days of incubation	whole embryo	0.887468342	Bray-Curtis	aves	Ding et al Front Microbiol 2017
chicken	4 days of incubation	whole embryo	0.909239353	Bray-Curtis	aves	Ding et al Front Microbiol 2017
chicken	4 days of incubation	whole embryo	0.92140036	Bray-Curtis	aves	Ding et al Front Microbiol 2017
chicken	4 days of incubation	whole embryo	0.914226156	Bray-Curtis	aves	Ding et al Front Microbiol 2017
chicken	4 days of incubation	whole embryo	0.877775654	Bray-Curtis	aves	Ding et al Front Microbiol 2017
chicken	4 days of incubation	whole embryo	0.899406709	Bray-Curtis	aves	Ding et al Front Microbiol 2017
chicken	4 days of incubation	whole embryo	0.900674105	Bray-Curtis	aves	Ding et al Front Microbiol 2017
chicken	4 days of incubation	whole embryo	0.893174058	Bray-Curtis	aves	Ding et al Front Microbiol 2017
chicken	4 days of incubation	whole embryo	0.862586915	Bray-Curtis	aves	Ding et al Front Microbiol 2017
chicken	4 days of incubation	whole embryo	0.8621622	Bray-Curtis	aves	Ding et al Front Microbiol 2017
chicken	4 days of incubation	whole embryo	0.842240609	Bray-Curtis	aves	Ding et al Front Microbiol 2017
chicken	4 days of incubation	whole embryo	0.858757277	Bray-Curtis	aves	Ding et al Front Microbiol 2017
chicken	4 days of incubation	whole embryo	0.84775344	Bray-Curtis	aves	Ding et al Front Microbiol 2017
chicken	4 days of incubation	whole embryo	0.839283225	Bray-Curtis	aves	Ding et al Front Microbiol 2017
chicken	4 days of incubation	whole embryo	0.847825067	Bray-Curtis	aves	Ding et al Front Microbiol 2017
chicken	4 days of incubation	whole embryo	0.851161111	Bray-Curtis	aves	Ding et al Front Microbiol 2017
chicken	4 days of incubation	whole embryo	0.867891001	Bray-Curtis	aves	Ding et al Front Microbiol 2017
chicken	4 days of incubation	whole embryo	0.835628039	Bray-Curtis	aves	Ding et al Front Microbiol 2017
chicken	4 days of incubation	whole embryo	0.852408434	Bray-Curtis	aves	Ding et al Front Microbiol 2017
chicken	4 days of incubation	whole embryo	0.857949703	Bray-Curtis	aves	Ding et al Front Microbiol 2017
chicken	4 days of incubation	whole embryo	0.847639896	Bray-Curtis	aves	Ding et al Front Microbiol 2017
chicken	4 days of incubation	whole embryo	0.865794757	Bray-Curtis	aves	Ding et al Front Microbiol 2017
chicken	4 days of incubation	whole embryo	0.920529334	Bray-Curtis	aves	Ding et al Front Microbiol 2017
chicken	4 days of incubation	whole embryo	0.882230421	Bray-Curtis	aves	Ding et al Front Microbiol 2017
chicken	4 days of incubation	whole embryo	0.867822964	Bray-Curtis	aves	Ding et al Front Microbiol 2017
chicken	4 days of incubation	whole embryo	0.851902937	Bray-Curtis	aves	Ding et al Front Microbiol 2017
chicken	4 days of incubation	whole embryo	0.880403455	Bray-Curtis	aves	Ding et al Front Microbiol 2017
chicken	4 days of incubation	whole embryo	0.839136457	Bray-Curtis	aves	Ding et al Front Microbiol 2017
chicken	4 days of incubation	whole embryo	0.875702659	Bray-Curtis	aves	Ding et al Front Microbiol 2017
chicken	4 days of incubation	whole embryo	0.887118377	Bray-Curtis	aves	Ding et al Front Microbiol 2017
chicken	4 days of incubation	whole embryo	0.868720855	Bray-Curtis	aves	Ding et al Front Microbiol 2017
chicken	4 days of incubation	whole embryo	0.827299794	Bray-Curtis	aves	Ding et al Front Microbiol 2017
chicken	4 days of incubation	whole embryo	0.876864619	Bray-Curtis	aves	Ding et al Front Microbiol 2017
chicken	4 days of incubation	whole embryo	0.880259811	Bray-Curtis	aves	Ding et al Front Microbiol 2017
chicken	4 days of incubation	whole embryo	0.856201452	Bray-Curtis	aves	Ding et al Front Microbiol 2017
chicken	4 days of incubation	whole embryo	0.931390706	Bray-Curtis	aves	Ding et al Front Microbiol 2017
chicken	4 days of incubation	whole embryo	0.941775091	Bray-Curtis	aves	Ding et al Front Microbiol 2017
chicken	4 days of incubation	whole embryo	0.922485621	Bray-Curtis	aves	Ding et al Front Microbiol 2017
chicken	4 days of incubation	whole embryo	0.901399486	Bray-Curtis	aves	Ding et al Front Microbiol 2017
chicken	4 days of incubation	whole embryo	0.922802572	Bray-Curtis	aves	Ding et al Front Microbiol 2017
chicken	4 days of incubation	whole embryo	0.918207064	Bray-Curtis	aves	Ding et al Front Microbiol 2017
chicken	4 days of incubation	whole embryo	0.921851945	Bray-Curtis	aves	Ding et al Front Microbiol 2017
chicken	4 days of incubation	whole embryo	0.928566614	Bray-Curtis	aves	Ding et al Front Microbiol 2017
chicken	4 days of incubation	whole embryo	0.928291544	Bray-Curtis	aves	Ding et al Front Microbiol 2017
chicken	4 days of incubation	whole embryo	0.910832199	Bray-Curtis	aves	Ding et al Front Microbiol 2017
chicken	4 days of incubation	whole embryo	0.926718503	Bray-Curtis	aves	Ding et al Front Microbiol 2017
chicken	4 days of incubation	whole embryo	0.928730569	Bray-Curtis	aves	Ding et al Front Microbiol 2017
chicken	4 days of incubation	whole embryo	0.92847499	Bray-Curtis	aves	Ding et al Front Microbiol 2017
chicken	4 days of incubation	whole embryo	0.917773082	Bray-Curtis	aves	Ding et al Front Microbiol 2017
chicken	4 days of incubation	whole embryo	0.97044434	Bray-Curtis	aves	Ding et al Front Microbiol 2017
chicken	4 days of incubation	whole embryo	0.940165875	Bray-Curtis	aves	Ding et al Front Microbiol 2017
chicken	4 days of incubation	whole embryo	0.936453431	Bray-Curtis	aves	Ding et al Front Microbiol 2017
chicken	4 days of incubation	whole embryo	0.901746093	Bray-Curtis	aves	Ding et al Front Microbiol 2017
chicken	4 days of incubation	whole embryo	0.918481577	Bray-Curtis	aves	Ding et al Front Microbiol 2017
chicken	4 days of incubation	whole embryo	0.904384659	Bray-Curtis	aves	Ding et al Front Microbiol 2017
chicken	4 days of incubation	whole embryo	0.929719495	Bray-Curtis	aves	Ding et al Front Microbiol 2017
chicken	4 days of incubation	whole embryo	0.923236585	Bray-Curtis	aves	Ding et al Front Microbiol 2017
chicken	4 days of incubation	whole embryo	0.929291358	Bray-Curtis	aves	Ding et al Front Microbiol 2017
chicken	4 days of incubation	whole embryo	0.924535909	Bray-Curtis	aves	Ding et al Front Microbiol 2017
chicken	4 days of incubation	whole embryo	0.93511332	Bray-Curtis	aves	Ding et al Front Microbiol 2017
chicken	4 days of incubation	whole embryo	0.923592259	Bray-Curtis	aves	Ding et al Front Microbiol 2017
chicken	4 days of incubation	whole embryo	0.929635434	Bray-Curtis	aves	Ding et al Front Microbiol 2017
chicken	4 days of incubation	whole embryo	0.891023971	Bray-Curtis	aves	Ding et al Front Microbiol 2017
chicken	4 days of incubation	whole embryo	0.894515983	Bray-Curtis	aves	Ding et al Front Microbiol 2017
chicken	4 days of incubation	whole embryo	0.874238076	Bray-Curtis	aves	Ding et al Front Microbiol 2017
chicken	4 days of incubation	whole embryo	0.848900021	Bray-Curtis	aves	Ding et al Front Microbiol 2017
chicken	4 days of incubation	whole embryo	0.86498555	Bray-Curtis	aves	Ding et al Front Microbiol 2017
chicken	4 days of incubation	whole embryo	0.844212537	Bray-Curtis	aves	Ding et al Front Microbiol 2017
chicken	4 days of incubation	whole embryo	0.878687874	Bray-Curtis	aves	Ding et al Front Microbiol 2017
chicken	4 days of incubation	whole embryo	0.86811162	Bray-Curtis	aves	Ding et al Front Microbiol 2017
chicken	4 days of incubation	whole embryo	0.882547021	Bray-Curtis	aves	Ding et al Front Microbiol 2017
chicken	4 days of incubation	whole embryo	0.850989787	Bray-Curtis	aves	Ding et al Front Microbiol 2017
chicken	4 days of incubation	whole embryo	0.864464953	Bray-Curtis	aves	Ding et al Front Microbiol 2017
chicken	4 days of incubation	whole embryo	0.877902994	Bray-Curtis	aves	Ding et al Front Microbiol 2017
chicken	4 days of incubation	whole embryo	0.875454885	Bray-Curtis	aves	Ding et al Front Microbiol 2017
chicken	4 days of incubation	whole embryo	0.884151839	Bray-Curtis	aves	Ding et al Front Microbiol 2017
chicken	4 days of incubation	whole embryo	0.932643926	Bray-Curtis	aves	Ding et al Front Microbiol 2017
chicken	4 days of incubation	whole embryo	0.87406127	Bray-Curtis	aves	Ding et al Front Microbiol 2017
chicken	4 days of incubation	whole embryo	0.882366281	Bray-Curtis	aves	Ding et al Front Microbiol 2017
chicken	4 days of incubation	whole embryo	0.867961237	Bray-Curtis	aves	Ding et al Front Microbiol 2017
chicken	4 days of incubation	whole embryo	0.891949593	Bray-Curtis	aves	Ding et al Front Microbiol 2017
chicken	4 days of incubation	whole embryo	0.860778464	Bray-Curtis	aves	Ding et al Front Microbiol 2017
chicken	4 days of incubation	whole embryo	0.885797755	Bray-Curtis	aves	Ding et al Front Microbiol 2017
chicken	4 days of incubation	whole embryo	0.896083098	Bray-Curtis	aves	Ding et al Front Microbiol 2017
chicken	4 days of incubation	whole embryo	0.891406168	Bray-Curtis	aves	Ding et al Front Microbiol 2017
chicken	4 days of incubation	whole embryo	0.863794383	Bray-Curtis	aves	Ding et al Front Microbiol 2017
chicken	4 days of incubation	whole embryo	0.894835716	Bray-Curtis	aves	Ding et al Front Microbiol 2017
chicken	4 days of incubation	whole embryo	0.892983307	Bray-Curtis	aves	Ding et al Front Microbiol 2017
chicken	4 days of incubation	whole embryo	0.874245029	Bray-Curtis	aves	Ding et al Front Microbiol 2017
chicken	4 days of incubation	whole embryo	0.92396197	Bray-Curtis	aves	Ding et al Front Microbiol 2017
chicken	4 days of incubation	whole embryo	0.909432705	Bray-Curtis	aves	Ding et al Front Microbiol 2017
chicken	4 days of incubation	whole embryo	0.873004271	Bray-Curtis	aves	Ding et al Front Microbiol 2017
chicken	4 days of incubation	whole embryo	0.863100646	Bray-Curtis	aves	Ding et al Front Microbiol 2017
chicken	4 days of incubation	whole embryo	0.901828352	Bray-Curtis	aves	Ding et al Front Microbiol 2017
chicken	4 days of incubation	whole embryo	0.898238074	Bray-Curtis	aves	Ding et al Front Microbiol 2017
chicken	4 days of incubation	whole embryo	0.918240191	Bray-Curtis	aves	Ding et al Front Microbiol 2017
chicken	4 days of incubation	whole embryo	0.898678094	Bray-Curtis	aves	Ding et al Front Microbiol 2017
chicken	4 days of incubation	whole embryo	0.920420609	Bray-Curtis	aves	Ding et al Front Microbiol 2017
chicken	4 days of incubation	whole embryo	0.881410342	Bray-Curtis	aves	Ding et al Front Microbiol 2017
chicken	4 days of incubation	whole embryo	0.886987078	Bray-Curtis	aves	Ding et al Front Microbiol 2017
chicken	4 days of incubation	whole embryo	0.921510579	Bray-Curtis	aves	Ding et al Front Microbiol 2017
chicken	4 days of incubation	whole embryo	0.91298863	Bray-Curtis	aves	Ding et al Front Microbiol 2017
chicken	4 days of incubation	whole embryo	0.921764975	Bray-Curtis	aves	Ding et al Front Microbiol 2017
chicken	4 days of incubation	whole embryo	0.940309472	Bray-Curtis	aves	Ding et al Front Microbiol 2017
chicken	4 days of incubation	whole embryo	0.854092703	Bray-Curtis	aves	Ding et al Front Microbiol 2017
chicken	4 days of incubation	whole embryo	0.902200133	Bray-Curtis	aves	Ding et al Front Microbiol 2017
chicken	4 days of incubation	whole embryo	0.902910568	Bray-Curtis	aves	Ding et al Front Microbiol 2017
chicken	4 days of incubation	whole embryo	0.928369507	Bray-Curtis	aves	Ding et al Front Microbiol 2017
chicken	4 days of incubation	whole embryo	0.908579055	Bray-Curtis	aves	Ding et al Front Microbiol 2017
chicken	4 days of incubation	whole embryo	0.92245421	Bray-Curtis	aves	Ding et al Front Microbiol 2017
chicken	4 days of incubation	whole embryo	0.937944948	Bray-Curtis	aves	Ding et al Front Microbiol 2017
chicken	4 days of incubation	whole embryo	0.925724363	Bray-Curtis	aves	Ding et al Front Microbiol 2017
chicken	4 days of incubation	whole embryo	0.900949103	Bray-Curtis	aves	Ding et al Front Microbiol 2017
chicken	4 days of incubation	whole embryo	0.936857476	Bray-Curtis	aves	Ding et al Front Microbiol 2017
chicken	4 days of incubation	whole embryo	0.935572651	Bray-Curtis	aves	Ding et al Front Microbiol 2017
chicken	4 days of incubation	whole embryo	0.920853193	Bray-Curtis	aves	Ding et al Front Microbiol 2017
chicken	4 days of incubation	whole embryo	0.926750333	Bray-Curtis	aves	Ding et al Front Microbiol 2017
chicken	4 days of incubation	whole embryo	0.933183724	Bray-Curtis	aves	Ding et al Front Microbiol 2017
chicken	4 days of incubation	whole embryo	0.914654792	Bray-Curtis	aves	Ding et al Front Microbiol 2017
chicken	4 days of incubation	whole embryo	0.903110469	Bray-Curtis	aves	Ding et al Front Microbiol 2017
chicken	4 days of incubation	whole embryo	0.917702159	Bray-Curtis	aves	Ding et al Front Microbiol 2017
chicken	4 days of incubation	whole embryo	0.900236939	Bray-Curtis	aves	Ding et al Front Microbiol 2017
chicken	4 days of incubation	whole embryo	0.904220069	Bray-Curtis	aves	Ding et al Front Microbiol 2017
chicken	4 days of incubation	whole embryo	0.916095269	Bray-Curtis	aves	Ding et al Front Microbiol 2017
chicken	4 days of incubation	whole embryo	0.926975422	Bray-Curtis	aves	Ding et al Front Microbiol 2017
chicken	4 days of incubation	whole embryo	0.898917521	Bray-Curtis	aves	Ding et al Front Microbiol 2017
chicken	4 days of incubation	whole embryo	0.912462132	Bray-Curtis	aves	Ding et al Front Microbiol 2017
chicken	4 days of incubation	whole embryo	0.911012971	Bray-Curtis	aves	Ding et al Front Microbiol 2017
chicken	4 days of incubation	whole embryo	0.918633693	Bray-Curtis	aves	Ding et al Front Microbiol 2017
chicken	4 days of incubation	whole embryo	0.907892667	Bray-Curtis	aves	Ding et al Front Microbiol 2017
chicken	4 days of incubation	whole embryo	0.957089102	Bray-Curtis	aves	Ding et al Front Microbiol 2017
chicken	4 days of incubation	whole embryo	0.951502531	Bray-Curtis	aves	Ding et al Front Microbiol 2017
chicken	4 days of incubation	whole embryo	0.919087209	Bray-Curtis	aves	Ding et al Front Microbiol 2017
chicken	4 days of incubation	whole embryo	0.906676398	Bray-Curtis	aves	Ding et al Front Microbiol 2017
chicken	4 days of incubation	whole embryo	0.914002292	Bray-Curtis	aves	Ding et al Front Microbiol 2017
chicken	4 days of incubation	whole embryo	0.916960357	Bray-Curtis	aves	Ding et al Front Microbiol 2017
chicken	4 days of incubation	whole embryo	0.929697289	Bray-Curtis	aves	Ding et al Front Microbiol 2017
chicken	4 days of incubation	whole embryo	0.937815711	Bray-Curtis	aves	Ding et al Front Microbiol 2017
chicken	4 days of incubation	whole embryo	0.933395463	Bray-Curtis	aves	Ding et al Front Microbiol 2017
chicken	4 days of incubation	whole embryo	0.906334661	Bray-Curtis	aves	Ding et al Front Microbiol 2017
chicken	4 days of incubation	whole embryo	0.920744878	Bray-Curtis	aves	Ding et al Front Microbiol 2017
chicken	4 days of incubation	whole embryo	0.927210567	Bray-Curtis	aves	Ding et al Front Microbiol 2017
chicken	4 days of incubation	whole embryo	0.918562581	Bray-Curtis	aves	Ding et al Front Microbiol 2017
chicken	4 days of incubation	whole embryo	0.924460736	Bray-Curtis	aves	Ding et al Front Microbiol 2017
chicken	4 days of incubation	whole embryo	0.921369974	Bray-Curtis	aves	Ding et al Front Microbiol 2017
chicken	4 days of incubation	whole embryo	0.909929011	Bray-Curtis	aves	Ding et al Front Microbiol 2017
chicken	4 days of incubation	whole embryo	0.895265423	Bray-Curtis	aves	Ding et al Front Microbiol 2017
chicken	4 days of incubation	whole embryo	0.897407757	Bray-Curtis	aves	Ding et al Front Microbiol 2017
chicken	4 days of incubation	whole embryo	0.896170491	Bray-Curtis	aves	Ding et al Front Microbiol 2017
chicken	4 days of incubation	whole embryo	0.905224614	Bray-Curtis	aves	Ding et al Front Microbiol 2017
chicken	4 days of incubation	whole embryo	0.897363837	Bray-Curtis	aves	Ding et al Front Microbiol 2017
chicken	4 days of incubation	whole embryo	0.921733558	Bray-Curtis	aves	Ding et al Front Microbiol 2017
chicken	4 days of incubation	whole embryo	0.896728749	Bray-Curtis	aves	Ding et al Front Microbiol 2017
chicken	4 days of incubation	whole embryo	0.90742442	Bray-Curtis	aves	Ding et al Front Microbiol 2017
chicken	4 days of incubation	whole embryo	0.908929498	Bray-Curtis	aves	Ding et al Front Microbiol 2017
chicken	4 days of incubation	whole embryo	0.912575398	Bray-Curtis	aves	Ding et al Front Microbiol 2017
chicken	4 days of incubation	whole embryo	0.912677514	Bray-Curtis	aves	Ding et al Front Microbiol 2017
chicken	4 days of incubation	whole embryo	0.954579896	Bray-Curtis	aves	Ding et al Front Microbiol 2017
chicken	4 days of incubation	whole embryo	0.932226803	Bray-Curtis	aves	Ding et al Front Microbiol 2017
chicken	4 days of incubation	whole embryo	0.918484058	Bray-Curtis	aves	Ding et al Front Microbiol 2017
chicken	4 days of incubation	whole embryo	0.908464245	Bray-Curtis	aves	Ding et al Front Microbiol 2017
chicken	4 days of incubation	whole embryo	0.914015098	Bray-Curtis	aves	Ding et al Front Microbiol 2017
chicken	4 days of incubation	whole embryo	0.891412597	Bray-Curtis	aves	Ding et al Front Microbiol 2017
chicken	4 days of incubation	whole embryo	0.92603858	Bray-Curtis	aves	Ding et al Front Microbiol 2017
chicken	4 days of incubation	whole embryo	0.93211148	Bray-Curtis	aves	Ding et al Front Microbiol 2017
chicken	4 days of incubation	whole embryo	0.929201328	Bray-Curtis	aves	Ding et al Front Microbiol 2017
chicken	4 days of incubation	whole embryo	0.902218695	Bray-Curtis	aves	Ding et al Front Microbiol 2017
chicken	4 days of incubation	whole embryo	0.921181084	Bray-Curtis	aves	Ding et al Front Microbiol 2017
chicken	4 days of incubation	whole embryo	0.927661019	Bray-Curtis	aves	Ding et al Front Microbiol 2017
chicken	4 days of incubation	whole embryo	0.919191694	Bray-Curtis	aves	Ding et al Front Microbiol 2017
chicken	19 days of incubation	intestines	0.809760756	Bray-Curtis	aves	Ding et al Front Microbiol 2017
chicken	19 days of incubation	intestines	0.860547911	Bray-Curtis	aves	Ding et al Front Microbiol 2017
chicken	19 days of incubation	intestines	0.885275189	Bray-Curtis	aves	Ding et al Front Microbiol 2017
chicken	19 days of incubation	intestines	0.882775402	Bray-Curtis	aves	Ding et al Front Microbiol 2017
chicken	19 days of incubation	intestines	0.846408814	Bray-Curtis	aves	Ding et al Front Microbiol 2017
chicken	19 days of incubation	intestines	0.926959408	Bray-Curtis	aves	Ding et al Front Microbiol 2017
chicken	19 days of incubation	intestines	0.868192564	Bray-Curtis	aves	Ding et al Front Microbiol 2017
chicken	19 days of incubation	intestines	0.813366669	Bray-Curtis	aves	Ding et al Front Microbiol 2017
chicken	19 days of incubation	intestines	0.875596107	Bray-Curtis	aves	Ding et al Front Microbiol 2017
chicken	19 days of incubation	intestines	0.91861205	Bray-Curtis	aves	Ding et al Front Microbiol 2017
chicken	19 days of incubation	intestines	0.859525814	Bray-Curtis	aves	Ding et al Front Microbiol 2017
chicken	19 days of incubation	intestines	0.8595582	Bray-Curtis	aves	Ding et al Front Microbiol 2017
chicken	19 days of incubation	intestines	0.854011338	Bray-Curtis	aves	Ding et al Front Microbiol 2017
chicken	19 days of incubation	intestines	0.864843564	Bray-Curtis	aves	Ding et al Front Microbiol 2017
chicken	19 days of incubation	intestines	0.869037084	Bray-Curtis	aves	Ding et al Front Microbiol 2017
chicken	19 days of incubation	intestines	0.834206112	Bray-Curtis	aves	Ding et al Front Microbiol 2017
chicken	19 days of incubation	intestines	0.833002514	Bray-Curtis	aves	Ding et al Front Microbiol 2017
chicken	19 days of incubation	intestines	0.837539812	Bray-Curtis	aves	Ding et al Front Microbiol 2017
chicken	19 days of incubation	intestines	0.823860988	Bray-Curtis	aves	Ding et al Front Microbiol 2017
chicken	19 days of incubation	intestines	0.870623365	Bray-Curtis	aves	Ding et al Front Microbiol 2017
chicken	19 days of incubation	intestines	0.883652746	Bray-Curtis	aves	Ding et al Front Microbiol 2017
chicken	19 days of incubation	intestines	0.868881804	Bray-Curtis	aves	Ding et al Front Microbiol 2017
chicken	19 days of incubation	intestines	0.880401366	Bray-Curtis	aves	Ding et al Front Microbiol 2017
chicken	19 days of incubation	intestines	0.822220673	Bray-Curtis	aves	Ding et al Front Microbiol 2017
chicken	19 days of incubation	intestines	0.873596955	Bray-Curtis	aves	Ding et al Front Microbiol 2017
chicken	19 days of incubation	intestines	0.850191904	Bray-Curtis	aves	Ding et al Front Microbiol 2017
chicken	19 days of incubation	intestines	0.887656775	Bray-Curtis	aves	Ding et al Front Microbiol 2017
chicken	19 days of incubation	intestines	0.889671491	Bray-Curtis	aves	Ding et al Front Microbiol 2017
chicken	19 days of incubation	intestines	0.844357607	Bray-Curtis	aves	Ding et al Front Microbiol 2017
chicken	19 days of incubation	intestines	0.887221279	Bray-Curtis	aves	Ding et al Front Microbiol 2017
chicken	19 days of incubation	intestines	0.867850761	Bray-Curtis	aves	Ding et al Front Microbiol 2017
chicken	19 days of incubation	intestines	0.836152396	Bray-Curtis	aves	Ding et al Front Microbiol 2017
chicken	19 days of incubation	intestines	0.867573186	Bray-Curtis	aves	Ding et al Front Microbiol 2017
chicken	19 days of incubation	intestines	0.923605404	Bray-Curtis	aves	Ding et al Front Microbiol 2017
chicken	19 days of incubation	intestines	0.901086963	Bray-Curtis	aves	Ding et al Front Microbiol 2017
chicken	19 days of incubation	intestines	0.784497131	Bray-Curtis	aves	Ding et al Front Microbiol 2017
chicken	19 days of incubation	intestines	0.836848559	Bray-Curtis	aves	Ding et al Front Microbiol 2017
chicken	19 days of incubation	intestines	0.879955071	Bray-Curtis	aves	Ding et al Front Microbiol 2017
chicken	19 days of incubation	intestines	0.841988741	Bray-Curtis	aves	Ding et al Front Microbiol 2017
chicken	19 days of incubation	intestines	0.881282026	Bray-Curtis	aves	Ding et al Front Microbiol 2017
chicken	19 days of incubation	intestines	0.887641537	Bray-Curtis	aves	Ding et al Front Microbiol 2017
chicken	19 days of incubation	intestines	0.892052062	Bray-Curtis	aves	Ding et al Front Microbiol 2017
chicken	19 days of incubation	intestines	0.849367666	Bray-Curtis	aves	Ding et al Front Microbiol 2017
chicken	19 days of incubation	intestines	0.886052784	Bray-Curtis	aves	Ding et al Front Microbiol 2017
chicken	19 days of incubation	intestines	0.840578528	Bray-Curtis	aves	Ding et al Front Microbiol 2017
chicken	19 days of incubation	intestines	0.882415245	Bray-Curtis	aves	Ding et al Front Microbiol 2017
chicken	19 days of incubation	intestines	0.838786925	Bray-Curtis	aves	Ding et al Front Microbiol 2017
chicken	19 days of incubation	intestines	0.872283763	Bray-Curtis	aves	Ding et al Front Microbiol 2017
chicken	19 days of incubation	intestines	0.843762619	Bray-Curtis	aves	Ding et al Front Microbiol 2017
chicken	19 days of incubation	intestines	0.82222575	Bray-Curtis	aves	Ding et al Front Microbiol 2017
chicken	19 days of incubation	intestines	0.87363619	Bray-Curtis	aves	Ding et al Front Microbiol 2017
chicken	19 days of incubation	intestines	0.832655426	Bray-Curtis	aves	Ding et al Front Microbiol 2017
chicken	19 days of incubation	intestines	0.824774269	Bray-Curtis	aves	Ding et al Front Microbiol 2017
chicken	19 days of incubation	intestines	0.874363171	Bray-Curtis	aves	Ding et al Front Microbiol 2017
chicken	19 days of incubation	intestines	0.825149532	Bray-Curtis	aves	Ding et al Front Microbiol 2017
chicken	19 days of incubation	intestines	0.825737564	Bray-Curtis	aves	Ding et al Front Microbiol 2017
chicken	19 days of incubation	intestines	0.829768379	Bray-Curtis	aves	Ding et al Front Microbiol 2017
chicken	19 days of incubation	intestines	0.893616091	Bray-Curtis	aves	Ding et al Front Microbiol 2017
chicken	19 days of incubation	intestines	0.844142125	Bray-Curtis	aves	Ding et al Front Microbiol 2017
chicken	19 days of incubation	intestines	0.745534195	Bray-Curtis	aves	Ding et al Front Microbiol 2017
chicken	19 days of incubation	intestines	0.821184078	Bray-Curtis	aves	Ding et al Front Microbiol 2017
chicken	19 days of incubation	intestines	0.848581206	Bray-Curtis	aves	Ding et al Front Microbiol 2017
chicken	19 days of incubation	intestines	0.812743962	Bray-Curtis	aves	Ding et al Front Microbiol 2017
chicken	19 days of incubation	intestines	0.829427512	Bray-Curtis	aves	Ding et al Front Microbiol 2017
chicken	19 days of incubation	intestines	0.825233483	Bray-Curtis	aves	Ding et al Front Microbiol 2017
chicken	19 days of incubation	intestines	0.82034654	Bray-Curtis	aves	Ding et al Front Microbiol 2017
chicken	19 days of incubation	intestines	0.794946038	Bray-Curtis	aves	Ding et al Front Microbiol 2017
chicken	19 days of incubation	intestines	0.831216636	Bray-Curtis	aves	Ding et al Front Microbiol 2017
chicken	19 days of incubation	intestines	0.812357334	Bray-Curtis	aves	Ding et al Front Microbiol 2017
chicken	19 days of incubation	intestines	0.836602553	Bray-Curtis	aves	Ding et al Front Microbiol 2017
chicken	19 days of incubation	intestines	0.810768166	Bray-Curtis	aves	Ding et al Front Microbiol 2017
chicken	19 days of incubation	intestines	0.802901665	Bray-Curtis	aves	Ding et al Front Microbiol 2017
chicken	19 days of incubation	intestines	0.909332397	Bray-Curtis	aves	Ding et al Front Microbiol 2017
chicken	19 days of incubation	intestines	0.874077405	Bray-Curtis	aves	Ding et al Front Microbiol 2017
chicken	19 days of incubation	intestines	0.914470275	Bray-Curtis	aves	Ding et al Front Microbiol 2017
chicken	19 days of incubation	intestines	0.911788805	Bray-Curtis	aves	Ding et al Front Microbiol 2017
chicken	19 days of incubation	intestines	0.866058303	Bray-Curtis	aves	Ding et al Front Microbiol 2017
chicken	19 days of incubation	intestines	0.909524463	Bray-Curtis	aves	Ding et al Front Microbiol 2017
chicken	19 days of incubation	intestines	0.901015558	Bray-Curtis	aves	Ding et al Front Microbiol 2017
chicken	19 days of incubation	intestines	0.86601286	Bray-Curtis	aves	Ding et al Front Microbiol 2017
chicken	19 days of incubation	intestines	0.89588345	Bray-Curtis	aves	Ding et al Front Microbiol 2017
chicken	19 days of incubation	intestines	0.936398864	Bray-Curtis	aves	Ding et al Front Microbiol 2017
chicken	19 days of incubation	intestines	0.9188961	Bray-Curtis	aves	Ding et al Front Microbiol 2017
chicken	19 days of incubation	intestines	0.825835708	Bray-Curtis	aves	Ding et al Front Microbiol 2017
chicken	19 days of incubation	intestines	0.879730127	Bray-Curtis	aves	Ding et al Front Microbiol 2017
chicken	19 days of incubation	intestines	0.902555517	Bray-Curtis	aves	Ding et al Front Microbiol 2017
chicken	19 days of incubation	intestines	0.883953604	Bray-Curtis	aves	Ding et al Front Microbiol 2017
chicken	19 days of incubation	intestines	0.904901184	Bray-Curtis	aves	Ding et al Front Microbiol 2017
chicken	19 days of incubation	intestines	0.910724232	Bray-Curtis	aves	Ding et al Front Microbiol 2017
chicken	19 days of incubation	intestines	0.915702683	Bray-Curtis	aves	Ding et al Front Microbiol 2017
chicken	19 days of incubation	intestines	0.877666504	Bray-Curtis	aves	Ding et al Front Microbiol 2017
chicken	19 days of incubation	intestines	0.91378052	Bray-Curtis	aves	Ding et al Front Microbiol 2017
chicken	19 days of incubation	intestines	0.861149485	Bray-Curtis	aves	Ding et al Front Microbiol 2017
chicken	19 days of incubation	intestines	0.905018935	Bray-Curtis	aves	Ding et al Front Microbiol 2017
chicken	19 days of incubation	intestines	0.871170846	Bray-Curtis	aves	Ding et al Front Microbiol 2017
chicken	19 days of incubation	intestines	0.891988026	Bray-Curtis	aves	Ding et al Front Microbiol 2017
chicken	19 days of incubation	intestines	0.868816009	Bray-Curtis	aves	Ding et al Front Microbiol 2017
chicken	19 days of incubation	intestines	0.790010004	Bray-Curtis	aves	Ding et al Front Microbiol 2017
chicken	19 days of incubation	intestines	0.829803925	Bray-Curtis	aves	Ding et al Front Microbiol 2017
chicken	19 days of incubation	intestines	0.816046089	Bray-Curtis	aves	Ding et al Front Microbiol 2017
chicken	19 days of incubation	intestines	0.789311093	Bray-Curtis	aves	Ding et al Front Microbiol 2017
chicken	19 days of incubation	intestines	0.839601195	Bray-Curtis	aves	Ding et al Front Microbiol 2017
chicken	19 days of incubation	intestines	0.819719047	Bray-Curtis	aves	Ding et al Front Microbiol 2017
chicken	19 days of incubation	intestines	0.805023087	Bray-Curtis	aves	Ding et al Front Microbiol 2017
chicken	19 days of incubation	intestines	0.820851459	Bray-Curtis	aves	Ding et al Front Microbiol 2017
chicken	19 days of incubation	intestines	0.8834714	Bray-Curtis	aves	Ding et al Front Microbiol 2017
chicken	19 days of incubation	intestines	0.825005777	Bray-Curtis	aves	Ding et al Front Microbiol 2017
chicken	19 days of incubation	intestines	0.741789856	Bray-Curtis	aves	Ding et al Front Microbiol 2017
chicken	19 days of incubation	intestines	0.786272685	Bray-Curtis	aves	Ding et al Front Microbiol 2017
chicken	19 days of incubation	intestines	0.835719397	Bray-Curtis	aves	Ding et al Front Microbiol 2017
chicken	19 days of incubation	intestines	0.781231253	Bray-Curtis	aves	Ding et al Front Microbiol 2017
chicken	19 days of incubation	intestines	0.812769421	Bray-Curtis	aves	Ding et al Front Microbiol 2017
chicken	19 days of incubation	intestines	0.834367639	Bray-Curtis	aves	Ding et al Front Microbiol 2017
chicken	19 days of incubation	intestines	0.816008882	Bray-Curtis	aves	Ding et al Front Microbiol 2017
chicken	19 days of incubation	intestines	0.780097396	Bray-Curtis	aves	Ding et al Front Microbiol 2017
chicken	19 days of incubation	intestines	0.80855471	Bray-Curtis	aves	Ding et al Front Microbiol 2017
chicken	19 days of incubation	intestines	0.780615251	Bray-Curtis	aves	Ding et al Front Microbiol 2017
chicken	19 days of incubation	intestines	0.826504473	Bray-Curtis	aves	Ding et al Front Microbiol 2017
chicken	19 days of incubation	intestines	0.783046619	Bray-Curtis	aves	Ding et al Front Microbiol 2017
chicken	19 days of incubation	intestines	0.819347362	Bray-Curtis	aves	Ding et al Front Microbiol 2017
chicken	19 days of incubation	intestines	0.900745138	Bray-Curtis	aves	Ding et al Front Microbiol 2017
chicken	19 days of incubation	intestines	0.864577192	Bray-Curtis	aves	Ding et al Front Microbiol 2017
chicken	19 days of incubation	intestines	0.902358897	Bray-Curtis	aves	Ding et al Front Microbiol 2017
chicken	19 days of incubation	intestines	0.904756138	Bray-Curtis	aves	Ding et al Front Microbiol 2017
chicken	19 days of incubation	intestines	0.864848945	Bray-Curtis	aves	Ding et al Front Microbiol 2017
chicken	19 days of incubation	intestines	0.913368097	Bray-Curtis	aves	Ding et al Front Microbiol 2017
chicken	19 days of incubation	intestines	0.897141535	Bray-Curtis	aves	Ding et al Front Microbiol 2017
chicken	19 days of incubation	intestines	0.850575685	Bray-Curtis	aves	Ding et al Front Microbiol 2017
chicken	19 days of incubation	intestines	0.886313475	Bray-Curtis	aves	Ding et al Front Microbiol 2017
chicken	19 days of incubation	intestines	0.930997627	Bray-Curtis	aves	Ding et al Front Microbiol 2017
chicken	19 days of incubation	intestines	0.909724741	Bray-Curtis	aves	Ding et al Front Microbiol 2017
chicken	19 days of incubation	intestines	0.83509055	Bray-Curtis	aves	Ding et al Front Microbiol 2017
chicken	19 days of incubation	intestines	0.865949353	Bray-Curtis	aves	Ding et al Front Microbiol 2017
chicken	19 days of incubation	intestines	0.894420693	Bray-Curtis	aves	Ding et al Front Microbiol 2017
chicken	19 days of incubation	intestines	0.882405626	Bray-Curtis	aves	Ding et al Front Microbiol 2017
chicken	19 days of incubation	intestines	0.889601072	Bray-Curtis	aves	Ding et al Front Microbiol 2017
chicken	19 days of incubation	intestines	0.911808214	Bray-Curtis	aves	Ding et al Front Microbiol 2017
chicken	19 days of incubation	intestines	0.913202461	Bray-Curtis	aves	Ding et al Front Microbiol 2017
chicken	19 days of incubation	intestines	0.880174641	Bray-Curtis	aves	Ding et al Front Microbiol 2017
chicken	19 days of incubation	intestines	0.899739075	Bray-Curtis	aves	Ding et al Front Microbiol 2017
chicken	19 days of incubation	intestines	0.866880589	Bray-Curtis	aves	Ding et al Front Microbiol 2017
chicken	19 days of incubation	intestines	0.901468914	Bray-Curtis	aves	Ding et al Front Microbiol 2017
chicken	19 days of incubation	intestines	0.878408751	Bray-Curtis	aves	Ding et al Front Microbiol 2017
chicken	19 days of incubation	intestines	0.88407454	Bray-Curtis	aves	Ding et al Front Microbiol 2017
chicken	19 days of incubation	intestines	0.893922832	Bray-Curtis	aves	Ding et al Front Microbiol 2017
chicken	19 days of incubation	intestines	0.837464939	Bray-Curtis	aves	Ding et al Front Microbiol 2017
chicken	19 days of incubation	intestines	0.88065857	Bray-Curtis	aves	Ding et al Front Microbiol 2017
chicken	19 days of incubation	intestines	0.865568215	Bray-Curtis	aves	Ding et al Front Microbiol 2017
chicken	19 days of incubation	intestines	0.845621351	Bray-Curtis	aves	Ding et al Front Microbiol 2017
chicken	19 days of incubation	intestines	0.867902941	Bray-Curtis	aves	Ding et al Front Microbiol 2017
chicken	19 days of incubation	intestines	0.879010578	Bray-Curtis	aves	Ding et al Front Microbiol 2017
chicken	19 days of incubation	intestines	0.847034416	Bray-Curtis	aves	Ding et al Front Microbiol 2017
chicken	19 days of incubation	intestines	0.868245221	Bray-Curtis	aves	Ding et al Front Microbiol 2017
chicken	19 days of incubation	intestines	0.91471249	Bray-Curtis	aves	Ding et al Front Microbiol 2017
chicken	19 days of incubation	intestines	0.871680521	Bray-Curtis	aves	Ding et al Front Microbiol 2017
chicken	19 days of incubation	intestines	0.772141711	Bray-Curtis	aves	Ding et al Front Microbiol 2017
chicken	19 days of incubation	intestines	0.834986393	Bray-Curtis	aves	Ding et al Front Microbiol 2017
chicken	19 days of incubation	intestines	0.869405642	Bray-Curtis	aves	Ding et al Front Microbiol 2017
chicken	19 days of incubation	intestines	0.836473224	Bray-Curtis	aves	Ding et al Front Microbiol 2017
chicken	19 days of incubation	intestines	0.867972146	Bray-Curtis	aves	Ding et al Front Microbiol 2017
chicken	19 days of incubation	intestines	0.876142738	Bray-Curtis	aves	Ding et al Front Microbiol 2017
chicken	19 days of incubation	intestines	0.872669831	Bray-Curtis	aves	Ding et al Front Microbiol 2017
chicken	19 days of incubation	intestines	0.84583742	Bray-Curtis	aves	Ding et al Front Microbiol 2017
chicken	19 days of incubation	intestines	0.871897417	Bray-Curtis	aves	Ding et al Front Microbiol 2017
chicken	19 days of incubation	intestines	0.821056872	Bray-Curtis	aves	Ding et al Front Microbiol 2017
chicken	19 days of incubation	intestines	0.871614287	Bray-Curtis	aves	Ding et al Front Microbiol 2017
chicken	19 days of incubation	intestines	0.826906726	Bray-Curtis	aves	Ding et al Front Microbiol 2017
chicken	19 days of incubation	intestines	0.868933284	Bray-Curtis	aves	Ding et al Front Microbiol 2017
chicken	19 days of incubation	intestines	0.933392983	Bray-Curtis	aves	Ding et al Front Microbiol 2017
chicken	19 days of incubation	intestines	0.909108009	Bray-Curtis	aves	Ding et al Front Microbiol 2017
chicken	19 days of incubation	intestines	0.937787963	Bray-Curtis	aves	Ding et al Front Microbiol 2017
chicken	19 days of incubation	intestines	0.917395329	Bray-Curtis	aves	Ding et al Front Microbiol 2017
chicken	19 days of incubation	intestines	0.912997926	Bray-Curtis	aves	Ding et al Front Microbiol 2017
chicken	19 days of incubation	intestines	0.926390475	Bray-Curtis	aves	Ding et al Front Microbiol 2017
chicken	19 days of incubation	intestines	0.915881064	Bray-Curtis	aves	Ding et al Front Microbiol 2017
chicken	19 days of incubation	intestines	0.901880138	Bray-Curtis	aves	Ding et al Front Microbiol 2017
chicken	19 days of incubation	intestines	0.915795626	Bray-Curtis	aves	Ding et al Front Microbiol 2017
chicken	19 days of incubation	intestines	0.951548017	Bray-Curtis	aves	Ding et al Front Microbiol 2017
chicken	19 days of incubation	intestines	0.947838295	Bray-Curtis	aves	Ding et al Front Microbiol 2017
chicken	19 days of incubation	intestines	0.869923615	Bray-Curtis	aves	Ding et al Front Microbiol 2017
chicken	19 days of incubation	intestines	0.919659113	Bray-Curtis	aves	Ding et al Front Microbiol 2017
chicken	19 days of incubation	intestines	0.931950913	Bray-Curtis	aves	Ding et al Front Microbiol 2017
chicken	19 days of incubation	intestines	0.916696751	Bray-Curtis	aves	Ding et al Front Microbiol 2017
chicken	19 days of incubation	intestines	0.932224798	Bray-Curtis	aves	Ding et al Front Microbiol 2017
chicken	19 days of incubation	intestines	0.941277439	Bray-Curtis	aves	Ding et al Front Microbiol 2017
chicken	19 days of incubation	intestines	0.93367688	Bray-Curtis	aves	Ding et al Front Microbiol 2017
chicken	19 days of incubation	intestines	0.91089021	Bray-Curtis	aves	Ding et al Front Microbiol 2017
chicken	19 days of incubation	intestines	0.931251784	Bray-Curtis	aves	Ding et al Front Microbiol 2017
chicken	19 days of incubation	intestines	0.895626391	Bray-Curtis	aves	Ding et al Front Microbiol 2017
chicken	19 days of incubation	intestines	0.911799039	Bray-Curtis	aves	Ding et al Front Microbiol 2017
chicken	19 days of incubation	intestines	0.910099144	Bray-Curtis	aves	Ding et al Front Microbiol 2017
chicken	19 days of incubation	intestines	0.911952734	Bray-Curtis	aves	Ding et al Front Microbiol 2017
chicken	19 days of incubation	intestines	0.913995306	Bray-Curtis	aves	Ding et al Front Microbiol 2017
chicken	19 days of incubation	intestines	0.859401359	Bray-Curtis	aves	Ding et al Front Microbiol 2017
chicken	19 days of incubation	intestines	0.896465135	Bray-Curtis	aves	Ding et al Front Microbiol 2017
chicken	19 days of incubation	intestines	0.86083543	Bray-Curtis	aves	Ding et al Front Microbiol 2017
chicken	19 days of incubation	intestines	0.873311621	Bray-Curtis	aves	Ding et al Front Microbiol 2017
chicken	19 days of incubation	intestines	0.849791926	Bray-Curtis	aves	Ding et al Front Microbiol 2017
chicken	19 days of incubation	intestines	0.879804907	Bray-Curtis	aves	Ding et al Front Microbiol 2017
chicken	19 days of incubation	intestines	0.869558633	Bray-Curtis	aves	Ding et al Front Microbiol 2017
chicken	19 days of incubation	intestines	0.862670052	Bray-Curtis	aves	Ding et al Front Microbiol 2017
chicken	19 days of incubation	intestines	0.911656207	Bray-Curtis	aves	Ding et al Front Microbiol 2017
chicken	19 days of incubation	intestines	0.886458838	Bray-Curtis	aves	Ding et al Front Microbiol 2017
chicken	19 days of incubation	intestines	0.794222889	Bray-Curtis	aves	Ding et al Front Microbiol 2017
chicken	19 days of incubation	intestines	0.853769187	Bray-Curtis	aves	Ding et al Front Microbiol 2017
chicken	19 days of incubation	intestines	0.876119688	Bray-Curtis	aves	Ding et al Front Microbiol 2017
chicken	19 days of incubation	intestines	0.845612717	Bray-Curtis	aves	Ding et al Front Microbiol 2017
chicken	19 days of incubation	intestines	0.874588413	Bray-Curtis	aves	Ding et al Front Microbiol 2017
chicken	19 days of incubation	intestines	0.891561641	Bray-Curtis	aves	Ding et al Front Microbiol 2017
chicken	19 days of incubation	intestines	0.873925754	Bray-Curtis	aves	Ding et al Front Microbiol 2017
chicken	19 days of incubation	intestines	0.850839846	Bray-Curtis	aves	Ding et al Front Microbiol 2017
chicken	19 days of incubation	intestines	0.872075607	Bray-Curtis	aves	Ding et al Front Microbiol 2017
chicken	19 days of incubation	intestines	0.808847374	Bray-Curtis	aves	Ding et al Front Microbiol 2017
chicken	19 days of incubation	intestines	0.880376019	Bray-Curtis	aves	Ding et al Front Microbiol 2017
chicken	19 days of incubation	intestines	0.825191393	Bray-Curtis	aves	Ding et al Front Microbiol 2017
chicken	19 days of incubation	intestines	0.86476295	Bray-Curtis	aves	Ding et al Front Microbiol 2017
chicken	19 days of incubation	intestines	0.942496139	Bray-Curtis	aves	Ding et al Front Microbiol 2017
chicken	19 days of incubation	intestines	0.853765734	Bray-Curtis	aves	Ding et al Front Microbiol 2017
chicken	19 days of incubation	intestines	0.891239014	Bray-Curtis	aves	Ding et al Front Microbiol 2017
chicken	19 days of incubation	intestines	0.86694296	Bray-Curtis	aves	Ding et al Front Microbiol 2017
chicken	19 days of incubation	intestines	0.86780137	Bray-Curtis	aves	Ding et al Front Microbiol 2017
chicken	19 days of incubation	intestines	0.822208066	Bray-Curtis	aves	Ding et al Front Microbiol 2017
chicken	19 days of incubation	intestines	0.903101837	Bray-Curtis	aves	Ding et al Front Microbiol 2017
chicken	19 days of incubation	intestines	0.889140539	Bray-Curtis	aves	Ding et al Front Microbiol 2017
chicken	19 days of incubation	intestines	0.883412848	Bray-Curtis	aves	Ding et al Front Microbiol 2017
chicken	19 days of incubation	intestines	0.905897509	Bray-Curtis	aves	Ding et al Front Microbiol 2017
chicken	19 days of incubation	intestines	0.891132535	Bray-Curtis	aves	Ding et al Front Microbiol 2017
chicken	19 days of incubation	intestines	0.80270558	Bray-Curtis	aves	Ding et al Front Microbiol 2017
chicken	19 days of incubation	intestines	0.874312017	Bray-Curtis	aves	Ding et al Front Microbiol 2017
chicken	19 days of incubation	intestines	0.903423832	Bray-Curtis	aves	Ding et al Front Microbiol 2017
chicken	19 days of incubation	intestines	0.849273741	Bray-Curtis	aves	Ding et al Front Microbiol 2017
chicken	19 days of incubation	intestines	0.904086056	Bray-Curtis	aves	Ding et al Front Microbiol 2017
chicken	19 days of incubation	intestines	0.914253703	Bray-Curtis	aves	Ding et al Front Microbiol 2017
chicken	19 days of incubation	intestines	0.911346456	Bray-Curtis	aves	Ding et al Front Microbiol 2017
chicken	19 days of incubation	intestines	0.883598085	Bray-Curtis	aves	Ding et al Front Microbiol 2017
chicken	19 days of incubation	intestines	0.886542789	Bray-Curtis	aves	Ding et al Front Microbiol 2017
chicken	19 days of incubation	intestines	0.810594547	Bray-Curtis	aves	Ding et al Front Microbiol 2017
chicken	19 days of incubation	intestines	0.908124503	Bray-Curtis	aves	Ding et al Front Microbiol 2017
chicken	19 days of incubation	intestines	0.821659813	Bray-Curtis	aves	Ding et al Front Microbiol 2017
chicken	19 days of incubation	intestines	0.923538337	Bray-Curtis	aves	Ding et al Front Microbiol 2017
chicken	19 days of incubation	intestines	0.931338224	Bray-Curtis	aves	Ding et al Front Microbiol 2017
chicken	19 days of incubation	intestines	0.905673155	Bray-Curtis	aves	Ding et al Front Microbiol 2017
chicken	19 days of incubation	intestines	0.934713219	Bray-Curtis	aves	Ding et al Front Microbiol 2017
chicken	19 days of incubation	intestines	0.923847299	Bray-Curtis	aves	Ding et al Front Microbiol 2017
chicken	19 days of incubation	intestines	0.909602344	Bray-Curtis	aves	Ding et al Front Microbiol 2017
chicken	19 days of incubation	intestines	0.93951995	Bray-Curtis	aves	Ding et al Front Microbiol 2017
chicken	19 days of incubation	intestines	0.919272208	Bray-Curtis	aves	Ding et al Front Microbiol 2017
chicken	19 days of incubation	intestines	0.872893682	Bray-Curtis	aves	Ding et al Front Microbiol 2017
chicken	19 days of incubation	intestines	0.919458691	Bray-Curtis	aves	Ding et al Front Microbiol 2017
chicken	19 days of incubation	intestines	0.944930072	Bray-Curtis	aves	Ding et al Front Microbiol 2017
chicken	19 days of incubation	intestines	0.931201462	Bray-Curtis	aves	Ding et al Front Microbiol 2017
chicken	19 days of incubation	intestines	0.878787409	Bray-Curtis	aves	Ding et al Front Microbiol 2017
chicken	19 days of incubation	intestines	0.903613697	Bray-Curtis	aves	Ding et al Front Microbiol 2017
chicken	19 days of incubation	intestines	0.920205925	Bray-Curtis	aves	Ding et al Front Microbiol 2017
chicken	19 days of incubation	intestines	0.913689284	Bray-Curtis	aves	Ding et al Front Microbiol 2017
chicken	19 days of incubation	intestines	0.912173561	Bray-Curtis	aves	Ding et al Front Microbiol 2017
chicken	19 days of incubation	intestines	0.924925487	Bray-Curtis	aves	Ding et al Front Microbiol 2017
chicken	19 days of incubation	intestines	0.931363088	Bray-Curtis	aves	Ding et al Front Microbiol 2017
chicken	19 days of incubation	intestines	0.914978154	Bray-Curtis	aves	Ding et al Front Microbiol 2017
chicken	19 days of incubation	intestines	0.933590437	Bray-Curtis	aves	Ding et al Front Microbiol 2017
chicken	19 days of incubation	intestines	0.895588674	Bray-Curtis	aves	Ding et al Front Microbiol 2017
chicken	19 days of incubation	intestines	0.927073964	Bray-Curtis	aves	Ding et al Front Microbiol 2017
chicken	19 days of incubation	intestines	0.903573682	Bray-Curtis	aves	Ding et al Front Microbiol 2017
chicken	19 days of incubation	intestines	0.898454741	Bray-Curtis	aves	Ding et al Front Microbiol 2017
chicken	19 days of incubation	intestines	0.925612783	Bray-Curtis	aves	Ding et al Front Microbiol 2017
chicken	19 days of incubation	intestines	0.89194468	Bray-Curtis	aves	Ding et al Front Microbiol 2017
chicken	19 days of incubation	intestines	0.925667146	Bray-Curtis	aves	Ding et al Front Microbiol 2017
chicken	19 days of incubation	intestines	0.918934686	Bray-Curtis	aves	Ding et al Front Microbiol 2017
chicken	19 days of incubation	intestines	0.886956349	Bray-Curtis	aves	Ding et al Front Microbiol 2017
chicken	19 days of incubation	intestines	0.916939112	Bray-Curtis	aves	Ding et al Front Microbiol 2017
chicken	19 days of incubation	intestines	0.904365603	Bray-Curtis	aves	Ding et al Front Microbiol 2017
chicken	19 days of incubation	intestines	0.870769653	Bray-Curtis	aves	Ding et al Front Microbiol 2017
chicken	19 days of incubation	intestines	0.908605844	Bray-Curtis	aves	Ding et al Front Microbiol 2017
chicken	19 days of incubation	intestines	0.949829257	Bray-Curtis	aves	Ding et al Front Microbiol 2017
chicken	19 days of incubation	intestines	0.9298195	Bray-Curtis	aves	Ding et al Front Microbiol 2017
chicken	19 days of incubation	intestines	0.846313892	Bray-Curtis	aves	Ding et al Front Microbiol 2017
chicken	19 days of incubation	intestines	0.891844311	Bray-Curtis	aves	Ding et al Front Microbiol 2017
chicken	19 days of incubation	intestines	0.908138101	Bray-Curtis	aves	Ding et al Front Microbiol 2017
chicken	19 days of incubation	intestines	0.882908951	Bray-Curtis	aves	Ding et al Front Microbiol 2017
chicken	19 days of incubation	intestines	0.915417273	Bray-Curtis	aves	Ding et al Front Microbiol 2017
chicken	19 days of incubation	intestines	0.928981518	Bray-Curtis	aves	Ding et al Front Microbiol 2017
chicken	19 days of incubation	intestines	0.931705492	Bray-Curtis	aves	Ding et al Front Microbiol 2017
chicken	19 days of incubation	intestines	0.896529259	Bray-Curtis	aves	Ding et al Front Microbiol 2017
chicken	19 days of incubation	intestines	0.923385341	Bray-Curtis	aves	Ding et al Front Microbiol 2017
chicken	19 days of incubation	intestines	0.882522754	Bray-Curtis	aves	Ding et al Front Microbiol 2017
chicken	19 days of incubation	intestines	0.919680834	Bray-Curtis	aves	Ding et al Front Microbiol 2017
chicken	19 days of incubation	intestines	0.886104646	Bray-Curtis	aves	Ding et al Front Microbiol 2017
chicken	19 days of incubation	intestines	0.897258182	Bray-Curtis	aves	Ding et al Front Microbiol 2017
chicken	4 days of incubation	whole embryo	0.423876355	weighted UniFrac	aves	Ding et al Front Microbiol 2017
chicken	4 days of incubation	whole embryo	0.409227935	weighted UniFrac	aves	Ding et al Front Microbiol 2017
chicken	4 days of incubation	whole embryo	0.43784712	weighted UniFrac	aves	Ding et al Front Microbiol 2017
chicken	4 days of incubation	whole embryo	0.436544456	weighted UniFrac	aves	Ding et al Front Microbiol 2017
chicken	4 days of incubation	whole embryo	0.420604489	weighted UniFrac	aves	Ding et al Front Microbiol 2017
chicken	4 days of incubation	whole embryo	0.414922698	weighted UniFrac	aves	Ding et al Front Microbiol 2017
chicken	4 days of incubation	whole embryo	0.430331356	weighted UniFrac	aves	Ding et al Front Microbiol 2017
chicken	4 days of incubation	whole embryo	0.429187078	weighted UniFrac	aves	Ding et al Front Microbiol 2017
chicken	4 days of incubation	whole embryo	0.417081822	weighted UniFrac	aves	Ding et al Front Microbiol 2017
chicken	4 days of incubation	whole embryo	0.429028611	weighted UniFrac	aves	Ding et al Front Microbiol 2017
chicken	4 days of incubation	whole embryo	0.421723284	weighted UniFrac	aves	Ding et al Front Microbiol 2017
chicken	4 days of incubation	whole embryo	0.418430339	weighted UniFrac	aves	Ding et al Front Microbiol 2017
chicken	4 days of incubation	whole embryo	0.413462203	weighted UniFrac	aves	Ding et al Front Microbiol 2017
chicken	4 days of incubation	whole embryo	0.401925226	weighted UniFrac	aves	Ding et al Front Microbiol 2017
chicken	4 days of incubation	whole embryo	0.452816539	weighted UniFrac	aves	Ding et al Front Microbiol 2017
chicken	4 days of incubation	whole embryo	0.446577447	weighted UniFrac	aves	Ding et al Front Microbiol 2017
chicken	4 days of incubation	whole embryo	0.416300411	weighted UniFrac	aves	Ding et al Front Microbiol 2017
chicken	4 days of incubation	whole embryo	0.414843137	weighted UniFrac	aves	Ding et al Front Microbiol 2017
chicken	4 days of incubation	whole embryo	0.461419011	weighted UniFrac	aves	Ding et al Front Microbiol 2017
chicken	4 days of incubation	whole embryo	0.388083939	weighted UniFrac	aves	Ding et al Front Microbiol 2017
chicken	4 days of incubation	whole embryo	0.401225965	weighted UniFrac	aves	Ding et al Front Microbiol 2017
chicken	4 days of incubation	whole embryo	0.406078958	weighted UniFrac	aves	Ding et al Front Microbiol 2017
chicken	4 days of incubation	whole embryo	0.417848237	weighted UniFrac	aves	Ding et al Front Microbiol 2017
chicken	4 days of incubation	whole embryo	0.423508189	weighted UniFrac	aves	Ding et al Front Microbiol 2017
chicken	4 days of incubation	whole embryo	0.429499153	weighted UniFrac	aves	Ding et al Front Microbiol 2017
chicken	4 days of incubation	whole embryo	0.413391314	weighted UniFrac	aves	Ding et al Front Microbiol 2017
chicken	4 days of incubation	whole embryo	0.419910637	weighted UniFrac	aves	Ding et al Front Microbiol 2017
chicken	4 days of incubation	whole embryo	0.439857827	weighted UniFrac	aves	Ding et al Front Microbiol 2017
chicken	4 days of incubation	whole embryo	0.425982124	weighted UniFrac	aves	Ding et al Front Microbiol 2017
chicken	4 days of incubation	whole embryo	0.406857	weighted UniFrac	aves	Ding et al Front Microbiol 2017
chicken	4 days of incubation	whole embryo	0.389018336	weighted UniFrac	aves	Ding et al Front Microbiol 2017
chicken	4 days of incubation	whole embryo	0.407339524	weighted UniFrac	aves	Ding et al Front Microbiol 2017
chicken	4 days of incubation	whole embryo	0.399870209	weighted UniFrac	aves	Ding et al Front Microbiol 2017
chicken	4 days of incubation	whole embryo	0.426854023	weighted UniFrac	aves	Ding et al Front Microbiol 2017
chicken	4 days of incubation	whole embryo	0.418910393	weighted UniFrac	aves	Ding et al Front Microbiol 2017
chicken	4 days of incubation	whole embryo	0.403405348	weighted UniFrac	aves	Ding et al Front Microbiol 2017
chicken	4 days of incubation	whole embryo	0.379359134	weighted UniFrac	aves	Ding et al Front Microbiol 2017
chicken	4 days of incubation	whole embryo	0.374182728	weighted UniFrac	aves	Ding et al Front Microbiol 2017
chicken	4 days of incubation	whole embryo	0.439178172	weighted UniFrac	aves	Ding et al Front Microbiol 2017
chicken	4 days of incubation	whole embryo	0.432858998	weighted UniFrac	aves	Ding et al Front Microbiol 2017
chicken	4 days of incubation	whole embryo	0.430510889	weighted UniFrac	aves	Ding et al Front Microbiol 2017
chicken	4 days of incubation	whole embryo	0.409523571	weighted UniFrac	aves	Ding et al Front Microbiol 2017
chicken	4 days of incubation	whole embryo	0.384089933	weighted UniFrac	aves	Ding et al Front Microbiol 2017
chicken	4 days of incubation	whole embryo	0.416003489	weighted UniFrac	aves	Ding et al Front Microbiol 2017
chicken	4 days of incubation	whole embryo	0.392117078	weighted UniFrac	aves	Ding et al Front Microbiol 2017
chicken	4 days of incubation	whole embryo	0.46594253	weighted UniFrac	aves	Ding et al Front Microbiol 2017
chicken	4 days of incubation	whole embryo	0.406363114	weighted UniFrac	aves	Ding et al Front Microbiol 2017
chicken	4 days of incubation	whole embryo	0.428838847	weighted UniFrac	aves	Ding et al Front Microbiol 2017
chicken	4 days of incubation	whole embryo	0.443653182	weighted UniFrac	aves	Ding et al Front Microbiol 2017
chicken	4 days of incubation	whole embryo	0.428834433	weighted UniFrac	aves	Ding et al Front Microbiol 2017
chicken	4 days of incubation	whole embryo	0.403432721	weighted UniFrac	aves	Ding et al Front Microbiol 2017
chicken	4 days of incubation	whole embryo	0.460727777	weighted UniFrac	aves	Ding et al Front Microbiol 2017
chicken	4 days of incubation	whole embryo	0.459978612	weighted UniFrac	aves	Ding et al Front Microbiol 2017
chicken	4 days of incubation	whole embryo	0.417151269	weighted UniFrac	aves	Ding et al Front Microbiol 2017
chicken	4 days of incubation	whole embryo	0.407069363	weighted UniFrac	aves	Ding et al Front Microbiol 2017
chicken	4 days of incubation	whole embryo	0.410863008	weighted UniFrac	aves	Ding et al Front Microbiol 2017
chicken	4 days of incubation	whole embryo	0.38486627	weighted UniFrac	aves	Ding et al Front Microbiol 2017
chicken	4 days of incubation	whole embryo	0.36788882	weighted UniFrac	aves	Ding et al Front Microbiol 2017
chicken	4 days of incubation	whole embryo	0.395977393	weighted UniFrac	aves	Ding et al Front Microbiol 2017
chicken	4 days of incubation	whole embryo	0.379186944	weighted UniFrac	aves	Ding et al Front Microbiol 2017
chicken	4 days of incubation	whole embryo	0.396878631	weighted UniFrac	aves	Ding et al Front Microbiol 2017
chicken	4 days of incubation	whole embryo	0.395369238	weighted UniFrac	aves	Ding et al Front Microbiol 2017
chicken	4 days of incubation	whole embryo	0.377196943	weighted UniFrac	aves	Ding et al Front Microbiol 2017
chicken	4 days of incubation	whole embryo	0.36358939	weighted UniFrac	aves	Ding et al Front Microbiol 2017
chicken	4 days of incubation	whole embryo	0.356496568	weighted UniFrac	aves	Ding et al Front Microbiol 2017
chicken	4 days of incubation	whole embryo	0.41324932	weighted UniFrac	aves	Ding et al Front Microbiol 2017
chicken	4 days of incubation	whole embryo	0.394592917	weighted UniFrac	aves	Ding et al Front Microbiol 2017
chicken	4 days of incubation	whole embryo	0.408093255	weighted UniFrac	aves	Ding et al Front Microbiol 2017
chicken	4 days of incubation	whole embryo	0.394255404	weighted UniFrac	aves	Ding et al Front Microbiol 2017
chicken	4 days of incubation	whole embryo	0.371383071	weighted UniFrac	aves	Ding et al Front Microbiol 2017
chicken	4 days of incubation	whole embryo	0.389898906	weighted UniFrac	aves	Ding et al Front Microbiol 2017
chicken	4 days of incubation	whole embryo	0.378149742	weighted UniFrac	aves	Ding et al Front Microbiol 2017
chicken	4 days of incubation	whole embryo	0.444324158	weighted UniFrac	aves	Ding et al Front Microbiol 2017
chicken	4 days of incubation	whole embryo	0.382883269	weighted UniFrac	aves	Ding et al Front Microbiol 2017
chicken	4 days of incubation	whole embryo	0.401506839	weighted UniFrac	aves	Ding et al Front Microbiol 2017
chicken	4 days of incubation	whole embryo	0.409587093	weighted UniFrac	aves	Ding et al Front Microbiol 2017
chicken	4 days of incubation	whole embryo	0.408124196	weighted UniFrac	aves	Ding et al Front Microbiol 2017
chicken	4 days of incubation	whole embryo	0.385932544	weighted UniFrac	aves	Ding et al Front Microbiol 2017
chicken	4 days of incubation	whole embryo	0.437149767	weighted UniFrac	aves	Ding et al Front Microbiol 2017
chicken	4 days of incubation	whole embryo	0.435070643	weighted UniFrac	aves	Ding et al Front Microbiol 2017
chicken	4 days of incubation	whole embryo	0.398542789	weighted UniFrac	aves	Ding et al Front Microbiol 2017
chicken	4 days of incubation	whole embryo	0.443572917	weighted UniFrac	aves	Ding et al Front Microbiol 2017
chicken	4 days of incubation	whole embryo	0.431755328	weighted UniFrac	aves	Ding et al Front Microbiol 2017
chicken	4 days of incubation	whole embryo	0.408393357	weighted UniFrac	aves	Ding et al Front Microbiol 2017
chicken	4 days of incubation	whole embryo	0.394801362	weighted UniFrac	aves	Ding et al Front Microbiol 2017
chicken	4 days of incubation	whole embryo	0.420047286	weighted UniFrac	aves	Ding et al Front Microbiol 2017
chicken	4 days of incubation	whole embryo	0.403791804	weighted UniFrac	aves	Ding et al Front Microbiol 2017
chicken	4 days of incubation	whole embryo	0.436317197	weighted UniFrac	aves	Ding et al Front Microbiol 2017
chicken	4 days of incubation	whole embryo	0.427204075	weighted UniFrac	aves	Ding et al Front Microbiol 2017
chicken	4 days of incubation	whole embryo	0.403059403	weighted UniFrac	aves	Ding et al Front Microbiol 2017
chicken	4 days of incubation	whole embryo	0.377395996	weighted UniFrac	aves	Ding et al Front Microbiol 2017
chicken	4 days of incubation	whole embryo	0.376855828	weighted UniFrac	aves	Ding et al Front Microbiol 2017
chicken	4 days of incubation	whole embryo	0.444377333	weighted UniFrac	aves	Ding et al Front Microbiol 2017
chicken	4 days of incubation	whole embryo	0.438418731	weighted UniFrac	aves	Ding et al Front Microbiol 2017
chicken	4 days of incubation	whole embryo	0.438709874	weighted UniFrac	aves	Ding et al Front Microbiol 2017
chicken	4 days of incubation	whole embryo	0.407204083	weighted UniFrac	aves	Ding et al Front Microbiol 2017
chicken	4 days of incubation	whole embryo	0.38336899	weighted UniFrac	aves	Ding et al Front Microbiol 2017
chicken	4 days of incubation	whole embryo	0.416638389	weighted UniFrac	aves	Ding et al Front Microbiol 2017
chicken	4 days of incubation	whole embryo	0.401773554	weighted UniFrac	aves	Ding et al Front Microbiol 2017
chicken	4 days of incubation	whole embryo	0.477181507	weighted UniFrac	aves	Ding et al Front Microbiol 2017
chicken	4 days of incubation	whole embryo	0.416582014	weighted UniFrac	aves	Ding et al Front Microbiol 2017
chicken	4 days of incubation	whole embryo	0.43155333	weighted UniFrac	aves	Ding et al Front Microbiol 2017
chicken	4 days of incubation	whole embryo	0.442178391	weighted UniFrac	aves	Ding et al Front Microbiol 2017
chicken	4 days of incubation	whole embryo	0.443393007	weighted UniFrac	aves	Ding et al Front Microbiol 2017
chicken	4 days of incubation	whole embryo	0.410129978	weighted UniFrac	aves	Ding et al Front Microbiol 2017
chicken	4 days of incubation	whole embryo	0.466015458	weighted UniFrac	aves	Ding et al Front Microbiol 2017
chicken	4 days of incubation	whole embryo	0.454870552	weighted UniFrac	aves	Ding et al Front Microbiol 2017
chicken	4 days of incubation	whole embryo	0.425795261	weighted UniFrac	aves	Ding et al Front Microbiol 2017
chicken	4 days of incubation	whole embryo	0.404520817	weighted UniFrac	aves	Ding et al Front Microbiol 2017
chicken	4 days of incubation	whole embryo	0.386013292	weighted UniFrac	aves	Ding et al Front Microbiol 2017
chicken	4 days of incubation	whole embryo	0.33919299	weighted UniFrac	aves	Ding et al Front Microbiol 2017
chicken	4 days of incubation	whole embryo	0.332485671	weighted UniFrac	aves	Ding et al Front Microbiol 2017
chicken	4 days of incubation	whole embryo	0.374784279	weighted UniFrac	aves	Ding et al Front Microbiol 2017
chicken	4 days of incubation	whole embryo	0.368780826	weighted UniFrac	aves	Ding et al Front Microbiol 2017
chicken	4 days of incubation	whole embryo	0.391990743	weighted UniFrac	aves	Ding et al Front Microbiol 2017
chicken	4 days of incubation	whole embryo	0.381031882	weighted UniFrac	aves	Ding et al Front Microbiol 2017
chicken	4 days of incubation	whole embryo	0.367546782	weighted UniFrac	aves	Ding et al Front Microbiol 2017
chicken	4 days of incubation	whole embryo	0.332892754	weighted UniFrac	aves	Ding et al Front Microbiol 2017
chicken	4 days of incubation	whole embryo	0.33495821	weighted UniFrac	aves	Ding et al Front Microbiol 2017
chicken	4 days of incubation	whole embryo	0.397715517	weighted UniFrac	aves	Ding et al Front Microbiol 2017
chicken	4 days of incubation	whole embryo	0.398364813	weighted UniFrac	aves	Ding et al Front Microbiol 2017
chicken	4 days of incubation	whole embryo	0.399290766	weighted UniFrac	aves	Ding et al Front Microbiol 2017
chicken	4 days of incubation	whole embryo	0.372629751	weighted UniFrac	aves	Ding et al Front Microbiol 2017
chicken	4 days of incubation	whole embryo	0.34091091	weighted UniFrac	aves	Ding et al Front Microbiol 2017
chicken	4 days of incubation	whole embryo	0.386030926	weighted UniFrac	aves	Ding et al Front Microbiol 2017
chicken	4 days of incubation	whole embryo	0.360371686	weighted UniFrac	aves	Ding et al Front Microbiol 2017
chicken	4 days of incubation	whole embryo	0.436186824	weighted UniFrac	aves	Ding et al Front Microbiol 2017
chicken	4 days of incubation	whole embryo	0.379955283	weighted UniFrac	aves	Ding et al Front Microbiol 2017
chicken	4 days of incubation	whole embryo	0.396983185	weighted UniFrac	aves	Ding et al Front Microbiol 2017
chicken	4 days of incubation	whole embryo	0.41132383	weighted UniFrac	aves	Ding et al Front Microbiol 2017
chicken	4 days of incubation	whole embryo	0.417579259	weighted UniFrac	aves	Ding et al Front Microbiol 2017
chicken	4 days of incubation	whole embryo	0.36534197	weighted UniFrac	aves	Ding et al Front Microbiol 2017
chicken	4 days of incubation	whole embryo	0.442002909	weighted UniFrac	aves	Ding et al Front Microbiol 2017
chicken	4 days of incubation	whole embryo	0.432247605	weighted UniFrac	aves	Ding et al Front Microbiol 2017
chicken	4 days of incubation	whole embryo	0.389762375	weighted UniFrac	aves	Ding et al Front Microbiol 2017
chicken	4 days of incubation	whole embryo	0.43325889	weighted UniFrac	aves	Ding et al Front Microbiol 2017
chicken	4 days of incubation	whole embryo	0.428749854	weighted UniFrac	aves	Ding et al Front Microbiol 2017
chicken	4 days of incubation	whole embryo	0.413903064	weighted UniFrac	aves	Ding et al Front Microbiol 2017
chicken	4 days of incubation	whole embryo	0.407725757	weighted UniFrac	aves	Ding et al Front Microbiol 2017
chicken	4 days of incubation	whole embryo	0.423777947	weighted UniFrac	aves	Ding et al Front Microbiol 2017
chicken	4 days of incubation	whole embryo	0.401989861	weighted UniFrac	aves	Ding et al Front Microbiol 2017
chicken	4 days of incubation	whole embryo	0.429793769	weighted UniFrac	aves	Ding et al Front Microbiol 2017
chicken	4 days of incubation	whole embryo	0.424648914	weighted UniFrac	aves	Ding et al Front Microbiol 2017
chicken	4 days of incubation	whole embryo	0.413201671	weighted UniFrac	aves	Ding et al Front Microbiol 2017
chicken	4 days of incubation	whole embryo	0.394510507	weighted UniFrac	aves	Ding et al Front Microbiol 2017
chicken	4 days of incubation	whole embryo	0.393600104	weighted UniFrac	aves	Ding et al Front Microbiol 2017
chicken	4 days of incubation	whole embryo	0.435813701	weighted UniFrac	aves	Ding et al Front Microbiol 2017
chicken	4 days of incubation	whole embryo	0.428898385	weighted UniFrac	aves	Ding et al Front Microbiol 2017
chicken	4 days of incubation	whole embryo	0.434866777	weighted UniFrac	aves	Ding et al Front Microbiol 2017
chicken	4 days of incubation	whole embryo	0.421182621	weighted UniFrac	aves	Ding et al Front Microbiol 2017
chicken	4 days of incubation	whole embryo	0.402013396	weighted UniFrac	aves	Ding et al Front Microbiol 2017
chicken	4 days of incubation	whole embryo	0.41842508	weighted UniFrac	aves	Ding et al Front Microbiol 2017
chicken	4 days of incubation	whole embryo	0.408341161	weighted UniFrac	aves	Ding et al Front Microbiol 2017
chicken	4 days of incubation	whole embryo	0.468662168	weighted UniFrac	aves	Ding et al Front Microbiol 2017
chicken	4 days of incubation	whole embryo	0.418996143	weighted UniFrac	aves	Ding et al Front Microbiol 2017
chicken	4 days of incubation	whole embryo	0.416752082	weighted UniFrac	aves	Ding et al Front Microbiol 2017
chicken	4 days of incubation	whole embryo	0.444788583	weighted UniFrac	aves	Ding et al Front Microbiol 2017
chicken	4 days of incubation	whole embryo	0.439232523	weighted UniFrac	aves	Ding et al Front Microbiol 2017
chicken	4 days of incubation	whole embryo	0.402421346	weighted UniFrac	aves	Ding et al Front Microbiol 2017
chicken	4 days of incubation	whole embryo	0.446595653	weighted UniFrac	aves	Ding et al Front Microbiol 2017
chicken	4 days of incubation	whole embryo	0.455341465	weighted UniFrac	aves	Ding et al Front Microbiol 2017
chicken	4 days of incubation	whole embryo	0.421465186	weighted UniFrac	aves	Ding et al Front Microbiol 2017
chicken	4 days of incubation	whole embryo	0.424851897	weighted UniFrac	aves	Ding et al Front Microbiol 2017
chicken	4 days of incubation	whole embryo	0.41488863	weighted UniFrac	aves	Ding et al Front Microbiol 2017
chicken	4 days of incubation	whole embryo	0.388820558	weighted UniFrac	aves	Ding et al Front Microbiol 2017
chicken	4 days of incubation	whole embryo	0.363588308	weighted UniFrac	aves	Ding et al Front Microbiol 2017
chicken	4 days of incubation	whole embryo	0.394815167	weighted UniFrac	aves	Ding et al Front Microbiol 2017
chicken	4 days of incubation	whole embryo	0.381256523	weighted UniFrac	aves	Ding et al Front Microbiol 2017
chicken	4 days of incubation	whole embryo	0.418481544	weighted UniFrac	aves	Ding et al Front Microbiol 2017
chicken	4 days of incubation	whole embryo	0.406124339	weighted UniFrac	aves	Ding et al Front Microbiol 2017
chicken	4 days of incubation	whole embryo	0.386740131	weighted UniFrac	aves	Ding et al Front Microbiol 2017
chicken	4 days of incubation	whole embryo	0.354978017	weighted UniFrac	aves	Ding et al Front Microbiol 2017
chicken	4 days of incubation	whole embryo	0.357546581	weighted UniFrac	aves	Ding et al Front Microbiol 2017
chicken	4 days of incubation	whole embryo	0.419113872	weighted UniFrac	aves	Ding et al Front Microbiol 2017
chicken	4 days of incubation	whole embryo	0.413334108	weighted UniFrac	aves	Ding et al Front Microbiol 2017
chicken	4 days of incubation	whole embryo	0.431476593	weighted UniFrac	aves	Ding et al Front Microbiol 2017
chicken	4 days of incubation	whole embryo	0.380977788	weighted UniFrac	aves	Ding et al Front Microbiol 2017
chicken	4 days of incubation	whole embryo	0.348360911	weighted UniFrac	aves	Ding et al Front Microbiol 2017
chicken	4 days of incubation	whole embryo	0.395337121	weighted UniFrac	aves	Ding et al Front Microbiol 2017
chicken	4 days of incubation	whole embryo	0.377661377	weighted UniFrac	aves	Ding et al Front Microbiol 2017
chicken	4 days of incubation	whole embryo	0.455628869	weighted UniFrac	aves	Ding et al Front Microbiol 2017
chicken	4 days of incubation	whole embryo	0.399544061	weighted UniFrac	aves	Ding et al Front Microbiol 2017
chicken	4 days of incubation	whole embryo	0.415869471	weighted UniFrac	aves	Ding et al Front Microbiol 2017
chicken	4 days of incubation	whole embryo	0.431204867	weighted UniFrac	aves	Ding et al Front Microbiol 2017
chicken	4 days of incubation	whole embryo	0.420352739	weighted UniFrac	aves	Ding et al Front Microbiol 2017
chicken	4 days of incubation	whole embryo	0.385608678	weighted UniFrac	aves	Ding et al Front Microbiol 2017
chicken	4 days of incubation	whole embryo	0.45041802	weighted UniFrac	aves	Ding et al Front Microbiol 2017
chicken	4 days of incubation	whole embryo	0.453403726	weighted UniFrac	aves	Ding et al Front Microbiol 2017
chicken	4 days of incubation	whole embryo	0.404881157	weighted UniFrac	aves	Ding et al Front Microbiol 2017
chicken	4 days of incubation	whole embryo	0.450840284	weighted UniFrac	aves	Ding et al Front Microbiol 2017
chicken	4 days of incubation	whole embryo	0.459045743	weighted UniFrac	aves	Ding et al Front Microbiol 2017
chicken	4 days of incubation	whole embryo	0.440043941	weighted UniFrac	aves	Ding et al Front Microbiol 2017
chicken	4 days of incubation	whole embryo	0.418280206	weighted UniFrac	aves	Ding et al Front Microbiol 2017
chicken	4 days of incubation	whole embryo	0.439649502	weighted UniFrac	aves	Ding et al Front Microbiol 2017
chicken	4 days of incubation	whole embryo	0.427943712	weighted UniFrac	aves	Ding et al Front Microbiol 2017
chicken	4 days of incubation	whole embryo	0.452148885	weighted UniFrac	aves	Ding et al Front Microbiol 2017
chicken	4 days of incubation	whole embryo	0.447219796	weighted UniFrac	aves	Ding et al Front Microbiol 2017
chicken	4 days of incubation	whole embryo	0.426250581	weighted UniFrac	aves	Ding et al Front Microbiol 2017
chicken	4 days of incubation	whole embryo	0.412344274	weighted UniFrac	aves	Ding et al Front Microbiol 2017
chicken	4 days of incubation	whole embryo	0.408786323	weighted UniFrac	aves	Ding et al Front Microbiol 2017
chicken	4 days of incubation	whole embryo	0.450456996	weighted UniFrac	aves	Ding et al Front Microbiol 2017
chicken	4 days of incubation	whole embryo	0.452875262	weighted UniFrac	aves	Ding et al Front Microbiol 2017
chicken	4 days of incubation	whole embryo	0.447519541	weighted UniFrac	aves	Ding et al Front Microbiol 2017
chicken	4 days of incubation	whole embryo	0.434055754	weighted UniFrac	aves	Ding et al Front Microbiol 2017
chicken	4 days of incubation	whole embryo	0.409869128	weighted UniFrac	aves	Ding et al Front Microbiol 2017
chicken	4 days of incubation	whole embryo	0.439413366	weighted UniFrac	aves	Ding et al Front Microbiol 2017
chicken	4 days of incubation	whole embryo	0.416376412	weighted UniFrac	aves	Ding et al Front Microbiol 2017
chicken	4 days of incubation	whole embryo	0.475803402	weighted UniFrac	aves	Ding et al Front Microbiol 2017
chicken	4 days of incubation	whole embryo	0.426752506	weighted UniFrac	aves	Ding et al Front Microbiol 2017
chicken	4 days of incubation	whole embryo	0.44103586	weighted UniFrac	aves	Ding et al Front Microbiol 2017
chicken	4 days of incubation	whole embryo	0.454382003	weighted UniFrac	aves	Ding et al Front Microbiol 2017
chicken	4 days of incubation	whole embryo	0.451598135	weighted UniFrac	aves	Ding et al Front Microbiol 2017
chicken	4 days of incubation	whole embryo	0.433627267	weighted UniFrac	aves	Ding et al Front Microbiol 2017
chicken	4 days of incubation	whole embryo	0.475783099	weighted UniFrac	aves	Ding et al Front Microbiol 2017
chicken	4 days of incubation	whole embryo	0.469533706	weighted UniFrac	aves	Ding et al Front Microbiol 2017
chicken	4 days of incubation	whole embryo	0.440126237	weighted UniFrac	aves	Ding et al Front Microbiol 2017
chicken	4 days of incubation	whole embryo	0.440992067	weighted UniFrac	aves	Ding et al Front Microbiol 2017
chicken	4 days of incubation	whole embryo	0.431443691	weighted UniFrac	aves	Ding et al Front Microbiol 2017
chicken	4 days of incubation	whole embryo	0.402030374	weighted UniFrac	aves	Ding et al Front Microbiol 2017
chicken	4 days of incubation	whole embryo	0.35996335	weighted UniFrac	aves	Ding et al Front Microbiol 2017
chicken	4 days of incubation	whole embryo	0.403122528	weighted UniFrac	aves	Ding et al Front Microbiol 2017
chicken	4 days of incubation	whole embryo	0.384035608	weighted UniFrac	aves	Ding et al Front Microbiol 2017
chicken	4 days of incubation	whole embryo	0.430069111	weighted UniFrac	aves	Ding et al Front Microbiol 2017
chicken	4 days of incubation	whole embryo	0.406482129	weighted UniFrac	aves	Ding et al Front Microbiol 2017
chicken	4 days of incubation	whole embryo	0.39084354	weighted UniFrac	aves	Ding et al Front Microbiol 2017
chicken	4 days of incubation	whole embryo	0.351687002	weighted UniFrac	aves	Ding et al Front Microbiol 2017
chicken	4 days of incubation	whole embryo	0.355124362	weighted UniFrac	aves	Ding et al Front Microbiol 2017
chicken	4 days of incubation	whole embryo	0.42583466	weighted UniFrac	aves	Ding et al Front Microbiol 2017
chicken	4 days of incubation	whole embryo	0.425365466	weighted UniFrac	aves	Ding et al Front Microbiol 2017
chicken	4 days of incubation	whole embryo	0.438149274	weighted UniFrac	aves	Ding et al Front Microbiol 2017
chicken	4 days of incubation	whole embryo	0.383387971	weighted UniFrac	aves	Ding et al Front Microbiol 2017
chicken	4 days of incubation	whole embryo	0.336527938	weighted UniFrac	aves	Ding et al Front Microbiol 2017
chicken	4 days of incubation	whole embryo	0.399937285	weighted UniFrac	aves	Ding et al Front Microbiol 2017
chicken	4 days of incubation	whole embryo	0.383270784	weighted UniFrac	aves	Ding et al Front Microbiol 2017
chicken	4 days of incubation	whole embryo	0.466019601	weighted UniFrac	aves	Ding et al Front Microbiol 2017
chicken	4 days of incubation	whole embryo	0.406616386	weighted UniFrac	aves	Ding et al Front Microbiol 2017
chicken	4 days of incubation	whole embryo	0.415468673	weighted UniFrac	aves	Ding et al Front Microbiol 2017
chicken	4 days of incubation	whole embryo	0.428976667	weighted UniFrac	aves	Ding et al Front Microbiol 2017
chicken	4 days of incubation	whole embryo	0.433862947	weighted UniFrac	aves	Ding et al Front Microbiol 2017
chicken	4 days of incubation	whole embryo	0.39922882	weighted UniFrac	aves	Ding et al Front Microbiol 2017
chicken	4 days of incubation	whole embryo	0.457077937	weighted UniFrac	aves	Ding et al Front Microbiol 2017
chicken	4 days of incubation	whole embryo	0.459925135	weighted UniFrac	aves	Ding et al Front Microbiol 2017
chicken	4 days of incubation	whole embryo	0.412796006	weighted UniFrac	aves	Ding et al Front Microbiol 2017
chicken	4 days of incubation	whole embryo	0.440002677	weighted UniFrac	aves	Ding et al Front Microbiol 2017
chicken	4 days of incubation	whole embryo	0.424387607	weighted UniFrac	aves	Ding et al Front Microbiol 2017
chicken	4 days of incubation	whole embryo	0.389617147	weighted UniFrac	aves	Ding et al Front Microbiol 2017
chicken	4 days of incubation	whole embryo	0.349379381	weighted UniFrac	aves	Ding et al Front Microbiol 2017
chicken	4 days of incubation	whole embryo	0.403519096	weighted UniFrac	aves	Ding et al Front Microbiol 2017
chicken	4 days of incubation	whole embryo	0.397226568	weighted UniFrac	aves	Ding et al Front Microbiol 2017
chicken	4 days of incubation	whole embryo	0.43741837	weighted UniFrac	aves	Ding et al Front Microbiol 2017
chicken	4 days of incubation	whole embryo	0.416279035	weighted UniFrac	aves	Ding et al Front Microbiol 2017
chicken	4 days of incubation	whole embryo	0.395872254	weighted UniFrac	aves	Ding et al Front Microbiol 2017
chicken	4 days of incubation	whole embryo	0.354537135	weighted UniFrac	aves	Ding et al Front Microbiol 2017
chicken	4 days of incubation	whole embryo	0.35130757	weighted UniFrac	aves	Ding et al Front Microbiol 2017
chicken	4 days of incubation	whole embryo	0.428866347	weighted UniFrac	aves	Ding et al Front Microbiol 2017
chicken	4 days of incubation	whole embryo	0.432799695	weighted UniFrac	aves	Ding et al Front Microbiol 2017
chicken	4 days of incubation	whole embryo	0.439821762	weighted UniFrac	aves	Ding et al Front Microbiol 2017
chicken	4 days of incubation	whole embryo	0.381395375	weighted UniFrac	aves	Ding et al Front Microbiol 2017
chicken	4 days of incubation	whole embryo	0.288598495	weighted UniFrac	aves	Ding et al Front Microbiol 2017
chicken	4 days of incubation	whole embryo	0.399916233	weighted UniFrac	aves	Ding et al Front Microbiol 2017
chicken	4 days of incubation	whole embryo	0.38775166	weighted UniFrac	aves	Ding et al Front Microbiol 2017
chicken	4 days of incubation	whole embryo	0.46958039	weighted UniFrac	aves	Ding et al Front Microbiol 2017
chicken	4 days of incubation	whole embryo	0.412604218	weighted UniFrac	aves	Ding et al Front Microbiol 2017
chicken	4 days of incubation	whole embryo	0.42235111	weighted UniFrac	aves	Ding et al Front Microbiol 2017
chicken	4 days of incubation	whole embryo	0.440342696	weighted UniFrac	aves	Ding et al Front Microbiol 2017
chicken	4 days of incubation	whole embryo	0.441692887	weighted UniFrac	aves	Ding et al Front Microbiol 2017
chicken	4 days of incubation	whole embryo	0.401500523	weighted UniFrac	aves	Ding et al Front Microbiol 2017
chicken	4 days of incubation	whole embryo	0.469516881	weighted UniFrac	aves	Ding et al Front Microbiol 2017
chicken	4 days of incubation	whole embryo	0.462504558	weighted UniFrac	aves	Ding et al Front Microbiol 2017
chicken	4 days of incubation	whole embryo	0.419727843	weighted UniFrac	aves	Ding et al Front Microbiol 2017
chicken	4 days of incubation	whole embryo	0.459782554	weighted UniFrac	aves	Ding et al Front Microbiol 2017
chicken	4 days of incubation	whole embryo	0.460871769	weighted UniFrac	aves	Ding et al Front Microbiol 2017
chicken	4 days of incubation	whole embryo	0.446668116	weighted UniFrac	aves	Ding et al Front Microbiol 2017
chicken	4 days of incubation	whole embryo	0.435443403	weighted UniFrac	aves	Ding et al Front Microbiol 2017
chicken	4 days of incubation	whole embryo	0.444544266	weighted UniFrac	aves	Ding et al Front Microbiol 2017
chicken	4 days of incubation	whole embryo	0.430284472	weighted UniFrac	aves	Ding et al Front Microbiol 2017
chicken	4 days of incubation	whole embryo	0.456535411	weighted UniFrac	aves	Ding et al Front Microbiol 2017
chicken	4 days of incubation	whole embryo	0.441449482	weighted UniFrac	aves	Ding et al Front Microbiol 2017
chicken	4 days of incubation	whole embryo	0.434588266	weighted UniFrac	aves	Ding et al Front Microbiol 2017
chicken	4 days of incubation	whole embryo	0.420911166	weighted UniFrac	aves	Ding et al Front Microbiol 2017
chicken	4 days of incubation	whole embryo	0.421717151	weighted UniFrac	aves	Ding et al Front Microbiol 2017
chicken	4 days of incubation	whole embryo	0.449878359	weighted UniFrac	aves	Ding et al Front Microbiol 2017
chicken	4 days of incubation	whole embryo	0.455655051	weighted UniFrac	aves	Ding et al Front Microbiol 2017
chicken	4 days of incubation	whole embryo	0.453025533	weighted UniFrac	aves	Ding et al Front Microbiol 2017
chicken	4 days of incubation	whole embryo	0.445720744	weighted UniFrac	aves	Ding et al Front Microbiol 2017
chicken	4 days of incubation	whole embryo	0.436187158	weighted UniFrac	aves	Ding et al Front Microbiol 2017
chicken	4 days of incubation	whole embryo	0.441443492	weighted UniFrac	aves	Ding et al Front Microbiol 2017
chicken	4 days of incubation	whole embryo	0.429055523	weighted UniFrac	aves	Ding et al Front Microbiol 2017
chicken	4 days of incubation	whole embryo	0.481222519	weighted UniFrac	aves	Ding et al Front Microbiol 2017
chicken	4 days of incubation	whole embryo	0.443420696	weighted UniFrac	aves	Ding et al Front Microbiol 2017
chicken	4 days of incubation	whole embryo	0.441679836	weighted UniFrac	aves	Ding et al Front Microbiol 2017
chicken	4 days of incubation	whole embryo	0.45589644	weighted UniFrac	aves	Ding et al Front Microbiol 2017
chicken	4 days of incubation	whole embryo	0.460552154	weighted UniFrac	aves	Ding et al Front Microbiol 2017
chicken	4 days of incubation	whole embryo	0.428816925	weighted UniFrac	aves	Ding et al Front Microbiol 2017
chicken	4 days of incubation	whole embryo	0.475857359	weighted UniFrac	aves	Ding et al Front Microbiol 2017
chicken	4 days of incubation	whole embryo	0.461159066	weighted UniFrac	aves	Ding et al Front Microbiol 2017
chicken	4 days of incubation	whole embryo	0.448608734	weighted UniFrac	aves	Ding et al Front Microbiol 2017
chicken	4 days of incubation	whole embryo	0.463306507	weighted UniFrac	aves	Ding et al Front Microbiol 2017
chicken	4 days of incubation	whole embryo	0.449809093	weighted UniFrac	aves	Ding et al Front Microbiol 2017
chicken	4 days of incubation	whole embryo	0.436082193	weighted UniFrac	aves	Ding et al Front Microbiol 2017
chicken	4 days of incubation	whole embryo	0.409474075	weighted UniFrac	aves	Ding et al Front Microbiol 2017
chicken	4 days of incubation	whole embryo	0.42996961	weighted UniFrac	aves	Ding et al Front Microbiol 2017
chicken	4 days of incubation	whole embryo	0.42873414	weighted UniFrac	aves	Ding et al Front Microbiol 2017
chicken	4 days of incubation	whole embryo	0.446155902	weighted UniFrac	aves	Ding et al Front Microbiol 2017
chicken	4 days of incubation	whole embryo	0.431812343	weighted UniFrac	aves	Ding et al Front Microbiol 2017
chicken	4 days of incubation	whole embryo	0.433455324	weighted UniFrac	aves	Ding et al Front Microbiol 2017
chicken	4 days of incubation	whole embryo	0.403987866	weighted UniFrac	aves	Ding et al Front Microbiol 2017
chicken	4 days of incubation	whole embryo	0.401600261	weighted UniFrac	aves	Ding et al Front Microbiol 2017
chicken	4 days of incubation	whole embryo	0.450791727	weighted UniFrac	aves	Ding et al Front Microbiol 2017
chicken	4 days of incubation	whole embryo	0.448766006	weighted UniFrac	aves	Ding et al Front Microbiol 2017
chicken	4 days of incubation	whole embryo	0.454122772	weighted UniFrac	aves	Ding et al Front Microbiol 2017
chicken	4 days of incubation	whole embryo	0.424821722	weighted UniFrac	aves	Ding et al Front Microbiol 2017
chicken	4 days of incubation	whole embryo	0.408523967	weighted UniFrac	aves	Ding et al Front Microbiol 2017
chicken	4 days of incubation	whole embryo	0.438691608	weighted UniFrac	aves	Ding et al Front Microbiol 2017
chicken	4 days of incubation	whole embryo	0.426342359	weighted UniFrac	aves	Ding et al Front Microbiol 2017
chicken	4 days of incubation	whole embryo	0.476432796	weighted UniFrac	aves	Ding et al Front Microbiol 2017
chicken	4 days of incubation	whole embryo	0.437504135	weighted UniFrac	aves	Ding et al Front Microbiol 2017
chicken	4 days of incubation	whole embryo	0.450182897	weighted UniFrac	aves	Ding et al Front Microbiol 2017
chicken	4 days of incubation	whole embryo	0.466037142	weighted UniFrac	aves	Ding et al Front Microbiol 2017
chicken	4 days of incubation	whole embryo	0.461544885	weighted UniFrac	aves	Ding et al Front Microbiol 2017
chicken	4 days of incubation	whole embryo	0.429835617	weighted UniFrac	aves	Ding et al Front Microbiol 2017
chicken	4 days of incubation	whole embryo	0.472333059	weighted UniFrac	aves	Ding et al Front Microbiol 2017
chicken	4 days of incubation	whole embryo	0.483573644	weighted UniFrac	aves	Ding et al Front Microbiol 2017
chicken	4 days of incubation	whole embryo	0.438746888	weighted UniFrac	aves	Ding et al Front Microbiol 2017
chicken	19 days of incubation	intestines	0.460850808	weighted UniFrac	aves	Ding et al Front Microbiol 2017
chicken	19 days of incubation	intestines	0.420738843	weighted UniFrac	aves	Ding et al Front Microbiol 2017
chicken	19 days of incubation	intestines	0.431557649	weighted UniFrac	aves	Ding et al Front Microbiol 2017
chicken	19 days of incubation	intestines	0.4191264	weighted UniFrac	aves	Ding et al Front Microbiol 2017
chicken	19 days of incubation	intestines	0.452884882	weighted UniFrac	aves	Ding et al Front Microbiol 2017
chicken	19 days of incubation	intestines	0.4489819	weighted UniFrac	aves	Ding et al Front Microbiol 2017
chicken	19 days of incubation	intestines	0.425279765	weighted UniFrac	aves	Ding et al Front Microbiol 2017
chicken	19 days of incubation	intestines	0.42024853	weighted UniFrac	aves	Ding et al Front Microbiol 2017
chicken	19 days of incubation	intestines	0.430580711	weighted UniFrac	aves	Ding et al Front Microbiol 2017
chicken	19 days of incubation	intestines	0.443774327	weighted UniFrac	aves	Ding et al Front Microbiol 2017
chicken	19 days of incubation	intestines	0.416317211	weighted UniFrac	aves	Ding et al Front Microbiol 2017
chicken	19 days of incubation	intestines	0.427798481	weighted UniFrac	aves	Ding et al Front Microbiol 2017
chicken	19 days of incubation	intestines	0.431278285	weighted UniFrac	aves	Ding et al Front Microbiol 2017
chicken	19 days of incubation	intestines	0.437711999	weighted UniFrac	aves	Ding et al Front Microbiol 2017
chicken	19 days of incubation	intestines	0.430530661	weighted UniFrac	aves	Ding et al Front Microbiol 2017
chicken	19 days of incubation	intestines	0.417233235	weighted UniFrac	aves	Ding et al Front Microbiol 2017
chicken	19 days of incubation	intestines	0.415201328	weighted UniFrac	aves	Ding et al Front Microbiol 2017
chicken	19 days of incubation	intestines	0.417024884	weighted UniFrac	aves	Ding et al Front Microbiol 2017
chicken	19 days of incubation	intestines	0.425345679	weighted UniFrac	aves	Ding et al Front Microbiol 2017
chicken	19 days of incubation	intestines	0.421613599	weighted UniFrac	aves	Ding et al Front Microbiol 2017
chicken	19 days of incubation	intestines	0.435031274	weighted UniFrac	aves	Ding et al Front Microbiol 2017
chicken	19 days of incubation	intestines	0.41588907	weighted UniFrac	aves	Ding et al Front Microbiol 2017
chicken	19 days of incubation	intestines	0.440352003	weighted UniFrac	aves	Ding et al Front Microbiol 2017
chicken	19 days of incubation	intestines	0.409182868	weighted UniFrac	aves	Ding et al Front Microbiol 2017
chicken	19 days of incubation	intestines	0.48825891	weighted UniFrac	aves	Ding et al Front Microbiol 2017
chicken	19 days of incubation	intestines	0.391295522	weighted UniFrac	aves	Ding et al Front Microbiol 2017
chicken	19 days of incubation	intestines	0.397267334	weighted UniFrac	aves	Ding et al Front Microbiol 2017
chicken	19 days of incubation	intestines	0.391072245	weighted UniFrac	aves	Ding et al Front Microbiol 2017
chicken	19 days of incubation	intestines	0.416945917	weighted UniFrac	aves	Ding et al Front Microbiol 2017
chicken	19 days of incubation	intestines	0.386054747	weighted UniFrac	aves	Ding et al Front Microbiol 2017
chicken	19 days of incubation	intestines	0.410682953	weighted UniFrac	aves	Ding et al Front Microbiol 2017
chicken	19 days of incubation	intestines	0.416628094	weighted UniFrac	aves	Ding et al Front Microbiol 2017
chicken	19 days of incubation	intestines	0.412665894	weighted UniFrac	aves	Ding et al Front Microbiol 2017
chicken	19 days of incubation	intestines	0.407651283	weighted UniFrac	aves	Ding et al Front Microbiol 2017
chicken	19 days of incubation	intestines	0.40593047	weighted UniFrac	aves	Ding et al Front Microbiol 2017
chicken	19 days of incubation	intestines	0.358517945	weighted UniFrac	aves	Ding et al Front Microbiol 2017
chicken	19 days of incubation	intestines	0.375287883	weighted UniFrac	aves	Ding et al Front Microbiol 2017
chicken	19 days of incubation	intestines	0.428312577	weighted UniFrac	aves	Ding et al Front Microbiol 2017
chicken	19 days of incubation	intestines	0.370177108	weighted UniFrac	aves	Ding et al Front Microbiol 2017
chicken	19 days of incubation	intestines	0.403258408	weighted UniFrac	aves	Ding et al Front Microbiol 2017
chicken	19 days of incubation	intestines	0.416845625	weighted UniFrac	aves	Ding et al Front Microbiol 2017
chicken	19 days of incubation	intestines	0.419084177	weighted UniFrac	aves	Ding et al Front Microbiol 2017
chicken	19 days of incubation	intestines	0.393718307	weighted UniFrac	aves	Ding et al Front Microbiol 2017
chicken	19 days of incubation	intestines	0.387302531	weighted UniFrac	aves	Ding et al Front Microbiol 2017
chicken	19 days of incubation	intestines	0.371758925	weighted UniFrac	aves	Ding et al Front Microbiol 2017
chicken	19 days of incubation	intestines	0.386424685	weighted UniFrac	aves	Ding et al Front Microbiol 2017
chicken	19 days of incubation	intestines	0.380814125	weighted UniFrac	aves	Ding et al Front Microbiol 2017
chicken	19 days of incubation	intestines	0.436807903	weighted UniFrac	aves	Ding et al Front Microbiol 2017
chicken	19 days of incubation	intestines	0.4797782	weighted UniFrac	aves	Ding et al Front Microbiol 2017
chicken	19 days of incubation	intestines	0.369155235	weighted UniFrac	aves	Ding et al Front Microbiol 2017
chicken	19 days of incubation	intestines	0.384907554	weighted UniFrac	aves	Ding et al Front Microbiol 2017
chicken	19 days of incubation	intestines	0.367600219	weighted UniFrac	aves	Ding et al Front Microbiol 2017
chicken	19 days of incubation	intestines	0.405390665	weighted UniFrac	aves	Ding et al Front Microbiol 2017
chicken	19 days of incubation	intestines	0.369552466	weighted UniFrac	aves	Ding et al Front Microbiol 2017
chicken	19 days of incubation	intestines	0.393069062	weighted UniFrac	aves	Ding et al Front Microbiol 2017
chicken	19 days of incubation	intestines	0.41907542	weighted UniFrac	aves	Ding et al Front Microbiol 2017
chicken	19 days of incubation	intestines	0.402607138	weighted UniFrac	aves	Ding et al Front Microbiol 2017
chicken	19 days of incubation	intestines	0.386700187	weighted UniFrac	aves	Ding et al Front Microbiol 2017
chicken	19 days of incubation	intestines	0.380877871	weighted UniFrac	aves	Ding et al Front Microbiol 2017
chicken	19 days of incubation	intestines	0.338872067	weighted UniFrac	aves	Ding et al Front Microbiol 2017
chicken	19 days of incubation	intestines	0.379653406	weighted UniFrac	aves	Ding et al Front Microbiol 2017
chicken	19 days of incubation	intestines	0.408365184	weighted UniFrac	aves	Ding et al Front Microbiol 2017
chicken	19 days of incubation	intestines	0.361369505	weighted UniFrac	aves	Ding et al Front Microbiol 2017
chicken	19 days of incubation	intestines	0.380885652	weighted UniFrac	aves	Ding et al Front Microbiol 2017
chicken	19 days of incubation	intestines	0.3880366	weighted UniFrac	aves	Ding et al Front Microbiol 2017
chicken	19 days of incubation	intestines	0.395292637	weighted UniFrac	aves	Ding et al Front Microbiol 2017
chicken	19 days of incubation	intestines	0.366510849	weighted UniFrac	aves	Ding et al Front Microbiol 2017
chicken	19 days of incubation	intestines	0.363493552	weighted UniFrac	aves	Ding et al Front Microbiol 2017
chicken	19 days of incubation	intestines	0.356063353	weighted UniFrac	aves	Ding et al Front Microbiol 2017
chicken	19 days of incubation	intestines	0.375503533	weighted UniFrac	aves	Ding et al Front Microbiol 2017
chicken	19 days of incubation	intestines	0.35798054	weighted UniFrac	aves	Ding et al Front Microbiol 2017
chicken	19 days of incubation	intestines	0.409942558	weighted UniFrac	aves	Ding et al Front Microbiol 2017
chicken	19 days of incubation	intestines	0.501768079	weighted UniFrac	aves	Ding et al Front Microbiol 2017
chicken	19 days of incubation	intestines	0.374213711	weighted UniFrac	aves	Ding et al Front Microbiol 2017
chicken	19 days of incubation	intestines	0.393167898	weighted UniFrac	aves	Ding et al Front Microbiol 2017
chicken	19 days of incubation	intestines	0.387636023	weighted UniFrac	aves	Ding et al Front Microbiol 2017
chicken	19 days of incubation	intestines	0.418834364	weighted UniFrac	aves	Ding et al Front Microbiol 2017
chicken	19 days of incubation	intestines	0.383230578	weighted UniFrac	aves	Ding et al Front Microbiol 2017
chicken	19 days of incubation	intestines	0.418267895	weighted UniFrac	aves	Ding et al Front Microbiol 2017
chicken	19 days of incubation	intestines	0.427012422	weighted UniFrac	aves	Ding et al Front Microbiol 2017
chicken	19 days of incubation	intestines	0.421375735	weighted UniFrac	aves	Ding et al Front Microbiol 2017
chicken	19 days of incubation	intestines	0.405178521	weighted UniFrac	aves	Ding et al Front Microbiol 2017
chicken	19 days of incubation	intestines	0.399064858	weighted UniFrac	aves	Ding et al Front Microbiol 2017
chicken	19 days of incubation	intestines	0.360491233	weighted UniFrac	aves	Ding et al Front Microbiol 2017
chicken	19 days of incubation	intestines	0.393358361	weighted UniFrac	aves	Ding et al Front Microbiol 2017
chicken	19 days of incubation	intestines	0.431381012	weighted UniFrac	aves	Ding et al Front Microbiol 2017
chicken	19 days of incubation	intestines	0.374983896	weighted UniFrac	aves	Ding et al Front Microbiol 2017
chicken	19 days of incubation	intestines	0.406951335	weighted UniFrac	aves	Ding et al Front Microbiol 2017
chicken	19 days of incubation	intestines	0.413996967	weighted UniFrac	aves	Ding et al Front Microbiol 2017
chicken	19 days of incubation	intestines	0.420321669	weighted UniFrac	aves	Ding et al Front Microbiol 2017
chicken	19 days of incubation	intestines	0.399143663	weighted UniFrac	aves	Ding et al Front Microbiol 2017
chicken	19 days of incubation	intestines	0.389325334	weighted UniFrac	aves	Ding et al Front Microbiol 2017
chicken	19 days of incubation	intestines	0.369608202	weighted UniFrac	aves	Ding et al Front Microbiol 2017
chicken	19 days of incubation	intestines	0.397409677	weighted UniFrac	aves	Ding et al Front Microbiol 2017
chicken	19 days of incubation	intestines	0.37526826	weighted UniFrac	aves	Ding et al Front Microbiol 2017
chicken	19 days of incubation	intestines	0.43738784	weighted UniFrac	aves	Ding et al Front Microbiol 2017
chicken	19 days of incubation	intestines	0.484365671	weighted UniFrac	aves	Ding et al Front Microbiol 2017
chicken	19 days of incubation	intestines	0.342267804	weighted UniFrac	aves	Ding et al Front Microbiol 2017
chicken	19 days of incubation	intestines	0.356665617	weighted UniFrac	aves	Ding et al Front Microbiol 2017
chicken	19 days of incubation	intestines	0.343193478	weighted UniFrac	aves	Ding et al Front Microbiol 2017
chicken	19 days of incubation	intestines	0.384403393	weighted UniFrac	aves	Ding et al Front Microbiol 2017
chicken	19 days of incubation	intestines	0.332294834	weighted UniFrac	aves	Ding et al Front Microbiol 2017
chicken	19 days of incubation	intestines	0.387183632	weighted UniFrac	aves	Ding et al Front Microbiol 2017
chicken	19 days of incubation	intestines	0.408463436	weighted UniFrac	aves	Ding et al Front Microbiol 2017
chicken	19 days of incubation	intestines	0.382975718	weighted UniFrac	aves	Ding et al Front Microbiol 2017
chicken	19 days of incubation	intestines	0.364494071	weighted UniFrac	aves	Ding et al Front Microbiol 2017
chicken	19 days of incubation	intestines	0.359745	weighted UniFrac	aves	Ding et al Front Microbiol 2017
chicken	19 days of incubation	intestines	0.319284599	weighted UniFrac	aves	Ding et al Front Microbiol 2017
chicken	19 days of incubation	intestines	0.352668356	weighted UniFrac	aves	Ding et al Front Microbiol 2017
chicken	19 days of incubation	intestines	0.404342038	weighted UniFrac	aves	Ding et al Front Microbiol 2017
chicken	19 days of incubation	intestines	0.325879535	weighted UniFrac	aves	Ding et al Front Microbiol 2017
chicken	19 days of incubation	intestines	0.368506178	weighted UniFrac	aves	Ding et al Front Microbiol 2017
chicken	19 days of incubation	intestines	0.393440355	weighted UniFrac	aves	Ding et al Front Microbiol 2017
chicken	19 days of incubation	intestines	0.379175345	weighted UniFrac	aves	Ding et al Front Microbiol 2017
chicken	19 days of incubation	intestines	0.357891424	weighted UniFrac	aves	Ding et al Front Microbiol 2017
chicken	19 days of incubation	intestines	0.33715806	weighted UniFrac	aves	Ding et al Front Microbiol 2017
chicken	19 days of incubation	intestines	0.321144826	weighted UniFrac	aves	Ding et al Front Microbiol 2017
chicken	19 days of incubation	intestines	0.357494504	weighted UniFrac	aves	Ding et al Front Microbiol 2017
chicken	19 days of incubation	intestines	0.324084014	weighted UniFrac	aves	Ding et al Front Microbiol 2017
chicken	19 days of incubation	intestines	0.40759183	weighted UniFrac	aves	Ding et al Front Microbiol 2017
chicken	19 days of incubation	intestines	0.487931241	weighted UniFrac	aves	Ding et al Front Microbiol 2017
chicken	19 days of incubation	intestines	0.395869939	weighted UniFrac	aves	Ding et al Front Microbiol 2017
chicken	19 days of incubation	intestines	0.40228204	weighted UniFrac	aves	Ding et al Front Microbiol 2017
chicken	19 days of incubation	intestines	0.402283698	weighted UniFrac	aves	Ding et al Front Microbiol 2017
chicken	19 days of incubation	intestines	0.425841276	weighted UniFrac	aves	Ding et al Front Microbiol 2017
chicken	19 days of incubation	intestines	0.407564	weighted UniFrac	aves	Ding et al Front Microbiol 2017
chicken	19 days of incubation	intestines	0.424199595	weighted UniFrac	aves	Ding et al Front Microbiol 2017
chicken	19 days of incubation	intestines	0.41683943	weighted UniFrac	aves	Ding et al Front Microbiol 2017
chicken	19 days of incubation	intestines	0.423872053	weighted UniFrac	aves	Ding et al Front Microbiol 2017
chicken	19 days of incubation	intestines	0.4128589	weighted UniFrac	aves	Ding et al Front Microbiol 2017
chicken	19 days of incubation	intestines	0.411638574	weighted UniFrac	aves	Ding et al Front Microbiol 2017
chicken	19 days of incubation	intestines	0.386414621	weighted UniFrac	aves	Ding et al Front Microbiol 2017
chicken	19 days of incubation	intestines	0.399588529	weighted UniFrac	aves	Ding et al Front Microbiol 2017
chicken	19 days of incubation	intestines	0.43606571	weighted UniFrac	aves	Ding et al Front Microbiol 2017
chicken	19 days of incubation	intestines	0.393749792	weighted UniFrac	aves	Ding et al Front Microbiol 2017
chicken	19 days of incubation	intestines	0.407475654	weighted UniFrac	aves	Ding et al Front Microbiol 2017
chicken	19 days of incubation	intestines	0.41966184	weighted UniFrac	aves	Ding et al Front Microbiol 2017
chicken	19 days of incubation	intestines	0.42794483	weighted UniFrac	aves	Ding et al Front Microbiol 2017
chicken	19 days of incubation	intestines	0.406618647	weighted UniFrac	aves	Ding et al Front Microbiol 2017
chicken	19 days of incubation	intestines	0.395916901	weighted UniFrac	aves	Ding et al Front Microbiol 2017
chicken	19 days of incubation	intestines	0.390470475	weighted UniFrac	aves	Ding et al Front Microbiol 2017
chicken	19 days of incubation	intestines	0.405762752	weighted UniFrac	aves	Ding et al Front Microbiol 2017
chicken	19 days of incubation	intestines	0.398544881	weighted UniFrac	aves	Ding et al Front Microbiol 2017
chicken	19 days of incubation	intestines	0.43316202	weighted UniFrac	aves	Ding et al Front Microbiol 2017
chicken	19 days of incubation	intestines	0.49196673	weighted UniFrac	aves	Ding et al Front Microbiol 2017
chicken	19 days of incubation	intestines	0.35994525	weighted UniFrac	aves	Ding et al Front Microbiol 2017
chicken	19 days of incubation	intestines	0.368354736	weighted UniFrac	aves	Ding et al Front Microbiol 2017
chicken	19 days of incubation	intestines	0.357321901	weighted UniFrac	aves	Ding et al Front Microbiol 2017
chicken	19 days of incubation	intestines	0.405165521	weighted UniFrac	aves	Ding et al Front Microbiol 2017
chicken	19 days of incubation	intestines	0.348593857	weighted UniFrac	aves	Ding et al Front Microbiol 2017
chicken	19 days of incubation	intestines	0.40415321	weighted UniFrac	aves	Ding et al Front Microbiol 2017
chicken	19 days of incubation	intestines	0.42098778	weighted UniFrac	aves	Ding et al Front Microbiol 2017
chicken	19 days of incubation	intestines	0.404720631	weighted UniFrac	aves	Ding et al Front Microbiol 2017
chicken	19 days of incubation	intestines	0.374393967	weighted UniFrac	aves	Ding et al Front Microbiol 2017
chicken	19 days of incubation	intestines	0.373950581	weighted UniFrac	aves	Ding et al Front Microbiol 2017
chicken	19 days of incubation	intestines	0.327342141	weighted UniFrac	aves	Ding et al Front Microbiol 2017
chicken	19 days of incubation	intestines	0.375296452	weighted UniFrac	aves	Ding et al Front Microbiol 2017
chicken	19 days of incubation	intestines	0.42097621	weighted UniFrac	aves	Ding et al Front Microbiol 2017
chicken	19 days of incubation	intestines	0.350533996	weighted UniFrac	aves	Ding et al Front Microbiol 2017
chicken	19 days of incubation	intestines	0.390352322	weighted UniFrac	aves	Ding et al Front Microbiol 2017
chicken	19 days of incubation	intestines	0.40592383	weighted UniFrac	aves	Ding et al Front Microbiol 2017
chicken	19 days of incubation	intestines	0.404054519	weighted UniFrac	aves	Ding et al Front Microbiol 2017
chicken	19 days of incubation	intestines	0.37990834	weighted UniFrac	aves	Ding et al Front Microbiol 2017
chicken	19 days of incubation	intestines	0.359779469	weighted UniFrac	aves	Ding et al Front Microbiol 2017
chicken	19 days of incubation	intestines	0.336821103	weighted UniFrac	aves	Ding et al Front Microbiol 2017
chicken	19 days of incubation	intestines	0.374059749	weighted UniFrac	aves	Ding et al Front Microbiol 2017
chicken	19 days of incubation	intestines	0.341051094	weighted UniFrac	aves	Ding et al Front Microbiol 2017
chicken	19 days of incubation	intestines	0.430459857	weighted UniFrac	aves	Ding et al Front Microbiol 2017
chicken	19 days of incubation	intestines	0.510808692	weighted UniFrac	aves	Ding et al Front Microbiol 2017
chicken	19 days of incubation	intestines	0.409537728	weighted UniFrac	aves	Ding et al Front Microbiol 2017
chicken	19 days of incubation	intestines	0.417572195	weighted UniFrac	aves	Ding et al Front Microbiol 2017
chicken	19 days of incubation	intestines	0.411148764	weighted UniFrac	aves	Ding et al Front Microbiol 2017
chicken	19 days of incubation	intestines	0.438652884	weighted UniFrac	aves	Ding et al Front Microbiol 2017
chicken	19 days of incubation	intestines	0.414429788	weighted UniFrac	aves	Ding et al Front Microbiol 2017
chicken	19 days of incubation	intestines	0.434057351	weighted UniFrac	aves	Ding et al Front Microbiol 2017
chicken	19 days of incubation	intestines	0.437233329	weighted UniFrac	aves	Ding et al Front Microbiol 2017
chicken	19 days of incubation	intestines	0.440272548	weighted UniFrac	aves	Ding et al Front Microbiol 2017
chicken	19 days of incubation	intestines	0.429409838	weighted UniFrac	aves	Ding et al Front Microbiol 2017
chicken	19 days of incubation	intestines	0.428702444	weighted UniFrac	aves	Ding et al Front Microbiol 2017
chicken	19 days of incubation	intestines	0.399600395	weighted UniFrac	aves	Ding et al Front Microbiol 2017
chicken	19 days of incubation	intestines	0.426425848	weighted UniFrac	aves	Ding et al Front Microbiol 2017
chicken	19 days of incubation	intestines	0.441006726	weighted UniFrac	aves	Ding et al Front Microbiol 2017
chicken	19 days of incubation	intestines	0.415724409	weighted UniFrac	aves	Ding et al Front Microbiol 2017
chicken	19 days of incubation	intestines	0.427773875	weighted UniFrac	aves	Ding et al Front Microbiol 2017
chicken	19 days of incubation	intestines	0.43215514	weighted UniFrac	aves	Ding et al Front Microbiol 2017
chicken	19 days of incubation	intestines	0.437466366	weighted UniFrac	aves	Ding et al Front Microbiol 2017
chicken	19 days of incubation	intestines	0.423171574	weighted UniFrac	aves	Ding et al Front Microbiol 2017
chicken	19 days of incubation	intestines	0.41597445	weighted UniFrac	aves	Ding et al Front Microbiol 2017
chicken	19 days of incubation	intestines	0.405876447	weighted UniFrac	aves	Ding et al Front Microbiol 2017
chicken	19 days of incubation	intestines	0.423089806	weighted UniFrac	aves	Ding et al Front Microbiol 2017
chicken	19 days of incubation	intestines	0.412716745	weighted UniFrac	aves	Ding et al Front Microbiol 2017
chicken	19 days of incubation	intestines	0.450259604	weighted UniFrac	aves	Ding et al Front Microbiol 2017
chicken	19 days of incubation	intestines	0.504618038	weighted UniFrac	aves	Ding et al Front Microbiol 2017
chicken	19 days of incubation	intestines	0.358158282	weighted UniFrac	aves	Ding et al Front Microbiol 2017
chicken	19 days of incubation	intestines	0.370727713	weighted UniFrac	aves	Ding et al Front Microbiol 2017
chicken	19 days of incubation	intestines	0.341787244	weighted UniFrac	aves	Ding et al Front Microbiol 2017
chicken	19 days of incubation	intestines	0.413180697	weighted UniFrac	aves	Ding et al Front Microbiol 2017
chicken	19 days of incubation	intestines	0.332198623	weighted UniFrac	aves	Ding et al Front Microbiol 2017
chicken	19 days of incubation	intestines	0.408812248	weighted UniFrac	aves	Ding et al Front Microbiol 2017
chicken	19 days of incubation	intestines	0.431133067	weighted UniFrac	aves	Ding et al Front Microbiol 2017
chicken	19 days of incubation	intestines	0.396792826	weighted UniFrac	aves	Ding et al Front Microbiol 2017
chicken	19 days of incubation	intestines	0.368417904	weighted UniFrac	aves	Ding et al Front Microbiol 2017
chicken	19 days of incubation	intestines	0.376766147	weighted UniFrac	aves	Ding et al Front Microbiol 2017
chicken	19 days of incubation	intestines	0.327058529	weighted UniFrac	aves	Ding et al Front Microbiol 2017
chicken	19 days of incubation	intestines	0.379633924	weighted UniFrac	aves	Ding et al Front Microbiol 2017
chicken	19 days of incubation	intestines	0.41811567	weighted UniFrac	aves	Ding et al Front Microbiol 2017
chicken	19 days of incubation	intestines	0.348026047	weighted UniFrac	aves	Ding et al Front Microbiol 2017
chicken	19 days of incubation	intestines	0.384432435	weighted UniFrac	aves	Ding et al Front Microbiol 2017
chicken	19 days of incubation	intestines	0.409722751	weighted UniFrac	aves	Ding et al Front Microbiol 2017
chicken	19 days of incubation	intestines	0.400557173	weighted UniFrac	aves	Ding et al Front Microbiol 2017
chicken	19 days of incubation	intestines	0.378936426	weighted UniFrac	aves	Ding et al Front Microbiol 2017
chicken	19 days of incubation	intestines	0.352544614	weighted UniFrac	aves	Ding et al Front Microbiol 2017
chicken	19 days of incubation	intestines	0.325519258	weighted UniFrac	aves	Ding et al Front Microbiol 2017
chicken	19 days of incubation	intestines	0.379726523	weighted UniFrac	aves	Ding et al Front Microbiol 2017
chicken	19 days of incubation	intestines	0.331601825	weighted UniFrac	aves	Ding et al Front Microbiol 2017
chicken	19 days of incubation	intestines	0.426337348	weighted UniFrac	aves	Ding et al Front Microbiol 2017
chicken	19 days of incubation	intestines	0.505661506	weighted UniFrac	aves	Ding et al Front Microbiol 2017
chicken	19 days of incubation	intestines	0.346560537	weighted UniFrac	aves	Ding et al Front Microbiol 2017
chicken	19 days of incubation	intestines	0.363687008	weighted UniFrac	aves	Ding et al Front Microbiol 2017
chicken	19 days of incubation	intestines	0.32750362	weighted UniFrac	aves	Ding et al Front Microbiol 2017
chicken	19 days of incubation	intestines	0.400617111	weighted UniFrac	aves	Ding et al Front Microbiol 2017
chicken	19 days of incubation	intestines	0.292674051	weighted UniFrac	aves	Ding et al Front Microbiol 2017
chicken	19 days of incubation	intestines	0.408565047	weighted UniFrac	aves	Ding et al Front Microbiol 2017
chicken	19 days of incubation	intestines	0.427609781	weighted UniFrac	aves	Ding et al Front Microbiol 2017
chicken	19 days of incubation	intestines	0.403942666	weighted UniFrac	aves	Ding et al Front Microbiol 2017
chicken	19 days of incubation	intestines	0.351089253	weighted UniFrac	aves	Ding et al Front Microbiol 2017
chicken	19 days of incubation	intestines	0.371717678	weighted UniFrac	aves	Ding et al Front Microbiol 2017
chicken	19 days of incubation	intestines	0.320228537	weighted UniFrac	aves	Ding et al Front Microbiol 2017
chicken	19 days of incubation	intestines	0.368798983	weighted UniFrac	aves	Ding et al Front Microbiol 2017
chicken	19 days of incubation	intestines	0.415399595	weighted UniFrac	aves	Ding et al Front Microbiol 2017
chicken	19 days of incubation	intestines	0.324467022	weighted UniFrac	aves	Ding et al Front Microbiol 2017
chicken	19 days of incubation	intestines	0.386478702	weighted UniFrac	aves	Ding et al Front Microbiol 2017
chicken	19 days of incubation	intestines	0.418930425	weighted UniFrac	aves	Ding et al Front Microbiol 2017
chicken	19 days of incubation	intestines	0.405287845	weighted UniFrac	aves	Ding et al Front Microbiol 2017
chicken	19 days of incubation	intestines	0.384475186	weighted UniFrac	aves	Ding et al Front Microbiol 2017
chicken	19 days of incubation	intestines	0.339645214	weighted UniFrac	aves	Ding et al Front Microbiol 2017
chicken	19 days of incubation	intestines	0.301199069	weighted UniFrac	aves	Ding et al Front Microbiol 2017
chicken	19 days of incubation	intestines	0.371871865	weighted UniFrac	aves	Ding et al Front Microbiol 2017
chicken	19 days of incubation	intestines	0.309181951	weighted UniFrac	aves	Ding et al Front Microbiol 2017
chicken	19 days of incubation	intestines	0.440375747	weighted UniFrac	aves	Ding et al Front Microbiol 2017
chicken	19 days of incubation	intestines	0.50367364	weighted UniFrac	aves	Ding et al Front Microbiol 2017
chicken	19 days of incubation	intestines	0.423396097	weighted UniFrac	aves	Ding et al Front Microbiol 2017
chicken	19 days of incubation	intestines	0.433188828	weighted UniFrac	aves	Ding et al Front Microbiol 2017
chicken	19 days of incubation	intestines	0.423381535	weighted UniFrac	aves	Ding et al Front Microbiol 2017
chicken	19 days of incubation	intestines	0.454501512	weighted UniFrac	aves	Ding et al Front Microbiol 2017
chicken	19 days of incubation	intestines	0.435554367	weighted UniFrac	aves	Ding et al Front Microbiol 2017
chicken	19 days of incubation	intestines	0.434538978	weighted UniFrac	aves	Ding et al Front Microbiol 2017
chicken	19 days of incubation	intestines	0.438138544	weighted UniFrac	aves	Ding et al Front Microbiol 2017
chicken	19 days of incubation	intestines	0.442483218	weighted UniFrac	aves	Ding et al Front Microbiol 2017
chicken	19 days of incubation	intestines	0.440285959	weighted UniFrac	aves	Ding et al Front Microbiol 2017
chicken	19 days of incubation	intestines	0.433300602	weighted UniFrac	aves	Ding et al Front Microbiol 2017
chicken	19 days of incubation	intestines	0.416543808	weighted UniFrac	aves	Ding et al Front Microbiol 2017
chicken	19 days of incubation	intestines	0.427516915	weighted UniFrac	aves	Ding et al Front Microbiol 2017
chicken	19 days of incubation	intestines	0.454548317	weighted UniFrac	aves	Ding et al Front Microbiol 2017
chicken	19 days of incubation	intestines	0.429893776	weighted UniFrac	aves	Ding et al Front Microbiol 2017
chicken	19 days of incubation	intestines	0.428837945	weighted UniFrac	aves	Ding et al Front Microbiol 2017
chicken	19 days of incubation	intestines	0.445202885	weighted UniFrac	aves	Ding et al Front Microbiol 2017
chicken	19 days of incubation	intestines	0.444595027	weighted UniFrac	aves	Ding et al Front Microbiol 2017
chicken	19 days of incubation	intestines	0.44068152	weighted UniFrac	aves	Ding et al Front Microbiol 2017
chicken	19 days of incubation	intestines	0.428385255	weighted UniFrac	aves	Ding et al Front Microbiol 2017
chicken	19 days of incubation	intestines	0.418487638	weighted UniFrac	aves	Ding et al Front Microbiol 2017
chicken	19 days of incubation	intestines	0.431134512	weighted UniFrac	aves	Ding et al Front Microbiol 2017
chicken	19 days of incubation	intestines	0.424152852	weighted UniFrac	aves	Ding et al Front Microbiol 2017
chicken	19 days of incubation	intestines	0.441927915	weighted UniFrac	aves	Ding et al Front Microbiol 2017
chicken	19 days of incubation	intestines	0.518098316	weighted UniFrac	aves	Ding et al Front Microbiol 2017
chicken	19 days of incubation	intestines	0.416138282	weighted UniFrac	aves	Ding et al Front Microbiol 2017
chicken	19 days of incubation	intestines	0.424278716	weighted UniFrac	aves	Ding et al Front Microbiol 2017
chicken	19 days of incubation	intestines	0.418726815	weighted UniFrac	aves	Ding et al Front Microbiol 2017
chicken	19 days of incubation	intestines	0.430145683	weighted UniFrac	aves	Ding et al Front Microbiol 2017
chicken	19 days of incubation	intestines	0.417685019	weighted UniFrac	aves	Ding et al Front Microbiol 2017
chicken	19 days of incubation	intestines	0.43574626	weighted UniFrac	aves	Ding et al Front Microbiol 2017
chicken	19 days of incubation	intestines	0.435370399	weighted UniFrac	aves	Ding et al Front Microbiol 2017
chicken	19 days of incubation	intestines	0.438954604	weighted UniFrac	aves	Ding et al Front Microbiol 2017
chicken	19 days of incubation	intestines	0.436669705	weighted UniFrac	aves	Ding et al Front Microbiol 2017
chicken	19 days of incubation	intestines	0.43157228	weighted UniFrac	aves	Ding et al Front Microbiol 2017
chicken	19 days of incubation	intestines	0.392951518	weighted UniFrac	aves	Ding et al Front Microbiol 2017
chicken	19 days of incubation	intestines	0.415656434	weighted UniFrac	aves	Ding et al Front Microbiol 2017
chicken	19 days of incubation	intestines	0.44272801	weighted UniFrac	aves	Ding et al Front Microbiol 2017
chicken	19 days of incubation	intestines	0.399838717	weighted UniFrac	aves	Ding et al Front Microbiol 2017
chicken	19 days of incubation	intestines	0.431048219	weighted UniFrac	aves	Ding et al Front Microbiol 2017
chicken	19 days of incubation	intestines	0.440009628	weighted UniFrac	aves	Ding et al Front Microbiol 2017
chicken	19 days of incubation	intestines	0.440523416	weighted UniFrac	aves	Ding et al Front Microbiol 2017
chicken	19 days of incubation	intestines	0.419721701	weighted UniFrac	aves	Ding et al Front Microbiol 2017
chicken	19 days of incubation	intestines	0.418990789	weighted UniFrac	aves	Ding et al Front Microbiol 2017
chicken	19 days of incubation	intestines	0.4027248	weighted UniFrac	aves	Ding et al Front Microbiol 2017
chicken	19 days of incubation	intestines	0.425523626	weighted UniFrac	aves	Ding et al Front Microbiol 2017
chicken	19 days of incubation	intestines	0.410019524	weighted UniFrac	aves	Ding et al Front Microbiol 2017
chicken	19 days of incubation	intestines	0.452164356	weighted UniFrac	aves	Ding et al Front Microbiol 2017
chicken	4 days of incubation	whole embryo	0.765334215	unweighted UniFrac	aves	Ding et al Front Microbiol 2017
chicken	4 days of incubation	whole embryo	0.74735984	unweighted UniFrac	aves	Ding et al Front Microbiol 2017
chicken	4 days of incubation	whole embryo	0.774002302	unweighted UniFrac	aves	Ding et al Front Microbiol 2017
chicken	4 days of incubation	whole embryo	0.803014723	unweighted UniFrac	aves	Ding et al Front Microbiol 2017
chicken	4 days of incubation	whole embryo	0.768492834	unweighted UniFrac	aves	Ding et al Front Microbiol 2017
chicken	4 days of incubation	whole embryo	0.766244779	unweighted UniFrac	aves	Ding et al Front Microbiol 2017
chicken	4 days of incubation	whole embryo	0.752382102	unweighted UniFrac	aves	Ding et al Front Microbiol 2017
chicken	4 days of incubation	whole embryo	0.762562445	unweighted UniFrac	aves	Ding et al Front Microbiol 2017
chicken	4 days of incubation	whole embryo	0.769685941	unweighted UniFrac	aves	Ding et al Front Microbiol 2017
chicken	4 days of incubation	whole embryo	0.793206037	unweighted UniFrac	aves	Ding et al Front Microbiol 2017
chicken	4 days of incubation	whole embryo	0.791429183	unweighted UniFrac	aves	Ding et al Front Microbiol 2017
chicken	4 days of incubation	whole embryo	0.745434608	unweighted UniFrac	aves	Ding et al Front Microbiol 2017
chicken	4 days of incubation	whole embryo	0.744305758	unweighted UniFrac	aves	Ding et al Front Microbiol 2017
chicken	4 days of incubation	whole embryo	0.73609868	unweighted UniFrac	aves	Ding et al Front Microbiol 2017
chicken	4 days of incubation	whole embryo	0.811837667	unweighted UniFrac	aves	Ding et al Front Microbiol 2017
chicken	4 days of incubation	whole embryo	0.894759517	unweighted UniFrac	aves	Ding et al Front Microbiol 2017
chicken	4 days of incubation	whole embryo	0.770325007	unweighted UniFrac	aves	Ding et al Front Microbiol 2017
chicken	4 days of incubation	whole embryo	0.767572558	unweighted UniFrac	aves	Ding et al Front Microbiol 2017
chicken	4 days of incubation	whole embryo	0.777922563	unweighted UniFrac	aves	Ding et al Front Microbiol 2017
chicken	4 days of incubation	whole embryo	0.742267561	unweighted UniFrac	aves	Ding et al Front Microbiol 2017
chicken	4 days of incubation	whole embryo	0.758000679	unweighted UniFrac	aves	Ding et al Front Microbiol 2017
chicken	4 days of incubation	whole embryo	0.747563998	unweighted UniFrac	aves	Ding et al Front Microbiol 2017
chicken	4 days of incubation	whole embryo	0.756311492	unweighted UniFrac	aves	Ding et al Front Microbiol 2017
chicken	4 days of incubation	whole embryo	0.766105863	unweighted UniFrac	aves	Ding et al Front Microbiol 2017
chicken	4 days of incubation	whole embryo	0.761664439	unweighted UniFrac	aves	Ding et al Front Microbiol 2017
chicken	4 days of incubation	whole embryo	0.75208858	unweighted UniFrac	aves	Ding et al Front Microbiol 2017
chicken	4 days of incubation	whole embryo	0.764860187	unweighted UniFrac	aves	Ding et al Front Microbiol 2017
chicken	4 days of incubation	whole embryo	0.802739896	unweighted UniFrac	aves	Ding et al Front Microbiol 2017
chicken	4 days of incubation	whole embryo	0.783496452	unweighted UniFrac	aves	Ding et al Front Microbiol 2017
chicken	4 days of incubation	whole embryo	0.773034562	unweighted UniFrac	aves	Ding et al Front Microbiol 2017
chicken	4 days of incubation	whole embryo	0.767361867	unweighted UniFrac	aves	Ding et al Front Microbiol 2017
chicken	4 days of incubation	whole embryo	0.780404995	unweighted UniFrac	aves	Ding et al Front Microbiol 2017
chicken	4 days of incubation	whole embryo	0.764588571	unweighted UniFrac	aves	Ding et al Front Microbiol 2017
chicken	4 days of incubation	whole embryo	0.781260355	unweighted UniFrac	aves	Ding et al Front Microbiol 2017
chicken	4 days of incubation	whole embryo	0.775885908	unweighted UniFrac	aves	Ding et al Front Microbiol 2017
chicken	4 days of incubation	whole embryo	0.76768984	unweighted UniFrac	aves	Ding et al Front Microbiol 2017
chicken	4 days of incubation	whole embryo	0.758046196	unweighted UniFrac	aves	Ding et al Front Microbiol 2017
chicken	4 days of incubation	whole embryo	0.753549937	unweighted UniFrac	aves	Ding et al Front Microbiol 2017
chicken	4 days of incubation	whole embryo	0.79248111	unweighted UniFrac	aves	Ding et al Front Microbiol 2017
chicken	4 days of incubation	whole embryo	0.791888896	unweighted UniFrac	aves	Ding et al Front Microbiol 2017
chicken	4 days of incubation	whole embryo	0.790034253	unweighted UniFrac	aves	Ding et al Front Microbiol 2017
chicken	4 days of incubation	whole embryo	0.805690786	unweighted UniFrac	aves	Ding et al Front Microbiol 2017
chicken	4 days of incubation	whole embryo	0.83803876	unweighted UniFrac	aves	Ding et al Front Microbiol 2017
chicken	4 days of incubation	whole embryo	0.787079447	unweighted UniFrac	aves	Ding et al Front Microbiol 2017
chicken	4 days of incubation	whole embryo	0.771215563	unweighted UniFrac	aves	Ding et al Front Microbiol 2017
chicken	4 days of incubation	whole embryo	0.8149702	unweighted UniFrac	aves	Ding et al Front Microbiol 2017
chicken	4 days of incubation	whole embryo	0.754717557	unweighted UniFrac	aves	Ding et al Front Microbiol 2017
chicken	4 days of incubation	whole embryo	0.791462331	unweighted UniFrac	aves	Ding et al Front Microbiol 2017
chicken	4 days of incubation	whole embryo	0.806688065	unweighted UniFrac	aves	Ding et al Front Microbiol 2017
chicken	4 days of incubation	whole embryo	0.789143032	unweighted UniFrac	aves	Ding et al Front Microbiol 2017
chicken	4 days of incubation	whole embryo	0.775293497	unweighted UniFrac	aves	Ding et al Front Microbiol 2017
chicken	4 days of incubation	whole embryo	0.805048614	unweighted UniFrac	aves	Ding et al Front Microbiol 2017
chicken	4 days of incubation	whole embryo	0.807503092	unweighted UniFrac	aves	Ding et al Front Microbiol 2017
chicken	4 days of incubation	whole embryo	0.787628438	unweighted UniFrac	aves	Ding et al Front Microbiol 2017
chicken	4 days of incubation	whole embryo	0.761725902	unweighted UniFrac	aves	Ding et al Front Microbiol 2017
chicken	4 days of incubation	whole embryo	0.753981911	unweighted UniFrac	aves	Ding et al Front Microbiol 2017
chicken	4 days of incubation	whole embryo	0.735693933	unweighted UniFrac	aves	Ding et al Front Microbiol 2017
chicken	4 days of incubation	whole embryo	0.750731714	unweighted UniFrac	aves	Ding et al Front Microbiol 2017
chicken	4 days of incubation	whole embryo	0.755878014	unweighted UniFrac	aves	Ding et al Front Microbiol 2017
chicken	4 days of incubation	whole embryo	0.742128287	unweighted UniFrac	aves	Ding et al Front Microbiol 2017
chicken	4 days of incubation	whole embryo	0.738591067	unweighted UniFrac	aves	Ding et al Front Microbiol 2017
chicken	4 days of incubation	whole embryo	0.75542183	unweighted UniFrac	aves	Ding et al Front Microbiol 2017
chicken	4 days of incubation	whole embryo	0.738470864	unweighted UniFrac	aves	Ding et al Front Microbiol 2017
chicken	4 days of incubation	whole embryo	0.734788565	unweighted UniFrac	aves	Ding et al Front Microbiol 2017
chicken	4 days of incubation	whole embryo	0.741063218	unweighted UniFrac	aves	Ding et al Front Microbiol 2017
chicken	4 days of incubation	whole embryo	0.759359742	unweighted UniFrac	aves	Ding et al Front Microbiol 2017
chicken	4 days of incubation	whole embryo	0.757302971	unweighted UniFrac	aves	Ding et al Front Microbiol 2017
chicken	4 days of incubation	whole embryo	0.766831827	unweighted UniFrac	aves	Ding et al Front Microbiol 2017
chicken	4 days of incubation	whole embryo	0.780692156	unweighted UniFrac	aves	Ding et al Front Microbiol 2017
chicken	4 days of incubation	whole embryo	0.821088202	unweighted UniFrac	aves	Ding et al Front Microbiol 2017
chicken	4 days of incubation	whole embryo	0.75800112	unweighted UniFrac	aves	Ding et al Front Microbiol 2017
chicken	4 days of incubation	whole embryo	0.744314057	unweighted UniFrac	aves	Ding et al Front Microbiol 2017
chicken	4 days of incubation	whole embryo	0.788638539	unweighted UniFrac	aves	Ding et al Front Microbiol 2017
chicken	4 days of incubation	whole embryo	0.724696368	unweighted UniFrac	aves	Ding et al Front Microbiol 2017
chicken	4 days of incubation	whole embryo	0.757006644	unweighted UniFrac	aves	Ding et al Front Microbiol 2017
chicken	4 days of incubation	whole embryo	0.754578076	unweighted UniFrac	aves	Ding et al Front Microbiol 2017
chicken	4 days of incubation	whole embryo	0.764088873	unweighted UniFrac	aves	Ding et al Front Microbiol 2017
chicken	4 days of incubation	whole embryo	0.749022129	unweighted UniFrac	aves	Ding et al Front Microbiol 2017
chicken	4 days of incubation	whole embryo	0.784099947	unweighted UniFrac	aves	Ding et al Front Microbiol 2017
chicken	4 days of incubation	whole embryo	0.771485303	unweighted UniFrac	aves	Ding et al Front Microbiol 2017
chicken	4 days of incubation	whole embryo	0.75782811	unweighted UniFrac	aves	Ding et al Front Microbiol 2017
chicken	4 days of incubation	whole embryo	0.815435752	unweighted UniFrac	aves	Ding et al Front Microbiol 2017
chicken	4 days of incubation	whole embryo	0.793053351	unweighted UniFrac	aves	Ding et al Front Microbiol 2017
chicken	4 days of incubation	whole embryo	0.775798814	unweighted UniFrac	aves	Ding et al Front Microbiol 2017
chicken	4 days of incubation	whole embryo	0.782824897	unweighted UniFrac	aves	Ding et al Front Microbiol 2017
chicken	4 days of incubation	whole embryo	0.794286331	unweighted UniFrac	aves	Ding et al Front Microbiol 2017
chicken	4 days of incubation	whole embryo	0.777879449	unweighted UniFrac	aves	Ding et al Front Microbiol 2017
chicken	4 days of incubation	whole embryo	0.793535535	unweighted UniFrac	aves	Ding et al Front Microbiol 2017
chicken	4 days of incubation	whole embryo	0.784209923	unweighted UniFrac	aves	Ding et al Front Microbiol 2017
chicken	4 days of incubation	whole embryo	0.770726015	unweighted UniFrac	aves	Ding et al Front Microbiol 2017
chicken	4 days of incubation	whole embryo	0.764414219	unweighted UniFrac	aves	Ding et al Front Microbiol 2017
chicken	4 days of incubation	whole embryo	0.767612737	unweighted UniFrac	aves	Ding et al Front Microbiol 2017
chicken	4 days of incubation	whole embryo	0.803590956	unweighted UniFrac	aves	Ding et al Front Microbiol 2017
chicken	4 days of incubation	whole embryo	0.799927561	unweighted UniFrac	aves	Ding et al Front Microbiol 2017
chicken	4 days of incubation	whole embryo	0.808993581	unweighted UniFrac	aves	Ding et al Front Microbiol 2017
chicken	4 days of incubation	whole embryo	0.802700456	unweighted UniFrac	aves	Ding et al Front Microbiol 2017
chicken	4 days of incubation	whole embryo	0.846367322	unweighted UniFrac	aves	Ding et al Front Microbiol 2017
chicken	4 days of incubation	whole embryo	0.80008451	unweighted UniFrac	aves	Ding et al Front Microbiol 2017
chicken	4 days of incubation	whole embryo	0.781332466	unweighted UniFrac	aves	Ding et al Front Microbiol 2017
chicken	4 days of incubation	whole embryo	0.827486307	unweighted UniFrac	aves	Ding et al Front Microbiol 2017
chicken	4 days of incubation	whole embryo	0.779361386	unweighted UniFrac	aves	Ding et al Front Microbiol 2017
chicken	4 days of incubation	whole embryo	0.804432028	unweighted UniFrac	aves	Ding et al Front Microbiol 2017
chicken	4 days of incubation	whole embryo	0.805793456	unweighted UniFrac	aves	Ding et al Front Microbiol 2017
chicken	4 days of incubation	whole embryo	0.809373624	unweighted UniFrac	aves	Ding et al Front Microbiol 2017
chicken	4 days of incubation	whole embryo	0.779539167	unweighted UniFrac	aves	Ding et al Front Microbiol 2017
chicken	4 days of incubation	whole embryo	0.818872303	unweighted UniFrac	aves	Ding et al Front Microbiol 2017
chicken	4 days of incubation	whole embryo	0.816198356	unweighted UniFrac	aves	Ding et al Front Microbiol 2017
chicken	4 days of incubation	whole embryo	0.792642561	unweighted UniFrac	aves	Ding et al Front Microbiol 2017
chicken	4 days of incubation	whole embryo	0.773859998	unweighted UniFrac	aves	Ding et al Front Microbiol 2017
chicken	4 days of incubation	whole embryo	0.746087319	unweighted UniFrac	aves	Ding et al Front Microbiol 2017
chicken	4 days of incubation	whole embryo	0.694749038	unweighted UniFrac	aves	Ding et al Front Microbiol 2017
chicken	4 days of incubation	whole embryo	0.724093719	unweighted UniFrac	aves	Ding et al Front Microbiol 2017
chicken	4 days of incubation	whole embryo	0.751768513	unweighted UniFrac	aves	Ding et al Front Microbiol 2017
chicken	4 days of incubation	whole embryo	0.744552485	unweighted UniFrac	aves	Ding et al Front Microbiol 2017
chicken	4 days of incubation	whole embryo	0.759842579	unweighted UniFrac	aves	Ding et al Front Microbiol 2017
chicken	4 days of incubation	whole embryo	0.749266556	unweighted UniFrac	aves	Ding et al Front Microbiol 2017
chicken	4 days of incubation	whole embryo	0.734922643	unweighted UniFrac	aves	Ding et al Front Microbiol 2017
chicken	4 days of incubation	whole embryo	0.704298609	unweighted UniFrac	aves	Ding et al Front Microbiol 2017
chicken	4 days of incubation	whole embryo	0.721464906	unweighted UniFrac	aves	Ding et al Front Microbiol 2017
chicken	4 days of incubation	whole embryo	0.759242194	unweighted UniFrac	aves	Ding et al Front Microbiol 2017
chicken	4 days of incubation	whole embryo	0.75923246	unweighted UniFrac	aves	Ding et al Front Microbiol 2017
chicken	4 days of incubation	whole embryo	0.782158528	unweighted UniFrac	aves	Ding et al Front Microbiol 2017
chicken	4 days of incubation	whole embryo	0.768067646	unweighted UniFrac	aves	Ding et al Front Microbiol 2017
chicken	4 days of incubation	whole embryo	0.795594152	unweighted UniFrac	aves	Ding et al Front Microbiol 2017
chicken	4 days of incubation	whole embryo	0.767110056	unweighted UniFrac	aves	Ding et al Front Microbiol 2017
chicken	4 days of incubation	whole embryo	0.732757786	unweighted UniFrac	aves	Ding et al Front Microbiol 2017
chicken	4 days of incubation	whole embryo	0.805200453	unweighted UniFrac	aves	Ding et al Front Microbiol 2017
chicken	4 days of incubation	whole embryo	0.743373002	unweighted UniFrac	aves	Ding et al Front Microbiol 2017
chicken	4 days of incubation	whole embryo	0.757226876	unweighted UniFrac	aves	Ding et al Front Microbiol 2017
chicken	4 days of incubation	whole embryo	0.779310625	unweighted UniFrac	aves	Ding et al Front Microbiol 2017
chicken	4 days of incubation	whole embryo	0.778494305	unweighted UniFrac	aves	Ding et al Front Microbiol 2017
chicken	4 days of incubation	whole embryo	0.740498723	unweighted UniFrac	aves	Ding et al Front Microbiol 2017
chicken	4 days of incubation	whole embryo	0.798907922	unweighted UniFrac	aves	Ding et al Front Microbiol 2017
chicken	4 days of incubation	whole embryo	0.796872192	unweighted UniFrac	aves	Ding et al Front Microbiol 2017
chicken	4 days of incubation	whole embryo	0.755915276	unweighted UniFrac	aves	Ding et al Front Microbiol 2017
chicken	4 days of incubation	whole embryo	0.794657457	unweighted UniFrac	aves	Ding et al Front Microbiol 2017
chicken	4 days of incubation	whole embryo	0.776944295	unweighted UniFrac	aves	Ding et al Front Microbiol 2017
chicken	4 days of incubation	whole embryo	0.766637618	unweighted UniFrac	aves	Ding et al Front Microbiol 2017
chicken	4 days of incubation	whole embryo	0.788207315	unweighted UniFrac	aves	Ding et al Front Microbiol 2017
chicken	4 days of incubation	whole embryo	0.786610729	unweighted UniFrac	aves	Ding et al Front Microbiol 2017
chicken	4 days of incubation	whole embryo	0.767556604	unweighted UniFrac	aves	Ding et al Front Microbiol 2017
chicken	4 days of incubation	whole embryo	0.773437624	unweighted UniFrac	aves	Ding et al Front Microbiol 2017
chicken	4 days of incubation	whole embryo	0.780806891	unweighted UniFrac	aves	Ding et al Front Microbiol 2017
chicken	4 days of incubation	whole embryo	0.770182642	unweighted UniFrac	aves	Ding et al Front Microbiol 2017
chicken	4 days of incubation	whole embryo	0.771663084	unweighted UniFrac	aves	Ding et al Front Microbiol 2017
chicken	4 days of incubation	whole embryo	0.777135581	unweighted UniFrac	aves	Ding et al Front Microbiol 2017
chicken	4 days of incubation	whole embryo	0.784572658	unweighted UniFrac	aves	Ding et al Front Microbiol 2017
chicken	4 days of incubation	whole embryo	0.780671303	unweighted UniFrac	aves	Ding et al Front Microbiol 2017
chicken	4 days of incubation	whole embryo	0.795503476	unweighted UniFrac	aves	Ding et al Front Microbiol 2017
chicken	4 days of incubation	whole embryo	0.807601291	unweighted UniFrac	aves	Ding et al Front Microbiol 2017
chicken	4 days of incubation	whole embryo	0.864761392	unweighted UniFrac	aves	Ding et al Front Microbiol 2017
chicken	4 days of incubation	whole embryo	0.782622735	unweighted UniFrac	aves	Ding et al Front Microbiol 2017
chicken	4 days of incubation	whole embryo	0.776315589	unweighted UniFrac	aves	Ding et al Front Microbiol 2017
chicken	4 days of incubation	whole embryo	0.801529509	unweighted UniFrac	aves	Ding et al Front Microbiol 2017
chicken	4 days of incubation	whole embryo	0.769584977	unweighted UniFrac	aves	Ding et al Front Microbiol 2017
chicken	4 days of incubation	whole embryo	0.785883991	unweighted UniFrac	aves	Ding et al Front Microbiol 2017
chicken	4 days of incubation	whole embryo	0.799693967	unweighted UniFrac	aves	Ding et al Front Microbiol 2017
chicken	4 days of incubation	whole embryo	0.789853693	unweighted UniFrac	aves	Ding et al Front Microbiol 2017
chicken	4 days of incubation	whole embryo	0.758538989	unweighted UniFrac	aves	Ding et al Front Microbiol 2017
chicken	4 days of incubation	whole embryo	0.791505977	unweighted UniFrac	aves	Ding et al Front Microbiol 2017
chicken	4 days of incubation	whole embryo	0.795773615	unweighted UniFrac	aves	Ding et al Front Microbiol 2017
chicken	4 days of incubation	whole embryo	0.781403579	unweighted UniFrac	aves	Ding et al Front Microbiol 2017
chicken	4 days of incubation	whole embryo	0.800568936	unweighted UniFrac	aves	Ding et al Front Microbiol 2017
chicken	4 days of incubation	whole embryo	0.78225459	unweighted UniFrac	aves	Ding et al Front Microbiol 2017
chicken	4 days of incubation	whole embryo	0.754970235	unweighted UniFrac	aves	Ding et al Front Microbiol 2017
chicken	4 days of incubation	whole embryo	0.757651922	unweighted UniFrac	aves	Ding et al Front Microbiol 2017
chicken	4 days of incubation	whole embryo	0.766595556	unweighted UniFrac	aves	Ding et al Front Microbiol 2017
chicken	4 days of incubation	whole embryo	0.754924251	unweighted UniFrac	aves	Ding et al Front Microbiol 2017
chicken	4 days of incubation	whole embryo	0.78196129	unweighted UniFrac	aves	Ding et al Front Microbiol 2017
chicken	4 days of incubation	whole embryo	0.772807183	unweighted UniFrac	aves	Ding et al Front Microbiol 2017
chicken	4 days of incubation	whole embryo	0.753521159	unweighted UniFrac	aves	Ding et al Front Microbiol 2017
chicken	4 days of incubation	whole embryo	0.732353411	unweighted UniFrac	aves	Ding et al Front Microbiol 2017
chicken	4 days of incubation	whole embryo	0.741397366	unweighted UniFrac	aves	Ding et al Front Microbiol 2017
chicken	4 days of incubation	whole embryo	0.785514307	unweighted UniFrac	aves	Ding et al Front Microbiol 2017
chicken	4 days of incubation	whole embryo	0.786929569	unweighted UniFrac	aves	Ding et al Front Microbiol 2017
chicken	4 days of incubation	whole embryo	0.811699079	unweighted UniFrac	aves	Ding et al Front Microbiol 2017
chicken	4 days of incubation	whole embryo	0.778996143	unweighted UniFrac	aves	Ding et al Front Microbiol 2017
chicken	4 days of incubation	whole embryo	0.794068053	unweighted UniFrac	aves	Ding et al Front Microbiol 2017
chicken	4 days of incubation	whole embryo	0.775595211	unweighted UniFrac	aves	Ding et al Front Microbiol 2017
chicken	4 days of incubation	whole embryo	0.756380908	unweighted UniFrac	aves	Ding et al Front Microbiol 2017
chicken	4 days of incubation	whole embryo	0.818046262	unweighted UniFrac	aves	Ding et al Front Microbiol 2017
chicken	4 days of incubation	whole embryo	0.759948979	unweighted UniFrac	aves	Ding et al Front Microbiol 2017
chicken	4 days of incubation	whole embryo	0.786085026	unweighted UniFrac	aves	Ding et al Front Microbiol 2017
chicken	4 days of incubation	whole embryo	0.799178788	unweighted UniFrac	aves	Ding et al Front Microbiol 2017
chicken	4 days of incubation	whole embryo	0.796996222	unweighted UniFrac	aves	Ding et al Front Microbiol 2017
chicken	4 days of incubation	whole embryo	0.758436682	unweighted UniFrac	aves	Ding et al Front Microbiol 2017
chicken	4 days of incubation	whole embryo	0.814949501	unweighted UniFrac	aves	Ding et al Front Microbiol 2017
chicken	4 days of incubation	whole embryo	0.813755608	unweighted UniFrac	aves	Ding et al Front Microbiol 2017
chicken	4 days of incubation	whole embryo	0.774807583	unweighted UniFrac	aves	Ding et al Front Microbiol 2017
chicken	4 days of incubation	whole embryo	0.818458341	unweighted UniFrac	aves	Ding et al Front Microbiol 2017
chicken	4 days of incubation	whole embryo	0.813264458	unweighted UniFrac	aves	Ding et al Front Microbiol 2017
chicken	4 days of incubation	whole embryo	0.795975155	unweighted UniFrac	aves	Ding et al Front Microbiol 2017
chicken	4 days of incubation	whole embryo	0.804783524	unweighted UniFrac	aves	Ding et al Front Microbiol 2017
chicken	4 days of incubation	whole embryo	0.808855327	unweighted UniFrac	aves	Ding et al Front Microbiol 2017
chicken	4 days of incubation	whole embryo	0.800098132	unweighted UniFrac	aves	Ding et al Front Microbiol 2017
chicken	4 days of incubation	whole embryo	0.805476493	unweighted UniFrac	aves	Ding et al Front Microbiol 2017
chicken	4 days of incubation	whole embryo	0.808883014	unweighted UniFrac	aves	Ding et al Front Microbiol 2017
chicken	4 days of incubation	whole embryo	0.788641015	unweighted UniFrac	aves	Ding et al Front Microbiol 2017
chicken	4 days of incubation	whole embryo	0.791966102	unweighted UniFrac	aves	Ding et al Front Microbiol 2017
chicken	4 days of incubation	whole embryo	0.796114793	unweighted UniFrac	aves	Ding et al Front Microbiol 2017
chicken	4 days of incubation	whole embryo	0.80714188	unweighted UniFrac	aves	Ding et al Front Microbiol 2017
chicken	4 days of incubation	whole embryo	0.806814375	unweighted UniFrac	aves	Ding et al Front Microbiol 2017
chicken	4 days of incubation	whole embryo	0.81218021	unweighted UniFrac	aves	Ding et al Front Microbiol 2017
chicken	4 days of incubation	whole embryo	0.827266997	unweighted UniFrac	aves	Ding et al Front Microbiol 2017
chicken	4 days of incubation	whole embryo	0.872609148	unweighted UniFrac	aves	Ding et al Front Microbiol 2017
chicken	4 days of incubation	whole embryo	0.812399737	unweighted UniFrac	aves	Ding et al Front Microbiol 2017
chicken	4 days of incubation	whole embryo	0.795343725	unweighted UniFrac	aves	Ding et al Front Microbiol 2017
chicken	4 days of incubation	whole embryo	0.813999637	unweighted UniFrac	aves	Ding et al Front Microbiol 2017
chicken	4 days of incubation	whole embryo	0.782049538	unweighted UniFrac	aves	Ding et al Front Microbiol 2017
chicken	4 days of incubation	whole embryo	0.812902897	unweighted UniFrac	aves	Ding et al Front Microbiol 2017
chicken	4 days of incubation	whole embryo	0.808071508	unweighted UniFrac	aves	Ding et al Front Microbiol 2017
chicken	4 days of incubation	whole embryo	0.803806231	unweighted UniFrac	aves	Ding et al Front Microbiol 2017
chicken	4 days of incubation	whole embryo	0.80233503	unweighted UniFrac	aves	Ding et al Front Microbiol 2017
chicken	4 days of incubation	whole embryo	0.813879885	unweighted UniFrac	aves	Ding et al Front Microbiol 2017
chicken	4 days of incubation	whole embryo	0.815326982	unweighted UniFrac	aves	Ding et al Front Microbiol 2017
chicken	4 days of incubation	whole embryo	0.802985922	unweighted UniFrac	aves	Ding et al Front Microbiol 2017
chicken	4 days of incubation	whole embryo	0.816925982	unweighted UniFrac	aves	Ding et al Front Microbiol 2017
chicken	4 days of incubation	whole embryo	0.796668323	unweighted UniFrac	aves	Ding et al Front Microbiol 2017
chicken	4 days of incubation	whole embryo	0.772241922	unweighted UniFrac	aves	Ding et al Front Microbiol 2017
chicken	4 days of incubation	whole embryo	0.75309316	unweighted UniFrac	aves	Ding et al Front Microbiol 2017
chicken	4 days of incubation	whole embryo	0.782597593	unweighted UniFrac	aves	Ding et al Front Microbiol 2017
chicken	4 days of incubation	whole embryo	0.765673641	unweighted UniFrac	aves	Ding et al Front Microbiol 2017
chicken	4 days of incubation	whole embryo	0.800507857	unweighted UniFrac	aves	Ding et al Front Microbiol 2017
chicken	4 days of incubation	whole embryo	0.786938697	unweighted UniFrac	aves	Ding et al Front Microbiol 2017
chicken	4 days of incubation	whole embryo	0.760061313	unweighted UniFrac	aves	Ding et al Front Microbiol 2017
chicken	4 days of incubation	whole embryo	0.733703635	unweighted UniFrac	aves	Ding et al Front Microbiol 2017
chicken	4 days of incubation	whole embryo	0.745777778	unweighted UniFrac	aves	Ding et al Front Microbiol 2017
chicken	4 days of incubation	whole embryo	0.799374351	unweighted UniFrac	aves	Ding et al Front Microbiol 2017
chicken	4 days of incubation	whole embryo	0.802381824	unweighted UniFrac	aves	Ding et al Front Microbiol 2017
chicken	4 days of incubation	whole embryo	0.819058186	unweighted UniFrac	aves	Ding et al Front Microbiol 2017
chicken	4 days of incubation	whole embryo	0.784854602	unweighted UniFrac	aves	Ding et al Front Microbiol 2017
chicken	4 days of incubation	whole embryo	0.780493125	unweighted UniFrac	aves	Ding et al Front Microbiol 2017
chicken	4 days of incubation	whole embryo	0.788382487	unweighted UniFrac	aves	Ding et al Front Microbiol 2017
chicken	4 days of incubation	whole embryo	0.769123845	unweighted UniFrac	aves	Ding et al Front Microbiol 2017
chicken	4 days of incubation	whole embryo	0.832097655	unweighted UniFrac	aves	Ding et al Front Microbiol 2017
chicken	4 days of incubation	whole embryo	0.780059888	unweighted UniFrac	aves	Ding et al Front Microbiol 2017
chicken	4 days of incubation	whole embryo	0.797766748	unweighted UniFrac	aves	Ding et al Front Microbiol 2017
chicken	4 days of incubation	whole embryo	0.810474751	unweighted UniFrac	aves	Ding et al Front Microbiol 2017
chicken	4 days of incubation	whole embryo	0.81775455	unweighted UniFrac	aves	Ding et al Front Microbiol 2017
chicken	4 days of incubation	whole embryo	0.783935643	unweighted UniFrac	aves	Ding et al Front Microbiol 2017
chicken	4 days of incubation	whole embryo	0.824244539	unweighted UniFrac	aves	Ding et al Front Microbiol 2017
chicken	4 days of incubation	whole embryo	0.8313139	unweighted UniFrac	aves	Ding et al Front Microbiol 2017
chicken	4 days of incubation	whole embryo	0.791604643	unweighted UniFrac	aves	Ding et al Front Microbiol 2017
chicken	4 days of incubation	whole embryo	0.845794213	unweighted UniFrac	aves	Ding et al Front Microbiol 2017
chicken	4 days of incubation	whole embryo	0.816421281	unweighted UniFrac	aves	Ding et al Front Microbiol 2017
chicken	4 days of incubation	whole embryo	0.778879501	unweighted UniFrac	aves	Ding et al Front Microbiol 2017
chicken	4 days of incubation	whole embryo	0.751094532	unweighted UniFrac	aves	Ding et al Front Microbiol 2017
chicken	4 days of incubation	whole embryo	0.811371123	unweighted UniFrac	aves	Ding et al Front Microbiol 2017
chicken	4 days of incubation	whole embryo	0.803578963	unweighted UniFrac	aves	Ding et al Front Microbiol 2017
chicken	4 days of incubation	whole embryo	0.830004046	unweighted UniFrac	aves	Ding et al Front Microbiol 2017
chicken	4 days of incubation	whole embryo	0.816869364	unweighted UniFrac	aves	Ding et al Front Microbiol 2017
chicken	4 days of incubation	whole embryo	0.789240222	unweighted UniFrac	aves	Ding et al Front Microbiol 2017
chicken	4 days of incubation	whole embryo	0.75185636	unweighted UniFrac	aves	Ding et al Front Microbiol 2017
chicken	4 days of incubation	whole embryo	0.752655116	unweighted UniFrac	aves	Ding et al Front Microbiol 2017
chicken	4 days of incubation	whole embryo	0.834909182	unweighted UniFrac	aves	Ding et al Front Microbiol 2017
chicken	4 days of incubation	whole embryo	0.835335466	unweighted UniFrac	aves	Ding et al Front Microbiol 2017
chicken	4 days of incubation	whole embryo	0.853766665	unweighted UniFrac	aves	Ding et al Front Microbiol 2017
chicken	4 days of incubation	whole embryo	0.789062267	unweighted UniFrac	aves	Ding et al Front Microbiol 2017
chicken	4 days of incubation	whole embryo	0.726481043	unweighted UniFrac	aves	Ding et al Front Microbiol 2017
chicken	4 days of incubation	whole embryo	0.805036859	unweighted UniFrac	aves	Ding et al Front Microbiol 2017
chicken	4 days of incubation	whole embryo	0.797494743	unweighted UniFrac	aves	Ding et al Front Microbiol 2017
chicken	4 days of incubation	whole embryo	0.864393674	unweighted UniFrac	aves	Ding et al Front Microbiol 2017
chicken	4 days of incubation	whole embryo	0.816521877	unweighted UniFrac	aves	Ding et al Front Microbiol 2017
chicken	4 days of incubation	whole embryo	0.829216592	unweighted UniFrac	aves	Ding et al Front Microbiol 2017
chicken	4 days of incubation	whole embryo	0.847877143	unweighted UniFrac	aves	Ding et al Front Microbiol 2017
chicken	4 days of incubation	whole embryo	0.850352187	unweighted UniFrac	aves	Ding et al Front Microbiol 2017
chicken	4 days of incubation	whole embryo	0.815938647	unweighted UniFrac	aves	Ding et al Front Microbiol 2017
chicken	4 days of incubation	whole embryo	0.865487672	unweighted UniFrac	aves	Ding et al Front Microbiol 2017
chicken	4 days of incubation	whole embryo	0.868533374	unweighted UniFrac	aves	Ding et al Front Microbiol 2017
chicken	4 days of incubation	whole embryo	0.825098908	unweighted UniFrac	aves	Ding et al Front Microbiol 2017
chicken	4 days of incubation	whole embryo	0.814471638	unweighted UniFrac	aves	Ding et al Front Microbiol 2017
chicken	4 days of incubation	whole embryo	0.81081585	unweighted UniFrac	aves	Ding et al Front Microbiol 2017
chicken	4 days of incubation	whole embryo	0.798141305	unweighted UniFrac	aves	Ding et al Front Microbiol 2017
chicken	4 days of incubation	whole embryo	0.812798092	unweighted UniFrac	aves	Ding et al Front Microbiol 2017
chicken	4 days of incubation	whole embryo	0.804888715	unweighted UniFrac	aves	Ding et al Front Microbiol 2017
chicken	4 days of incubation	whole embryo	0.796924942	unweighted UniFrac	aves	Ding et al Front Microbiol 2017
chicken	4 days of incubation	whole embryo	0.793198641	unweighted UniFrac	aves	Ding et al Front Microbiol 2017
chicken	4 days of incubation	whole embryo	0.792116458	unweighted UniFrac	aves	Ding et al Front Microbiol 2017
chicken	4 days of incubation	whole embryo	0.791825359	unweighted UniFrac	aves	Ding et al Front Microbiol 2017
chicken	4 days of incubation	whole embryo	0.795202454	unweighted UniFrac	aves	Ding et al Front Microbiol 2017
chicken	4 days of incubation	whole embryo	0.800101283	unweighted UniFrac	aves	Ding et al Front Microbiol 2017
chicken	4 days of incubation	whole embryo	0.797711699	unweighted UniFrac	aves	Ding et al Front Microbiol 2017
chicken	4 days of incubation	whole embryo	0.801750924	unweighted UniFrac	aves	Ding et al Front Microbiol 2017
chicken	4 days of incubation	whole embryo	0.804732856	unweighted UniFrac	aves	Ding et al Front Microbiol 2017
chicken	4 days of incubation	whole embryo	0.825515778	unweighted UniFrac	aves	Ding et al Front Microbiol 2017
chicken	4 days of incubation	whole embryo	0.890556992	unweighted UniFrac	aves	Ding et al Front Microbiol 2017
chicken	4 days of incubation	whole embryo	0.809636541	unweighted UniFrac	aves	Ding et al Front Microbiol 2017
chicken	4 days of incubation	whole embryo	0.791720713	unweighted UniFrac	aves	Ding et al Front Microbiol 2017
chicken	4 days of incubation	whole embryo	0.812313641	unweighted UniFrac	aves	Ding et al Front Microbiol 2017
chicken	4 days of incubation	whole embryo	0.795231287	unweighted UniFrac	aves	Ding et al Front Microbiol 2017
chicken	4 days of incubation	whole embryo	0.804899151	unweighted UniFrac	aves	Ding et al Front Microbiol 2017
chicken	4 days of incubation	whole embryo	0.805773718	unweighted UniFrac	aves	Ding et al Front Microbiol 2017
chicken	4 days of incubation	whole embryo	0.812114167	unweighted UniFrac	aves	Ding et al Front Microbiol 2017
chicken	4 days of incubation	whole embryo	0.783321385	unweighted UniFrac	aves	Ding et al Front Microbiol 2017
chicken	4 days of incubation	whole embryo	0.80633529	unweighted UniFrac	aves	Ding et al Front Microbiol 2017
chicken	4 days of incubation	whole embryo	0.80051533	unweighted UniFrac	aves	Ding et al Front Microbiol 2017
chicken	4 days of incubation	whole embryo	0.800181619	unweighted UniFrac	aves	Ding et al Front Microbiol 2017
chicken	4 days of incubation	whole embryo	0.814171575	unweighted UniFrac	aves	Ding et al Front Microbiol 2017
chicken	4 days of incubation	whole embryo	0.801131172	unweighted UniFrac	aves	Ding et al Front Microbiol 2017
chicken	4 days of incubation	whole embryo	0.792916627	unweighted UniFrac	aves	Ding et al Front Microbiol 2017
chicken	4 days of incubation	whole embryo	0.793151058	unweighted UniFrac	aves	Ding et al Front Microbiol 2017
chicken	4 days of incubation	whole embryo	0.796456507	unweighted UniFrac	aves	Ding et al Front Microbiol 2017
chicken	4 days of incubation	whole embryo	0.787717775	unweighted UniFrac	aves	Ding et al Front Microbiol 2017
chicken	4 days of incubation	whole embryo	0.795329629	unweighted UniFrac	aves	Ding et al Front Microbiol 2017
chicken	4 days of incubation	whole embryo	0.781954918	unweighted UniFrac	aves	Ding et al Front Microbiol 2017
chicken	4 days of incubation	whole embryo	0.790480748	unweighted UniFrac	aves	Ding et al Front Microbiol 2017
chicken	4 days of incubation	whole embryo	0.784380044	unweighted UniFrac	aves	Ding et al Front Microbiol 2017
chicken	4 days of incubation	whole embryo	0.782456415	unweighted UniFrac	aves	Ding et al Front Microbiol 2017
chicken	4 days of incubation	whole embryo	0.800339985	unweighted UniFrac	aves	Ding et al Front Microbiol 2017
chicken	4 days of incubation	whole embryo	0.800905108	unweighted UniFrac	aves	Ding et al Front Microbiol 2017
chicken	4 days of incubation	whole embryo	0.809429315	unweighted UniFrac	aves	Ding et al Front Microbiol 2017
chicken	4 days of incubation	whole embryo	0.818835185	unweighted UniFrac	aves	Ding et al Front Microbiol 2017
chicken	4 days of incubation	whole embryo	0.864426144	unweighted UniFrac	aves	Ding et al Front Microbiol 2017
chicken	4 days of incubation	whole embryo	0.797664174	unweighted UniFrac	aves	Ding et al Front Microbiol 2017
chicken	4 days of incubation	whole embryo	0.790775772	unweighted UniFrac	aves	Ding et al Front Microbiol 2017
chicken	4 days of incubation	whole embryo	0.816531269	unweighted UniFrac	aves	Ding et al Front Microbiol 2017
chicken	4 days of incubation	whole embryo	0.779569447	unweighted UniFrac	aves	Ding et al Front Microbiol 2017
chicken	4 days of incubation	whole embryo	0.801150198	unweighted UniFrac	aves	Ding et al Front Microbiol 2017
chicken	4 days of incubation	whole embryo	0.807940294	unweighted UniFrac	aves	Ding et al Front Microbiol 2017
chicken	4 days of incubation	whole embryo	0.813146448	unweighted UniFrac	aves	Ding et al Front Microbiol 2017
chicken	4 days of incubation	whole embryo	0.789118415	unweighted UniFrac	aves	Ding et al Front Microbiol 2017
chicken	4 days of incubation	whole embryo	0.808463149	unweighted UniFrac	aves	Ding et al Front Microbiol 2017
chicken	4 days of incubation	whole embryo	0.804765739	unweighted UniFrac	aves	Ding et al Front Microbiol 2017
chicken	4 days of incubation	whole embryo	0.798591862	unweighted UniFrac	aves	Ding et al Front Microbiol 2017
chicken	19 days of incubation	intestines	0.765847456	unweighted UniFrac	aves	Ding et al Front Microbiol 2017
chicken	19 days of incubation	intestines	0.783821006	unweighted UniFrac	aves	Ding et al Front Microbiol 2017
chicken	19 days of incubation	intestines	0.792733174	unweighted UniFrac	aves	Ding et al Front Microbiol 2017
chicken	19 days of incubation	intestines	0.812571298	unweighted UniFrac	aves	Ding et al Front Microbiol 2017
chicken	19 days of incubation	intestines	0.776976919	unweighted UniFrac	aves	Ding et al Front Microbiol 2017
chicken	19 days of incubation	intestines	0.880385599	unweighted UniFrac	aves	Ding et al Front Microbiol 2017
chicken	19 days of incubation	intestines	0.767383853	unweighted UniFrac	aves	Ding et al Front Microbiol 2017
chicken	19 days of incubation	intestines	0.744362426	unweighted UniFrac	aves	Ding et al Front Microbiol 2017
chicken	19 days of incubation	intestines	0.776179587	unweighted UniFrac	aves	Ding et al Front Microbiol 2017
chicken	19 days of incubation	intestines	0.822652811	unweighted UniFrac	aves	Ding et al Front Microbiol 2017
chicken	19 days of incubation	intestines	0.77896457	unweighted UniFrac	aves	Ding et al Front Microbiol 2017
chicken	19 days of incubation	intestines	0.79121478	unweighted UniFrac	aves	Ding et al Front Microbiol 2017
chicken	19 days of incubation	intestines	0.783510821	unweighted UniFrac	aves	Ding et al Front Microbiol 2017
chicken	19 days of incubation	intestines	0.776372064	unweighted UniFrac	aves	Ding et al Front Microbiol 2017
chicken	19 days of incubation	intestines	0.799047657	unweighted UniFrac	aves	Ding et al Front Microbiol 2017
chicken	19 days of incubation	intestines	0.763381792	unweighted UniFrac	aves	Ding et al Front Microbiol 2017
chicken	19 days of incubation	intestines	0.753804569	unweighted UniFrac	aves	Ding et al Front Microbiol 2017
chicken	19 days of incubation	intestines	0.764776859	unweighted UniFrac	aves	Ding et al Front Microbiol 2017
chicken	19 days of incubation	intestines	0.759508314	unweighted UniFrac	aves	Ding et al Front Microbiol 2017
chicken	19 days of incubation	intestines	0.795918126	unweighted UniFrac	aves	Ding et al Front Microbiol 2017
chicken	19 days of incubation	intestines	0.82851977	unweighted UniFrac	aves	Ding et al Front Microbiol 2017
chicken	19 days of incubation	intestines	0.77779162	unweighted UniFrac	aves	Ding et al Front Microbiol 2017
chicken	19 days of incubation	intestines	0.827668419	unweighted UniFrac	aves	Ding et al Front Microbiol 2017
chicken	19 days of incubation	intestines	0.745870775	unweighted UniFrac	aves	Ding et al Front Microbiol 2017
chicken	19 days of incubation	intestines	0.824790634	unweighted UniFrac	aves	Ding et al Front Microbiol 2017
chicken	19 days of incubation	intestines	0.757919485	unweighted UniFrac	aves	Ding et al Front Microbiol 2017
chicken	19 days of incubation	intestines	0.778875454	unweighted UniFrac	aves	Ding et al Front Microbiol 2017
chicken	19 days of incubation	intestines	0.779541606	unweighted UniFrac	aves	Ding et al Front Microbiol 2017
chicken	19 days of incubation	intestines	0.772939934	unweighted UniFrac	aves	Ding et al Front Microbiol 2017
chicken	19 days of incubation	intestines	0.82343339	unweighted UniFrac	aves	Ding et al Front Microbiol 2017
chicken	19 days of incubation	intestines	0.779422	unweighted UniFrac	aves	Ding et al Front Microbiol 2017
chicken	19 days of incubation	intestines	0.768813919	unweighted UniFrac	aves	Ding et al Front Microbiol 2017
chicken	19 days of incubation	intestines	0.772859262	unweighted UniFrac	aves	Ding et al Front Microbiol 2017
chicken	19 days of incubation	intestines	0.797563653	unweighted UniFrac	aves	Ding et al Front Microbiol 2017
chicken	19 days of incubation	intestines	0.787604218	unweighted UniFrac	aves	Ding et al Front Microbiol 2017
chicken	19 days of incubation	intestines	0.719645764	unweighted UniFrac	aves	Ding et al Front Microbiol 2017
chicken	19 days of incubation	intestines	0.74546888	unweighted UniFrac	aves	Ding et al Front Microbiol 2017
chicken	19 days of incubation	intestines	0.785471357	unweighted UniFrac	aves	Ding et al Front Microbiol 2017
chicken	19 days of incubation	intestines	0.755479801	unweighted UniFrac	aves	Ding et al Front Microbiol 2017
chicken	19 days of incubation	intestines	0.765436448	unweighted UniFrac	aves	Ding et al Front Microbiol 2017
chicken	19 days of incubation	intestines	0.779278675	unweighted UniFrac	aves	Ding et al Front Microbiol 2017
chicken	19 days of incubation	intestines	0.785687977	unweighted UniFrac	aves	Ding et al Front Microbiol 2017
chicken	19 days of incubation	intestines	0.755562626	unweighted UniFrac	aves	Ding et al Front Microbiol 2017
chicken	19 days of incubation	intestines	0.775730767	unweighted UniFrac	aves	Ding et al Front Microbiol 2017
chicken	19 days of incubation	intestines	0.768707065	unweighted UniFrac	aves	Ding et al Front Microbiol 2017
chicken	19 days of incubation	intestines	0.762293969	unweighted UniFrac	aves	Ding et al Front Microbiol 2017
chicken	19 days of incubation	intestines	0.76397481	unweighted UniFrac	aves	Ding et al Front Microbiol 2017
chicken	19 days of incubation	intestines	0.79093333	unweighted UniFrac	aves	Ding et al Front Microbiol 2017
chicken	19 days of incubation	intestines	0.826147099	unweighted UniFrac	aves	Ding et al Front Microbiol 2017
chicken	19 days of incubation	intestines	0.743351017	unweighted UniFrac	aves	Ding et al Front Microbiol 2017
chicken	19 days of incubation	intestines	0.763449059	unweighted UniFrac	aves	Ding et al Front Microbiol 2017
chicken	19 days of incubation	intestines	0.748677009	unweighted UniFrac	aves	Ding et al Front Microbiol 2017
chicken	19 days of incubation	intestines	0.762128231	unweighted UniFrac	aves	Ding et al Front Microbiol 2017
chicken	19 days of incubation	intestines	0.803954554	unweighted UniFrac	aves	Ding et al Front Microbiol 2017
chicken	19 days of incubation	intestines	0.751160934	unweighted UniFrac	aves	Ding et al Front Microbiol 2017
chicken	19 days of incubation	intestines	0.76693452	unweighted UniFrac	aves	Ding et al Front Microbiol 2017
chicken	19 days of incubation	intestines	0.757906061	unweighted UniFrac	aves	Ding et al Front Microbiol 2017
chicken	19 days of incubation	intestines	0.776178087	unweighted UniFrac	aves	Ding et al Front Microbiol 2017
chicken	19 days of incubation	intestines	0.759416549	unweighted UniFrac	aves	Ding et al Front Microbiol 2017
chicken	19 days of incubation	intestines	0.694745256	unweighted UniFrac	aves	Ding et al Front Microbiol 2017
chicken	19 days of incubation	intestines	0.75158006	unweighted UniFrac	aves	Ding et al Front Microbiol 2017
chicken	19 days of incubation	intestines	0.776326276	unweighted UniFrac	aves	Ding et al Front Microbiol 2017
chicken	19 days of incubation	intestines	0.73574305	unweighted UniFrac	aves	Ding et al Front Microbiol 2017
chicken	19 days of incubation	intestines	0.751849001	unweighted UniFrac	aves	Ding et al Front Microbiol 2017
chicken	19 days of incubation	intestines	0.756006221	unweighted UniFrac	aves	Ding et al Front Microbiol 2017
chicken	19 days of incubation	intestines	0.749075625	unweighted UniFrac	aves	Ding et al Front Microbiol 2017
chicken	19 days of incubation	intestines	0.729539396	unweighted UniFrac	aves	Ding et al Front Microbiol 2017
chicken	19 days of incubation	intestines	0.743673862	unweighted UniFrac	aves	Ding et al Front Microbiol 2017
chicken	19 days of incubation	intestines	0.747226118	unweighted UniFrac	aves	Ding et al Front Microbiol 2017
chicken	19 days of incubation	intestines	0.746509542	unweighted UniFrac	aves	Ding et al Front Microbiol 2017
chicken	19 days of incubation	intestines	0.74289889	unweighted UniFrac	aves	Ding et al Front Microbiol 2017
chicken	19 days of incubation	intestines	0.751539001	unweighted UniFrac	aves	Ding et al Front Microbiol 2017
chicken	19 days of incubation	intestines	0.845897919	unweighted UniFrac	aves	Ding et al Front Microbiol 2017
chicken	19 days of incubation	intestines	0.76196185	unweighted UniFrac	aves	Ding et al Front Microbiol 2017
chicken	19 days of incubation	intestines	0.784045054	unweighted UniFrac	aves	Ding et al Front Microbiol 2017
chicken	19 days of incubation	intestines	0.794428038	unweighted UniFrac	aves	Ding et al Front Microbiol 2017
chicken	19 days of incubation	intestines	0.780264554	unweighted UniFrac	aves	Ding et al Front Microbiol 2017
chicken	19 days of incubation	intestines	0.829419711	unweighted UniFrac	aves	Ding et al Front Microbiol 2017
chicken	19 days of incubation	intestines	0.798176706	unweighted UniFrac	aves	Ding et al Front Microbiol 2017
chicken	19 days of incubation	intestines	0.78822959	unweighted UniFrac	aves	Ding et al Front Microbiol 2017
chicken	19 days of incubation	intestines	0.791522921	unweighted UniFrac	aves	Ding et al Front Microbiol 2017
chicken	19 days of incubation	intestines	0.802133805	unweighted UniFrac	aves	Ding et al Front Microbiol 2017
chicken	19 days of incubation	intestines	0.795247625	unweighted UniFrac	aves	Ding et al Front Microbiol 2017
chicken	19 days of incubation	intestines	0.737918028	unweighted UniFrac	aves	Ding et al Front Microbiol 2017
chicken	19 days of incubation	intestines	0.774753675	unweighted UniFrac	aves	Ding et al Front Microbiol 2017
chicken	19 days of incubation	intestines	0.799104671	unweighted UniFrac	aves	Ding et al Front Microbiol 2017
chicken	19 days of incubation	intestines	0.772300579	unweighted UniFrac	aves	Ding et al Front Microbiol 2017
chicken	19 days of incubation	intestines	0.789707371	unweighted UniFrac	aves	Ding et al Front Microbiol 2017
chicken	19 days of incubation	intestines	0.780137164	unweighted UniFrac	aves	Ding et al Front Microbiol 2017
chicken	19 days of incubation	intestines	0.795627609	unweighted UniFrac	aves	Ding et al Front Microbiol 2017
chicken	19 days of incubation	intestines	0.768234133	unweighted UniFrac	aves	Ding et al Front Microbiol 2017
chicken	19 days of incubation	intestines	0.787073823	unweighted UniFrac	aves	Ding et al Front Microbiol 2017
chicken	19 days of incubation	intestines	0.775362531	unweighted UniFrac	aves	Ding et al Front Microbiol 2017
chicken	19 days of incubation	intestines	0.778451326	unweighted UniFrac	aves	Ding et al Front Microbiol 2017
chicken	19 days of incubation	intestines	0.779828226	unweighted UniFrac	aves	Ding et al Front Microbiol 2017
chicken	19 days of incubation	intestines	0.795216961	unweighted UniFrac	aves	Ding et al Front Microbiol 2017
chicken	19 days of incubation	intestines	0.847679211	unweighted UniFrac	aves	Ding et al Front Microbiol 2017
chicken	19 days of incubation	intestines	0.715182325	unweighted UniFrac	aves	Ding et al Front Microbiol 2017
chicken	19 days of incubation	intestines	0.742836121	unweighted UniFrac	aves	Ding et al Front Microbiol 2017
chicken	19 days of incubation	intestines	0.728339017	unweighted UniFrac	aves	Ding et al Front Microbiol 2017
chicken	19 days of incubation	intestines	0.743495432	unweighted UniFrac	aves	Ding et al Front Microbiol 2017
chicken	19 days of incubation	intestines	0.766657547	unweighted UniFrac	aves	Ding et al Front Microbiol 2017
chicken	19 days of incubation	intestines	0.765980554	unweighted UniFrac	aves	Ding et al Front Microbiol 2017
chicken	19 days of incubation	intestines	0.767439057	unweighted UniFrac	aves	Ding et al Front Microbiol 2017
chicken	19 days of incubation	intestines	0.75539129	unweighted UniFrac	aves	Ding et al Front Microbiol 2017
chicken	19 days of incubation	intestines	0.765050881	unweighted UniFrac	aves	Ding et al Front Microbiol 2017
chicken	19 days of incubation	intestines	0.735107333	unweighted UniFrac	aves	Ding et al Front Microbiol 2017
chicken	19 days of incubation	intestines	0.685442532	unweighted UniFrac	aves	Ding et al Front Microbiol 2017
chicken	19 days of incubation	intestines	0.722745059	unweighted UniFrac	aves	Ding et al Front Microbiol 2017
chicken	19 days of incubation	intestines	0.771530828	unweighted UniFrac	aves	Ding et al Front Microbiol 2017
chicken	19 days of incubation	intestines	0.710025452	unweighted UniFrac	aves	Ding et al Front Microbiol 2017
chicken	19 days of incubation	intestines	0.73682942	unweighted UniFrac	aves	Ding et al Front Microbiol 2017
chicken	19 days of incubation	intestines	0.767537298	unweighted UniFrac	aves	Ding et al Front Microbiol 2017
chicken	19 days of incubation	intestines	0.744575404	unweighted UniFrac	aves	Ding et al Front Microbiol 2017
chicken	19 days of incubation	intestines	0.725169795	unweighted UniFrac	aves	Ding et al Front Microbiol 2017
chicken	19 days of incubation	intestines	0.726882655	unweighted UniFrac	aves	Ding et al Front Microbiol 2017
chicken	19 days of incubation	intestines	0.705090607	unweighted UniFrac	aves	Ding et al Front Microbiol 2017
chicken	19 days of incubation	intestines	0.738778858	unweighted UniFrac	aves	Ding et al Front Microbiol 2017
chicken	19 days of incubation	intestines	0.710122967	unweighted UniFrac	aves	Ding et al Front Microbiol 2017
chicken	19 days of incubation	intestines	0.766481792	unweighted UniFrac	aves	Ding et al Front Microbiol 2017
chicken	19 days of incubation	intestines	0.822720234	unweighted UniFrac	aves	Ding et al Front Microbiol 2017
chicken	19 days of incubation	intestines	0.765609449	unweighted UniFrac	aves	Ding et al Front Microbiol 2017
chicken	19 days of incubation	intestines	0.787178078	unweighted UniFrac	aves	Ding et al Front Microbiol 2017
chicken	19 days of incubation	intestines	0.79392232	unweighted UniFrac	aves	Ding et al Front Microbiol 2017
chicken	19 days of incubation	intestines	0.773593772	unweighted UniFrac	aves	Ding et al Front Microbiol 2017
chicken	19 days of incubation	intestines	0.849980599	unweighted UniFrac	aves	Ding et al Front Microbiol 2017
chicken	19 days of incubation	intestines	0.785128253	unweighted UniFrac	aves	Ding et al Front Microbiol 2017
chicken	19 days of incubation	intestines	0.763605672	unweighted UniFrac	aves	Ding et al Front Microbiol 2017
chicken	19 days of incubation	intestines	0.785241187	unweighted UniFrac	aves	Ding et al Front Microbiol 2017
chicken	19 days of incubation	intestines	0.80803124	unweighted UniFrac	aves	Ding et al Front Microbiol 2017
chicken	19 days of incubation	intestines	0.794314541	unweighted UniFrac	aves	Ding et al Front Microbiol 2017
chicken	19 days of incubation	intestines	0.755227306	unweighted UniFrac	aves	Ding et al Front Microbiol 2017
chicken	19 days of incubation	intestines	0.766384891	unweighted UniFrac	aves	Ding et al Front Microbiol 2017
chicken	19 days of incubation	intestines	0.791088029	unweighted UniFrac	aves	Ding et al Front Microbiol 2017
chicken	19 days of incubation	intestines	0.777879225	unweighted UniFrac	aves	Ding et al Front Microbiol 2017
chicken	19 days of incubation	intestines	0.777739567	unweighted UniFrac	aves	Ding et al Front Microbiol 2017
[truncated: 23,003 more rows]
