# Supplementary material for: Prenatal Transfer of Gut Bacteria in Rock Pigeon
Source: Microorganisms. 2019 Dec 30;8(1):61. doi: 10.3390/microorganisms8010061 (PMC7022786; doi:10.3390/microorganisms8010061)
Supplement: Supplementary file 1 [file microorganisms-08-00061-s001.zip › Dietz et al Script S1.txt]

## Batch information for running on big data server (Peregrine)

#!/bin/bash

#SBATCH --job-name=QIIME_Maurine_2017
#SBATCH --time=2:00:00
#SBATCH --mem=60000
#SBATCH --nodes=1
#SBATCH --ntasks-per-node=8
#SBATCH --partition=himem

## Load QIIME

pwd
module load QIIME/1.9.0-goolfc-2.7.11-Python-2.7.9
module load ea-utils/1.1.2-806-goolfc-2.7.11
module list

#### This QIIME script accompanies Dietz et al., Pre-natal gut bacteria transfer in birds: evidence from rock pigeons, 2018. 
#### For any questions regarding the data or analysis, contact: Maurine Dietz (m.w.dietz@rug.nl)
#### This QIIME script is used to preprocess raw 16S rRNA gene sequence data produced at Plateforme Génomique, INRA Auzeville, Castanet-Tolosan Cedex, France
#### All raw data files will be deposited and publicly available upon publication.

#### The following output files are used to analyse the gut microbiota of Rock pigeons (Aves: Columba livia) in R.

#### OUTPUT FILES ####

# OTU_table:	Dietz_et_al_2018_Prenatal_gut_bacteria_transfer_in_birds_evidence_from_rock_pigeons_no_NC_json.biom (renamed from otu_table_mc2_w_tax_no_chimeras_mit_chl_arch_P_noNC_json.biom, which was used here)
# Phy_tree:		Dietz_et_al_2018_Prenatal_gut_bacteria_transfer_in_birds_evidence_from_rock_pigeons_rep_set.tre (renamed from rep_set_P.tre, which was used here)

#### Please note that the Mapping_file used in this script (Dietz_etal_MappingFile_QIIME.txt) was designed for a much larger dataset including the samples for this paper, that was sequenced in one run. 
#### Hence data irrelevant for this project are attached to the biom.file provided in the additional files. 
#### The Mapping_file given as additional file with the paper (see below), contains only relevant data, and can be used for this QIIMME script.

# Mapping_file:	Dietz_et_al_2018_Prenatal_gut_bacteria_transfer_in_birds_evidence_from_rock_pigeons_MappingFile.txt (for the project samples only)


#### ----------- QIIME SCRIPT ----------- ####


## Only once install usearch81 for chimera check method
## download usearch from internet and put in <DIRECTORY>
## make file executable: chmod +x usearch8.1.1861_i86linux32
## build simlink to usearch81 command: ln -s usearch8.1.1861_i86linux32 usearch81

## Check quality (unzip, split fasta/qual, make quality plots)

## unzip files
	
gzip -d ./Rawdata_Miseq_Maurine_2017/P002_TGATGC_L001_R1.fastq.gz
gzip -d ./Rawdata_Miseq_Maurine_2017/P002_TGATGC_L001_R2.fastq.gz
gzip -d ./Rawdata_Miseq_Maurine_2017/P005_GCCCAC_L001_R1.fastq.gz
gzip -d ./Rawdata_Miseq_Maurine_2017/P005_GCCCAC_L001_R2.fastq.gz
gzip -d ./Rawdata_Miseq_Maurine_2017/P011_GACAGT_L001_R1.fastq.gz
gzip -d ./Rawdata_Miseq_Maurine_2017/P011_GACAGT_L001_R2.fastq.gz
gzip -d ./Rawdata_Miseq_Maurine_2017/P016_GGGTCT_L001_R1.fastq.gz
gzip -d ./Rawdata_Miseq_Maurine_2017/P016_GGGTCT_L001_R2.fastq.gz
gzip -d ./Rawdata_Miseq_Maurine_2017/P026_CCTGCT_L001_R1.fastq.gz
gzip -d ./Rawdata_Miseq_Maurine_2017/P026_CCTGCT_L001_R2.fastq.gz
gzip -d ./Rawdata_Miseq_Maurine_2017/P027_CGAAGG_L001_R1.fastq.gz
gzip -d ./Rawdata_Miseq_Maurine_2017/P027_CGAAGG_L001_R2.fastq.gz
gzip -d ./Rawdata_Miseq_Maurine_2017/P041_TTGAAG_L001_R1.fastq.gz
gzip -d ./Rawdata_Miseq_Maurine_2017/P041_TTGAAG_L001_R2.fastq.gz
gzip -d ./Rawdata_Miseq_Maurine_2017/P052_ATTAGG_L001_R1.fastq.gz
gzip -d ./Rawdata_Miseq_Maurine_2017/P052_ATTAGG_L001_R2.fastq.gz
gzip -d ./Rawdata_Miseq_Maurine_2017/P060_CGTTTC_L001_R1.fastq.gz
gzip -d ./Rawdata_Miseq_Maurine_2017/P060_CGTTTC_L001_R2.fastq.gz
gzip -d ./Rawdata_Miseq_Maurine_2017/P064_GCCTAA_L001_R1.fastq.gz
gzip -d ./Rawdata_Miseq_Maurine_2017/P064_GCCTAA_L001_R2.fastq.gz
gzip -d ./Rawdata_Miseq_Maurine_2017/P067_GTGTAG_L001_R1.fastq.gz
gzip -d ./Rawdata_Miseq_Maurine_2017/P067_GTGTAG_L001_R2.fastq.gz
gzip -d ./Rawdata_Miseq_Maurine_2017/P091_AATCCG_L001_R1.fastq.gz
gzip -d ./Rawdata_Miseq_Maurine_2017/P091_AATCCG_L001_R2.fastq.gz
gzip -d ./Rawdata_Miseq_Maurine_2017/P092_TTGACT_L001_R1.fastq.gz
gzip -d ./Rawdata_Miseq_Maurine_2017/P092_TTGACT_L001_R2.fastq.gz
gzip -d ./Rawdata_Miseq_Maurine_2017/P095_AAACTC_L001_R1.fastq.gz
gzip -d ./Rawdata_Miseq_Maurine_2017/P095_AAACTC_L001_R2.fastq.gz
gzip -d ./Rawdata_Miseq_Maurine_2017/P098_AGTCGG_L001_R1.fastq.gz
gzip -d ./Rawdata_Miseq_Maurine_2017/P098_AGTCGG_L001_R2.fastq.gz
gzip -d ./Rawdata_Miseq_Maurine_2017/P110_TCTGAT_L001_R1.fastq.gz
gzip -d ./Rawdata_Miseq_Maurine_2017/P110_TCTGAT_L001_R2.fastq.gz
gzip -d ./Rawdata_Miseq_Maurine_2017/P115_GGAGGT_L001_R1.fastq.gz
gzip -d ./Rawdata_Miseq_Maurine_2017/P115_GGAGGT_L001_R2.fastq.gz
gzip -d ./Rawdata_Miseq_Maurine_2017/P117_CAGGCG_L001_R1.fastq.gz
gzip -d ./Rawdata_Miseq_Maurine_2017/P117_CAGGCG_L001_R2.fastq.gz
gzip -d ./Rawdata_Miseq_Maurine_2017/P130_GCATGG_L001_R1.fastq.gz
gzip -d ./Rawdata_Miseq_Maurine_2017/P130_GCATGG_L001_R2.fastq.gz
gzip -d ./Rawdata_Miseq_Maurine_2017/P135_ACGATC_L001_R1.fastq.gz
gzip -d ./Rawdata_Miseq_Maurine_2017/P135_ACGATC_L001_R2.fastq.gz
gzip -d ./Rawdata_Miseq_Maurine_2017/P138_TCCTTA_L001_R1.fastq.gz
gzip -d ./Rawdata_Miseq_Maurine_2017/P138_TCCTTA_L001_R2.fastq.gz
gzip -d ./Rawdata_Miseq_Maurine_2017/P142_CTGCAC_L001_R1.fastq.gz
gzip -d ./Rawdata_Miseq_Maurine_2017/P142_CTGCAC_L001_R2.fastq.gz
gzip -d ./Rawdata_Miseq_Maurine_2017/P151_CGCACA_L001_R1.fastq.gz
gzip -d ./Rawdata_Miseq_Maurine_2017/P151_CGCACA_L001_R2.fastq.gz
gzip -d ./Rawdata_Miseq_Maurine_2017/P158_CAATTA_L001_R1.fastq.gz
gzip -d ./Rawdata_Miseq_Maurine_2017/P158_CAATTA_L001_R2.fastq.gz
gzip -d ./Rawdata_Miseq_Maurine_2017/P160_GATCTG_L001_R1.fastq.gz
gzip -d ./Rawdata_Miseq_Maurine_2017/P160_GATCTG_L001_R2.fastq.gz
gzip -d ./Rawdata_Miseq_Maurine_2017/P161_TGGTCA_L001_R1.fastq.gz
gzip -d ./Rawdata_Miseq_Maurine_2017/P161_TGGTCA_L001_R2.fastq.gz
gzip -d ./Rawdata_Miseq_Maurine_2017/P165_AAGGTG_L001_R1.fastq.gz
gzip -d ./Rawdata_Miseq_Maurine_2017/P165_AAGGTG_L001_R2.fastq.gz
gzip -d ./Rawdata_Miseq_Maurine_2017/P166_GACTCG_L001_R1.fastq.gz
gzip -d ./Rawdata_Miseq_Maurine_2017/P166_GACTCG_L001_R2.fastq.gz
gzip -d ./Rawdata_Miseq_Maurine_2017/P169_GTGCTG_L001_R1.fastq.gz
gzip -d ./Rawdata_Miseq_Maurine_2017/P169_GTGCTG_L001_R2.fastq.gz
gzip -d ./Rawdata_Miseq_Maurine_2017/P170_CAATGC_L001_R1.fastq.gz
gzip -d ./Rawdata_Miseq_Maurine_2017/P170_CAATGC_L001_R2.fastq.gz
gzip -d ./Rawdata_Miseq_Maurine_2017/P185_TCTCTC_L001_R1.fastq.gz
gzip -d ./Rawdata_Miseq_Maurine_2017/P185_TCTCTC_L001_R2.fastq.gz
gzip -d ./Rawdata_Miseq_Maurine_2017/P186_TACGGC_L001_R1.fastq.gz
gzip -d ./Rawdata_Miseq_Maurine_2017/P186_TACGGC_L001_R2.fastq.gz
gzip -d ./Rawdata_Miseq_Maurine_2017/P190_GTAACA_L001_R1.fastq.gz
gzip -d ./Rawdata_Miseq_Maurine_2017/P190_GTAACA_L001_R2.fastq.gz
gzip -d ./Rawdata_Miseq_Maurine_2017/P203_GGATTC_L001_R1.fastq.gz
gzip -d ./Rawdata_Miseq_Maurine_2017/P203_GGATTC_L001_R2.fastq.gz
gzip -d ./Rawdata_Miseq_Maurine_2017/P205_CCGGGT_L001_R1.fastq.gz
gzip -d ./Rawdata_Miseq_Maurine_2017/P205_CCGGGT_L001_R2.fastq.gz
gzip -d ./Rawdata_Miseq_Maurine_2017/P208_CTACCG_L001_R1.fastq.gz
gzip -d ./Rawdata_Miseq_Maurine_2017/P208_CTACCG_L001_R2.fastq.gz
gzip -d ./Rawdata_Miseq_Maurine_2017/P209_TCGTTC_L001_R1.fastq.gz
gzip -d ./Rawdata_Miseq_Maurine_2017/P209_TCGTTC_L001_R2.fastq.gz
gzip -d ./Rawdata_Miseq_Maurine_2017/P210_GGGGTG_L001_R1.fastq.gz
gzip -d ./Rawdata_Miseq_Maurine_2017/P210_GGGGTG_L001_R2.fastq.gz
gzip -d ./Rawdata_Miseq_Maurine_2017/P214_AGAGGG_L001_R1.fastq.gz
gzip -d ./Rawdata_Miseq_Maurine_2017/P214_AGAGGG_L001_R2.fastq.gz


## split fastq files into fasta and qual files

convert_fastaqual_fastq.py -c fastq_to_fastaqual -f ./Rawdata_Miseq_Maurine_2017/P002_TGATGC_L001_R1.fastq -o ./fastaqual
convert_fastaqual_fastq.py -c fastq_to_fastaqual -f ./Rawdata_Miseq_Maurine_2017/P002_TGATGC_L001_R2.fastq -o ./fastaqual
convert_fastaqual_fastq.py -c fastq_to_fastaqual -f ./Rawdata_Miseq_Maurine_2017/P005_GCCCAC_L001_R1.fastq -o ./fastaqual
convert_fastaqual_fastq.py -c fastq_to_fastaqual -f ./Rawdata_Miseq_Maurine_2017/P005_GCCCAC_L001_R2.fastq -o ./fastaqual
convert_fastaqual_fastq.py -c fastq_to_fastaqual -f ./Rawdata_Miseq_Maurine_2017/P011_GACAGT_L001_R1.fastq -o ./fastaqual
convert_fastaqual_fastq.py -c fastq_to_fastaqual -f ./Rawdata_Miseq_Maurine_2017/P011_GACAGT_L001_R2.fastq -o ./fastaqual
convert_fastaqual_fastq.py -c fastq_to_fastaqual -f ./Rawdata_Miseq_Maurine_2017/P016_GGGTCT_L001_R1.fastq -o ./fastaqual
convert_fastaqual_fastq.py -c fastq_to_fastaqual -f ./Rawdata_Miseq_Maurine_2017/P016_GGGTCT_L001_R2.fastq -o ./fastaqual
convert_fastaqual_fastq.py -c fastq_to_fastaqual -f ./Rawdata_Miseq_Maurine_2017/P026_CCTGCT_L001_R1.fastq -o ./fastaqual
convert_fastaqual_fastq.py -c fastq_to_fastaqual -f ./Rawdata_Miseq_Maurine_2017/P026_CCTGCT_L001_R2.fastq -o ./fastaqual
convert_fastaqual_fastq.py -c fastq_to_fastaqual -f ./Rawdata_Miseq_Maurine_2017/P027_CGAAGG_L001_R1.fastq -o ./fastaqual
convert_fastaqual_fastq.py -c fastq_to_fastaqual -f ./Rawdata_Miseq_Maurine_2017/P027_CGAAGG_L001_R2.fastq -o ./fastaqual
convert_fastaqual_fastq.py -c fastq_to_fastaqual -f ./Rawdata_Miseq_Maurine_2017/P041_TTGAAG_L001_R1.fastq -o ./fastaqual
convert_fastaqual_fastq.py -c fastq_to_fastaqual -f ./Rawdata_Miseq_Maurine_2017/P041_TTGAAG_L001_R2.fastq -o ./fastaqual
convert_fastaqual_fastq.py -c fastq_to_fastaqual -f ./Rawdata_Miseq_Maurine_2017/P052_ATTAGG_L001_R1.fastq -o ./fastaqual
convert_fastaqual_fastq.py -c fastq_to_fastaqual -f ./Rawdata_Miseq_Maurine_2017/P052_ATTAGG_L001_R2.fastq -o ./fastaqual
convert_fastaqual_fastq.py -c fastq_to_fastaqual -f ./Rawdata_Miseq_Maurine_2017/P060_CGTTTC_L001_R1.fastq -o ./fastaqual
convert_fastaqual_fastq.py -c fastq_to_fastaqual -f ./Rawdata_Miseq_Maurine_2017/P060_CGTTTC_L001_R2.fastq -o ./fastaqual
convert_fastaqual_fastq.py -c fastq_to_fastaqual -f ./Rawdata_Miseq_Maurine_2017/P064_GCCTAA_L001_R1.fastq -o ./fastaqual
convert_fastaqual_fastq.py -c fastq_to_fastaqual -f ./Rawdata_Miseq_Maurine_2017/P064_GCCTAA_L001_R2.fastq -o ./fastaqual
convert_fastaqual_fastq.py -c fastq_to_fastaqual -f ./Rawdata_Miseq_Maurine_2017/P067_GTGTAG_L001_R1.fastq -o ./fastaqual
convert_fastaqual_fastq.py -c fastq_to_fastaqual -f ./Rawdata_Miseq_Maurine_2017/P067_GTGTAG_L001_R2.fastq -o ./fastaqual
convert_fastaqual_fastq.py -c fastq_to_fastaqual -f ./Rawdata_Miseq_Maurine_2017/P091_AATCCG_L001_R1.fastq -o ./fastaqual
convert_fastaqual_fastq.py -c fastq_to_fastaqual -f ./Rawdata_Miseq_Maurine_2017/P091_AATCCG_L001_R2.fastq -o ./fastaqual
convert_fastaqual_fastq.py -c fastq_to_fastaqual -f ./Rawdata_Miseq_Maurine_2017/P092_TTGACT_L001_R1.fastq -o ./fastaqual
convert_fastaqual_fastq.py -c fastq_to_fastaqual -f ./Rawdata_Miseq_Maurine_2017/P092_TTGACT_L001_R2.fastq -o ./fastaqual
convert_fastaqual_fastq.py -c fastq_to_fastaqual -f ./Rawdata_Miseq_Maurine_2017/P095_AAACTC_L001_R1.fastq -o ./fastaqual
convert_fastaqual_fastq.py -c fastq_to_fastaqual -f ./Rawdata_Miseq_Maurine_2017/P095_AAACTC_L001_R2.fastq -o ./fastaqual
convert_fastaqual_fastq.py -c fastq_to_fastaqual -f ./Rawdata_Miseq_Maurine_2017/P098_AGTCGG_L001_R1.fastq -o ./fastaqual
convert_fastaqual_fastq.py -c fastq_to_fastaqual -f ./Rawdata_Miseq_Maurine_2017/P098_AGTCGG_L001_R2.fastq -o ./fastaqual
convert_fastaqual_fastq.py -c fastq_to_fastaqual -f ./Rawdata_Miseq_Maurine_2017/P110_TCTGAT_L001_R1.fastq -o ./fastaqual
convert_fastaqual_fastq.py -c fastq_to_fastaqual -f ./Rawdata_Miseq_Maurine_2017/P110_TCTGAT_L001_R2.fastq -o ./fastaqual
convert_fastaqual_fastq.py -c fastq_to_fastaqual -f ./Rawdata_Miseq_Maurine_2017/P115_GGAGGT_L001_R1.fastq -o ./fastaqual
convert_fastaqual_fastq.py -c fastq_to_fastaqual -f ./Rawdata_Miseq_Maurine_2017/P115_GGAGGT_L001_R2.fastq -o ./fastaqual
convert_fastaqual_fastq.py -c fastq_to_fastaqual -f ./Rawdata_Miseq_Maurine_2017/P117_CAGGCG_L001_R1.fastq -o ./fastaqual
convert_fastaqual_fastq.py -c fastq_to_fastaqual -f ./Rawdata_Miseq_Maurine_2017/P117_CAGGCG_L001_R2.fastq -o ./fastaqual
convert_fastaqual_fastq.py -c fastq_to_fastaqual -f ./Rawdata_Miseq_Maurine_2017/P130_GCATGG_L001_R1.fastq -o ./fastaqual
convert_fastaqual_fastq.py -c fastq_to_fastaqual -f ./Rawdata_Miseq_Maurine_2017/P130_GCATGG_L001_R2.fastq -o ./fastaqual
convert_fastaqual_fastq.py -c fastq_to_fastaqual -f ./Rawdata_Miseq_Maurine_2017/P135_ACGATC_L001_R1.fastq -o ./fastaqual
convert_fastaqual_fastq.py -c fastq_to_fastaqual -f ./Rawdata_Miseq_Maurine_2017/P135_ACGATC_L001_R2.fastq -o ./fastaqual
convert_fastaqual_fastq.py -c fastq_to_fastaqual -f ./Rawdata_Miseq_Maurine_2017/P138_TCCTTA_L001_R1.fastq -o ./fastaqual
convert_fastaqual_fastq.py -c fastq_to_fastaqual -f ./Rawdata_Miseq_Maurine_2017/P138_TCCTTA_L001_R2.fastq -o ./fastaqual
convert_fastaqual_fastq.py -c fastq_to_fastaqual -f ./Rawdata_Miseq_Maurine_2017/P142_CTGCAC_L001_R1.fastq -o ./fastaqual
convert_fastaqual_fastq.py -c fastq_to_fastaqual -f ./Rawdata_Miseq_Maurine_2017/P142_CTGCAC_L001_R2.fastq -o ./fastaqual
convert_fastaqual_fastq.py -c fastq_to_fastaqual -f ./Rawdata_Miseq_Maurine_2017/P151_CGCACA_L001_R1.fastq -o ./fastaqual
convert_fastaqual_fastq.py -c fastq_to_fastaqual -f ./Rawdata_Miseq_Maurine_2017/P151_CGCACA_L001_R2.fastq -o ./fastaqual
convert_fastaqual_fastq.py -c fastq_to_fastaqual -f ./Rawdata_Miseq_Maurine_2017/P158_CAATTA_L001_R1.fastq -o ./fastaqual
convert_fastaqual_fastq.py -c fastq_to_fastaqual -f ./Rawdata_Miseq_Maurine_2017/P158_CAATTA_L001_R2.fastq -o ./fastaqual
convert_fastaqual_fastq.py -c fastq_to_fastaqual -f ./Rawdata_Miseq_Maurine_2017/P160_GATCTG_L001_R1.fastq -o ./fastaqual
convert_fastaqual_fastq.py -c fastq_to_fastaqual -f ./Rawdata_Miseq_Maurine_2017/P160_GATCTG_L001_R2.fastq -o ./fastaqual
convert_fastaqual_fastq.py -c fastq_to_fastaqual -f ./Rawdata_Miseq_Maurine_2017/P161_TGGTCA_L001_R1.fastq -o ./fastaqual
convert_fastaqual_fastq.py -c fastq_to_fastaqual -f ./Rawdata_Miseq_Maurine_2017/P161_TGGTCA_L001_R2.fastq -o ./fastaqual
convert_fastaqual_fastq.py -c fastq_to_fastaqual -f ./Rawdata_Miseq_Maurine_2017/P165_AAGGTG_L001_R1.fastq -o ./fastaqual
convert_fastaqual_fastq.py -c fastq_to_fastaqual -f ./Rawdata_Miseq_Maurine_2017/P165_AAGGTG_L001_R2.fastq -o ./fastaqual
convert_fastaqual_fastq.py -c fastq_to_fastaqual -f ./Rawdata_Miseq_Maurine_2017/P166_GACTCG_L001_R1.fastq -o ./fastaqual
convert_fastaqual_fastq.py -c fastq_to_fastaqual -f ./Rawdata_Miseq_Maurine_2017/P166_GACTCG_L001_R2.fastq -o ./fastaqual
convert_fastaqual_fastq.py -c fastq_to_fastaqual -f ./Rawdata_Miseq_Maurine_2017/P169_GTGCTG_L001_R1.fastq -o ./fastaqual
convert_fastaqual_fastq.py -c fastq_to_fastaqual -f ./Rawdata_Miseq_Maurine_2017/P169_GTGCTG_L001_R2.fastq -o ./fastaqual
convert_fastaqual_fastq.py -c fastq_to_fastaqual -f ./Rawdata_Miseq_Maurine_2017/P170_CAATGC_L001_R1.fastq -o ./fastaqual
convert_fastaqual_fastq.py -c fastq_to_fastaqual -f ./Rawdata_Miseq_Maurine_2017/P170_CAATGC_L001_R2.fastq -o ./fastaqual
convert_fastaqual_fastq.py -c fastq_to_fastaqual -f ./Rawdata_Miseq_Maurine_2017/P185_TCTCTC_L001_R1.fastq -o ./fastaqual
convert_fastaqual_fastq.py -c fastq_to_fastaqual -f ./Rawdata_Miseq_Maurine_2017/P185_TCTCTC_L001_R2.fastq -o ./fastaqual
convert_fastaqual_fastq.py -c fastq_to_fastaqual -f ./Rawdata_Miseq_Maurine_2017/P186_TACGGC_L001_R1.fastq -o ./fastaqual
convert_fastaqual_fastq.py -c fastq_to_fastaqual -f ./Rawdata_Miseq_Maurine_2017/P186_TACGGC_L001_R2.fastq -o ./fastaqual
convert_fastaqual_fastq.py -c fastq_to_fastaqual -f ./Rawdata_Miseq_Maurine_2017/P190_GTAACA_L001_R1.fastq -o ./fastaqual
convert_fastaqual_fastq.py -c fastq_to_fastaqual -f ./Rawdata_Miseq_Maurine_2017/P190_GTAACA_L001_R2.fastq -o ./fastaqual
convert_fastaqual_fastq.py -c fastq_to_fastaqual -f ./Rawdata_Miseq_Maurine_2017/P203_GGATTC_L001_R1.fastq -o ./fastaqual
convert_fastaqual_fastq.py -c fastq_to_fastaqual -f ./Rawdata_Miseq_Maurine_2017/P203_GGATTC_L001_R2.fastq -o ./fastaqual
convert_fastaqual_fastq.py -c fastq_to_fastaqual -f ./Rawdata_Miseq_Maurine_2017/P205_CCGGGT_L001_R1.fastq -o ./fastaqual
convert_fastaqual_fastq.py -c fastq_to_fastaqual -f ./Rawdata_Miseq_Maurine_2017/P205_CCGGGT_L001_R2.fastq -o ./fastaqual
convert_fastaqual_fastq.py -c fastq_to_fastaqual -f ./Rawdata_Miseq_Maurine_2017/P208_CTACCG_L001_R1.fastq -o ./fastaqual
convert_fastaqual_fastq.py -c fastq_to_fastaqual -f ./Rawdata_Miseq_Maurine_2017/P208_CTACCG_L001_R2.fastq -o ./fastaqual
convert_fastaqual_fastq.py -c fastq_to_fastaqual -f ./Rawdata_Miseq_Maurine_2017/P209_TCGTTC_L001_R1.fastq -o ./fastaqual
convert_fastaqual_fastq.py -c fastq_to_fastaqual -f ./Rawdata_Miseq_Maurine_2017/P209_TCGTTC_L001_R2.fastq -o ./fastaqual
convert_fastaqual_fastq.py -c fastq_to_fastaqual -f ./Rawdata_Miseq_Maurine_2017/P210_GGGGTG_L001_R1.fastq -o ./fastaqual
convert_fastaqual_fastq.py -c fastq_to_fastaqual -f ./Rawdata_Miseq_Maurine_2017/P210_GGGGTG_L001_R2.fastq -o ./fastaqual
convert_fastaqual_fastq.py -c fastq_to_fastaqual -f ./Rawdata_Miseq_Maurine_2017/P214_AGAGGG_L001_R1.fastq -o ./fastaqual
convert_fastaqual_fastq.py -c fastq_to_fastaqual -f ./Rawdata_Miseq_Maurine_2017/P214_AGAGGG_L001_R2.fastq -o ./fastaqual


## make quality plots

quality_scores_plot.py -q ./fastaqual/P002_TGATGC_L001_R1.qual -o ./quality_histogram/P002_R1/
quality_scores_plot.py -q ./fastaqual/P002_TGATGC_L001_R2.qual -o ./quality_histogram/P002_R2/
quality_scores_plot.py -q ./fastaqual/P005_GCCCAC_L001_R1.qual -o ./quality_histogram/P005_R1/
quality_scores_plot.py -q ./fastaqual/P005_GCCCAC_L001_R2.qual -o ./quality_histogram/P005_R2/
quality_scores_plot.py -q ./fastaqual/P011_GACAGT_L001_R1.qual -o ./quality_histogram/P011_R1/
quality_scores_plot.py -q ./fastaqual/P011_GACAGT_L001_R2.qual -o ./quality_histogram/P011_R2/
quality_scores_plot.py -q ./fastaqual/P016_GGGTCT_L001_R1.qual -o ./quality_histogram/P016_R1/
quality_scores_plot.py -q ./fastaqual/P016_GGGTCT_L001_R2.qual -o ./quality_histogram/P016_R2/
quality_scores_plot.py -q ./fastaqual/P026_CCTGCT_L001_R1.qual -o ./quality_histogram/P026_R1/
quality_scores_plot.py -q ./fastaqual/P026_CCTGCT_L001_R2.qual -o ./quality_histogram/P026_R2/
quality_scores_plot.py -q ./fastaqual/P027_CGAAGG_L001_R1.qual -o ./quality_histogram/P027_R1/
quality_scores_plot.py -q ./fastaqual/P027_CGAAGG_L001_R2.qual -o ./quality_histogram/P027_R2/
quality_scores_plot.py -q ./fastaqual/P041_TTGAAG_L001_R1.qual -o ./quality_histogram/P041_R1/
quality_scores_plot.py -q ./fastaqual/P041_TTGAAG_L001_R2.qual -o ./quality_histogram/P041_R2/
quality_scores_plot.py -q ./fastaqual/P052_ATTAGG_L001_R1.qual -o ./quality_histogram/P052_R1/
quality_scores_plot.py -q ./fastaqual/P052_ATTAGG_L001_R2.qual -o ./quality_histogram/P052_R2/
quality_scores_plot.py -q ./fastaqual/P060_CGTTTC_L001_R1.qual -o ./quality_histogram/P060_R1/
quality_scores_plot.py -q ./fastaqual/P060_CGTTTC_L001_R2.qual -o ./quality_histogram/P060_R2/
quality_scores_plot.py -q ./fastaqual/P064_GCCTAA_L001_R1.qual -o ./quality_histogram/P064_R1/
quality_scores_plot.py -q ./fastaqual/P064_GCCTAA_L001_R2.qual -o ./quality_histogram/P064_R2/
quality_scores_plot.py -q ./fastaqual/P067_GTGTAG_L001_R1.qual -o ./quality_histogram/P067_R1/
quality_scores_plot.py -q ./fastaqual/P067_GTGTAG_L001_R2.qual -o ./quality_histogram/P067_R2/
quality_scores_plot.py -q ./fastaqual/P091_AATCCG_L001_R1.qual -o ./quality_histogram/P091_R1/
quality_scores_plot.py -q ./fastaqual/P091_AATCCG_L001_R2.qual -o ./quality_histogram/P091_R2/
quality_scores_plot.py -q ./fastaqual/P092_TTGACT_L001_R1.qual -o ./quality_histogram/P092_R1/
quality_scores_plot.py -q ./fastaqual/P092_TTGACT_L001_R2.qual -o ./quality_histogram/P092_R2/
quality_scores_plot.py -q ./fastaqual/P095_AAACTC_L001_R1.qual -o ./quality_histogram/P095_R1/
quality_scores_plot.py -q ./fastaqual/P095_AAACTC_L001_R2.qual -o ./quality_histogram/P095_R2/
quality_scores_plot.py -q ./fastaqual/P098_AGTCGG_L001_R1.qual -o ./quality_histogram/P098_R1/
quality_scores_plot.py -q ./fastaqual/P098_AGTCGG_L001_R2.qual -o ./quality_histogram/P098_R2/
quality_scores_plot.py -q ./fastaqual/P110_TCTGAT_L001_R1.qual -o ./quality_histogram/P110_R1/
quality_scores_plot.py -q ./fastaqual/P110_TCTGAT_L001_R2.qual -o ./quality_histogram/P110_R2/
quality_scores_plot.py -q ./fastaqual/P115_GGAGGT_L001_R1.qual -o ./quality_histogram/P115_R1/
quality_scores_plot.py -q ./fastaqual/P115_GGAGGT_L001_R2.qual -o ./quality_histogram/P115_R2/
quality_scores_plot.py -q ./fastaqual/P117_CAGGCG_L001_R1.qual -o ./quality_histogram/P117_R1/
quality_scores_plot.py -q ./fastaqual/P117_CAGGCG_L001_R2.qual -o ./quality_histogram/P117_R2/
quality_scores_plot.py -q ./fastaqual/P130_GCATGG_L001_R1.qual -o ./quality_histogram/P130_R1/
quality_scores_plot.py -q ./fastaqual/P130_GCATGG_L001_R2.qual -o ./quality_histogram/P130_R2/
quality_scores_plot.py -q ./fastaqual/P135_ACGATC_L001_R1.qual -o ./quality_histogram/P135_R1/
quality_scores_plot.py -q ./fastaqual/P135_ACGATC_L001_R2.qual -o ./quality_histogram/P135_R2/
quality_scores_plot.py -q ./fastaqual/P138_TCCTTA_L001_R1.qual -o ./quality_histogram/P138_R1/
quality_scores_plot.py -q ./fastaqual/P138_TCCTTA_L001_R2.qual -o ./quality_histogram/P138_R2/
quality_scores_plot.py -q ./fastaqual/P142_CTGCAC_L001_R1.qual -o ./quality_histogram/P142_R1/
quality_scores_plot.py -q ./fastaqual/P142_CTGCAC_L001_R2.qual -o ./quality_histogram/P142_R2/
quality_scores_plot.py -q ./fastaqual/P151_CGCACA_L001_R1.qual -o ./quality_histogram/P151_R1/
quality_scores_plot.py -q ./fastaqual/P151_CGCACA_L001_R2.qual -o ./quality_histogram/P151_R2/
quality_scores_plot.py -q ./fastaqual/P158_CAATTA_L001_R1.qual -o ./quality_histogram/P158_R1/
quality_scores_plot.py -q ./fastaqual/P158_CAATTA_L001_R2.qual -o ./quality_histogram/P158_R2/
quality_scores_plot.py -q ./fastaqual/P160_GATCTG_L001_R1.qual -o ./quality_histogram/P160_R1/
quality_scores_plot.py -q ./fastaqual/P160_GATCTG_L001_R2.qual -o ./quality_histogram/P160_R2/
quality_scores_plot.py -q ./fastaqual/P161_TGGTCA_L001_R1.qual -o ./quality_histogram/P161_R1/
quality_scores_plot.py -q ./fastaqual/P161_TGGTCA_L001_R2.qual -o ./quality_histogram/P161_R2/
quality_scores_plot.py -q ./fastaqual/P165_AAGGTG_L001_R1.qual -o ./quality_histogram/P165_R1/
quality_scores_plot.py -q ./fastaqual/P165_AAGGTG_L001_R2.qual -o ./quality_histogram/P165_R2/
quality_scores_plot.py -q ./fastaqual/P166_GACTCG_L001_R1.qual -o ./quality_histogram/P166_R1/
quality_scores_plot.py -q ./fastaqual/P166_GACTCG_L001_R2.qual -o ./quality_histogram/P166_R2/
quality_scores_plot.py -q ./fastaqual/P169_GTGCTG_L001_R1.qual -o ./quality_histogram/P169_R1/
quality_scores_plot.py -q ./fastaqual/P169_GTGCTG_L001_R2.qual -o ./quality_histogram/P169_R2/
quality_scores_plot.py -q ./fastaqual/P170_CAATGC_L001_R1.qual -o ./quality_histogram/P170_R1/
quality_scores_plot.py -q ./fastaqual/P170_CAATGC_L001_R2.qual -o ./quality_histogram/P170_R2/
quality_scores_plot.py -q ./fastaqual/P185_TCTCTC_L001_R1.qual -o ./quality_histogram/P185_R1/
quality_scores_plot.py -q ./fastaqual/P185_TCTCTC_L001_R2.qual -o ./quality_histogram/P185_R2/
quality_scores_plot.py -q ./fastaqual/P186_TACGGC_L001_R1.qual -o ./quality_histogram/P186_R1/
quality_scores_plot.py -q ./fastaqual/P186_TACGGC_L001_R2.qual -o ./quality_histogram/P186_R2/
quality_scores_plot.py -q ./fastaqual/P190_GTAACA_L001_R1.qual -o ./quality_histogram/P190_R1/
quality_scores_plot.py -q ./fastaqual/P190_GTAACA_L001_R2.qual -o ./quality_histogram/P190_R2/
quality_scores_plot.py -q ./fastaqual/P203_GGATTC_L001_R1.qual -o ./quality_histogram/P203_R1/
quality_scores_plot.py -q ./fastaqual/P203_GGATTC_L001_R2.qual -o ./quality_histogram/P203_R2/
quality_scores_plot.py -q ./fastaqual/P205_CCGGGT_L001_R1.qual -o ./quality_histogram/P205_R1/
quality_scores_plot.py -q ./fastaqual/P205_CCGGGT_L001_R2.qual -o ./quality_histogram/P205_R2/
quality_scores_plot.py -q ./fastaqual/P208_CTACCG_L001_R1.qual -o ./quality_histogram/P208_R1/
quality_scores_plot.py -q ./fastaqual/P208_CTACCG_L001_R2.qual -o ./quality_histogram/P208_R2/
quality_scores_plot.py -q ./fastaqual/P209_TCGTTC_L001_R1.qual -o ./quality_histogram/P209_R1/
quality_scores_plot.py -q ./fastaqual/P209_TCGTTC_L001_R2.qual -o ./quality_histogram/P209_R2/
quality_scores_plot.py -q ./fastaqual/P210_GGGGTG_L001_R1.qual -o ./quality_histogram/P210_R1/
quality_scores_plot.py -q ./fastaqual/P210_GGGGTG_L001_R2.qual -o ./quality_histogram/P210_R2/
quality_scores_plot.py -q ./fastaqual/P214_AGAGGG_L001_R1.qual -o ./quality_histogram/P214_R1/
quality_scores_plot.py -q ./fastaqual/P214_AGAGGG_L001_R2.qual -o ./quality_histogram/P214_R2/


## Cut off low quality basepairs from reads

truncate_fasta_qual_files.py -f ./fastaqual/P002_TGATGC_L001_R1.fna -q ./fastaqual/P002_TGATGC_L001_R1.qual -b 251 -o ./filtered/
truncate_fasta_qual_files.py -f ./fastaqual/P002_TGATGC_L001_R2.fna -q ./fastaqual/P002_TGATGC_L001_R2.qual -b 208 -o ./filtered/
truncate_fasta_qual_files.py -f ./fastaqual/P005_GCCCAC_L001_R1.fna -q ./fastaqual/P005_GCCCAC_L001_R1.qual -b 251 -o ./filtered/
truncate_fasta_qual_files.py -f ./fastaqual/P005_GCCCAC_L001_R2.fna -q ./fastaqual/P005_GCCCAC_L001_R2.qual -b 229 -o ./filtered/
truncate_fasta_qual_files.py -f ./fastaqual/P011_GACAGT_L001_R1.fna -q ./fastaqual/P011_GACAGT_L001_R1.qual -b 251 -o ./filtered/
truncate_fasta_qual_files.py -f ./fastaqual/P011_GACAGT_L001_R2.fna -q ./fastaqual/P011_GACAGT_L001_R2.qual -b 205 -o ./filtered/
truncate_fasta_qual_files.py -f ./fastaqual/P016_GGGTCT_L001_R1.fna -q ./fastaqual/P016_GGGTCT_L001_R1.qual -b 251 -o ./filtered/
truncate_fasta_qual_files.py -f ./fastaqual/P016_GGGTCT_L001_R2.fna -q ./fastaqual/P016_GGGTCT_L001_R2.qual -b 226 -o ./filtered/
truncate_fasta_qual_files.py -f ./fastaqual/P026_CCTGCT_L001_R1.fna -q ./fastaqual/P026_CCTGCT_L001_R1.qual -b 251 -o ./filtered/
truncate_fasta_qual_files.py -f ./fastaqual/P026_CCTGCT_L001_R2.fna -q ./fastaqual/P026_CCTGCT_L001_R2.qual -b 240 -o ./filtered/
truncate_fasta_qual_files.py -f ./fastaqual/P027_CGAAGG_L001_R1.fna -q ./fastaqual/P027_CGAAGG_L001_R1.qual -b 251 -o ./filtered/
truncate_fasta_qual_files.py -f ./fastaqual/P027_CGAAGG_L001_R2.fna -q ./fastaqual/P027_CGAAGG_L001_R2.qual -b 193 -o ./filtered/
truncate_fasta_qual_files.py -f ./fastaqual/P041_TTGAAG_L001_R1.fna -q ./fastaqual/P041_TTGAAG_L001_R1.qual -b 251 -o ./filtered/
truncate_fasta_qual_files.py -f ./fastaqual/P041_TTGAAG_L001_R2.fna -q ./fastaqual/P041_TTGAAG_L001_R2.qual -b 229 -o ./filtered/
truncate_fasta_qual_files.py -f ./fastaqual/P052_ATTAGG_L001_R1.fna -q ./fastaqual/P052_ATTAGG_L001_R1.qual -b 251 -o ./filtered/
truncate_fasta_qual_files.py -f ./fastaqual/P052_ATTAGG_L001_R2.fna -q ./fastaqual/P052_ATTAGG_L001_R2.qual -b 229 -o ./filtered/
truncate_fasta_qual_files.py -f ./fastaqual/P060_CGTTTC_L001_R1.fna -q ./fastaqual/P060_CGTTTC_L001_R1.qual -b 251 -o ./filtered/
truncate_fasta_qual_files.py -f ./fastaqual/P060_CGTTTC_L001_R2.fna -q ./fastaqual/P060_CGTTTC_L001_R2.qual -b 203 -o ./filtered/
truncate_fasta_qual_files.py -f ./fastaqual/P064_GCCTAA_L001_R1.fna -q ./fastaqual/P064_GCCTAA_L001_R1.qual -b 251 -o ./filtered/
truncate_fasta_qual_files.py -f ./fastaqual/P064_GCCTAA_L001_R2.fna -q ./fastaqual/P064_GCCTAA_L001_R2.qual -b 242 -o ./filtered/
truncate_fasta_qual_files.py -f ./fastaqual/P067_GTGTAG_L001_R1.fna -q ./fastaqual/P067_GTGTAG_L001_R1.qual -b 251 -o ./filtered/
truncate_fasta_qual_files.py -f ./fastaqual/P067_GTGTAG_L001_R2.fna -q ./fastaqual/P067_GTGTAG_L001_R2.qual -b 239 -o ./filtered/
truncate_fasta_qual_files.py -f ./fastaqual/P091_AATCCG_L001_R1.fna -q ./fastaqual/P091_AATCCG_L001_R1.qual -b 251 -o ./filtered/
truncate_fasta_qual_files.py -f ./fastaqual/P091_AATCCG_L001_R2.fna -q ./fastaqual/P091_AATCCG_L001_R2.qual -b 227 -o ./filtered/
truncate_fasta_qual_files.py -f ./fastaqual/P092_TTGACT_L001_R1.fna -q ./fastaqual/P092_TTGACT_L001_R1.qual -b 251 -o ./filtered/
truncate_fasta_qual_files.py -f ./fastaqual/P092_TTGACT_L001_R2.fna -q ./fastaqual/P092_TTGACT_L001_R2.qual -b 239 -o ./filtered/
truncate_fasta_qual_files.py -f ./fastaqual/P095_AAACTC_L001_R1.fna -q ./fastaqual/P095_AAACTC_L001_R1.qual -b 251 -o ./filtered/
truncate_fasta_qual_files.py -f ./fastaqual/P095_AAACTC_L001_R2.fna -q ./fastaqual/P095_AAACTC_L001_R2.qual -b 229 -o ./filtered/
truncate_fasta_qual_files.py -f ./fastaqual/P098_AGTCGG_L001_R1.fna -q ./fastaqual/P098_AGTCGG_L001_R1.qual -b 251 -o ./filtered/
truncate_fasta_qual_files.py -f ./fastaqual/P098_AGTCGG_L001_R2.fna -q ./fastaqual/P098_AGTCGG_L001_R2.qual -b 208 -o ./filtered/
truncate_fasta_qual_files.py -f ./fastaqual/P110_TCTGAT_L001_R1.fna -q ./fastaqual/P110_TCTGAT_L001_R1.qual -b 251 -o ./filtered/
truncate_fasta_qual_files.py -f ./fastaqual/P110_TCTGAT_L001_R2.fna -q ./fastaqual/P110_TCTGAT_L001_R2.qual -b 239 -o ./filtered/
truncate_fasta_qual_files.py -f ./fastaqual/P115_GGAGGT_L001_R1.fna -q ./fastaqual/P115_GGAGGT_L001_R1.qual -b 251 -o ./filtered/
truncate_fasta_qual_files.py -f ./fastaqual/P115_GGAGGT_L001_R2.fna -q ./fastaqual/P115_GGAGGT_L001_R2.qual -b 251 -o ./filtered/
truncate_fasta_qual_files.py -f ./fastaqual/P117_CAGGCG_L001_R1.fna -q ./fastaqual/P117_CAGGCG_L001_R1.qual -b 251 -o ./filtered/
truncate_fasta_qual_files.py -f ./fastaqual/P117_CAGGCG_L001_R2.fna -q ./fastaqual/P117_CAGGCG_L001_R2.qual -b 202 -o ./filtered/
truncate_fasta_qual_files.py -f ./fastaqual/P130_GCATGG_L001_R1.fna -q ./fastaqual/P130_GCATGG_L001_R1.qual -b 251 -o ./filtered/
truncate_fasta_qual_files.py -f ./fastaqual/P130_GCATGG_L001_R2.fna -q ./fastaqual/P130_GCATGG_L001_R2.qual -b 229 -o ./filtered/
truncate_fasta_qual_files.py -f ./fastaqual/P135_ACGATC_L001_R1.fna -q ./fastaqual/P135_ACGATC_L001_R1.qual -b 251 -o ./filtered/
truncate_fasta_qual_files.py -f ./fastaqual/P135_ACGATC_L001_R2.fna -q ./fastaqual/P135_ACGATC_L001_R2.qual -b 229 -o ./filtered/
truncate_fasta_qual_files.py -f ./fastaqual/P138_TCCTTA_L001_R1.fna -q ./fastaqual/P138_TCCTTA_L001_R1.qual -b 251 -o ./filtered/
truncate_fasta_qual_files.py -f ./fastaqual/P138_TCCTTA_L001_R2.fna -q ./fastaqual/P138_TCCTTA_L001_R2.qual -b 251 -o ./filtered/
truncate_fasta_qual_files.py -f ./fastaqual/P142_CTGCAC_L001_R1.fna -q ./fastaqual/P142_CTGCAC_L001_R1.qual -b 251 -o ./filtered/
truncate_fasta_qual_files.py -f ./fastaqual/P142_CTGCAC_L001_R2.fna -q ./fastaqual/P142_CTGCAC_L001_R2.qual -b 200 -o ./filtered/
truncate_fasta_qual_files.py -f ./fastaqual/P151_CGCACA_L001_R1.fna -q ./fastaqual/P151_CGCACA_L001_R1.qual -b 251 -o ./filtered/
truncate_fasta_qual_files.py -f ./fastaqual/P151_CGCACA_L001_R2.fna -q ./fastaqual/P151_CGCACA_L001_R2.qual -b 208 -o ./filtered/
truncate_fasta_qual_files.py -f ./fastaqual/P158_CAATTA_L001_R1.fna -q ./fastaqual/P158_CAATTA_L001_R1.qual -b 251 -o ./filtered/
truncate_fasta_qual_files.py -f ./fastaqual/P158_CAATTA_L001_R2.fna -q ./fastaqual/P158_CAATTA_L001_R2.qual -b 251 -o ./filtered/
truncate_fasta_qual_files.py -f ./fastaqual/P160_GATCTG_L001_R1.fna -q ./fastaqual/P160_GATCTG_L001_R1.qual -b 251 -o ./filtered/
truncate_fasta_qual_files.py -f ./fastaqual/P160_GATCTG_L001_R2.fna -q ./fastaqual/P160_GATCTG_L001_R2.qual -b 246 -o ./filtered/
truncate_fasta_qual_files.py -f ./fastaqual/P161_TGGTCA_L001_R1.fna -q ./fastaqual/P161_TGGTCA_L001_R1.qual -b 251 -o ./filtered/
truncate_fasta_qual_files.py -f ./fastaqual/P161_TGGTCA_L001_R2.fna -q ./fastaqual/P161_TGGTCA_L001_R2.qual -b 227 -o ./filtered/
truncate_fasta_qual_files.py -f ./fastaqual/P165_AAGGTG_L001_R1.fna -q ./fastaqual/P165_AAGGTG_L001_R1.qual -b 251 -o ./filtered/
truncate_fasta_qual_files.py -f ./fastaqual/P165_AAGGTG_L001_R2.fna -q ./fastaqual/P165_AAGGTG_L001_R2.qual -b 229 -o ./filtered/
truncate_fasta_qual_files.py -f ./fastaqual/P166_GACTCG_L001_R1.fna -q ./fastaqual/P166_GACTCG_L001_R1.qual -b 251 -o ./filtered/
truncate_fasta_qual_files.py -f ./fastaqual/P166_GACTCG_L001_R2.fna -q ./fastaqual/P166_GACTCG_L001_R2.qual -b 240 -o ./filtered/
truncate_fasta_qual_files.py -f ./fastaqual/P169_GTGCTG_L001_R1.fna -q ./fastaqual/P169_GTGCTG_L001_R1.qual -b 251 -o ./filtered/
truncate_fasta_qual_files.py -f ./fastaqual/P169_GTGCTG_L001_R2.fna -q ./fastaqual/P169_GTGCTG_L001_R2.qual -b 239 -o ./filtered/
truncate_fasta_qual_files.py -f ./fastaqual/P170_CAATGC_L001_R1.fna -q ./fastaqual/P170_CAATGC_L001_R1.qual -b 251 -o ./filtered/
truncate_fasta_qual_files.py -f ./fastaqual/P170_CAATGC_L001_R2.fna -q ./fastaqual/P170_CAATGC_L001_R2.qual -b 239 -o ./filtered/
truncate_fasta_qual_files.py -f ./fastaqual/P185_TCTCTC_L001_R1.fna -q ./fastaqual/P185_TCTCTC_L001_R1.qual -b 251 -o ./filtered/
truncate_fasta_qual_files.py -f ./fastaqual/P185_TCTCTC_L001_R2.fna -q ./fastaqual/P185_TCTCTC_L001_R2.qual -b 242 -o ./filtered/
truncate_fasta_qual_files.py -f ./fastaqual/P186_TACGGC_L001_R1.fna -q ./fastaqual/P186_TACGGC_L001_R1.qual -b 251 -o ./filtered/
truncate_fasta_qual_files.py -f ./fastaqual/P186_TACGGC_L001_R2.fna -q ./fastaqual/P186_TACGGC_L001_R2.qual -b 208 -o ./filtered/
truncate_fasta_qual_files.py -f ./fastaqual/P190_GTAACA_L001_R1.fna -q ./fastaqual/P190_GTAACA_L001_R1.qual -b 251 -o ./filtered/
truncate_fasta_qual_files.py -f ./fastaqual/P190_GTAACA_L001_R2.fna -q ./fastaqual/P190_GTAACA_L001_R2.qual -b 251 -o ./filtered/
truncate_fasta_qual_files.py -f ./fastaqual/P203_GGATTC_L001_R1.fna -q ./fastaqual/P203_GGATTC_L001_R1.qual -b 251 -o ./filtered/
truncate_fasta_qual_files.py -f ./fastaqual/P203_GGATTC_L001_R2.fna -q ./fastaqual/P203_GGATTC_L001_R2.qual -b 226 -o ./filtered/
truncate_fasta_qual_files.py -f ./fastaqual/P205_CCGGGT_L001_R1.fna -q ./fastaqual/P205_CCGGGT_L001_R1.qual -b 251 -o ./filtered/
truncate_fasta_qual_files.py -f ./fastaqual/P205_CCGGGT_L001_R2.fna -q ./fastaqual/P205_CCGGGT_L001_R2.qual -b 229 -o ./filtered/
truncate_fasta_qual_files.py -f ./fastaqual/P208_CTACCG_L001_R1.fna -q ./fastaqual/P208_CTACCG_L001_R1.qual -b 251 -o ./filtered/
truncate_fasta_qual_files.py -f ./fastaqual/P208_CTACCG_L001_R2.fna -q ./fastaqual/P208_CTACCG_L001_R2.qual -b 205 -o ./filtered/
truncate_fasta_qual_files.py -f ./fastaqual/P209_TCGTTC_L001_R1.fna -q ./fastaqual/P209_TCGTTC_L001_R1.qual -b 251 -o ./filtered/
truncate_fasta_qual_files.py -f ./fastaqual/P209_TCGTTC_L001_R2.fna -q ./fastaqual/P209_TCGTTC_L001_R2.qual -b 239 -o ./filtered/
truncate_fasta_qual_files.py -f ./fastaqual/P210_GGGGTG_L001_R1.fna -q ./fastaqual/P210_GGGGTG_L001_R1.qual -b 251 -o ./filtered/
truncate_fasta_qual_files.py -f ./fastaqual/P210_GGGGTG_L001_R2.fna -q ./fastaqual/P210_GGGGTG_L001_R2.qual -b 208 -o ./filtered/
truncate_fasta_qual_files.py -f ./fastaqual/P214_AGAGGG_L001_R1.fna -q ./fastaqual/P214_AGAGGG_L001_R1.qual -b 251 -o ./filtered/
truncate_fasta_qual_files.py -f ./fastaqual/P214_AGAGGG_L001_R2.fna -q ./fastaqual/P214_AGAGGG_L001_R2.qual -b 247 -o ./filtered/


## Convert truncated(filtered) fasta/qual files back to fastq files (necessary input for join_paired_ends.py)

convert_fastaqual_fastq.py -f ./filtered/P002_TGATGC_L001_R1_filtered.fasta -q ./filtered/P002_TGATGC_L001_R1_filtered.qual -o ./filtered
convert_fastaqual_fastq.py -f ./filtered/P002_TGATGC_L001_R2_filtered.fasta -q ./filtered/P002_TGATGC_L001_R2_filtered.qual -o ./filtered
convert_fastaqual_fastq.py -f ./filtered/P005_GCCCAC_L001_R1_filtered.fasta -q ./filtered/P005_GCCCAC_L001_R1_filtered.qual -o ./filtered
convert_fastaqual_fastq.py -f ./filtered/P005_GCCCAC_L001_R2_filtered.fasta -q ./filtered/P005_GCCCAC_L001_R2_filtered.qual -o ./filtered
convert_fastaqual_fastq.py -f ./filtered/P011_GACAGT_L001_R1_filtered.fasta -q ./filtered/P011_GACAGT_L001_R1_filtered.qual -o ./filtered
convert_fastaqual_fastq.py -f ./filtered/P011_GACAGT_L001_R2_filtered.fasta -q ./filtered/P011_GACAGT_L001_R2_filtered.qual -o ./filtered
convert_fastaqual_fastq.py -f ./filtered/P016_GGGTCT_L001_R1_filtered.fasta -q ./filtered/P016_GGGTCT_L001_R1_filtered.qual -o ./filtered
convert_fastaqual_fastq.py -f ./filtered/P016_GGGTCT_L001_R2_filtered.fasta -q ./filtered/P016_GGGTCT_L001_R2_filtered.qual -o ./filtered
convert_fastaqual_fastq.py -f ./filtered/P026_CCTGCT_L001_R1_filtered.fasta -q ./filtered/P026_CCTGCT_L001_R1_filtered.qual -o ./filtered
convert_fastaqual_fastq.py -f ./filtered/P026_CCTGCT_L001_R2_filtered.fasta -q ./filtered/P026_CCTGCT_L001_R2_filtered.qual -o ./filtered
convert_fastaqual_fastq.py -f ./filtered/P027_CGAAGG_L001_R1_filtered.fasta -q ./filtered/P027_CGAAGG_L001_R1_filtered.qual -o ./filtered
convert_fastaqual_fastq.py -f ./filtered/P027_CGAAGG_L001_R2_filtered.fasta -q ./filtered/P027_CGAAGG_L001_R2_filtered.qual -o ./filtered
convert_fastaqual_fastq.py -f ./filtered/P041_TTGAAG_L001_R1_filtered.fasta -q ./filtered/P041_TTGAAG_L001_R1_filtered.qual -o ./filtered
convert_fastaqual_fastq.py -f ./filtered/P041_TTGAAG_L001_R2_filtered.fasta -q ./filtered/P041_TTGAAG_L001_R2_filtered.qual -o ./filtered
convert_fastaqual_fastq.py -f ./filtered/P052_ATTAGG_L001_R1_filtered.fasta -q ./filtered/P052_ATTAGG_L001_R1_filtered.qual -o ./filtered
convert_fastaqual_fastq.py -f ./filtered/P052_ATTAGG_L001_R2_filtered.fasta -q ./filtered/P052_ATTAGG_L001_R2_filtered.qual -o ./filtered
convert_fastaqual_fastq.py -f ./filtered/P060_CGTTTC_L001_R1_filtered.fasta -q ./filtered/P060_CGTTTC_L001_R1_filtered.qual -o ./filtered
convert_fastaqual_fastq.py -f ./filtered/P060_CGTTTC_L001_R2_filtered.fasta -q ./filtered/P060_CGTTTC_L001_R2_filtered.qual -o ./filtered
convert_fastaqual_fastq.py -f ./filtered/P064_GCCTAA_L001_R1_filtered.fasta -q ./filtered/P064_GCCTAA_L001_R1_filtered.qual -o ./filtered
convert_fastaqual_fastq.py -f ./filtered/P064_GCCTAA_L001_R2_filtered.fasta -q ./filtered/P064_GCCTAA_L001_R2_filtered.qual -o ./filtered
convert_fastaqual_fastq.py -f ./filtered/P067_GTGTAG_L001_R1_filtered.fasta -q ./filtered/P067_GTGTAG_L001_R1_filtered.qual -o ./filtered
convert_fastaqual_fastq.py -f ./filtered/P067_GTGTAG_L001_R2_filtered.fasta -q ./filtered/P067_GTGTAG_L001_R2_filtered.qual -o ./filtered
convert_fastaqual_fastq.py -f ./filtered/P091_AATCCG_L001_R1_filtered.fasta -q ./filtered/P091_AATCCG_L001_R1_filtered.qual -o ./filtered
convert_fastaqual_fastq.py -f ./filtered/P091_AATCCG_L001_R2_filtered.fasta -q ./filtered/P091_AATCCG_L001_R2_filtered.qual -o ./filtered
convert_fastaqual_fastq.py -f ./filtered/P092_TTGACT_L001_R1_filtered.fasta -q ./filtered/P092_TTGACT_L001_R1_filtered.qual -o ./filtered
convert_fastaqual_fastq.py -f ./filtered/P092_TTGACT_L001_R2_filtered.fasta -q ./filtered/P092_TTGACT_L001_R2_filtered.qual -o ./filtered
convert_fastaqual_fastq.py -f ./filtered/P095_AAACTC_L001_R1_filtered.fasta -q ./filtered/P095_AAACTC_L001_R1_filtered.qual -o ./filtered
convert_fastaqual_fastq.py -f ./filtered/P095_AAACTC_L001_R2_filtered.fasta -q ./filtered/P095_AAACTC_L001_R2_filtered.qual -o ./filtered
convert_fastaqual_fastq.py -f ./filtered/P098_AGTCGG_L001_R1_filtered.fasta -q ./filtered/P098_AGTCGG_L001_R1_filtered.qual -o ./filtered
convert_fastaqual_fastq.py -f ./filtered/P098_AGTCGG_L001_R2_filtered.fasta -q ./filtered/P098_AGTCGG_L001_R2_filtered.qual -o ./filtered
convert_fastaqual_fastq.py -f ./filtered/P110_TCTGAT_L001_R1_filtered.fasta -q ./filtered/P110_TCTGAT_L001_R1_filtered.qual -o ./filtered
convert_fastaqual_fastq.py -f ./filtered/P110_TCTGAT_L001_R2_filtered.fasta -q ./filtered/P110_TCTGAT_L001_R2_filtered.qual -o ./filtered
convert_fastaqual_fastq.py -f ./filtered/P115_GGAGGT_L001_R1_filtered.fasta -q ./filtered/P115_GGAGGT_L001_R1_filtered.qual -o ./filtered
convert_fastaqual_fastq.py -f ./filtered/P115_GGAGGT_L001_R2_filtered.fasta -q ./filtered/P115_GGAGGT_L001_R2_filtered.qual -o ./filtered
convert_fastaqual_fastq.py -f ./filtered/P117_CAGGCG_L001_R1_filtered.fasta -q ./filtered/P117_CAGGCG_L001_R1_filtered.qual -o ./filtered
convert_fastaqual_fastq.py -f ./filtered/P117_CAGGCG_L001_R2_filtered.fasta -q ./filtered/P117_CAGGCG_L001_R2_filtered.qual -o ./filtered
convert_fastaqual_fastq.py -f ./filtered/P130_GCATGG_L001_R1_filtered.fasta -q ./filtered/P130_GCATGG_L001_R1_filtered.qual -o ./filtered
convert_fastaqual_fastq.py -f ./filtered/P130_GCATGG_L001_R2_filtered.fasta -q ./filtered/P130_GCATGG_L001_R2_filtered.qual -o ./filtered
convert_fastaqual_fastq.py -f ./filtered/P135_ACGATC_L001_R1_filtered.fasta -q ./filtered/P135_ACGATC_L001_R1_filtered.qual -o ./filtered
convert_fastaqual_fastq.py -f ./filtered/P135_ACGATC_L001_R2_filtered.fasta -q ./filtered/P135_ACGATC_L001_R2_filtered.qual -o ./filtered
convert_fastaqual_fastq.py -f ./filtered/P138_TCCTTA_L001_R1_filtered.fasta -q ./filtered/P138_TCCTTA_L001_R1_filtered.qual -o ./filtered
convert_fastaqual_fastq.py -f ./filtered/P138_TCCTTA_L001_R2_filtered.fasta -q ./filtered/P138_TCCTTA_L001_R2_filtered.qual -o ./filtered
convert_fastaqual_fastq.py -f ./filtered/P142_CTGCAC_L001_R1_filtered.fasta -q ./filtered/P142_CTGCAC_L001_R1_filtered.qual -o ./filtered
convert_fastaqual_fastq.py -f ./filtered/P142_CTGCAC_L001_R2_filtered.fasta -q ./filtered/P142_CTGCAC_L001_R2_filtered.qual -o ./filtered
convert_fastaqual_fastq.py -f ./filtered/P151_CGCACA_L001_R1_filtered.fasta -q ./filtered/P151_CGCACA_L001_R1_filtered.qual -o ./filtered
convert_fastaqual_fastq.py -f ./filtered/P151_CGCACA_L001_R2_filtered.fasta -q ./filtered/P151_CGCACA_L001_R2_filtered.qual -o ./filtered
convert_fastaqual_fastq.py -f ./filtered/P158_CAATTA_L001_R1_filtered.fasta -q ./filtered/P158_CAATTA_L001_R1_filtered.qual -o ./filtered
convert_fastaqual_fastq.py -f ./filtered/P158_CAATTA_L001_R2_filtered.fasta -q ./filtered/P158_CAATTA_L001_R2_filtered.qual -o ./filtered
convert_fastaqual_fastq.py -f ./filtered/P160_GATCTG_L001_R1_filtered.fasta -q ./filtered/P160_GATCTG_L001_R1_filtered.qual -o ./filtered
convert_fastaqual_fastq.py -f ./filtered/P160_GATCTG_L001_R2_filtered.fasta -q ./filtered/P160_GATCTG_L001_R2_filtered.qual -o ./filtered
convert_fastaqual_fastq.py -f ./filtered/P161_TGGTCA_L001_R1_filtered.fasta -q ./filtered/P161_TGGTCA_L001_R1_filtered.qual -o ./filtered
convert_fastaqual_fastq.py -f ./filtered/P161_TGGTCA_L001_R2_filtered.fasta -q ./filtered/P161_TGGTCA_L001_R2_filtered.qual -o ./filtered
convert_fastaqual_fastq.py -f ./filtered/P165_AAGGTG_L001_R1_filtered.fasta -q ./filtered/P165_AAGGTG_L001_R1_filtered.qual -o ./filtered
convert_fastaqual_fastq.py -f ./filtered/P165_AAGGTG_L001_R2_filtered.fasta -q ./filtered/P165_AAGGTG_L001_R2_filtered.qual -o ./filtered
convert_fastaqual_fastq.py -f ./filtered/P166_GACTCG_L001_R1_filtered.fasta -q ./filtered/P166_GACTCG_L001_R1_filtered.qual -o ./filtered
convert_fastaqual_fastq.py -f ./filtered/P166_GACTCG_L001_R2_filtered.fasta -q ./filtered/P166_GACTCG_L001_R2_filtered.qual -o ./filtered
convert_fastaqual_fastq.py -f ./filtered/P169_GTGCTG_L001_R1_filtered.fasta -q ./filtered/P169_GTGCTG_L001_R1_filtered.qual -o ./filtered
convert_fastaqual_fastq.py -f ./filtered/P169_GTGCTG_L001_R2_filtered.fasta -q ./filtered/P169_GTGCTG_L001_R2_filtered.qual -o ./filtered
convert_fastaqual_fastq.py -f ./filtered/P170_CAATGC_L001_R1_filtered.fasta -q ./filtered/P170_CAATGC_L001_R1_filtered.qual -o ./filtered
convert_fastaqual_fastq.py -f ./filtered/P170_CAATGC_L001_R2_filtered.fasta -q ./filtered/P170_CAATGC_L001_R2_filtered.qual -o ./filtered
convert_fastaqual_fastq.py -f ./filtered/P185_TCTCTC_L001_R1_filtered.fasta -q ./filtered/P185_TCTCTC_L001_R1_filtered.qual -o ./filtered
convert_fastaqual_fastq.py -f ./filtered/P185_TCTCTC_L001_R2_filtered.fasta -q ./filtered/P185_TCTCTC_L001_R2_filtered.qual -o ./filtered
convert_fastaqual_fastq.py -f ./filtered/P186_TACGGC_L001_R1_filtered.fasta -q ./filtered/P186_TACGGC_L001_R1_filtered.qual -o ./filtered
convert_fastaqual_fastq.py -f ./filtered/P186_TACGGC_L001_R2_filtered.fasta -q ./filtered/P186_TACGGC_L001_R2_filtered.qual -o ./filtered
convert_fastaqual_fastq.py -f ./filtered/P190_GTAACA_L001_R1_filtered.fasta -q ./filtered/P190_GTAACA_L001_R1_filtered.qual -o ./filtered
convert_fastaqual_fastq.py -f ./filtered/P190_GTAACA_L001_R2_filtered.fasta -q ./filtered/P190_GTAACA_L001_R2_filtered.qual -o ./filtered
convert_fastaqual_fastq.py -f ./filtered/P203_GGATTC_L001_R1_filtered.fasta -q ./filtered/P203_GGATTC_L001_R1_filtered.qual -o ./filtered
convert_fastaqual_fastq.py -f ./filtered/P203_GGATTC_L001_R2_filtered.fasta -q ./filtered/P203_GGATTC_L001_R2_filtered.qual -o ./filtered
convert_fastaqual_fastq.py -f ./filtered/P205_CCGGGT_L001_R1_filtered.fasta -q ./filtered/P205_CCGGGT_L001_R1_filtered.qual -o ./filtered
convert_fastaqual_fastq.py -f ./filtered/P205_CCGGGT_L001_R2_filtered.fasta -q ./filtered/P205_CCGGGT_L001_R2_filtered.qual -o ./filtered
convert_fastaqual_fastq.py -f ./filtered/P208_CTACCG_L001_R1_filtered.fasta -q ./filtered/P208_CTACCG_L001_R1_filtered.qual -o ./filtered
convert_fastaqual_fastq.py -f ./filtered/P208_CTACCG_L001_R2_filtered.fasta -q ./filtered/P208_CTACCG_L001_R2_filtered.qual -o ./filtered
convert_fastaqual_fastq.py -f ./filtered/P209_TCGTTC_L001_R1_filtered.fasta -q ./filtered/P209_TCGTTC_L001_R1_filtered.qual -o ./filtered
convert_fastaqual_fastq.py -f ./filtered/P209_TCGTTC_L001_R2_filtered.fasta -q ./filtered/P209_TCGTTC_L001_R2_filtered.qual -o ./filtered
convert_fastaqual_fastq.py -f ./filtered/P210_GGGGTG_L001_R1_filtered.fasta -q ./filtered/P210_GGGGTG_L001_R1_filtered.qual -o ./filtered
convert_fastaqual_fastq.py -f ./filtered/P210_GGGGTG_L001_R2_filtered.fasta -q ./filtered/P210_GGGGTG_L001_R2_filtered.qual -o ./filtered
convert_fastaqual_fastq.py -f ./filtered/P214_AGAGGG_L001_R1_filtered.fasta -q ./filtered/P214_AGAGGG_L001_R1_filtered.qual -o ./filtered
convert_fastaqual_fastq.py -f ./filtered/P214_AGAGGG_L001_R2_filtered.fasta -q ./filtered/P214_AGAGGG_L001_R2_filtered.qual -o ./filtered


## merge paired-end sequences

multiple_join_paired_ends.py -i ./filtered/ -o ./joined_seqs/ --read1_indicator _R1 --read2_indicator _R2


## Move all sample merged fastq files from sample_subdirectory to directory joined_seqs, and rename with SampleID-prefix (taken from sample subDIR)

cd DIRECTORY/joined_seqs
for subdir in *; do mv $subdir/*.join.fastq $subdir.join.fastq; done


## Split paired-end fastq reads into fasta and qual files

convert_fastaqual_fastq.py -c fastq_to_fastaqual -f ./joined_seqs/P002_TGATGC_L001_R1_filtered.join.fastq  -o ./joined_seqs
convert_fastaqual_fastq.py -c fastq_to_fastaqual -f ./joined_seqs/P005_GCCCAC_L001_R1_filtered.join.fastq  -o ./joined_seqs
convert_fastaqual_fastq.py -c fastq_to_fastaqual -f ./joined_seqs/P011_GACAGT_L001_R1_filtered.join.fastq  -o ./joined_seqs
convert_fastaqual_fastq.py -c fastq_to_fastaqual -f ./joined_seqs/P016_GGGTCT_L001_R1_filtered.join.fastq  -o ./joined_seqs
convert_fastaqual_fastq.py -c fastq_to_fastaqual -f ./joined_seqs/P026_CCTGCT_L001_R1_filtered.join.fastq  -o ./joined_seqs
convert_fastaqual_fastq.py -c fastq_to_fastaqual -f ./joined_seqs/P027_CGAAGG_L001_R1_filtered.join.fastq  -o ./joined_seqs
convert_fastaqual_fastq.py -c fastq_to_fastaqual -f ./joined_seqs/P041_TTGAAG_L001_R1_filtered.join.fastq  -o ./joined_seqs
convert_fastaqual_fastq.py -c fastq_to_fastaqual -f ./joined_seqs/P052_ATTAGG_L001_R1_filtered.join.fastq  -o ./joined_seqs
convert_fastaqual_fastq.py -c fastq_to_fastaqual -f ./joined_seqs/P060_CGTTTC_L001_R1_filtered.join.fastq  -o ./joined_seqs
convert_fastaqual_fastq.py -c fastq_to_fastaqual -f ./joined_seqs/P064_GCCTAA_L001_R1_filtered.join.fastq  -o ./joined_seqs
convert_fastaqual_fastq.py -c fastq_to_fastaqual -f ./joined_seqs/P067_GTGTAG_L001_R1_filtered.join.fastq  -o ./joined_seqs
convert_fastaqual_fastq.py -c fastq_to_fastaqual -f ./joined_seqs/P091_AATCCG_L001_R1_filtered.join.fastq  -o ./joined_seqs
convert_fastaqual_fastq.py -c fastq_to_fastaqual -f ./joined_seqs/P092_TTGACT_L001_R1_filtered.join.fastq  -o ./joined_seqs
convert_fastaqual_fastq.py -c fastq_to_fastaqual -f ./joined_seqs/P095_AAACTC_L001_R1_filtered.join.fastq  -o ./joined_seqs
convert_fastaqual_fastq.py -c fastq_to_fastaqual -f ./joined_seqs/P098_AGTCGG_L001_R1_filtered.join.fastq  -o ./joined_seqs
convert_fastaqual_fastq.py -c fastq_to_fastaqual -f ./joined_seqs/P110_TCTGAT_L001_R1_filtered.join.fastq  -o ./joined_seqs
convert_fastaqual_fastq.py -c fastq_to_fastaqual -f ./joined_seqs/P115_GGAGGT_L001_R1_filtered.join.fastq  -o ./joined_seqs
convert_fastaqual_fastq.py -c fastq_to_fastaqual -f ./joined_seqs/P117_CAGGCG_L001_R1_filtered.join.fastq  -o ./joined_seqs
convert_fastaqual_fastq.py -c fastq_to_fastaqual -f ./joined_seqs/P130_GCATGG_L001_R1_filtered.join.fastq  -o ./joined_seqs
convert_fastaqual_fastq.py -c fastq_to_fastaqual -f ./joined_seqs/P135_ACGATC_L001_R1_filtered.join.fastq  -o ./joined_seqs
convert_fastaqual_fastq.py -c fastq_to_fastaqual -f ./joined_seqs/P138_TCCTTA_L001_R1_filtered.join.fastq  -o ./joined_seqs
convert_fastaqual_fastq.py -c fastq_to_fastaqual -f ./joined_seqs/P142_CTGCAC_L001_R1_filtered.join.fastq  -o ./joined_seqs
convert_fastaqual_fastq.py -c fastq_to_fastaqual -f ./joined_seqs/P151_CGCACA_L001_R1_filtered.join.fastq  -o ./joined_seqs
convert_fastaqual_fastq.py -c fastq_to_fastaqual -f ./joined_seqs/P158_CAATTA_L001_R1_filtered.join.fastq  -o ./joined_seqs
convert_fastaqual_fastq.py -c fastq_to_fastaqual -f ./joined_seqs/P160_GATCTG_L001_R1_filtered.join.fastq  -o ./joined_seqs
convert_fastaqual_fastq.py -c fastq_to_fastaqual -f ./joined_seqs/P161_TGGTCA_L001_R1_filtered.join.fastq  -o ./joined_seqs
convert_fastaqual_fastq.py -c fastq_to_fastaqual -f ./joined_seqs/P165_AAGGTG_L001_R1_filtered.join.fastq  -o ./joined_seqs
convert_fastaqual_fastq.py -c fastq_to_fastaqual -f ./joined_seqs/P166_GACTCG_L001_R1_filtered.join.fastq  -o ./joined_seqs
convert_fastaqual_fastq.py -c fastq_to_fastaqual -f ./joined_seqs/P169_GTGCTG_L001_R1_filtered.join.fastq  -o ./joined_seqs
convert_fastaqual_fastq.py -c fastq_to_fastaqual -f ./joined_seqs/P170_CAATGC_L001_R1_filtered.join.fastq  -o ./joined_seqs
convert_fastaqual_fastq.py -c fastq_to_fastaqual -f ./joined_seqs/P185_TCTCTC_L001_R1_filtered.join.fastq  -o ./joined_seqs
convert_fastaqual_fastq.py -c fastq_to_fastaqual -f ./joined_seqs/P186_TACGGC_L001_R1_filtered.join.fastq  -o ./joined_seqs
convert_fastaqual_fastq.py -c fastq_to_fastaqual -f ./joined_seqs/P190_GTAACA_L001_R1_filtered.join.fastq  -o ./joined_seqs
convert_fastaqual_fastq.py -c fastq_to_fastaqual -f ./joined_seqs/P203_GGATTC_L001_R1_filtered.join.fastq  -o ./joined_seqs
convert_fastaqual_fastq.py -c fastq_to_fastaqual -f ./joined_seqs/P205_CCGGGT_L001_R1_filtered.join.fastq  -o ./joined_seqs
convert_fastaqual_fastq.py -c fastq_to_fastaqual -f ./joined_seqs/P208_CTACCG_L001_R1_filtered.join.fastq  -o ./joined_seqs
convert_fastaqual_fastq.py -c fastq_to_fastaqual -f ./joined_seqs/P209_TCGTTC_L001_R1_filtered.join.fastq  -o ./joined_seqs
convert_fastaqual_fastq.py -c fastq_to_fastaqual -f ./joined_seqs/P210_GGGGTG_L001_R1_filtered.join.fastq  -o ./joined_seqs
convert_fastaqual_fastq.py -c fastq_to_fastaqual -f ./joined_seqs/P214_AGAGGG_L001_R1_filtered.join.fastq  -o ./joined_seqs


##Check read-length distribution and determine the read-lengths to keep (around 412 bp)

perl basic_analysis.pl -i ./joined_seqs/P002_TGATGC_L001_R1_filtered.join.fna -o ./joined_seqs/P002_info.txt
perl basic_analysis.pl -i ./joined_seqs/P005_GCCCAC_L001_R1_filtered.join.fna -o ./joined_seqs/P005_info.txt
perl basic_analysis.pl -i ./joined_seqs/P011_GACAGT_L001_R1_filtered.join.fna -o ./joined_seqs/P011_info.txt
perl basic_analysis.pl -i ./joined_seqs/P016_GGGTCT_L001_R1_filtered.join.fna -o ./joined_seqs/P016_info.txt
perl basic_analysis.pl -i ./joined_seqs/P026_CCTGCT_L001_R1_filtered.join.fna -o ./joined_seqs/P026_info.txt
perl basic_analysis.pl -i ./joined_seqs/P027_CGAAGG_L001_R1_filtered.join.fna -o ./joined_seqs/P027_info.txt
perl basic_analysis.pl -i ./joined_seqs/P041_TTGAAG_L001_R1_filtered.join.fna -o ./joined_seqs/P041_info.txt
perl basic_analysis.pl -i ./joined_seqs/P052_ATTAGG_L001_R1_filtered.join.fna -o ./joined_seqs/P052_info.txt
perl basic_analysis.pl -i ./joined_seqs/P060_CGTTTC_L001_R1_filtered.join.fna -o ./joined_seqs/P060_info.txt
perl basic_analysis.pl -i ./joined_seqs/P064_GCCTAA_L001_R1_filtered.join.fna -o ./joined_seqs/P064_info.txt
perl basic_analysis.pl -i ./joined_seqs/P067_GTGTAG_L001_R1_filtered.join.fna -o ./joined_seqs/P067_info.txt
perl basic_analysis.pl -i ./joined_seqs/P091_AATCCG_L001_R1_filtered.join.fna -o ./joined_seqs/P091_info.txt
perl basic_analysis.pl -i ./joined_seqs/P092_TTGACT_L001_R1_filtered.join.fna -o ./joined_seqs/P092_info.txt
perl basic_analysis.pl -i ./joined_seqs/P095_AAACTC_L001_R1_filtered.join.fna -o ./joined_seqs/P095_info.txt
perl basic_analysis.pl -i ./joined_seqs/P098_AGTCGG_L001_R1_filtered.join.fna -o ./joined_seqs/P098_info.txt
perl basic_analysis.pl -i ./joined_seqs/P110_TCTGAT_L001_R1_filtered.join.fna -o ./joined_seqs/P110_info.txt
perl basic_analysis.pl -i ./joined_seqs/P115_GGAGGT_L001_R1_filtered.join.fna -o ./joined_seqs/P115_info.txt
perl basic_analysis.pl -i ./joined_seqs/P117_CAGGCG_L001_R1_filtered.join.fna -o ./joined_seqs/P117_info.txt
perl basic_analysis.pl -i ./joined_seqs/P130_GCATGG_L001_R1_filtered.join.fna -o ./joined_seqs/P130_info.txt
perl basic_analysis.pl -i ./joined_seqs/P135_ACGATC_L001_R1_filtered.join.fna -o ./joined_seqs/P135_info.txt
perl basic_analysis.pl -i ./joined_seqs/P138_TCCTTA_L001_R1_filtered.join.fna -o ./joined_seqs/P138_info.txt
perl basic_analysis.pl -i ./joined_seqs/P142_CTGCAC_L001_R1_filtered.join.fna -o ./joined_seqs/P142_info.txt
perl basic_analysis.pl -i ./joined_seqs/P151_CGCACA_L001_R1_filtered.join.fna -o ./joined_seqs/P151_info.txt
perl basic_analysis.pl -i ./joined_seqs/P158_CAATTA_L001_R1_filtered.join.fna -o ./joined_seqs/P158_info.txt
perl basic_analysis.pl -i ./joined_seqs/P160_GATCTG_L001_R1_filtered.join.fna -o ./joined_seqs/P160_info.txt
perl basic_analysis.pl -i ./joined_seqs/P161_TGGTCA_L001_R1_filtered.join.fna -o ./joined_seqs/P161_info.txt
perl basic_analysis.pl -i ./joined_seqs/P165_AAGGTG_L001_R1_filtered.join.fna -o ./joined_seqs/P165_info.txt
perl basic_analysis.pl -i ./joined_seqs/P166_GACTCG_L001_R1_filtered.join.fna -o ./joined_seqs/P166_info.txt
perl basic_analysis.pl -i ./joined_seqs/P169_GTGCTG_L001_R1_filtered.join.fna -o ./joined_seqs/P169_info.txt
perl basic_analysis.pl -i ./joined_seqs/P170_CAATGC_L001_R1_filtered.join.fna -o ./joined_seqs/P170_info.txt
perl basic_analysis.pl -i ./joined_seqs/P185_TCTCTC_L001_R1_filtered.join.fna -o ./joined_seqs/P185_info.txt
perl basic_analysis.pl -i ./joined_seqs/P186_TACGGC_L001_R1_filtered.join.fna -o ./joined_seqs/P186_info.txt
perl basic_analysis.pl -i ./joined_seqs/P190_GTAACA_L001_R1_filtered.join.fna -o ./joined_seqs/P190_info.txt
perl basic_analysis.pl -i ./joined_seqs/P203_GGATTC_L001_R1_filtered.join.fna -o ./joined_seqs/P203_info.txt
perl basic_analysis.pl -i ./joined_seqs/P205_CCGGGT_L001_R1_filtered.join.fna -o ./joined_seqs/P205_info.txt
perl basic_analysis.pl -i ./joined_seqs/P208_CTACCG_L001_R1_filtered.join.fna -o ./joined_seqs/P208_info.txt
perl basic_analysis.pl -i ./joined_seqs/P209_TCGTTC_L001_R1_filtered.join.fna -o ./joined_seqs/P209_info.txt
perl basic_analysis.pl -i ./joined_seqs/P210_GGGGTG_L001_R1_filtered.join.fna -o ./joined_seqs/P210_info.txt
perl basic_analysis.pl -i ./joined_seqs/P214_AGAGGG_L001_R1_filtered.join.fna -o ./joined_seqs/P214_info.txt


## Select read-lenghts to keep and copy fasta files to new DIR joined_filtered_seqs

mkdir ./joined_filtered_seqs

perl length_cutoff.pl -i ./joined_seqs/P002_TGATGC_L001_R1_filtered.join.fna -min 401 -max 420; cp ./sequences_ok.fas ./joined_filtered_seqs/P002_TGATGC_L001_R1_filtered_412.join.fna
perl length_cutoff.pl -i ./joined_seqs/P005_GCCCAC_L001_R1_filtered.join.fna -min 401 -max 420; cp ./sequences_ok.fas ./joined_filtered_seqs/P005_GCCCAC_L001_R1_filtered_412.join.fna
perl length_cutoff.pl -i ./joined_seqs/P011_GACAGT_L001_R1_filtered.join.fna -min 401 -max 420; cp ./sequences_ok.fas ./joined_filtered_seqs/P011_GACAGT_L001_R1_filtered_412.join.fna
perl length_cutoff.pl -i ./joined_seqs/P016_GGGTCT_L001_R1_filtered.join.fna -min 401 -max 420; cp ./sequences_ok.fas ./joined_filtered_seqs/P016_GGGTCT_L001_R1_filtered_412.join.fna
perl length_cutoff.pl -i ./joined_seqs/P026_CCTGCT_L001_R1_filtered.join.fna -min 401 -max 420; cp ./sequences_ok.fas ./joined_filtered_seqs/P026_CCTGCT_L001_R1_filtered_412.join.fna
perl length_cutoff.pl -i ./joined_seqs/P027_CGAAGG_L001_R1_filtered.join.fna -min 401 -max 420; cp ./sequences_ok.fas ./joined_filtered_seqs/P027_CGAAGG_L001_R1_filtered_412.join.fna
perl length_cutoff.pl -i ./joined_seqs/P041_TTGAAG_L001_R1_filtered.join.fna -min 401 -max 420; cp ./sequences_ok.fas ./joined_filtered_seqs/P041_TTGAAG_L001_R1_filtered_412.join.fna
perl length_cutoff.pl -i ./joined_seqs/P052_ATTAGG_L001_R1_filtered.join.fna -min 401 -max 420; cp ./sequences_ok.fas ./joined_filtered_seqs/P052_ATTAGG_L001_R1_filtered_412.join.fna
perl length_cutoff.pl -i ./joined_seqs/P060_CGTTTC_L001_R1_filtered.join.fna -min 401 -max 420; cp ./sequences_ok.fas ./joined_filtered_seqs/P060_CGTTTC_L001_R1_filtered_412.join.fna
perl length_cutoff.pl -i ./joined_seqs/P064_GCCTAA_L001_R1_filtered.join.fna -min 401 -max 420; cp ./sequences_ok.fas ./joined_filtered_seqs/P064_GCCTAA_L001_R1_filtered_412.join.fna
perl length_cutoff.pl -i ./joined_seqs/P067_GTGTAG_L001_R1_filtered.join.fna -min 401 -max 420; cp ./sequences_ok.fas ./joined_filtered_seqs/P067_GTGTAG_L001_R1_filtered_412.join.fna
perl length_cutoff.pl -i ./joined_seqs/P091_AATCCG_L001_R1_filtered.join.fna -min 401 -max 420; cp ./sequences_ok.fas ./joined_filtered_seqs/P091_AATCCG_L001_R1_filtered_412.join.fna
perl length_cutoff.pl -i ./joined_seqs/P092_TTGACT_L001_R1_filtered.join.fna -min 401 -max 420; cp ./sequences_ok.fas ./joined_filtered_seqs/P092_TTGACT_L001_R1_filtered_412.join.fna
perl length_cutoff.pl -i ./joined_seqs/P095_AAACTC_L001_R1_filtered.join.fna -min 401 -max 420; cp ./sequences_ok.fas ./joined_filtered_seqs/P095_AAACTC_L001_R1_filtered_412.join.fna
perl length_cutoff.pl -i ./joined_seqs/P098_AGTCGG_L001_R1_filtered.join.fna -min 401 -max 420; cp ./sequences_ok.fas ./joined_filtered_seqs/P098_AGTCGG_L001_R1_filtered_412.join.fna
perl length_cutoff.pl -i ./joined_seqs/P110_TCTGAT_L001_R1_filtered.join.fna -min 401 -max 420; cp ./sequences_ok.fas ./joined_filtered_seqs/P110_TCTGAT_L001_R1_filtered_412.join.fna
perl length_cutoff.pl -i ./joined_seqs/P115_GGAGGT_L001_R1_filtered.join.fna -min 401 -max 420; cp ./sequences_ok.fas ./joined_filtered_seqs/P115_GGAGGT_L001_R1_filtered_412.join.fna
perl length_cutoff.pl -i ./joined_seqs/P117_CAGGCG_L001_R1_filtered.join.fna -min 401 -max 420; cp ./sequences_ok.fas ./joined_filtered_seqs/P117_CAGGCG_L001_R1_filtered_412.join.fna
perl length_cutoff.pl -i ./joined_seqs/P130_GCATGG_L001_R1_filtered.join.fna -min 401 -max 420; cp ./sequences_ok.fas ./joined_filtered_seqs/P130_GCATGG_L001_R1_filtered_412.join.fna
perl length_cutoff.pl -i ./joined_seqs/P135_ACGATC_L001_R1_filtered.join.fna -min 401 -max 420; cp ./sequences_ok.fas ./joined_filtered_seqs/P135_ACGATC_L001_R1_filtered_412.join.fna
perl length_cutoff.pl -i ./joined_seqs/P138_TCCTTA_L001_R1_filtered.join.fna -min 401 -max 420; cp ./sequences_ok.fas ./joined_filtered_seqs/P138_TCCTTA_L001_R1_filtered_412.join.fna
perl length_cutoff.pl -i ./joined_seqs/P142_CTGCAC_L001_R1_filtered.join.fna -min 401 -max 420; cp ./sequences_ok.fas ./joined_filtered_seqs/P142_CTGCAC_L001_R1_filtered_412.join.fna
perl length_cutoff.pl -i ./joined_seqs/P151_CGCACA_L001_R1_filtered.join.fna -min 401 -max 420; cp ./sequences_ok.fas ./joined_filtered_seqs/P151_CGCACA_L001_R1_filtered_412.join.fna
perl length_cutoff.pl -i ./joined_seqs/P158_CAATTA_L001_R1_filtered.join.fna -min 401 -max 420; cp ./sequences_ok.fas ./joined_filtered_seqs/P158_CAATTA_L001_R1_filtered_412.join.fna
perl length_cutoff.pl -i ./joined_seqs/P160_GATCTG_L001_R1_filtered.join.fna -min 401 -max 420; cp ./sequences_ok.fas ./joined_filtered_seqs/P160_GATCTG_L001_R1_filtered_412.join.fna
perl length_cutoff.pl -i ./joined_seqs/P161_TGGTCA_L001_R1_filtered.join.fna -min 401 -max 420; cp ./sequences_ok.fas ./joined_filtered_seqs/P161_TGGTCA_L001_R1_filtered_412.join.fna
perl length_cutoff.pl -i ./joined_seqs/P165_AAGGTG_L001_R1_filtered.join.fna -min 401 -max 420; cp ./sequences_ok.fas ./joined_filtered_seqs/P165_AAGGTG_L001_R1_filtered_412.join.fna
perl length_cutoff.pl -i ./joined_seqs/P166_GACTCG_L001_R1_filtered.join.fna -min 401 -max 420; cp ./sequences_ok.fas ./joined_filtered_seqs/P166_GACTCG_L001_R1_filtered_412.join.fna
perl length_cutoff.pl -i ./joined_seqs/P169_GTGCTG_L001_R1_filtered.join.fna -min 401 -max 420; cp ./sequences_ok.fas ./joined_filtered_seqs/P169_GTGCTG_L001_R1_filtered_412.join.fna
perl length_cutoff.pl -i ./joined_seqs/P170_CAATGC_L001_R1_filtered.join.fna -min 401 -max 420; cp ./sequences_ok.fas ./joined_filtered_seqs/P170_CAATGC_L001_R1_filtered_412.join.fna
perl length_cutoff.pl -i ./joined_seqs/P185_TCTCTC_L001_R1_filtered.join.fna -min 401 -max 420; cp ./sequences_ok.fas ./joined_filtered_seqs/P185_TCTCTC_L001_R1_filtered_412.join.fna
perl length_cutoff.pl -i ./joined_seqs/P186_TACGGC_L001_R1_filtered.join.fna -min 401 -max 420; cp ./sequences_ok.fas ./joined_filtered_seqs/P186_TACGGC_L001_R1_filtered_412.join.fna
perl length_cutoff.pl -i ./joined_seqs/P190_GTAACA_L001_R1_filtered.join.fna -min 401 -max 420; cp ./sequences_ok.fas ./joined_filtered_seqs/P190_GTAACA_L001_R1_filtered_412.join.fna
perl length_cutoff.pl -i ./joined_seqs/P203_GGATTC_L001_R1_filtered.join.fna -min 401 -max 420; cp ./sequences_ok.fas ./joined_filtered_seqs/P203_GGATTC_L001_R1_filtered_412.join.fna
perl length_cutoff.pl -i ./joined_seqs/P205_CCGGGT_L001_R1_filtered.join.fna -min 401 -max 420; cp ./sequences_ok.fas ./joined_filtered_seqs/P205_CCGGGT_L001_R1_filtered_412.join.fna
perl length_cutoff.pl -i ./joined_seqs/P208_CTACCG_L001_R1_filtered.join.fna -min 401 -max 420; cp ./sequences_ok.fas ./joined_filtered_seqs/P208_CTACCG_L001_R1_filtered_412.join.fna
perl length_cutoff.pl -i ./joined_seqs/P209_TCGTTC_L001_R1_filtered.join.fna -min 401 -max 420; cp ./sequences_ok.fas ./joined_filtered_seqs/P209_TCGTTC_L001_R1_filtered_412.join.fna
perl length_cutoff.pl -i ./joined_seqs/P210_GGGGTG_L001_R1_filtered.join.fna -min 401 -max 420; cp ./sequences_ok.fas ./joined_filtered_seqs/P210_GGGGTG_L001_R1_filtered_412.join.fna
perl length_cutoff.pl -i ./joined_seqs/P214_AGAGGG_L001_R1_filtered.join.fna -min 401 -max 420; cp ./sequences_ok.fas ./joined_filtered_seqs/P214_AGAGGG_L001_R1_filtered_412.join.fna


## check mapping_file
validate_mapping_file.py -m Dietz_etal_MappingFile_QIIME.txt


## Add qiime labels to all reads for all samples and make combined fasta (fna) file
## Rename original folder ./joined_filtered_seqs_P

add_qiime_labels.py -m /data/p112528/Dietz_etal_MappingFile_QIIME.txt -i /data/p112528/joined_filtered_seqs_P -c InputFileName -o /data/p112528/Labeled_combined_fasta_P/


##Truncate reversed primers (use srun and single core in jobsript for Peregrine Cluster!)

srun truncate_reverse_primer.py -f ./Labeled_combined_fasta_P/combined_seqs.fna -m ./Dietz_etal_MappingFile_QIIME.txt -o ./Labeled_combined_fasta_P/


## pick OTUs	
## Step 1 pick OTUs:

	## Closed otu picking using uclust method with 97% similarity otu reference set GreenGenes 
	parallel_pick_otus_uclust_ref.py -i ./Labeled_combined_fasta_P/combined_seqs_rev_primer_truncated.fna -o ./qiime_out_P/step1_otus/ -r gg_13_8_otus/rep_set/97_otus.fasta -T --jobs_to_start 8 
	
	## Filter failures not matched to GG 97% ref set to fasta and txt
	filter_fasta.py -f ./Labeled_combined_fasta_P/combined_seqs_rev_primer_truncated.fna -s qiime_out_P/step1_otus/combined_seqs_rev_primer_truncated_failures.txt -o qiime_out_P/step1_otus/failures.fasta 
	
	## Pick representative sequences for OTUs matching with GG  97%
	pick_rep_set.py -i qiime_out_P/step1_otus/combined_seqs_rev_primer_truncated_otus.txt -o qiime_out_P/step1_otus/step1_rep_set.fna -f ./Labeled_combined_fasta_P/combined_seqs_rev_primer_truncated.fna

## Step 2 pick OTUs:

	# Make step2_otu directory in qiime_out
	mkdir qiime_out_P/step2_otus
	
	# Random subsample failures against GG 97% with 0.1%
	subsample_fasta.py -i qiime_out_P/step1_otus/failures.fasta -p 0.001 -o qiime_out_P/step2_otus/subsampled_failures.fna
	
	# Pick de novo OTUs for subsampled_failures 
	pick_otus.py -i qiime_out_P/step2_otus/subsampled_failures.fna -o qiime_out_P/step2_otus/ -m uclust  --denovo_otu_id_prefix New.ReferenceOTU
	
	# Pick representative set for subsampled failures 
	pick_rep_set.py -i qiime_out_P/step2_otus/subsampled_failures_otus.txt -o qiime_out_P/step2_otus/step2_rep_set.fna -f qiime_out_P/step2_otus/subsampled_failures.fna
	
## Step3 pick OTUs

	# Pick reference OTUs using de novo rep set
	parallel_pick_otus_uclust_ref.py -i qiime_out_P/step1_otus/failures.fasta -o qiime_out_P/step3_otus/ -r qiime_out_P/step2_otus/step2_rep_set.fna -T --jobs_to_start 8
	
	# Create fasta file of step3 failures (matched reads with de novo rep set are called failures_failures)
	filter_fasta.py -f qiime_out_P/step1_otus/failures.fasta -s qiime_out_P/step3_otus/failures_failures.txt -o qiime_out_P/step3_otus/failures_failures.fasta
	
## Step4 pick OTUs

	# Pick de novo OTUs from reads matching with de novo rep set (failures_failures)
	pick_otus.py -i qiime_out_P/step3_otus/failures_failures.fasta -o qiime_out_P/step4_otus/ -m uclust  --denovo_otu_id_prefix New.CleanUp.ReferenceOTU
	
	# Pick representative set for failures_failures
	pick_rep_set.py -i qiime_out_P/step4_otus/failures_failures_otus.txt -o qiime_out_P/step4_otus/step4_rep_set.fna -f qiime_out_P/step3_otus/failures_failures.fasta
	

## Make OTU map without noisy data (remove singletons)

	# Merge OTU maps to create final OTU map
	cat qiime_out_P/step1_otus/combined_seqs_rev_primer_truncated_otus.txt qiime_out_P/step3_otus/failures_otus.txt qiime_out_P/step4_otus/failures_failures_otus.txt > qiime_out_P/final_otu_map.txt
	
	# Singletons removed from final OTU map
	python -c "import qiime.filter; qiime.filter.filter_otus_from_otu_map('./qiime_out_P/final_otu_map.txt', './qiime_out_P/final_otu_map_mc2.txt', 2 )"
	
	# Concatenate rep_sets from step1 step2 and step4 (from the different OTU picking strategies, ref based, de novo)
	cat qiime_out_P/step1_otus/step1_rep_set.fna qiime_out_P/step2_otus/step2_rep_set.fna qiime_out_P/step4_otus/step4_rep_set.fna > qiime_out_P/rep_set.fna
	
	# Remove singletons from final rep_set.fna
	filter_fasta.py -f ./qiime_out_P/rep_set.fna -o ./qiime_out_P/rep_set_no_singletons.fna -s ./qiime_out_P/final_otu_map_mc2.txt
	

## Make biom table
	
	# Create .Biom OTU table
	make_otu_table.py -i ./qiime_out_P/final_otu_map_mc2.txt -o ./qiime_out_P/otu_table_mc2.biom
	
	# Assign taxonomy using uclust (needs more than 20000 MB!)
	parallel_assign_taxonomy_uclust.py -i ./qiime_out_P/rep_set.fna -o ./qiime_out_P/uclust_assigned_taxonomy -T --jobs_to_start 8
	
	# Add taxonomic assignment data to .Biom file
	biom add-metadata -i qiime_out_P/otu_table_mc2.biom --observation-metadata-fp qiime_out_P/uclust_assigned_taxonomy/rep_set_tax_assignments.txt -o qiime_out_P/otu_table_mc2_w_tax.biom --sc-separated taxonomy --observation-header OTUID,taxonomy --sample-metadata-fp ./Dietz_etal_MappingFile_QIIME.txt
	

## Align sequences using PyNast and filter fasta file
		
	## Only single core variant works on peregrine; Make sure that temp files are written to /scratch/p112528/ (make .qiime_config file in home dir and check with print_qiime_config.py).
	## Align sequences of the final rep_set_no_singletons.fna using PyNast
	srun align_seqs.py -i ./qiime_out_P/rep_set_no_singletons.fna -t ./gg_13_8_otus/gg_ref_core_set_aligned/RefSetGGcore_set_aligned.fasta -o ./pynast_aligned_P
	
	## Filter alignment to remove positions that are gaps in every sequence based on PyNast 16S reference alignment 
	filter_alignment.py -i ./pynast_aligned_P/rep_set_no_singletons_aligned.fasta -o ./pynast_aligned_P
	

## Chimera checking and filtering of chimeras

	## Identify chimeras using the reference GG database (aligned)
	usearch81 -uchime_ref ./gg_13_8_otus/gg_ref_core_set_aligned/RefSetGGcore_set_aligned.fasta -db ./pynast_aligned_P/rep_set_no_singletons_aligned_pfiltered.fasta -uchimeout ./pynast_aligned_P/chimera_GG.uchime -strand plus
	

## Filter chimeras from fasta file and from OTU table
	
	## Cut first (uninformative) column from uchime output textfile, so ID is in first column which is needed for filter_otus_from_otu_tabe.py
	cut -f 2- ./pynast_aligned_P/chimera_GG.uchime > ./pynast_aligned_P/chimera_GG.txt
	
	## Filter the chimeric OTUs from current OTU table (.biom)
	filter_otus_from_otu_table.py -i ./qiime_out_P/otu_table_mc2_w_tax.biom -o ./qiime_out_P/otu_table_mc2_w_tax_no_chimeras_P.biom -e ./pynast_aligned_P/chimera_GG.txt
	
	## Filter fasta file without aligment failures nor singltons with chimeric seqs to remove chimeras
	filter_fasta.py -f ./pynast_aligned_P/rep_set_no_singletons_aligned_pfiltered.fasta -o ./pynast_aligned_P/rep_set_no_singletons_aligned_pfiltered_non_chimeric_P.fasta -s ./pynast_aligned_P/chimera_GG.txt -n
	

## Build the tree

	## Make phylogeny of Pynast filtered.fasta file
	make_phylogeny.py -i ./pynast_aligned_P/rep_set_no_singletons_aligned_pfiltered_non_chimeric_P.fasta -o ./qiime_out_P/rep_set_P.tre
	

## Check biom file

	biom summarize-table -i otu_table_mc2_w_tax_no_chimeras_P.biom -o summary_otu_table_mc2_w_tax_no_chimeras_P.biom.txt


## Filter  mitochondria, chloroplasts and Archea from biom file and check

	filter_taxa_from_otu_table.py -i otu_table_mc2_w_tax_no_chimeras_P.biom -o otu_table_mc2_w_tax_no_chimeras_mit_chl_arch_P.biom -n f__Mitochondria,c__Chloroplast,k__Archaea
	biom summarize-table -i otu_table_mc2_w_tax_no_chimeras_mit_chl_arch_P.biom -o summary_otu_table_mc2_w_tax_no_chimeras_mit_chl_arch_P.biom.txt


## Filter negative controls from the data, and convert HFD5 biom files to json format

	## Create an OTU table with the just the negative control samples
	filter_samples_from_otu_table.py -i otu_table_mc2_w_tax_no_chimeras_mit_chl_arch_P.biom -o otu_table_mc2_w_tax_no_chimeras_mit_chl_arch_P_NC.biom -m Dietz_etal_MappingFile_QIIME.txt -s "RPd0NC:1"

	## Filter out OTU ids that have zero counts, to keep only the OTUs with positive counts from the negative control samples
	filter_otus_from_otu_table.py -i otu_table_mc2_w_tax_no_chimeras_mit_chl_arch_P_NC.biom -o otu_table_mc2_w_tax_no_chimeras_mit_chl_arch_P_NC_no_zeros.biom -n 1

	## Check result
	biom summarize-table -i otu_table_mc2_w_tax_no_chimeras_mit_chl_arch_P_NC_no_zeros.biom -o summary_otu_table_mc2_w_tax_no_chimeras_mit_chl_arch_P_NC_no_zeros.biom.txt

	## create a tab separated version of this OTU table
	biom convert -i otu_table_mc2_w_tax_no_chimeras_mit_chl_arch_P_NC_no_zeros.biom -o otus_to_remove.txt --to-tsv

	## Convert NC biom file from HFD5 to JSON format
	biom convert -i otu_table_mc2_w_tax_no_chimeras_mit_chl_arch_P_NC_no_zeros.biom -o otu_table_mc2_w_tax_no_chimeras_mit_chl_arch_P_NC_no_zeros_json.biom --table-type="OTU table" --to-json

	## Filter out the OTU ids from the original OTU table that were present in the negative control samples
	filter_otus_from_otu_table.py -i otu_table_mc2_w_tax_no_chimeras_mit_chl_arch_P.biom -o otu_table_mc2_w_tax_no_chimeras_mit_chl_arch_P_noNC.biom -e otus_to_remove.txt

	## Check biom file
	biom summarize-table -i otu_table_mc2_w_tax_no_chimeras_mit_chl_arch_P_noNC.biom -o summary_otu_table_mc2_w_tax_no_chimeras_mit_chl_arch_P_noNC.biom.txt

	## Convert resulting biom file from HFD5 to JSON format to use it in R with Phyloseq
	biom convert -i otu_table_mc2_w_tax_no_chimeras_mit_chl_arch_P_noNC.biom -o otu_table_mc2_w_tax_no_chimeras_mit_chl_arch_P_noNC_json.biom --table-type="OTU table" --to-json


#### END QIIME SCRIPT ####
