# Supplementary material for: Prenatal Transfer of Gut Bacteria in Rock Pigeon
Source: Microorganisms. 2019 Dec 30;8(1):61. doi: 10.3390/microorganisms8010061 (PMC7022786; doi:10.3390/microorganisms8010061)
Supplement: Supplementary file 1 [file microorganisms-08-00061-s001.zip › Dietz et al Script S2.R]

#################### PACKAGE PHYLOSEQ - SCRIPT FOR MICROBIAL 16 AMPLICON SEQUENCE ANALYSIS ###################

# script belonging to: "Pre-natal transfer of gut bacteria in Rock Pigeon"
# For questions on the script below, please contact the author at XXXXXX

# Data analysis was performed in R v. 3.4.3
# In QIIME, in addition to mitochondria, chloroplasts and Archea, 
# all OTUs of of the 5 negative controls were removed.


################ INSTALLATION OF REQUIRED PACKAGES OUTSIDE CRAN ######################

# if required, update bioconductor
source("https://bioconductor.org/biocLite.R")
biocLite()

# Phyloseq
source('http://bioconductor.org/biocLite.R')
biocLite('phyloseq')

# DEseq2
source("https://bioconductor.org/biocLite.R")
biocLite("DESeq2")

# Devtools and btools
install.packages('devtools')
devtools::install_github('twbattaglia/btools')

# load dependencies for ANCOM
install.packages("doParallel")
install.packages("DT")
install.packages("exactRankTests")
install.packages("foreach")
install.packages("Rcpp")
install.packages("ggplot2")
install.packages("coin")
install.packages("shiny")

# install ancom.R from downloaded zip file
# download ANCOM zip file from https://www.niehs.nih.gov/research/resources/software/biostatistics/ancom/index.cfm

# vsn
source("https://bioconductor.org/biocLite.R")
biocLite("vsn")

# rhdf5
source("https://bioconductor.org/biocLite.R")
biocLite("rhdf5")

# GenomicRanges
source("https://bioconductor.org/biocLite.R")
biocLite("GenomicRanges")

# BiocInstaller
source("https://bioconductor.org/biocLite.R")
biocLite("BiocInstaller")

# Microbiome
library(BiocInstaller)
source("http://www.bioconductor.org/biocLite.R")
biocLite("microbiome")


################ OPEN REQUIRED LIBRARIES #####################

library(phyloseq)
library(vegan)
library(plyr)
library(dplyr)
library(data.table)
library(cluster)
library(rockchalk)
library(GenomicRanges)
library(microbiome)
library(ape)
library(DESeq2)
library(vsn)
library(reshape2)
library(doBy)
library(Rmisc)
library(btools)
library(FSA)
library(ancom.R)
library(shiny)
library(ggplot2)
library(venn)
library(directlabels)
library(cowplot)


################ DEFINE COLORS & ORDER #########################

colourset <- c( "#009E73", "#D95F02", "#7570B3", "#66A61E", "#E6AB02", 
                "#A6761D", "#08519C", "#377EB8", "#CC79A7", "#984EA3",
                "#56B4E9", "#E7298A", "#A65628", "#FFFF33", "#E69F00", 
                "#56B4E9", "#F0E442", "#238443", "#F781BF", "#1B9E77",
                "#999999", "#D55E00", "#0072B2", "#CC6666", "#66CC99",
                "#009E73", "#000000", "#D95F02", "#4DAF4A", "#0072B2")

# group colours
colsAdCh <- c("#D95F02", "#009E73")


################ MAKE PHYLOSEQ OBJECT ###############

# Load mapping file for analysis
mapping_rp0F_clean90 <- read.table(file.choose(),sep="\t", dec = ".", header = TRUE, na = c("NA"))
str(mapping_rp0F_clean90)

# import OTU table; please note that the OTU-file should be in JSON format 
biom_rp0F <- import_biom(file.choose(), parseFunction = parse_taxonomy_default)

# Import the mapping file, now as QIIME map
map_rp0F <- import_qiime_sample_data(file.choose())
str(map_rp0F)
map_rp0F$BirdID <- factor(map_rp0F$BirdID)

# import the phylogenetic tree
tree_rp0F <- read.tree(file.choose()) 

# Merge the files to one phyloseq object
data_rp0F <- merge_phyloseq(biom_rp0F, tree_rp0F, map_rp0F)
# Check the merged file overview
data_rp0F

# make correct taxanomic rank names & check
colnames(tax_table(data_rp0F))<- c(k = "Kingdom", p = "Phylum", c = "Class", o = "Order", f = "Family", g = "Genus", s = "Species")
rank_names(data_rp0F)

# calculate total number of sequence reads
sum(sample_sums(data_rp0F))
sample_sums(data_rp0F)  


################ PLOT MEAN OTU ABUNDANCE OF HATCHLINGS VS FEMALES  ######################

# data used: phyloseq object data_rp0F

# remove zeros and singletons
data_rp0F_min2 <-prune_taxa(taxa_sums(data_rp0F)>1, data_rp0F)
data_rp0F_min2
range(sample_sums(data_rp0F_min2))

# Extract abundance matrix from the phyloseq object
OTU_data_min2 = as(otu_table(data_rp0F_min2), "matrix")
OTU_data_min2
write.csv(OTU_data_min2, file='abun_rp0F_data_min2-OTUs.csv')
# use this file to calculate total abundances

# transpose rows & columns
if(taxa_are_rows(data_rp0F_min2)){OTU_data_min2 <- t(OTU_data_min2)}
OTU_data_min2

# Coerce to data.frame
OTU_data_min2_df <- as.data.frame(OTU_data_min2)
OTU_data_min2_df

#Create dataframe from phyloseq object
physeq_OTU_data_min2_df <- as(sample_data(data_rp0F_min2), "data.frame")
#Add an additional (last) column to the OTU dataframe with the Population for each sample
OTU_data_min2_df$ChickAdult <- physeq_OTU_data_min2_df$ChickAdult
OTU_data_min2_df$SampleID <- physeq_OTU_data_min2_df$SampleID
head(OTU_data_min2_df)

# make longitudinal data file
OTU_data_min2_df_L <- melt(OTU_data_min2_df, id.vars = c("SampleID", "ChickAdult"))
head(OTU_data_min2_df_L)
colnames(OTU_data_min2_df_L)[3] <- "OTUnr"
colnames(OTU_data_min2_df_L)[4] <- "Abundance"
head(OTU_data_min2_df_L)

# calculate means per OTU for hatchlings and adults separately
mean_abund_AdCh <- summaryBy(Abundance ~ ChickAdult + OTUnr, 
                             data =OTU_data_min2_df_L,
                             FUN = c(mean, sd, length))
head(mean_abund_AdCh)

#Save the file as txt (is the only possibility to remove the row.names)
write.table(mean_abund_AdCh, file = "mean_abun-OTUs-AdCH.txt", sep = "\t", row.names = F)

# reorganise data in excel so that mean-ad and mean-hatchlings have separate columns
# add if required colour code column to indicate significant different counts of OTUs in DESeq
# and add a column with the total counts per OTU for symbol size
# read data
plot_mean_abund_AdCh <- read.table(file.choose(),sep="\t", dec = ".", header = TRUE, na = c("NA"))
head(plot_mean_abund_AdCh)

# changed the axis to LOG10 format
# To keep the values of 0, log1p is used.
# This will add 1 to the value and then calculate the log-value. 
# In this way also values of 0 will be included.
theme_set(theme_bw(base_family = "Helvetica"))
p <- ggplot(plot_mean_abund_AdCh, aes(x=Abundance.mean.ad, y=Abundance.mean.ch, 
                                 size=abun.total)) +
  geom_point() +
  geom_abline(intercept = 0, slope = 1) +
  scale_color_manual(values="#000000") +
  scale_x_continuous(trans = "log1p", limits=c(0,2000),
                     breaks=c(0,10,50,100,250,500,1000,2000)) +
  scale_y_continuous(trans = "log1p", limits=c(0,2000), 
                     breaks = c(0,10,50,100,250,500,1000,2000))+
  xlab("Log10(mean abundance females)") +
  ylab("Log10(mean abundance hatchlings)") +
  labs(size="OTU\nabundance") +
  theme(legend.title=element_text(10),
        legend.text = element_text(size=10),
        axis.title.y = element_text(size=10),
        axis.text.y = element_text(size=10),
        axis.title.x = element_text(size=10),
        axis.text.x = element_text(size=10),
        axis.ticks.length = unit(0.2, "cm"))
p
ggsave("mean-abundance-rp0F-min2.tiff", height=5, width=6.25, dpi=600)


###################### REMOVE OUTLIERS, SAMPLES IN LOWER 10% QUANTILE AND SINGLETONS ##################

# data used: phyloseq object data_rp0F

# remove 3 outlier samples
data_rp0F_clean <- data_rp0F
data_rp0F_clean
data_rp0F_clean <- subset_samples(data_rp0F_clean, RPd0FClean == 1)
data_rp0F_clean
sample_sums(data_rp0F_clean)
sum(sample_sums(data_rp0F_clean))

# remove samples in lowest 10% of sample_sums range
# check range
range(sample_sums(data_rp0F_clean))
# determine lower 10%-quantile
quantile(sample_sums(data_rp0F_clean), 0.1)
# remove samples with counts lower than the 10% quantile
data_rp0F_clean90 <- prune_samples(sample_sums(data_rp0F_clean)>114, data_rp0F_clean)
data_rp0F_clean90
sample_sums(data_rp0F_clean90)
sum(sample_sums(data_rp0F_clean90))

# remove zeros and singletons
data_rp0F_clean90_min2 <-prune_taxa(taxa_sums(data_rp0F_clean90)>1, data_rp0F_clean90)
data_rp0F_clean90_min2

# inspect data
range(taxa_sums(data_rp0F_clean90_min2))    
range(sample_sums(data_rp0F_clean90_min2))  
summary(sample_sums(data_rp0F_clean90_min2))
sample_variables(data_rp0F_clean90_min2)    
sample_sums(data_rp0F_clean90_min2)        
sum(sample_sums(data_rp0F_clean90_min2))


################ RANK ABUNDANCE PLOTS #######################

# data: phyloseq object data_rp0F_clean90_min2

# this converts taxa counts in each sample to a percentage
phyloTemp = transform_sample_counts(data_rp0F_clean90_min2, function(x) 1e+02 * x/sum(x))

# select data with abundance>0
clusterData = psmelt(phyloTemp)
clusterData = filter(clusterData,Abundance > 0)
head(clusterData)

# Make data files for each group
clusterData.Ad <- subset(clusterData, ChickAdult=="AD")
clusterData.CH <- subset(clusterData, ChickAdult=="CH")

head(clusterData.Ad)
head(clusterData.CH)

# this is where the mean is calculated
clusterAgg = aggregate(Abundance ~ OTU + Phylum + ChickAdult , data=clusterData, FUN=function(x) mean(x))

head(clusterAgg)

clusterAgg.Ad = aggregate(Abundance ~ OTU + Phylum , data=clusterData.Ad, FUN=function(x) mean(x))
clusterAgg.CH = aggregate(Abundance ~ OTU + Phylum , data=clusterData.CH, FUN=function(x) mean(x))

head(clusterAgg.Ad)
head(clusterAgg.CH)

# filtering and picking the number to display (here the top 500 most abundant OTUs)
clusterAgg2 = clusterAgg[order(-clusterAgg$Abundance),][1:500,]

# filtering and picking the number to display (here the top 500 most abundant OTUs)
clusterAgg2 = clusterAgg[order(-clusterAgg$Abundance),][1:500,]

clusterAgg2.Ad = clusterAgg.Ad[order(-clusterAgg.Ad$Abundance),][1:500,]
clusterAgg2.CH = clusterAgg.CH[order(-clusterAgg.CH$Abundance),][1:500,]

# Make plots for the groups
# for the top 500 most abundant OTUs
theme_set(theme_bw(base_family = "Helvetica"))
rankplot.Ad <- ggplot(clusterAgg2.Ad) +
  geom_point(aes(x=reorder(OTU,-Abundance),y=Abundance),size=2) + 
  theme(axis.ticks = element_blank(), axis.text.x = element_blank()) +
  scale_y_log10(limits = c(0.01,50), breaks=c(0.05,0.1,0.5,1,5,10,20,50))+
  ggtitle("Adult females")+
  labs(x = "OTU (500 highest ranking)") +
  theme(legend.position="none",
        axis.title = element_text(size=12),
        axis.text = element_text(size = 10),
        axis.line = element_line(colour="black", size=1),
        axis.ticks.y = element_line(colour="black", size=1),
        axis.ticks.length = unit(0.3, "cm"),
        panel.border = element_rect(colour="black", size=1))
rankplot.Ad

theme_set(theme_bw(base_family = "Helvetica"))
rankplot.CH <- ggplot(clusterAgg2.CH) +
  geom_point(aes(x=reorder(OTU,-Abundance),y=Abundance),size=2) + 
  theme(axis.ticks = element_blank(), axis.text.x = element_blank()) +
  scale_y_log10(limits = c(0.01,50), breaks=c(0.05,0.1,0.5,1,5,10,20,50))+
  #scale_y_log10()+
  labs(x = "OTU (500 highest ranking)") +
  ggtitle("Hatchlings")+
  theme(legend.position="none",
        axis.title = element_text(size=12),
        axis.text = element_text(size = 10),
        axis.line = element_line(colour="black", size=1),
        axis.ticks.y = element_line(colour="black", size=1),
        axis.ticks.length = unit(0.3, "cm"),
        panel.border = element_rect(colour="black", size=1))
rankplot.CH

# combine the groupplots
pdf("rankplots-rp0F-clean90-min2.pdf", useDingbats = F, width = 6, height = 6)
rankplots <- plot_grid(rankplot.Ad, rankplot.CH, 
                       ncol=2, align = "hv")
print(rankplots)
dev.off()


################ MAKE RAREFACTION CURVES ########################

# basic script from  https://github.com/joey711/phyloseq/issues/143
# adapted for the data

# data: phyloseq object data_rp0F_clean90_min2

rpdata <- data_rp0F_clean90_min2
range(taxa_sums(rpdata))

# calculate alpha-diversity at various rarefaction levels
set.seed(42)

calculate_rarefaction_curves <- function(rpdata, measures, depths) {
  require('plyr')     # ldply
  require('reshape2') # melt
  
  estimate_rarified_richness <- function(rpdata, measures, depth) {
    if(max(sample_sums(rpdata)) < depth) return()
    rpdata <- prune_samples(sample_sums(rpdata) >= depth, rpdata)
    
    rpdata_rar <- rarefy_even_depth(rpdata, depth, verbose = FALSE)
    
    alpha_diversity <- estimate_richness(rpdata_rar, measures = measures)
    
    # as.matrix forces the use of melt.array, which includes the Sample names (rownames)
    molten_alpha_diversity <- melt(as.matrix(alpha_diversity), varnames = c('X.SampleID', 'Measure'), value.name = 'Alpha_diversity')
    
    molten_alpha_diversity
  }
  
  names(depths) <- depths # this enables automatic addition of the Depth to the output by ldply
  rarefaction_curve_data <- ldply(depths, estimate_rarified_richness, rpdata = rpdata, measures = measures, .id = 'Depth', .progress = ifelse(interactive(), 'text', 'none'))
  
# convert Depth from factor to numeric
  rarefaction_curve_data$Depth <- as.numeric(levels(rarefaction_curve_data$Depth))[rarefaction_curve_data$Depth]
  
  rarefaction_curve_data
}

rarefaction_curve_data <- calculate_rarefaction_curves(rpdata, c('Observed', 'Shannon'), 
                          rep(c(1,10,100,500,1000, 1:100 * 1000, 1:1000 * 10000), each = 10))

summary(rarefaction_curve_data)

# summarize alpha diversity
rarefaction_curve_data_summary <- ddply(rarefaction_curve_data, c('Depth', 'X.SampleID', 'Measure'), 
                                        summarise, Alpha_diversity_mean = mean(Alpha_diversity), 
                                        Alpha_diversity_sd = sd(Alpha_diversity))

# add sample data
rarefaction_curve_data_summary_verbose <- merge(rarefaction_curve_data_summary, 
                                                data.frame(sample_data(rpdata)), 
                                                by.x = 'X.SampleID', by.y = 'row.names')

# plot
pdf("rarefaction-curves-rp0f-clean90-min2.pdf", useDingbats = F, width = 11, height = 5)
theme_set(theme_bw())
p <- ggplot(data = rarefaction_curve_data_summary_verbose,
            mapping = aes(x = Depth, y = Alpha_diversity_mean,
                          ymin = Alpha_diversity_mean - 2*Alpha_diversity_sd,
                          ymax = Alpha_diversity_mean + 2*Alpha_diversity_sd,
                          colour = ChickAdult,
                          group = X.SampleID)) + 
  geom_line() + 
  geom_pointrange() + 
  geom_dl(aes(label = SampleID), method = list(dl.trans(x = x + 0.2), "last.points", cex = 0.5)) +
  scale_x_continuous(limits=c(0,11500), 
                     breaks=c(0,2000,4000,6000,8000,10000))+
  scale_color_manual(values = colsAdCh,
                     labels=c("Adult", "Hatchling"))+
  facet_wrap(facets = ~Measure, scales = 'free_y') +
  theme(legend.position=c(.92, .15),
        legend.text = element_text(size=10, colour = "black", family = "Helvetica"),
        legend.title = element_blank(),
        axis.title.y = element_text(size=12, colour = "black", family = "Helvetica"),
        axis.text.y = element_text(size=10, colour = "black", family = "Helvetica"),
        axis.text.x = element_text(size=10, colour = "black", family = "Helvetica"),
        axis.title.x = element_text(size=12, colour = "black", family = "Helvetica"),
        strip.text = element_text(size=10, colour = "black", family = "Helvetica"),
        panel.grid.major = element_blank(),
        panel.grid.minor = element_blank(),
        axis.line = element_line(colour="black"),
        axis.ticks = element_line(colour="black"),
        axis.ticks.length = unit(0.2, "cm"),
        panel.border = element_rect(colour="black"),
        strip.background = element_rect(fill = "lightgrey",colour="lightgrey"))
print(p)
dev.off()

# The rarefaction plot show that too much samples would be lost if the data were rarefied


################ BOXPLOTS RELATIVE ABUNDANCES (phylum, order & family level) #############################

# data: phyloseq object data_rp0F_clean90_min2

# Plot at phylum level with Proteobacteria divided into classes

# first make merged file with phyla and classes for proteobacteria
# agglomerate phylotypes into at phylum and class levels groups
data_rp0F_clean90_min2.phylum <- tax_glom(data_rp0F_clean90_min2, taxrank="Phylum")
data_rp0F_clean90_min2.class <- tax_glom(data_rp0F_clean90_min2, taxrank="Class")
data_rp0F_clean90_min2.phylum
data_rp0F_clean90_min2.class

# calculate relative abundances
samples_phylum.rel <- transform_sample_counts(data_rp0F_clean90_min2.phylum, function(x) 100* x / sum(x))
samples_class.rel <- transform_sample_counts(data_rp0F_clean90_min2.class, function(x) 100* x / sum(x))
samples_phylum.rel
samples_class.rel

# reorder factor levels of sample groups
sample_data(samples_phylum.rel)$ChickAdult <-factor(sample_data(samples_class.rel)$ChickAdult, levels = c("AD", "CH"))
sample_data(samples_class.rel)$ChickAdult <-factor(sample_data(samples_class.rel)$ChickAdult, levels = c("AD", "CH"))

# create a vector with sample type names in the desired order
group.order <- c("AD", "CH")

sample_data(samples_phylum.rel) %>% dplyr::slice(match(group.order, ChickAdult))
sample_data(samples_class.rel) %>% dplyr::slice(match(group.order, ChickAdult))

# split Phylum Proteobacteria in its Classes
phyla_noProteob <- subset_taxa(samples_phylum.rel, Phylum !="p__Proteobacteria", na.rm = FALSE) 
classes_Proteo <- subset_taxa(samples_class.rel, Phylum =="p__Proteobacteria", na.rm = FALSE) 

otus <- merge_phyloseq_pair(otu_table(phyla_noProteob),otu_table(classes_Proteo))
samples <- merge_phyloseq_pair(sample_data(phyla_noProteob),sample_data(classes_Proteo))
tax <- merge_phyloseq_pair(tax_table(phyla_noProteob),tax_table(classes_Proteo))

# check which rows are proteobacteria classes
tax
# replace the phylum Proteobacteria name tags with their class names
tax[15:19,2] <- tax[15:19,3]
tax

# create new phyloseq object with Proteobacteria classes merged with other phyla
data_rp0F_clean90_min2.phyl <- phyloseq(otus, samples, tax)
data_rp0F_clean90_min2.phyl

# select only the most abundant taxa (more than 1%)
selected1.phyl = filter_taxa(data_rp0F_clean90_min2.phyl, function(x) mean(x) > 1, prune = TRUE)
selected1.phyl

pruned1.phyl <- prune_taxa(names(sort(taxa_sums(selected1.phyl), TRUE))[1:11], selected1.phyl)
pruned1.phyl

range(sample_sums(pruned1.phyl))

# Extract abundance matrix from the phyloseq object
OTU_pruned1.phyl<- as(otu_table(pruned1.phyl), "matrix")
OTU_pruned1.phyl

# transpose rows & columns
if(taxa_are_rows(pruned1.phyl)){OTU_pruned1.phyl<- t(OTU_pruned1.phyl)}
OTU_pruned1.phyl

# Coerce to data.frame
OTU_pruned1.phyl_df <- as.data.frame(OTU_pruned1.phyl)
OTU_pruned1.phyl_df

# Create dataframe from phyloseq object
physeq_OTU_pruned1.phyl_df <- as(sample_data(pruned1.phyl), "data.frame")
physeq_OTU_pruned1.phyl_df

#Add an additional columns to the OTU dataframe with the GROUP adn SampleID for each sample
OTU_pruned1.phyl_df$ChickAdult <- physeq_OTU_pruned1.phyl_df$ChickAdult
OTU_pruned1.phyl_df$SampleID <- physeq_OTU_pruned1.phyl_df$SampleID
OTU_pruned1.phyl_df

# make longitudinal data file
OTU_pruned1.phyl_df_L <- melt(OTU_pruned1.phyl_df, id.vars = c("SampleID", "ChickAdult"))
OTU_pruned1.phyl_df_L
colnames(OTU_pruned1.phyl_df_L)[3] <- "Phylum"
colnames(OTU_pruned1.phyl_df_L)[4] <- "RelAbund"
OTU_pruned1.phyl_df_L

#make phylum labels
phylum_labels1 <- c("998071" = "Alphaproteobacteria",
                    "437105" = "Betaproteobacteria",
                    "544177" = "Gammaproteobacteria",
                   New.ReferenceOTU526 = "Actinobacteria",
                   New.ReferenceOTU556 = "Bacteroidetes",
                   New.ReferenceOTU336 = "Firmicutes",
                   New.ReferenceOTU570 = "Fusobacteria")

#set order of phyla
OTU_pruned1.phyl_df_L$Phylum = factor(OTU_pruned1.phyl_df_L$Phylum, levels=c('998071','437105','544177','New.ReferenceOTU526', 'New.ReferenceOTU556', 'New.ReferenceOTU336', 'New.ReferenceOTU570'))

# boxplot with group as color
pdf("rp0f-clean90-min2-boxplot-relabund-phylum.pdf", useDingbats = F, width = 10, height = 4)
theme_set(theme_bw(base_family = "Helvetica"))
ggplot(data = OTU_pruned1.phyl_df_L, aes(x=ChickAdult, y=RelAbund, fill= ChickAdult))+
  geom_boxplot(alpha=0.9, outlier.size = 2) +
  scale_fill_manual(values = colsAdCh) +
  facet_grid(.~Phylum, labeller=labeller(Phylum = phylum_labels1)) +
  ylab("Relative abundance (%)\n")+
  ylim(0,100)+
  scale_y_continuous(breaks=seq(0,100,10))+
  scale_x_discrete(labels=c("F", "H"))+
  theme(axis.text.y = element_text(size=10, colour="black", family = "Helvetica"),
        axis.title.y = element_text(size=12, colour="black", family = "Helvetica"),
        axis.text.x = element_text(size=12, colour="black", angle = 360, hjust = 0.5, family = "Helvetica"),
        axis.title.x = element_blank(),
        strip.text = element_text(size=10, colour="black", family = "Helvetica"),
        panel.grid.major = element_blank(),
        panel.grid.minor = element_blank(),
        axis.line = element_line(colour="black"),
        axis.ticks = element_line(colour="black"),
        axis.ticks.length = unit(0.2, "cm"),
        panel.border = element_rect(colour="black"),
        strip.background = element_rect(fill = "lightgrey",colour="lightgrey"),
        legend.position = "none")
dev.off()


# Make relative abundance plots at Order, Family and Genus level

# first make new merged files at order, family and genus level
data_rp0F_clean90_min2.order <- tax_glom(data_rp0F_clean90_min2, taxrank="Order")
data_rp0F_clean90_min2.fam <- tax_glom(data_rp0F_clean90_min2, taxrank="Family")
data_rp0F_clean90_min2.gen <- tax_glom(data_rp0F_clean90_min2, taxrank="Genus")
data_rp0F_clean90_min2.order
data_rp0F_clean90_min2.fam
data_rp0F_clean90_min2.gen

# place taxa info into a file enabling linking OTU nr to taxa info
TAX2.order = as(tax_table(data_rp0F_clean90_min2.order), "matrix")
TAX2.order
TAX2.fam = as(tax_table(data_rp0F_clean90_min2.fam), "matrix")
TAX2.fam
TAX2.gen = as(tax_table(data_rp0F_clean90_min2.gen), "matrix")
TAX2.gen
write.csv(TAX2.order, file='abun_rp0F_clean90_min2_order_TAX.csv')
write.csv(TAX2.fam, file='abun_rp0F_clean90_min2_fam_TAX.csv')
write.csv(TAX2.gen, file='abun_rp0F_clean90_min2_gen_TAX.csv')

# calculate relative abundances
samples_order.rel <- transform_sample_counts(data_rp0F_clean90_min2.order, function(x) 100* x / sum(x))
samples_fam.rel <- transform_sample_counts(data_rp0F_clean90_min2.fam, function(x) 100* x / sum(x))
samples_gen.rel <- transform_sample_counts(data_rp0F_clean90_min2.gen, function(x) 100* x / sum(x))
samples_order.rel
samples_fam.rel
samples_gen.rel

# reorder factor levels of sample groups
sample_data(samples_order.rel)$ChickAdult <-factor(sample_data(samples_order.rel)$ChickAdult, levels = c("AD", "CH"))
sample_data(samples_fam.rel)$ChickAdult <-factor(sample_data(samples_fam.rel)$ChickAdult, levels = c("AD", "CH"))
sample_data(samples_gen.rel)$ChickAdult <-factor(sample_data(samples_gen.rel)$ChickAdult, levels = c("AD", "CH"))

# create a vector with sample type names in the desired order
group.order <- c("AD", "CH")

# select only the most abundant orders (more than 5%)
selected5.order = filter_taxa(samples_order.rel, function(x) mean(x) > 5, prune = TRUE)
selected5.order
# select only the most abundant families (more than 1%)
selected1.fam = filter_taxa(samples_fam.rel, function(x) mean(x) > 1, prune = TRUE)
selected1.fam
# select only the most abundant genera (more than 1%)
selected1.gen = filter_taxa(samples_gen.rel, function(x) mean(x) > 1, prune = TRUE)
selected1.gen

pruned5.order <- prune_taxa(names(sort(taxa_sums(selected5.order), TRUE))[1:11], selected5.order)
pruned5.order

pruned1.fam <- prune_taxa(names(sort(taxa_sums(selected1.fam), TRUE))[1:23], selected1.fam)
pruned1.fam

pruned1.gen <- prune_taxa(names(sort(taxa_sums(selected1.gen), TRUE))[1:23], selected1.gen)
pruned1.gen

range(sample_sums(pruned5.order))  
range(sample_sums(pruned1.fam))  
range(sample_sums(pruned1.gen))  

# Extract abundance matrix from the phyloseq object
OTU_pruned5.order <- as(otu_table(pruned5.order), "matrix")
OTU_pruned5.order
OTU_pruned1.fam <- as(otu_table(pruned1.fam), "matrix")
OTU_pruned1.fam
OTU_pruned1.gen <- as(otu_table(pruned1.gen), "matrix")
OTU_pruned1.gen

# transpose rows & columns
if(taxa_are_rows(pruned5.order)){OTU_pruned5.order <- t(OTU_pruned5.order)}
OTU_pruned5.order
if(taxa_are_rows(pruned1.fam)){OTU_pruned1.fam <- t(OTU_pruned1.fam)}
OTU_pruned1.fam
if(taxa_are_rows(pruned1.gen)){OTU_pruned1.gen <- t(OTU_pruned1.gen)}
OTU_pruned1.gen

# Coerce to data.frame
OTU_pruned5.order_df <- as.data.frame(OTU_pruned5.order)
OTU_pruned5.order_df
OTU_pruned1.fam_df <- as.data.frame(OTU_pruned1.fam)
OTU_pruned1.fam_df
OTU_pruned1.gen_df <- as.data.frame(OTU_pruned1.gen)
OTU_pruned1.gen_df

#Create dataframe from phyloseq object
physeq_OTU_pruned5.order_df <- as(sample_data(pruned5.order), "data.frame")
physeq_OTU_pruned5.order_df
physeq_OTU_pruned1.fam_df <- as(sample_data(pruned1.fam), "data.frame")
physeq_OTU_pruned1.fam_df
physeq_OTU_pruned1.gen_df <- as(sample_data(pruned1.gen), "data.frame")
physeq_OTU_pruned1.gen_df

#Add an additional columns to the OTU dataframe with the GROUP and SampleID for each sample
OTU_pruned5.order_df$ChickAdult <- physeq_OTU_pruned5.order_df$ChickAdult
OTU_pruned5.order_df$SampleID <- physeq_OTU_pruned5.order_df$SampleID
OTU_pruned5.order_df
OTU_pruned1.fam_df$ChickAdult <- physeq_OTU_pruned1.fam_df$ChickAdult
OTU_pruned1.fam_df$SampleID <- physeq_OTU_pruned1.fam_df$SampleID
OTU_pruned1.fam_df
OTU_pruned1.gen_df$ChickAdult <- physeq_OTU_pruned1.gen_df$ChickAdult
OTU_pruned1.gen_df$SampleID <- physeq_OTU_pruned1.gen_df$SampleID
OTU_pruned1.gen_df

# make longitudinal data file
OTU_pruned5.order_df_L <- melt(OTU_pruned5.order_df, id.vars = c("SampleID", "ChickAdult"))
OTU_pruned5.order_df_L
colnames(OTU_pruned5.order_df_L)[3] <- "Order"
colnames(OTU_pruned5.order_df_L)[4] <- "RelAbund"
head(OTU_pruned5.order_df_L)

OTU_pruned1.fam_df_L <- melt(OTU_pruned1.fam_df, id.vars = c("SampleID", "ChickAdult"))
OTU_pruned1.fam_df_L
colnames(OTU_pruned1.fam_df_L)[3] <- "Family"
colnames(OTU_pruned1.fam_df_L)[4] <- "RelAbund"
head(OTU_pruned1.fam_df_L)
write.csv(OTU_pruned1.fam_df_L, "rp0f-OTU-pruned1-fam-df-L.csv")

OTU_pruned1.gen_df_L <- melt(OTU_pruned1.gen_df, id.vars = c("SampleID", "ChickAdult"))
OTU_pruned1.gen_df_L
colnames(OTU_pruned1.gen_df_L)[3] <- "Genus"
colnames(OTU_pruned1.gen_df_L)[4] <- "RelAbund"
head(OTU_pruned1.gen_df_L)
write.csv(OTU_pruned1.gen_df_L, "rp0f-OTU-pruned1-gen-df-L.csv")

# add family and genus names in excell
# read file again
OTU_pruned1.fam_df_L_names <- read.table(file.choose(),sep="\t", dec = ".", header = TRUE, na = c("NA"))
OTU_pruned1.gen_df_L_names <- read.table(file.choose(),sep="\t", dec = ".", header = TRUE, na = c("NA"))
head(OTU_pruned1.fam_df_L_names)
head(OTU_pruned1.gen_df_L_names)

#make order labels
order_labels1 <- c(New.ReferenceOTU221 = "Actinomycetales", "1099674" = "Bacillales",
                   "437105" = "Burkholderiales", New.ReferenceOTU336 = "Clostridiales",
                   New.ReferenceOTU570 = "Fusobacteriales", New.ReferenceOTU323 = "Lactobacillales",
                   "544177" = "Pseudomonadales")
# set order of orders 
OTU_pruned5.order_df_L$Order = factor(OTU_pruned5.order_df_L$Order, levels=c('New.ReferenceOTU221','1099674','437105','New.ReferenceOTU336','New.ReferenceOTU570','New.ReferenceOTU323','544177'))

# boxplots with group as color
pdf("rp0f-clean90-min2-boxplot-relabund-order.pdf", useDingbats = F, width = 10, height = 4)
theme_set(theme_bw(base_family = "Helvetica"))
ggplot(data = OTU_pruned5.order_df_L, aes(x=ChickAdult, y=RelAbund, fill= ChickAdult))+
  geom_boxplot(alpha=0.9, outlier.size = 2) +
  scale_fill_manual(values = colsAdCh) +
  facet_grid(.~Order, labeller=labeller(Order = order_labels1)) +
  ylab("Relative abundance (%)\n")+
  ylim(0,100)+
  scale_y_continuous(breaks=seq(0,100,10))+
  scale_x_discrete(labels=c("F", "H"))+
  theme(axis.text.y = element_text(size=10, colour="black", family = "Helvetica"),
        axis.title.y = element_text(size=12, colour="black", family = "Helvetica"),
        axis.text.x = element_text(size=12, colour="black", angle = 360, hjust = 0.5, family = "Helvetica"),
        axis.title.x = element_blank(),
        strip.text = element_text(size=10, colour="black", family = "Helvetica"),
        panel.grid.major = element_blank(),
        panel.grid.minor = element_blank(),
        axis.line = element_line(colour="black"),
        axis.ticks = element_line(colour="black"),
        axis.ticks.length = unit(0.2, "cm"),
        panel.border = element_rect(colour="black"),
        strip.background = element_rect(fill = "lightgrey",colour="lightgrey"),
        legend.position = "none")
dev.off()

pdf("rp0f-clean90-min2-boxplot-relabun-fam.pdf", useDingbats = F, width = 10, height = 4)
theme_set(theme_bw(base_family = "Helvetica"))
ggplot(data = OTU_pruned1.fam_df_L_names, aes(x=ChickAdult, y=RelAbund, fill= ChickAdult))+
  geom_boxplot(alpha=0.9, outlier.size = 2) +
  scale_fill_manual(values = colsAdCh) +
  facet_grid(.~Fam) +
  ylab("Relative abundance (%)\n")+
  ylim(0,100)+
  scale_y_continuous(breaks=seq(0,100,10))+
  scale_x_discrete(labels=c("F", "H"))+
  theme(axis.text.y = element_text(size=10, colour="black", family = "Helvetica"),
        axis.title.y = element_text(size=12, colour="black", family = "Helvetica"),
        axis.text.x = element_text(size=12, colour="black", angle = 360, hjust = 0.5, family = "Helvetica"),
        axis.title.x = element_blank(),
        strip.text = element_text(size=10, colour="black", family = "Helvetica", angle=90),
        panel.grid.major = element_blank(),
        panel.grid.minor = element_blank(),
        axis.line = element_line(colour="black"),
        axis.ticks = element_line(colour="black"),
        axis.ticks.length = unit(0.2, "cm"),
        panel.border = element_rect(colour="black"),
        strip.background = element_rect(fill = "lightgrey",colour="lightgrey"),
        legend.position = "none")
dev.off()

pdf("rp0f-clean90-min2-boxplot-relabun-genus.pdf", useDingbats = F, width = 10, height = 4)
theme_set(theme_bw(base_family = "Helvetica"))
ggplot(data = OTU_pruned1.gen_df_L_names, aes(x=ChickAdult, y=RelAbund, fill= ChickAdult))+
  geom_boxplot(alpha=0.9, outlier.size = 2) +
  scale_fill_manual(values = colsAdCh) +
  facet_grid(.~Genus) +
  ylab("Relative abundance (%)\n")+
  ylim(0,100)+
  scale_y_continuous(breaks=seq(0,100,10))+
  scale_x_discrete(labels=c("F", "H"))+
  theme(axis.text.y = element_text(size=10, colour="black", family = "Helvetica"),
        axis.title.y = element_text(size=12, colour="black", family = "Helvetica"),
        axis.text.x = element_text(size=12, colour="black", angle = 360, hjust = 0.5, family = "Helvetica"),
        axis.title.x = element_blank(),
        strip.text = element_text(size=10, colour="black", family = "Helvetica", angle=90),
        panel.grid.major = element_blank(),
        panel.grid.minor = element_blank(),
        axis.line = element_line(colour="black"),
        axis.ticks = element_line(colour="black"),
        axis.ticks.length = unit(0.2, "cm"),
        panel.border = element_rect(colour="black"),
        strip.background = element_rect(fill = "lightgrey",colour="lightgrey"),
        legend.position = "none")
dev.off()


################ ANCOM - TESTING DIFFERENCES IN FRACTIONAL ABUNDANCE ##########

# data: phyloseq object data_rp0F_clean90_min2
# see ANCOM readme file for input file formats

# Prepare ANCOM file for merged phylum-protebacteria classes with ABSOLUTE counts

# agglomerate phylotypes into at phylum and class levels groups
data_rp0F_clean90_min2.phylum <- tax_glom(data_rp0F_clean90_min2, taxrank="Phylum")
data_rp0F_clean90_min2.class <- tax_glom(data_rp0F_clean90_min2, taxrank="Class")

# split Phylum Proteobacteria in its Classes
phyla_noProteob.2 <- subset_taxa(data_rp0F_clean90_min2.phylum, Phylum !="p__Proteobacteria", na.rm = FALSE) 
classes_Proteo.2 <- subset_taxa(data_rp0F_clean90_min2.class, Phylum =="p__Proteobacteria", na.rm = FALSE) 

otus <- merge_phyloseq_pair(otu_table(phyla_noProteob.2),otu_table(classes_Proteo.2))
samples <- merge_phyloseq_pair(sample_data(phyla_noProteob.2),sample_data(classes_Proteo.2))
tax <- merge_phyloseq_pair(tax_table(phyla_noProteob.2),tax_table(classes_Proteo.2))

# check which rows are proteobacteria classes
tax
# replace the phylum Proteobacteria name tags with their class names
tax[15:19,2] <- tax[15:19,3]
tax

# create new phyloseq object with Proteobacteria classes merged with other phyla
data_rp0F_clean90_min2.phyla <- phyloseq(otus, samples, tax)

# Extract abundance matrix from the phyloseq object
OTU2.phyla <- as(otu_table(data_rp0F_clean90_min2.phyla), "matrix")
OTU2.phyla

# transpose rows & columns
if(taxa_are_rows(data_rp0F_clean90_min2.phyla)){OTU2.phyla <- t(OTU2.phyla)}
OTU2.phyla

# Coerce to data.frame
OTU2.phyla_df <- as.data.frame(OTU2.phyla)
OTU2.phyla_df

#Create dataframe from phyloseq object
physeq_OTU2.phyla_df <- as(sample_data(data_rp0F_clean90_min2.phyla), "data.frame")
physeq_OTU2.phyla_df

#Add an additional (last) column to the OTU dataframe with the GROUP for each sample
OTU2.phyla_df$GROUP <- physeq_OTU2.phyla_df$ChickAdult
OTU2.phyla_df

#Save the file as txt (is the only possibility to remove the row.names)
write.table(OTU2.phyla_df, file = "ANCOM_rp0F_clean90_OTU2-phyla.txt", sep = "\t", row.names = F)

# but this does not give OTU names....
# Therefore also save a file with taxa names
TAX2.phyla = as(tax_table(data_rp0F_clean90_min2.phyla), "matrix")
TAX2.phyla
write.csv(TAX2.phyla, file='abun_rp0F_clean90_CH-min2-3-TAX-phylum-20180122.csv')


# prepare ANCOM file for Orders with absolute counts
# Make phyloseq ORDER object
data_rp0F_clean90_min2_order <- tax_glom(data_rp0F_clean90_min2, "Order")
data_rp0F_clean90_min2_order

# Extract abundance matrix from the phyloseq object
OTU2.order <- as(otu_table(data_rp0F_clean90_min2_order), "matrix")
OTU2.order

# transpose rows & columns
if(taxa_are_rows(data_rp0F_clean90_min2_order)){OTU2.order <- t(OTU2.order)}
OTU2.order

# Coerce to data.frame
OTU2.order_df <- as.data.frame(OTU2.order)
OTU2.order_df

#Add an additional (last) column to the OTU dataframe with the GROUP for each sample
OTU2.order_df$GROUP <- physeq_OTU2.3_df$ChickAdult
OTU2.order_df

#Save the file as txt (is the only possibility to remove the row.names)
write.table(OTU2.order_df, file = "ANCOM_rp0F_clean90_OTU2-order.txt", sep = "\t", row.names = F)


# prepare ANCOM Family file with absolute abundances
# Make phyloseq Family object
data_rp0F_clean90_min2_family <- tax_glom(data_rp0F_clean90_min2, "Family")
data_rp0F_clean90_min2_family

# Extract abundance matrix from the phyloseq object
OTU2.family <- as(otu_table(data_rp0F_clean90_min2_family), "matrix")
OTU2.family

# transpose rows & columns
if(taxa_are_rows(data_rp0F_clean90_min2_family)){OTU2.family <- t(OTU2.family)}
OTU2.family

# Coerce to data.frame
OTU2.family_df <- as.data.frame(OTU2.family)
OTU2.family_df

#Add an additional (last) column to the OTU dataframe with the GROUP for each sample
OTU2.family_df$GROUP <- physeq_OTU2.3_df$ChickAdult
OTU2.family_df

#Save the file as txt (is the only possibility to remove the row.names)
write.table(OTU2.family_df, file = "ANCOM_rp0F_clean90_OTU2-family.txt", sep = "\t", row.names = F)


# prepare ANCOM Genus file with absolute abundances
# Make phyloseq genus object
data_rp0F_clean90_min2_genus <- tax_glom(data_rp0F_clean90_min2, "Genus")
data_rp0F_clean90_min2_genus

# Extract abundance matrix from the phyloseq object
OTU2.genus <- as(otu_table(data_rp0F_clean90_min2_genus), "matrix")
OTU2.genus

# transpose rows & columns
if(taxa_are_rows(data_rp0F_clean90_min2_genus)){OTU2.genus <- t(OTU2.genus)}
OTU2.genus

# Coerce to data.frame
OTU2.genus_df <- as.data.frame(OTU2.genus)
OTU2.genus_df

#Add an additional (last) column to the OTU dataframe with the GROUP for each sample
OTU2.genus_df$GROUP <- physeq_OTU2.3_df$ChickAdult
OTU2.genus_df

#Save the file as txt (is the only possibility to remove the row.names)
write.table(OTU2.genus_df, file = "ANCOM_rp0F_clean90_OTU2-genus-df.txt", sep = "\t", row.names = F)


# prepare ANCOM OTU file with absolute abundances

# Extract abundance matrix from the phyloseq object
OTU2.otu <- as(otu_table(data_rp0F_clean90_min2), "matrix")
OTU2.otu

# transpose rows & columns if necessary
if(taxa_are_rows(data_rp0F_clean90_min2)){OTU2.otu <- t(OTU2.otu)}
OTU2.otu

# Coerce to data.frame
OTU2.otu_df <- as.data.frame(OTU2.otu)
OTU2.otu_df

#Add an additional (last) column to the OTU dataframe with the GROUP for each sample
OTU2.otu_df$GROUP <- physeq_OTU2.3_df$ChickAdult
OTU2.otu_df

#Save the file as txt (is the only possibility to remove the row.names)
write.table(OTU2.otu_df, file = "ANCOM_rp0F_clean90_OTU2-otu-df.txt", sep = "\t", row.names = F)

# Create and save  file with OTU taxa names
TAX2.otu = as(tax_table(data_rp0F_clean90_min2), "matrix")
TAX2.otu
write.csv(TAX2.otu, file='abun_rp0F_clean90_min2-otu-TAX.csv')

# run the shiny interface when txt files are in the required ANCOM format
# in this interface you will load the txt data file
# tick the "Correct for multiple testing box" and keep significance level at default
# note that unassigned OTUS are excluded from the analysis

shiny_ancom()


################ MOST ABUNDANT PHYLA ###################

# data: phyloseq object data_rp0F_clean90_min2.phylum

# relative abundances of phyla with proteobacteria not divided into classes
topN <- 15
most_abundant_phylum <- sort(taxa_sums(data_rp0F_clean90_min2.phylum), TRUE)[1:topN]
df_maphylum2 <- as.data.frame(most_abundant_phylum)
phylum_wtaxa <- cbind(as(df_maphylum2,"data.frame"),as(tax_table(data_rp0F_clean90_min2.phylum)[rownames(df_maphylum2),],"matrix"))
phylum_wtaxa$most_abundant_phylum_rel <- (phylum_wtaxa$most_abundant_phylum)/(sum(taxa_sums(data_rp0F_clean90_min2.phylum)))*100
phylum_wtaxa$most_abundant_phylum_rel_cum <- cumsum(phylum_wtaxa$most_abundant_phylum_rel)
phylum_wtaxa
write.csv(phylum_wtaxa, file='abun_rp0F-clean90_min2-phyl.csv')

# subset for hatchlings
data_rp0F_clean90_min2.phylum.CH <- subset_samples(data_rp0F_clean90_min2.phylum, ChickAdult == "CH")
most_abundant_phylum.CH <- sort(taxa_sums(data_rp0F_clean90_min2.phylum.CH), TRUE)[1:topN]
df_maphylum2.CH <- as.data.frame(most_abundant_phylum.CH)
phylum_wtaxa.CH <- cbind(as(df_maphylum2.CH,"data.frame"),as(tax_table(data_rp0F_clean90_min2.phylum.CH)[rownames(df_maphylum2.CH),],"matrix"))
phylum_wtaxa.CH$most_abundant_phylum_rel.CH <- (phylum_wtaxa.CH$most_abundant_phylum.CH)/(sum(taxa_sums(data_rp0F_clean90_min2.phylum.CH)))*100
phylum_wtaxa.CH$most_abundant_phylum_rel_cum.CH <- cumsum(phylum_wtaxa.CH$most_abundant_phylum_rel.CH)
phylum_wtaxa.CH
write.csv(phylum_wtaxa.CH, file='abun_rp0F-clean90_min2-phyl-hatchling.csv')

# subset for females
data_rp0F_clean90_min2.phylum.AD <- subset_samples(data_rp0F_clean90_min2.phylum, ChickAdult == "AD")
most_abundant_phylum.AD <- sort(taxa_sums(data_rp0F_clean90_min2.phylum.AD), TRUE)[1:topN]
df_maphylum2.AD <- as.data.frame(most_abundant_phylum.AD)
phylum_wtaxa.AD <- cbind(as(df_maphylum2.AD,"data.frame"),as(tax_table(data_rp0F_clean90_min2.phylum.AD)[rownames(df_maphylum2.AD),],"matrix"))
phylum_wtaxa.AD$most_abundant_phylum_rel.AD <- (phylum_wtaxa.AD$most_abundant_phylum.AD)/(sum(taxa_sums(data_rp0F_clean90_min2.phylum.AD)))*100
phylum_wtaxa.AD$most_abundant_phylum_rel_cum.AD <- cumsum(phylum_wtaxa.AD$most_abundant_phylum_rel.AD)
phylum_wtaxa.AD
write.csv(phylum_wtaxa.AD, file='abun_rp0F-clean90_min2-phyl-females.csv')


################ DESEQ2 ANALYSIS ################################

# This analysis should be done with unrarefied data


################ DESEQ TEST FOR DIFFERENCES IN COUNTS ###########

################ Test for differences in phyla between hatchlings and females ##################

# data: phyloseq object data_rp0F_clean90_min2.phyla
# i.e. absolute counts and Proteobacteria divided into 5 classes

# convert to DEseq object
dds_rp0F_clean90_min2_phyla <- phyloseq_to_deseq2(data_rp0F_clean90_min2.phyla, ~ ChickAdult)
# check sample info
colData(dds_rp0F_clean90_min2_phyla)
# check DEseq2 object
dds_rp0F_clean90_min2_phyla

# First caculate general results
dds_rp0F_clean90_min2_phyla <- DESeq(dds_rp0F_clean90_min2_phyla)
rnms_rp0F_clean90_min2_phyla <- resultsNames(dds_rp0F_clean90_min2_phyla)
rnms_rp0F_clean90_min2_phyla

# Females vs hatchlings
resp_AdCh <- results(dds_rp0F_clean90_min2_phyla, contrast=c("ChickAdult","AD","CH"))
summary(resp_AdCh)
resp_AdCh
sum(resp_AdCh$padj < 0.1, na.rm=TRUE)

# combine taxa info with DESeq result
alpha = 0.1
sigtab = resp_AdCh[which(resp_AdCh$padj < alpha), ]
sigtab = cbind(as(sigtab, "data.frame"), as(tax_table(data_rp0F_clean90_min2.phyla)[rownames(sigtab), ], "matrix"))
head(sigtab)

# write subset of significant results to file to check & change taxa names (remove p__ & c__)
write.csv(as.data.frame(sigtab), file="rp0F_clean90_min2_phyla_DESeq.csv")

# read the file and make graph of Log2foldChange for significant different phylum counts
sign05p_AdCh <- read.table(file.choose(),sep="\t", dec = ".", header = TRUE, na = c("NA"))
sign05p_AdCh

pdf("rp0gf-clean90-min2-deseq-phylum.pdf", useDingbats = F, width = 3, height = 4)
ggplot(sign05p_AdCh, aes(x=log2FoldChange, y=Phylum, colour=Phylum)) + 
  geom_errorbarh(aes(xmin=log2FoldChange-lfcSE, xmax=log2FoldChange+lfcSE, height=0)) +
  geom_vline(xintercept = 0, linetype=2, colour="black") +
  geom_point(size=3.5) +
  scale_colour_manual(values=c("#009E73", "#E6AB02","#D95F02"))+
  ylab("Phylum\n") +
  ggtitle("females vs hatchlings\n")+
  theme(legend.position="none", 
        plot.title = element_text(size=10, colour="black", family="Helvetiva", face="plain"),
        axis.title = element_text(size=10, colour="black", family = "Helvetica"),
        axis.text.x = element_text(size=8, colour="black", family = "Helvetica"),
        axis.text.y = element_text(size=8, colour="black", family = "Helvetica"),
        panel.grid.major = element_blank(),
        panel.grid.minor = element_blank(),
        axis.line = element_line(colour="black"),
        axis.ticks = element_line(colour="black"),
        axis.ticks.length = unit(0.2, "cm"),
        panel.border = element_rect(colour="black"))
dev.off()


################ Test for differences in orders between hatchlings and females #######################

# data: phyloseq object data_rp0F_clean90_min2.order

# convert to DEseq object
dds_rp0F_clean90_min2_order <- phyloseq_to_deseq2(data_rp0F_clean90_min2_order, ~ ChickAdult)
# check sample info
colData(dds_rp0F_clean90_min2_order)
# check DEseq2 object
dds_rp0F_clean90_min2_order

# First caculate general results
dds_rp0F_clean90_min2_order <- DESeq(dds_rp0F_clean90_min2_order)
rnms_rp0F_clean90_min2_order <- resultsNames(dds_rp0F_clean90_min2_order)
rnms_rp0F_clean90_min2_order

# Females vs hatchlings
reso_AdCh <- results(dds_rp0F_clean90_min2_order, contrast=c("ChickAdult","AD","CH"))
summary(reso_AdCh)
reso_AdCh
sum(reso_AdCh$padj < 0.1, na.rm=TRUE)

# combine taxa info with DESeq result
alpha = 0.1
sigtab = reso_AdCh[which(reso_AdCh$padj < alpha), ]
sigtab = cbind(as(sigtab, "data.frame"), as(tax_table(data_rp0F_clean90_min2_order)[rownames(sigtab), ], "matrix"))
head(sigtab)

# write subset of significant results to file, adn adapt order names
write.csv(as.data.frame(sigtab), file="rp0F_clean90_min2_order_DEseq.csv")

# make graph of Log2foldChange for significant different Species counts
sign01o_AdCh <- read.table(file.choose(),sep="\t", dec = ".", header = TRUE, na = c("NA"))
sign01o_AdCh

pdf("deseq-rp0f-clean90-min2-sign-order.pdf", useDingbats = F, width = 6, height = 4)
ggplot(sign01o_AdCh, aes(x=log2FoldChange, y=Order, colour=Phylum)) + 
  geom_errorbarh(aes(xmin=log2FoldChange-lfcSE, xmax=log2FoldChange+lfcSE, height = 0)) +
  geom_vline(xintercept = 0, linetype=2, colour="black") +
  geom_point(size=3.5) +
  scale_colour_manual(values=c("#F781BF","#009E73","#E6AB02","#D95F02","#A6761D", "#08519C","#7570B3"))+
  ylab("Order\n") +
  ggtitle("females vs hatchlings\n")+
  theme(legend.position="right", 
        legend.title = element_blank(),
        legend.text = element_text(size=8, colour = "black", family = "Helvetica"),
        plot.title = element_text(size=10, colour="black", family="Helvetiva", face="plain"),
        axis.title = element_text(size=10, colour="black", family = "Helvetica"),
        axis.text.x = element_text(size=8, colour="black", family = "Helvetica"),
        axis.text.y = element_text(size=8, colour="black", family = "Helvetica"),
        panel.grid.major = element_blank(),
        panel.grid.minor = element_blank(),
        axis.line = element_line(colour="black"),
        axis.ticks = element_line(colour="black"),
        axis.ticks.length = unit(0.2, "cm"),
        panel.border = element_rect(colour="black"))
dev.off()

################ Test for differences in families between hatchlings and females #######################

# data: phyloseq object data_rp0F_clean90_min2.family

# convert to DEseq onbect
dds_rp0F_clean90_min2_fam <- phyloseq_to_deseq2(data_rp0F_clean90_min2_family, ~ ChickAdult)
# check sample info
colData(dds_rp0F_clean90_min2_fam)
# check DEseq2 object
dds_rp0F_clean90_min2_fam

# First caculate general results
dds_rp0F_clean90_min2_fam <- DESeq(dds_rp0F_clean90_min2_fam)
rnms_rp0F_clean90_min2_fam <- resultsNames(dds_rp0F_clean90_min2_fam)
rnms_rp0F_clean90_min2_fam

# females vs hatchlings
resf_AdCh <- results(dds_rp0F_clean90_min2_fam, contrast=c("ChickAdult","AD","CH"))
summary(resf_AdCh)
resf_AdCh
sum(resf_AdCh$padj < 0.1, na.rm=TRUE)

# combine taxa info with DESeq result
alpha = 0.1
sigtab = resf_AdCh[which(resf_AdCh$padj < alpha), ]
sigtab = cbind(as(sigtab, "data.frame"), as(tax_table(data_rp0F_clean90_min2_family)[rownames(sigtab), ], "matrix"))
head(sigtab)

# write subset of significant results to file, and adapt family names
write.csv(as.data.frame(sigtab), file="rp0F_clean90_min2_fam_DEseq.csv")

# make graph of Log2foldChange for significant different Species counts
sign01f_AdCh <- read.table(file.choose(),sep="\t", dec = ".", header = TRUE, na = c("NA"))
sign01f_AdCh

pdf("deseq-rp0f-clean90-min2-sign-fam.pdf", useDingbats = F, width = 4.4, height = 4)
ggplot(sign01f_AdCh, aes(x=log2FoldChange, y=Family, colour=Phylum)) + 
  geom_errorbarh(aes(xmin=log2FoldChange-lfcSE, xmax=log2FoldChange+lfcSE, height = 0)) +
  geom_vline(xintercept = 0, linetype=2, colour="grey") +  
  geom_point(size=4)+
  scale_colour_manual(values=c("#F781BF","#009E73","#E6AB02","#D95F02","#A6761D", "#7570B3"))+
  ylab("Family") +
  ggtitle("females vs hatchlings")+
  theme(legend.position="bottom", 
        plot.title = element_text(size=18, face="plain"),
        axis.title = element_text(size=20),
        axis.text.x = element_text(size=18),
        axis.text.y = element_text(size=18),
        panel.grid.major = element_blank(),
        panel.grid.minor = element_blank(),
        axis.line = element_line(colour="black"),
        axis.ticks = element_line(colour="black"),
        axis.ticks.length = unit(0.2, "cm"),
        panel.border = element_rect(colour="black"))
dev.off()


################ Test for differences in genera between hatchlings and females #######################

# data: phyloseq object data_rp0F_clean90_min2_genus

# convert to DEseq object
dds_rp0F_clean90_min2_gen <- phyloseq_to_deseq2(data_rp0F_clean90_min2_genus, ~ ChickAdult)
# check sample info
colData(dds_rp0F_clean90_min2_gen)
# check DEseq2 object
dds_rp0F_clean90_min2_gen

# First caculate general results
dds_rp0F_clean90_min2_gen <- DESeq(dds_rp0F_clean90_min2_gen)
rnms_rp0F_clean90_min2_gen <- resultsNames(dds_rp0F_clean90_min2_gen)
rnms_rp0F_clean90_min2_gen

# females vs hatchlings
resf_AdCh <- results(dds_rp0F_clean90_min2_gen, contrast=c("ChickAdult","AD","CH"))
summary(resf_AdCh)
resf_AdCh
sum(resf_AdCh$padj < 0.1, na.rm=TRUE)

# combine taxa info with DESeq result
alpha = 0.1
sigtab = resf_AdCh[which(resf_AdCh$padj < alpha), ]
sigtab = cbind(as(sigtab, "data.frame"), as(tax_table(data_rp0F_clean90_min2_genus)[rownames(sigtab), ], "matrix"))
head(sigtab)

# write subset of significant results to file and adapt genus names
write.csv(as.data.frame(sigtab), file="rp0F_clean90_min2_genus_DEseq.csv")

# make graph of Log2foldChange for significant different Species counts
sign01g_AdCh <- read.table(file.choose(),sep="\t", dec = ".", header = TRUE, na = c("NA"))
sign01g_AdCh

pdf("deseq-rp0f-clean90-min2-sign-genu.pdf", useDingbats = F, width = 4.4, height = 4)
ggplot(sign01g_AdCh, aes(x=log2FoldChange, y=Genus, colour=Phylum)) + 
  geom_errorbarh(aes(xmin=log2FoldChange-lfcSE, xmax=log2FoldChange+lfcSE, height = 0)) +
  geom_vline(xintercept = 0, linetype=2, colour="grey") +  
  geom_point(size=3.5)+
  scale_colour_manual(values=c("#F781BF","#009E73","#E6AB02","#D95F02","#A6761D", "#7570B3"))+
  ylab("Genus\n") +
  ggtitle("females vs hatchlings\n")+
  theme(legend.position="none", 
        legend.title = element_blank(),
        legend.text = element_text(size=8, colour = "black", family = "Helvetica"),
        plot.title = element_text(size=10, colour="black", family="Helvetiva", face="plain"),
        axis.title = element_text(size=10, colour="black", family = "Helvetica"),
        axis.text.x = element_text(size=8, colour="black", family = "Helvetica"),
        axis.text.y = element_text(size=8, colour="black", family = "Helvetica"),
        panel.grid.major = element_blank(),
        panel.grid.minor = element_blank(),
        axis.line = element_line(colour="black"),
        axis.ticks = element_line(colour="black"),
        axis.ticks.length = unit(0.2, "cm"),
        panel.border = element_rect(colour="black"))
dev.off()


################ Test for differences in OTUs between hatchlings and females #######################

# data: phyloseq object data_rp0F_clean90_min2

# convert to DEseq onbect
dds_rp0F_clean90_min2 <- phyloseq_to_deseq2(data_rp0F_clean90_min2, ~ ChickAdult)
# check sample info
colData(dds_rp0F_clean90_min2)
# check DEseq2 object
dds_rp0F_clean90_min2

# First caculate general results
dds_rp0F_clean90_min2 <- DESeq(dds_rp0F_clean90_min2)

# this gives an error due to too many zeros
# see also https://github.com/joey711/phyloseq/issues/387
# to solve this: calculate geometric means prior to estimate size factors
gm_mean = function(x, na.rm=TRUE){
  exp(sum(log(x[x > 0]), na.rm=na.rm) / length(x))
}
geoMeans = apply(counts(dds_rp0F_clean90_min2), 1, gm_mean)
dds_rp0F_clean90_min2 = estimateSizeFactors(dds_rp0F_clean90_min2, geoMeans = geoMeans)
dds_rp0F_clean90_min2 <- DESeq(dds_rp0F_clean90_min2)
rnms_rp0F_clean90_min2 <- resultsNames(dds_rp0F_clean90_min2)
rnms_rp0F_clean90_min2

# Adults vs hatchlings
resotu_AdCh <- results(dds_rp0F_clean90_min2, contrast=c("ChickAdult","AD","CH"))
summary(resotu_AdCh)
resotu_AdCh
sum(resotu_AdCh$padj < 0.1, na.rm=TRUE)

# no significant differences!


################ EXPLORE NORMALISED COUNTS AT PHYLOTYPE LEVEL ###################

# data used: DEseq2 object dds_rp0F_clean90_min2

# Normalize counts of OTUs for output to phyloseq
# variance stabilizing transformation
vsd_rp0F_clean90_min2 <- varianceStabilizingTransformation(dds_rp0F_clean90_min2, blind=FALSE)
head(assay(vsd_rp0F_clean90_min2), 5)

# visualize the vsd normalisation vs a standard log2(n+1) normalisation transformation
# ntd gives log2(n + 1)
ntd <- normTransform(dds_rp0F_clean90_min2)

# plot normalisation to see the effect of the normalisation
meanSdPlot(assay(ntd))
meanSdPlot(assay(vsd_rp0F_clean90_min2))

#principal component plot of normalized counts
plotPCA(vsd_rp0F_clean90_min2, intgroup="ChickAdult")

#look at results in histogram and compare with not normalized data
hist(assay(dds_rp0F_clean90_min2))
hist(assay(vsd_rp0F_clean90_min2))
#histogram indicates vsd normalized is better than log2(n+1) normalisation


################ VSD NORMALIZED COUNTS IN PHYLOSEQ TO ANALYSE BETA-DIVERSITY #########
# https://github.com/joey711/phyloseq/issues/492

# data used: Phyloseq object data_rp0F_clean90_min2 and DESeq2 object vsd_rp0F_clean90_min2

# convert basal DEseq and normalized DEseq tables to new phyloseq
# first copy pohyloseq object to 2 new phyloseq objects
data_rp0F_clean90_min2_vsd <- data_rp0F_clean90_min2
data_rp0F_clean90_min2_vsd1 <- data_rp0F_clean90_min2
data_rp0F_clean90_min2_vsd2 <- data_rp0F_clean90_min2

#check if all pohyloseq objects are similar
data_rp0F_clean90_min2
data_rp0F_clean90_min2_vsd
data_rp0F_clean90_min2_vsd1
data_rp0F_clean90_min2_vsd2
otu_table(data_rp0F_clean90_min2)[1:5,1:5]
otu_table(data_rp0F_clean90_min2_vsd)[1:5,1:5]
otu_table(data_rp0F_clean90_min2_vsd1)[1:5,1:5]
otu_table(data_rp0F_clean90_min2_vsd2)[1:5,1:5]

# store variance stabilised transformed otu table in vsd phyloseq object
otu_table(data_rp0F_clean90_min2_vsd) <- otu_table(assay(vsd_rp0F_clean90_min2), taxa_are_rows = TRUE)
otu_table(data_rp0F_clean90_min2_vsd)[1:5,1:5]


################ METHOD 1: ALL NEGATIVE VALUES TO ZERO #####################

# data: phyloseq object data_rp0F_clean90_min2_vsd

# convert vsd phyloseq object into vsd1
data_rp0F_clean90_min2_vsd1 <- data_rp0F_clean90_min2_vsd
data_rp0F_clean90_min2_vsd
data_rp0F_clean90_min2_vsd1
otu_table(data_rp0F_clean90_min2_vsd)[1:5,1:5]
otu_table(data_rp0F_clean90_min2_vsd1)[1:5,1:5]

# set all negative transformed values in vsd1 to ZERO 
# (as they are estimated to be close to zero based on the fitted NegBin model: 
# the more negative, the more likely to be true 0)
otu_table(data_rp0F_clean90_min2_vsd1)[otu_table(data_rp0F_clean90_min2_vsd1) < 0] <- 0
otu_table(data_rp0F_clean90_min2_vsd1)[1:5,1:5]

# Check how histogram has shifted by converting to DEseq2 object
data_rp0F_clean90_min2_vsd1_deseq2 <- phyloseq_to_deseq2(data_rp0F_clean90_min2_vsd1, ~ ChickAdult)
hist(assay(data_rp0F_clean90_min2_vsd1_deseq2))

# yields an unsual histogram. Did not proceed with these data


################ METHOD 2: ADD ABS ZERO VALUE THEN ALL NEGATIVE VALUES TO ZERO #####################

# data: phyloseq object data_rp0F_clean_min2_vsd

# convert vsd phyloseq object into vsd2
data_rp0F_clean90_min2_vsd2 <- data_rp0F_clean90_min2_vsd
data_rp0F_clean90_min2_vsd
data_rp0F_clean90_min2_vsd2
otu_table(data_rp0F_clean90_min2_vsd)[1:5,1:5]
otu_table(data_rp0F_clean90_min2_vsd2) [1:5,1:5]

# add absolute value of zero transformed counts up to 4/5th decimal
# note that zeros should remain very slightly negative!
data_rp0F_clean90_min2_vsd2 <- transform_sample_counts(data_rp0F_clean90_min2_vsd2, function(x) x + 5.60998)
otu_table(data_rp0F_clean90_min2_vsd2)[1:5,1:5]

# set all negative transformed values in vsd2 to ZERO 
# (as they are estimated to be close to zero based on the fitted NegBin model: 
# the more negative, the more likely to be true 0)
otu_table(data_rp0F_clean90_min2_vsd2)[otu_table(data_rp0F_clean90_min2_vsd2) < 0] <- 0
otu_table(data_rp0F_clean90_min2_vsd2)[1:5,1:5]

# Check how histogram has shifted by converting to DEseq2 object
data_rp0F_clean90_min2_vsd2_deseq2 <- phyloseq_to_deseq2(data_rp0F_clean90_min2_vsd2, ~ ChickAdult)
hist(assay(data_rp0F_clean90_min2_vsd2_deseq2))

# this histogram resembles the original histogram, shifted to positive values.


################ CALCULATE BETA-DIVERITIES USING VSD2-NORMALIZED DATA #############

################ Bray-Curtis ###################################

# data: phyloseq object data_rp0F_clean_min2_vsd2

# Stats calculate Bray Curtis
data_rp0F_clean90_min2_vsd2_bray <- vegdist(t(otu_table(data_rp0F_clean90_min2_vsd2)), binary=FALSE, na.rm=FALSE)
df_bray <- as(sample_data(data_rp0F_clean90_min2_vsd2), "data.frame")
head(df_bray)
head(data_rp0F_clean90_min2_vsd2_bray)

# Test if hatchlings and females differ using ADONIS
set.seed(22)
adonis(data_rp0F_clean90_min2_vsd2_bray ~ ChickAdult, df_bray)

# Test homogeneity of dispersion to evaluate the degree of within-group dispersions 
# Permutest: a non-significant P-value indicates that the difference found is not due
# to differences in groups dispersions)
beta <- betadisper(data_rp0F_clean90_min2_vsd2_bray, df_bray$ChickAdult)
permutest(beta)

# plot betadispersions
pdf("betadisper-BC.pdf", useDingbats = F, width = 4, height = 4.5)
plot(beta, cex.lab=1, label= FALSE , cex = 1, col=c("#D95F02", "#009E73"))
dev.off()

# Make plot with mean +/- inter-quantile range added to plot
otu2 <- t(otu_table(data_rp0F_clean90_min2_vsd2))
bray2 <- ordinate(otu2, method="PCoA", distance ="bray")

# create data from of PCoA scores along the first two axes
pbray2_df = plot_ordination(justDF=TRUE, data_rp0F_clean90_min2_vsd2, bray2, 
                            axes= c(1,2), type="samples", color="ChickAdult")

# add meta data to the samples in the PCoA score data frame
# meta data file: mapping_rp0F_clean90
pcoa_scores_vsd_AdCh_bray2.2 <- join(pbray2_df, mapping_rp0F_clean90, 
                                      by = "SampleID", type = "inner")

# create a summary of PCoA scores to calculate median, quantiles and interquantile range
# summary of PCoA df for plotting median and IQR across experimental groups (ChickAdult)
summary_bray_pcoa_bray2.2 <- summaryBy(Axis.1 + Axis.2 ~ ChickAdult, data = pcoa_scores_vsd_AdCh_bray2.2, 
                                         FUN = function(x) { c(m = median(x), quant_25 = quantile(x, 0.25), quant_75 = quantile(x, 0.75),
                                                               s = sd(x), n=length(x), sem= sd(x)/sqrt(length(x)), n=length(x))} )
colnames(summary_bray_pcoa_bray2.2)[3] <- "Axis.1.quant_25"
colnames(summary_bray_pcoa_bray2.2)[4] <- "Axis.1.quant_75"
colnames(summary_bray_pcoa_bray2.2)[10] <- "Axis.2.quant_25"
colnames(summary_bray_pcoa_bray2.2)[11] <- "Axis.2.quant_75"
colnames(summary_bray_pcoa_bray2.2)[2] <- "Axis.1"
colnames(summary_bray_pcoa_bray2.2)[9] <- "Axis.2"

# calculate IQR
summary_bray_pcoa_bray2.2[16] <- with(summary_bray_pcoa_bray2.2, Axis.1 - Axis.1.quant_25)
summary_bray_pcoa_bray2.2[17] <- with(summary_bray_pcoa_bray2.2, Axis.1.quant_75 - Axis.1 )
summary_bray_pcoa_bray2.2[18] <- with(summary_bray_pcoa_bray2.2, Axis.2 - Axis.2.quant_25)
summary_bray_pcoa_bray2.2[19] <- with(summary_bray_pcoa_bray2.2, Axis.2.quant_75 - Axis.2 )
colnames(summary_bray_pcoa_bray2.2)[16] <- "ax1_25"
colnames(summary_bray_pcoa_bray2.2)[17] <- "ax1_75"
colnames(summary_bray_pcoa_bray2.2)[18] <- "ax2_25"
colnames(summary_bray_pcoa_bray2.2)[19] <- "ax2_75"
summary_bray_pcoa_bray2.2

# make plot
pdf("PCoA_bray_rp0f_clean90_min2_withMedianIQR.pdf", useDingbats = F, width = 4.5, height = 4.5)
p <- ggplot(data = pcoa_scores_vsd_AdCh_bray2.2, aes(x = Axis.1, y = Axis.2))
bc <- p + theme_bw()+
  geom_point(aes(colour = ChickAdult), size = 3, alpha=0.5) +
  geom_point(data = summary_bray_pcoa_bray2.2, 
             aes(x = Axis.1, y = Axis.2, colour = ChickAdult), size = 4) +
  geom_errorbarh(data=summary_bray_pcoa_bray2.2,  
                 aes(xmin = Axis.1 - ax1_25, xmax = Axis.1 + ax1_75, colour = ChickAdult), height=0) +
  geom_errorbar(data=summary_bray_pcoa_bray2.2,  
                aes(ymin = Axis.2 - ax2_25, ymax = Axis.2 + ax2_75, colour = ChickAdult), width=0) +
  xlab("Axis 1 [10.9%]") +
  ylab("Axis 2 [8.2%]") +
  scale_color_manual(values=colsAdCh,"",  
                     labels=c(" female", " hatchling"))+
  theme(legend.position=c(0.2, 0.15),
        legend.text = element_text(size=10, colour="black", family = "Helvetica"),
        axis.title.y = element_text(size=12, colour="black", family = "Helvetica"),
        axis.text.y = element_text(size=10, colour="black", family = "Helvetica"),
        axis.title.x = element_text(size=12, colour="black", family = "Helvetica"),
        axis.text.x = element_text(size=10, colour = "black", family = "Helvetica"),
        axis.line = element_line(colour="black"),
        axis.ticks = element_line(colour="black"),
        axis.ticks.length = unit(0.2, "cm"),
        panel.border = element_rect(colour="black"),
        panel.grid.major = element_blank(),
        panel.grid.minor = element_blank())
print(bc)
dev.off()


################ unweighted UniFrac ###################################

# data: phyloseq object data_rp0F_clean_min2_vsd2

# PCoA
unweighted_unif2 <- UniFrac(data_rp0F_clean90_min2_vsd2, weighted = FALSE)
uwunif2 <- ordinate(data_rp0F_clean90_min2_vsd2, method="PCoA", distance ="unifrac")
# These gave an error: the unexpected error of an unrooted tree
# this is due to nodes having more than 1 tip
# to solve this problem: resolve tree (library (ape))

# resolve single polychotomous node
phy_tree_resolved <- multi2di(phy_tree(data_rp0F_clean90_min2_vsd2))
is.binary.tree(phy_tree(data_rp0F_clean90_min2_vsd2))
# create new phy_tree
tree2 <- phy_tree(phy_tree_resolved)
# extract OTU table
otu_vsd2 <- otu_table(data_rp0F_clean90_min2_vsd2)
#make new phyloseq object using the resolved tree
data_rp0F_clean90_min2_vsd2.2 <- phyloseq(otu_vsd2, map_rp0F, tree2)
data_rp0F_clean90_min2_vsd2.2

# now calculate unweighted UniFrac of rooted dataset
unweighted_unif2 <- UniFrac(data_rp0F_clean90_min2_vsd2.2, weighted = FALSE)
uwunif2 <- ordinate(data_rp0F_clean90_min2_vsd2.2, method="PCoA", distance ="unifrac")

#test for differences between hatchlings and females
df2 <- as(sample_data(data_rp0F_clean90_min2_vsd2.2), "data.frame")
set.seed(22)
age_adonis <- adonis(unweighted_unif2 ~ ChickAdult, df2)
age_adonis

# Test homogeneity of dispersion to evaluate the degree of within-group dispersions 
# Permutest: a non-significant P-value indicates that the difference found is not due
# to differences in groups dispersions)
beta <- betadisper(unweighted_unif2, df2$ChickAdult)
permutest(beta)

pdf("betadisper-UNWUNI.pdf", useDingbats = F, width = 4, height = 4.5)
plot(beta, cex.lab=1, label= FALSE , cex = 1, col=c("#D95F02", "#009E73"))
dev.off()

# Make plot with mean +/- inter-quantile range added to plot
# Create new distance matrix with normalized = TRUE
uwunif2.2 <- UniFrac(data_rp0F_clean90_min2_vsd2.2, weighted = FALSE, normalized = TRUE)
pcoa_uwunif2.2 <- ordinate(data_rp0F_clean90_min2_vsd2.2, method="PCoA", distance ="unifrac")

# create data from of PCoA scores along the first two axes
pcoa_scores_vsd_uwunif2.2_df <- plot_ordination(justDF = TRUE, data_rp0F_clean90_min2_vsd2.2,
                                                pcoa_uwunif2.2, axes = c(1,2), type="samples",
                                                color = "ChickAdult")

# add metadata to the samples in the PCoA score data frame
# meta data file: mapping_rp0F_clean90
pcoa_scores_vsd_AdCh_uwunif2.2 <- join(pcoa_scores_vsd_uwunif2.2_df, mapping_rp0F_clean90, 
                                       by = "SampleID", type = "inner")

# create a summary of PCoA scores to calculate median, quantiles and interquantile range
# summary of PCoA df for plotting median and IQR across experimental groups (ChickAdult)
summary_uwunif_pcoa_uwunif2.2 <- summaryBy(Axis.1 + Axis.2 ~ ChickAdult, data = pcoa_scores_vsd_AdCh_uwunif2.2, 
                                           FUN = function(x) { c(m = median(x), quant_25 = quantile(x, 0.25), quant_75 = quantile(x, 0.75),
                                                                 s = sd(x), n=length(x), sem= sd(x)/sqrt(length(x)), n=length(x))} )
colnames(summary_uwunif_pcoa_uwunif2.2)[3] <- "Axis.1.quant_25"
colnames(summary_uwunif_pcoa_uwunif2.2)[4] <- "Axis.1.quant_75"
colnames(summary_uwunif_pcoa_uwunif2.2)[10] <- "Axis.2.quant_25"
colnames(summary_uwunif_pcoa_uwunif2.2)[11] <- "Axis.2.quant_75"
colnames(summary_uwunif_pcoa_uwunif2.2)[2] <- "Axis.1"
colnames(summary_uwunif_pcoa_uwunif2.2)[9] <- "Axis.2"

# calculate IQR
summary_uwunif_pcoa_uwunif2.2[16] <- with(summary_uwunif_pcoa_uwunif2.2, Axis.1 - Axis.1.quant_25)
summary_uwunif_pcoa_uwunif2.2[17] <- with(summary_uwunif_pcoa_uwunif2.2, Axis.1.quant_75 - Axis.1 )
summary_uwunif_pcoa_uwunif2.2[18] <- with(summary_uwunif_pcoa_uwunif2.2, Axis.2 - Axis.2.quant_25)
summary_uwunif_pcoa_uwunif2.2[19] <- with(summary_uwunif_pcoa_uwunif2.2, Axis.2.quant_75 - Axis.2 )
colnames(summary_uwunif_pcoa_uwunif2.2)[16] <- "ax1_25"
colnames(summary_uwunif_pcoa_uwunif2.2)[17] <- "ax1_75"
colnames(summary_uwunif_pcoa_uwunif2.2)[18] <- "ax2_25"
colnames(summary_uwunif_pcoa_uwunif2.2)[19] <- "ax2_75"
summary_uwunif_pcoa_uwunif2.2

# make plot
pdf("PCoA_uwunifr_rp0F_clean90_min2_withMedianIQR.pdf", useDingbats = F, width = 4, height = 4)
p <- ggplot(data = pcoa_scores_vsd_uwunif2.2_df, aes(x = Axis.1, y = Axis.2))
uwunif <- p + theme_bw()+
  geom_point(aes(colour = ChickAdult), size = 3, alpha=0.5) +
  geom_point(data = summary_uwunif_pcoa_uwunif2.2, 
             aes(x = Axis.1, y = Axis.2, colour = ChickAdult), size = 4) +
  geom_errorbarh(data=summary_uwunif_pcoa_uwunif2.2,  
                 aes(xmin = Axis.1 - ax1_25, xmax = Axis.1 + ax1_75, colour = ChickAdult), height=0) +
  geom_errorbar(data=summary_uwunif_pcoa_uwunif2.2,  
                aes(ymin = Axis.2 - ax2_25, ymax = Axis.2 + ax2_75, colour = ChickAdult), width=0) +
  xlab("Axis 1 [11.9%]") +
  ylab("Axis 2 [8.3%]") +
  scale_color_manual(values=colsAdCh,"",  
                     labels=c("female", "hatchling"))+
  theme(legend.position="none",
        axis.title.y = element_text(size=12, colour="black", family = "Helvetica"),
        axis.text.y = element_text(size=10, colour="black", family = "Helvetica"),
        axis.title.x = element_text(size=12, colour="black", family = "Helvetica"),
        axis.text.x = element_text(size=10, colour = "black", family = "Helvetica"),
        axis.line = element_line(colour="black"),
        axis.ticks = element_line(colour="black"),
        axis.ticks.length = unit(0.2, "cm"),
        panel.border = element_rect(colour="black"),
        panel.grid.major = element_blank(),
        panel.grid.minor = element_blank())
print(uwunif)
dev.off()


################ weighted UniFrac ###################################

# data: phyloseq object data_rp0F_clean_min2_vsd2

# PCoA
weigh_unif2 <- UniFrac(data_rp0F_clean90_min2_vsd2, weighted = TRUE)
wunif2 <- ordinate(data_rp0F_clean90_min2_vsd2, method="PCoA", distance ="wunifrac")
# These gave an error: the unexpected error of an unrooted tree
# this is due to nodes having more than 1 tip

# Hence use phyloseq object with the resolved tree: data_rp0F_clean90_min2_vsd2.2
# Calculate weighted unifrac of rooted dataset
weigh_unif2 <- UniFrac(data_rp0F_clean90_min2_vsd2.2, weighted = TRUE)
wunif2 <- ordinate(data_rp0F_clean90_min2_vsd2.2, method="PCoA", distance ="wunifrac")

#test for differences between hatchlings and females
df2 <- as(sample_data(data_rp0F_clean90_min2_vsd2.2), "data.frame")
set.seed(22)
age_adonis <- adonis(weigh_unif2 ~ ChickAdult, df2)
age_adonis

# Test homogeneity of dispersion to evaluate the degree of within-group dispersions 
# Permutest: a non-significant P-value indicates that the difference found is not due
# to differences in groups dispersions)
beta <- betadisper(weigh_unif2, df2$ChickAdult)
permutest(beta)

pdf("betadisper-WUNI.pdf", useDingbats = F, width = 4, height = 4.5)
plot(beta, cex.lab=1, label= FALSE , cex = 1, col=c("#D95F02", "#009E73"))
dev.off()

# Make plot with mean +/- inter-quantile range added to plot
# Create new distance matrix with normalized = TRUE
wunif2.2 <- UniFrac(data_rp0F_clean90_min2_vsd2.2, weighted = TRUE, normalized = TRUE)
pcoa_wunif2.2 <- ordinate(data_rp0F_clean90_min2_vsd2.2, method="PCoA", distance ="wunifrac")

# create data from of PCoA scores along the first two axes
pcoa_scores_vsd_wunif2.2_df <- plot_ordination(justDF = TRUE, data_rp0F_clean90_min2_vsd2.2,
                                            pcoa_wunif2.2, axes = c(1,2), type="samples",
                                            color = "ChickAdult")

# add meta dat to the samples in the PCoA score data frame
# meta data file: mapping_rp0F_clean90
pcoa_scores_vsd_AdCh_wunif2.2 <- join(pcoa_scores_vsd_wunif2.2_df, mapping_rp0F_clean90, 
                                      by = "SampleID", type = "inner")

# create a summary of PCoA scores to calculate median, quantiles and interquantile range
# summary of PCoA df for plotting median and IQR across experimental groups (ChickAdult)
summary_wunif_pcoa_wunif2.2 <- summaryBy(Axis.1 + Axis.2 ~ ChickAdult, data = pcoa_scores_vsd_AdCh_wunif2.2, 
                                    FUN = function(x) { c(m = median(x), quant_25 = quantile(x, 0.25), quant_75 = quantile(x, 0.75),
                                                          s = sd(x), n=length(x), sem= sd(x)/sqrt(length(x)), n=length(x))} )
colnames(summary_wunif_pcoa_wunif2.2)[3] <- "Axis.1.quant_25"
colnames(summary_wunif_pcoa_wunif2.2)[4] <- "Axis.1.quant_75"
colnames(summary_wunif_pcoa_wunif2.2)[10] <- "Axis.2.quant_25"
colnames(summary_wunif_pcoa_wunif2.2)[11] <- "Axis.2.quant_75"
colnames(summary_wunif_pcoa_wunif2.2)[2] <- "Axis.1"
colnames(summary_wunif_pcoa_wunif2.2)[9] <- "Axis.2"

# calculate IQR
summary_wunif_pcoa_wunif2.2[16] <- with(summary_wunif_pcoa_wunif2.2, Axis.1 - Axis.1.quant_25)
summary_wunif_pcoa_wunif2.2[17] <- with(summary_wunif_pcoa_wunif2.2, Axis.1.quant_75 - Axis.1 )
summary_wunif_pcoa_wunif2.2[18] <- with(summary_wunif_pcoa_wunif2.2, Axis.2 - Axis.2.quant_25)
summary_wunif_pcoa_wunif2.2[19] <- with(summary_wunif_pcoa_wunif2.2, Axis.2.quant_75 - Axis.2 )
colnames(summary_wunif_pcoa_wunif2.2)[16] <- "ax1_25"
colnames(summary_wunif_pcoa_wunif2.2)[17] <- "ax1_75"
colnames(summary_wunif_pcoa_wunif2.2)[18] <- "ax2_25"
colnames(summary_wunif_pcoa_wunif2.2)[19] <- "ax2_75"
summary_wunif_pcoa_wunif2.2

# make plot
pdf("PCoA_wunifr_rp0F-clean90_min2_withMedianIQR.pdf", useDingbats = F, width = 4, height = 4)
p <- ggplot(data = pcoa_scores_vsd_wunif2.2_df, aes(x = Axis.1, y = Axis.2))
wunif <- p + theme_bw()+
  geom_point(aes(colour = ChickAdult), size = 3, alpha=0.5) +
  geom_point(data = summary_wunif_pcoa_wunif2.2, 
             aes(x = Axis.1, y = Axis.2, colour = ChickAdult), size = 4) +
  geom_errorbarh(data=summary_wunif_pcoa_wunif2.2,  
                 aes(xmin = Axis.1 - ax1_25, xmax = Axis.1 + ax1_75, colour = ChickAdult), height=0) +
  geom_errorbar(data=summary_wunif_pcoa_wunif2.2,  
                aes(ymin = Axis.2 - ax2_25, ymax = Axis.2 + ax2_75, colour = ChickAdult), width=0) +
  xlab("Axis 1 [21.8%]") +
  ylab("Axis 2 [15.6%]") +
  scale_color_manual(values=colsAdCh,"",  
                     labels=c(" female", " hatchling"))+
  theme(legend.position=c(0.8, 0.1),
        legend.text = element_text(size=10, colour="black", family = "Helvetica"),
        axis.title.y = element_text(size=12, colour="black", family = "Helvetica"),
        axis.text.y = element_text(size=10, colour="black", family = "Helvetica"),
        axis.title.x = element_text(size=12, colour="black", family = "Helvetica"),
        axis.text.x = element_text(size=10, colour = "black", family = "Helvetica"),
        axis.line = element_line(colour="black"),
        axis.ticks = element_line(colour="black"),
        axis.ticks.length = unit(0.2, "cm"),
        panel.border = element_rect(colour="black"),
        panel.grid.major = element_blank(),
        panel.grid.minor = element_blank())
print(wunif)
dev.off()


################### CALCULATE PAIR_WISE COMPARISON OF DISSIMILARITIES AND DISTANCES ##############

################### Bray-Curtis distances ###################

# data uesd: data_rp0F_clean90_min2_vsd2_bray and data_rp0F_clean90_min2_vsd2

data_rp0F_clean90_min2_vsd2_bray

# create a long format df with Bray-Curtis distances for each combination of samples
matrix_d_BC <- as.matrix(data_rp0F_clean90_min2_vsd2_bray)
matrix2_d_BC <- melt(matrix_d_BC)[melt(upper.tri(matrix_d_BC))$value,]
names(matrix2_d_BC) <- c("sample1", "sample2", "distance")

# Make dataframe for joining SampleIDs in 'sample1' with SampleType from sample_data(data_rp0F_clean90_min2_vsd2) 
sampletype1_join <- as.data.frame(sample_data(data_rp0F_clean90_min2_vsd2)@.Data)
colnames(sampletype1_join) <- sample_data(data_rp0F_clean90_min2_vsd2)@names

# select the columns with metadata that you want to include in the new dataframe in long format
# select the column numbers from the following list:
# make sure that you include sampleID and the grouping variable in numeric format so that you can
# subtract group factor from each other to determine which comparisons you want to keep
colnames(sampletype1_join)
sampletype1_join <- sampletype1_join[,c(7, 35)] # numbers in vector are column numbers picked from colnames function
sampletype1_join <- as.data.frame(sampletype1_join) 
colnames(sampletype1_join)[2] <- "sample1"  # make SampleID (here 35) sample1

# join sample types for sample1 column
require(plyr)
BC_distances_AdCh <- join(matrix2_d_BC, sampletype1_join, by="sample1",type="left")

# repeat for 'sample2' column
sampletype2_join <- sampletype1_join
# add "_2" to column names found in sample type 1 data frame
colnames(sampletype2_join) <- paste(colnames(sampletype2_join), "2", sep = "_")
# change column containing sample names tot "sample2"
colnames(sampletype2_join)[2] <- "sample2"
BC_distances_AdChs2 <- join(BC_distances_AdCh, sampletype2_join, by="sample2",type="left")
BC_distances_AdCh_compare_Ad_Ch <- join(BC_distances_AdCh, sampletype2_join, by="sample2",type="left")

write.csv(BC_distances_AdCh_compare_Ad_Ch, file="BC_distances_rp0F_clean90_min2_compare_FvsH.cvs")

# note that all comparisons are only once there, thus for example samples A and B are compared only once, and not twice.
# Add in excell species and beta diversity to the file so that it can be joined with other files.


################### unweighted UniFrac distances ###################

# data uesd: unweighted_unif2 and data_rp0F_clean90_min2_vsd2

# create a long format df with Weighted Unifrac distances for each combination of samples
matrix_d_UWU <- as.matrix(unweighted_unif2)
matrix2_d_UWU <- melt(matrix_d_UWU)[melt(upper.tri(matrix_d_UWU))$value,]
names(matrix2_d_UWU) <- c("sample1", "sample2", "distance")

# Make dataframe for joining SampleIDs in 'sample1' with SampleType from sample_data(data_rp0F_clean90_min2_vsd2) 
sampletype1_join <- as.data.frame(sample_data(data_rp0F_clean90_min2_vsd2)@.Data)
colnames(sampletype1_join) <- sample_data(data_rp0F_clean90_min2_vsd2)@names

## select the columns with metadata that you want to include in the new dataframe in long format
# select the column numbers from the following list:
# make sure that you include sampleID and grouping factor
colnames(sampletype1_join)
sampletype1_join <- sampletype1_join[,c(7, 35)] # numbers in vector are column numbers picked from colnames function
sampletype1_join <- as.data.frame(sampletype1_join) 
colnames(sampletype1_join)[2] <- "sample1"  # make SampleID (here 35) sample1

# join sample types for sample1 column
require(plyr)
UWU_distances_AdCh <- join(matrix2_d_UWU, sampletype1_join, by="sample1",type="left")

# repeat for 'sample2' column
sampletype2_join <- sampletype1_join
# add "_2" to column names found in sample type 1 data frame
colnames(sampletype2_join) <- paste(colnames(sampletype2_join), "2", sep = "_")
# change column containing sample names tot "sample2"
colnames(sampletype2_join)[2] <- "sample2"
UWU_distances_AdChs2 <- join(UWU_distances_AdCh, sampletype2_join, by="sample2",type="left")
UWU_distances_AdCh_compare_Ad_Ch <- join(UWU_distances_AdCh, sampletype2_join, by="sample2",type="left")

write.csv(UWU_distances_AdCh_compare_Ad_Ch, file="UWU_distances_rp0F-clean90_min2_compare_FvsH.cvs")

# note that all comparisons are only once there, thus for example samples A and B are compared only once, and not twice.
# Add in excell species and beta diversity to the file so that it can be joined with other files.


################### weighted UniFrac distances ###################

# data uesd: weigh_unif2 and data_rp0F_clean90_min2_vsd2

# create a long format df with Weighted Unifrac distances for each combination of samples
matrix_d_WU <- as.matrix(weigh_unif2)
matrix2_d_WU <- melt(matrix_d_WU)[melt(upper.tri(matrix_d_WU))$value,]
names(matrix2_d_WU) <- c("sample1", "sample2", "distance")

# Make dataframe for joining SampleIDs in 'sample1' with SampleType from sample_data(data_rp0F_clean90_min2_vsd2) 
sampletype1_join <- as.data.frame(sample_data(data_rp0F_clean90_min2_vsd2)@.Data)
colnames(sampletype1_join) <- sample_data(data_rp0F_clean90_min2_vsd2)@names

## select the columns with metadata that you want to include in the new dataframe in long format
# select the column numbers from the following list:
# make sure that you include sampleID and the grouping variable
colnames(sampletype1_join)
sampletype1_join <- sampletype1_join[,c(7, 35)] # numbers in vector are column numbers picked from colnames function
sampletype1_join <- as.data.frame(sampletype1_join) 
colnames(sampletype1_join)[2] <- "sample1"  # make SampleID (here 35) sample1

# join sample types for sample1 column
require(plyr)
WU_distances_AdCh <- join(matrix2_d_WU, sampletype1_join, by="sample1",type="left")

# repeat for 'sample2' column
sampletype2_join <- sampletype1_join
# add "_2" to column names found in sample type 1 data frame
colnames(sampletype2_join) <- paste(colnames(sampletype2_join), "2", sep = "_")
# change column containing sample names tot "sample2"
colnames(sampletype2_join)[2] <- "sample2"
WU_distances_AdChs2 <- join(WU_distances_AdCh, sampletype2_join, by="sample2",type="left")
WU_distances_AdCh_compare_Ad_Ch <- join(WU_distances_AdCh, sampletype2_join, by="sample2",type="left")

write.csv(WU_distances_AdCh_compare_Ad_Ch, file="WU_distances_rp0F_clean90_min2_compare_FvsH.cvs")

# note that all comparisons are only once there, thus for example samples A and B are compared only once, and not twice.
# Add in excell species, a speciesnumber and beta diversity to the file and join with previous files.

# In excell, data of other species (with number) can be added and group column for human and bird
# Use species number to offset studies within species so that points do not overlap in the plot


####################### COMPARE AND PLOT PAIR-WISE DISTANCES #####################

# read data file
pair_wise_beta_distances <- read.table(file.choose(),sep="\t", dec = ".", header = TRUE, na = c("NA"))
head(pair_wise_beta_distances)
str(pair_wise_beta_distances)

# make files per group of interest to compare beta pair-wise distances/dissimilarities
distances_rp <- subset(pair_wise_beta_distances, pair_wise_beta_distances$species == "rock pigeon")
distances_hu <- subset(pair_wise_beta_distances, pair_wise_beta_distances$group == "human")
distances_bird <- subset(pair_wise_beta_distances, pair_wise_beta_distances$group == "bird")

# select per beta to compare species/groups
distances_bc <- subset(pair_wise_beta_distances, pair_wise_beta_distances$beta == "Bray-Curtis")
distances_uwu <- subset(pair_wise_beta_distances, pair_wise_beta_distances$beta == "unweighted UniFrac")
distances_wu <- subset(pair_wise_beta_distances, pair_wise_beta_distances$beta == "weighted UniFrac")

# test for normality (data are not normal distributed if P>0.05)
# not possible for very large sample size as in human data
shapiro.test(distances_rp$distance)
shapiro.test(distances_bird$distance)
# data are not normal distributed, hence Kruskal-Wallis rank sum test is used to compare groups.

# compare within group between beta-diversities
kruskal.test(distance ~ beta, data = distances_rp)
kruskal.test(distance ~ beta, data = pair_wise_beta_distances)

# compare within beta-diversity between groups
kruskal.test(distance ~ group, data = distances_bc)
kruskal.test(distance ~ group, data = distances_uwu)
kruskal.test(distance ~ group, data = distances_wu)

# If more than 2 groups, Kruskal-Wallis post hoc test: one-sided Dunn test using FSA
# do this only for the significant KW results
dunnTest(distance ~ beta, data = distances_rp, method = "bonferroni", two.sided = FALSE)
dunnTest(distance ~ beta, data = pair_wise_beta_distances, method = "bonferroni", two.sided = FALSE)

dunnTest(distance ~ group, data = distances_bc, method = "bonferroni", two.sided = FALSE)
dunnTest(distance ~ group, data = distances_uwu, method = "bonferroni", two.sided = FALSE)
dunnTest(distance ~ group, data = distances_wu, method = "bonferroni", two.sided = FALSE)

# calculate means and sd per beta and species
mean_distance <- summaryBy(distance ~ species + beta, 
                           data = pair_wise_beta_distances,
                           FUN = function(x) {c(mean=mean(x), sd=sd(x), n=length(x))})
mean_distance
# Save as txt 
write.table(mean_distance, file = "mean_distances-species.txt", sep = "\t", row.names = F)

# Add again species number to offset studies within species so that point do not overlap in the plot
# read data file
mean_beta_distances <- read.table(file.choose(),sep="\t", dec = ".", header = TRUE, na = c("NA"))
head(mean_beta_distances)
str(mean_beta_distances)


# Plot mean pair-wise beta-diveristy distances

limits <- aes(ymax = distance.mean + distance.sd, ymin= distance.mean - distance.sd)

# make subset of Bray-Curtis pair-wise dissimilarities
mean_pw_bc <- subset(mean_beta_distance, mean_beta_distance$beta == "Bray-Curtis")

# make a plot and add x-axe labels later in Adobe Illustrator
pdf("PW-BC_species.pdf", useDingbats = F, width = 3.5, height = 4.1)
theme_set(theme_bw())
p <- ggplot(data = mean_pw_bc, aes(x=speciesnumber, y=distance.mean))+
  geom_point(aes(size=1)) +
  geom_errorbar(limits, size=0.8, width=0) +
  scale_color_manual(values = "#524f64") +
  ylab("pair-wise distance\n")+
  scale_x_discrete(breaks=c(1,2,3)) +
  expand_limits(y=0) +
  expand_limits(y=1) +
  expand_limits(x=0.5) +
  expand_limits(x=3.5) +
  scale_y_continuous(breaks=seq(0,1,0.1))+
  theme(axis.text.y = element_text(size=10, colour="black", family = "Helvetica"),
        axis.title.y = element_text(size=12, colour="black", family = "Helvetica"),
        axis.text.x = element_blank(),
        axis.title.x = element_blank(),
        strip.text = element_text(size=10, colour="black", family = "Helvetica"),
        panel.grid.major = element_blank(),
        panel.grid.minor = element_blank(),
        axis.line = element_line(colour="black"),
        axis.ticks = element_line(colour="black"),
        axis.ticks.length = unit(0.2, "cm"),
        panel.border = element_rect(colour="black"),
        strip.background = element_rect(fill = "lightgrey",colour="lightgrey"),
        legend.position = "none")
p
print(p)
dev.off()


# make subset of UniFrac pair-wise distances
mean_pw_UF <- subset(mean_beta_distance, mean_beta_distance$beta != "Bray-Curtis")

# add species later in eg Adobe Illustrator
pdf("PW-UWU_WU_species.pdf", useDingbats = F, width = 3.5, height = 3.6)
theme_set(theme_bw())
p <- ggplot(data = mean_pw_UF, aes(x=speciesnumber, y=distance.mean))+
  geom_point(size=3) +
  geom_errorbar(limits, size=0.8, width=0) +
  scale_color_manual(values = "#524f64") +
  facet_grid(.~beta) +
  ylab("Pair-wise distance\n")+
  expand_limits(y=0) +
  expand_limits(y=1) +
  expand_limits(x=0.5) +
  expand_limits(x=3.5) +
  scale_y_continuous(breaks=seq(0,1,0.1))+
  scale_x_discrete(breaks=c(1,2,3)) +
  theme(axis.text.y = element_text(size=10, colour="black", family = "Helvetica"),
        axis.title.y = element_text(size=12, colour="black", family = "Helvetica"),
        axis.text.x = element_blank(),
        axis.title.x = element_blank(),
        strip.text = element_text(size=10, colour="black", family = "Helvetica"),
        panel.grid.major = element_blank(),
        panel.grid.minor = element_blank(),
        axis.line = element_line(colour="black"),
        axis.ticks = element_line(colour="black"),
        axis.ticks.length = unit(0.2, "cm"),
        panel.border = element_rect(colour="black"),
        strip.background = element_rect(fill = "lightgrey",colour="lightgrey"),
        legend.position = "none")
p
print(p)
dev.off()


############### CaLCULATING A CORE MICROBIOME ###############

# using microbiome package
# see also http://microbiome.github.io/microbiome/

# data used: data_rp0F_clean90_min2

# Filter the data to include only hatchlings or females
data_rp0F_clean90_min2.ch <- subset_samples(data_rp0F_clean90_min2, ChickAdult == "CH") 
data_rp0F_clean90_min2.ad <- subset_samples(data_rp0F_clean90_min2, ChickAdult == "AD") 
data_rp0F_clean90_min2.ch
data_rp0F_clean90_min2.ad

# keep only taxa with positive sums
data_rp0F_clean90_min2.ch <- prune_taxa(taxa_sums(data_rp0F_clean90_min2.ch) > 0, data_rp0F_clean90_min2.ch)
data_rp0F_clean90_min2.ad <- prune_taxa(taxa_sums(data_rp0F_clean90_min2.ad) > 0, data_rp0F_clean90_min2.ad)

data_rp0F_clean90_min2
data_rp0F_clean90_min2.ch
data_rp0F_clean90_min2.ad

# Calculate compositional version of the data
# (relative abundances)
data_rp0F_clean90_min2.rela <- microbiome::transform(data_rp0F_clean90_min2, "compositional")
data_rp0F_clean90_min2.ch.rel <- microbiome::transform(data_rp0F_clean90_min2.ch, "compositional")
data_rp0F_clean90_min2.ad.rel <- microbiome::transform(data_rp0F_clean90_min2.ad, "compositional")

data_rp0F_clean90_min2.rela
data_rp0F_clean90_min2.ch.rel
data_rp0F_clean90_min2.ad.rel

# Relative population frequencies; at 1% compositional abundance threshold:
head(prevalence(data_rp0F_clean90_min2.rela, detection = 1, sort = TRUE))
head(prevalence(data_rp0F_clean90_min2.ch.rel, detection = 1, sort = TRUE))
head(prevalence(data_rp0F_clean90_min2.ad.rel, detection = 1, sort = TRUE))

# Absolute population frequencies (sample count):
head(prevalence(data_rp0F_clean90_min2.rela, detection = 1, sort = TRUE, count = TRUE))
head(prevalence(data_rp0F_clean90_min2.ch.rel, detection = 1, sort = TRUE, count = TRUE))
head(prevalence(data_rp0F_clean90_min2.ad.rel, detection = 1, sort = TRUE, count = TRUE))

# Core microbiota analysis - OTUS occuring in 60% of the samples
# If you only need the names of the core taxa, do as follows. 
# This returns the taxa that exceed the given prevalence and detection thresholds.
# here no detection limit (set at 0%), but prevalence is set at 60% of the samples
core.taxa.standard.60 <- core_members(data_rp0F_clean90_min2.rela, detection = 0, prevalence = 60/100)
core.ch.taxa.standard.60 <- core_members(data_rp0F_clean90_min2.ch.rel, detection = 0, prevalence = 60/100)
core.ad.taxa.standard.60 <- core_members(data_rp0F_clean90_min2.ad.rel, detection = 0, prevalence = 60/100)

core.taxa.standard.60
core.ch.taxa.standard.60
core.ad.taxa.standard.60

# A full phyloseq object of the core microbiota is obtained as follows:
data_rp0F_clean90_min2.core.60 <- core(data_rp0F_clean90_min2.rela, detection = 0, prevalence = .6)
data_rp0F_clean90_min2.ch.core.60 <- core(data_rp0F_clean90_min2.ch.rel, detection = 0, prevalence = .6)
data_rp0F_clean90_min2.ad.core.60 <- core(data_rp0F_clean90_min2.ad.rel, detection = 0, prevalence = .6)

data_rp0F_clean90_min2.core.60
data_rp0F_clean90_min2.ch.core.60
data_rp0F_clean90_min2.ad.core.60

# Retrieving the associated taxa names from the phyloseq object:
core.taxa <- taxa(data_rp0F_clean90_min2.core.60)
core.taxa
core.ch.taxa <- taxa(data_rp0F_clean90_min2.ch.core.60)
core.ch.taxa
core.ad.taxa <- taxa(data_rp0F_clean90_min2.ad.core.60)
core.ad.taxa

# get the taxonomy data
tax.mat <- tax_table(data_rp0F_clean90_min2.core.60)
tax.df <- as.data.frame(tax.mat)
tax.ch.mat <- tax_table(data_rp0F_clean90_min2.ch.core.60)
tax.ch.df <- as.data.frame(tax.ch.mat)
tax.ad.mat <- tax_table(data_rp0F_clean90_min2.ad.core.60)
tax.ad.df <- as.data.frame(tax.ch.mat)

# write TAXA table to csv file
write.csv(tax.ch.mat, "core-60-tax-hatchlings.csv")
write.csv(tax.ad.mat, "core-60-tax-females.csv")


################ VENN DIAGRAMS ######################

# data used: phyloseq object data_rp0F_clean90_min2

# make subsets per group
Ad <- subset_samples(data_rp0F_clean90_min2, ChickAdult=="AD")
Ch <- subset_samples(data_rp0F_clean90_min2, ChickAdult=="CH")

# prune the 0 abundance taxa
Ad.prun <- prune_taxa(taxa_sums(Ad) > 0, Ad)
Ch.prun <- prune_taxa(taxa_sums(Ch) > 0, Ch)

# extract OTU names
OTUs_Ad.prun <- rownames(otu_table(Ad.prun))
OTUs_Ch.prun <- rownames(otu_table(Ch.prun))
head(OTUs_Ad.prun)
head(OTUs_Ch.prun)

# merge in a single dataframe
dfAd<-data.frame(OTUs_Ad.prun, c(rep(1,length(OTUs_Ad.prun))))
names(dfAd)<-c("OTUs", "females")
dfCh<-data.frame(OTUs_Ch.prun, c(rep(1,length(OTUs_Ch.prun))))
names(dfCh)<-c("OTUs", "hatchlings")
mergeAd_Ch<-merge(dfAd,dfCh, by="OTUs", all=TRUE)
mergeAd_Ch[is.na(mergeAd_Ch)] <- 0
nrow(dfAd)
nrow(dfCh)
nrow(mergeAd_Ch)
write.csv(dfCh, file="venn-rp0F-clean90-min2-F-H.cvs")

# plot
pdf("venn-all-otus.pdf", useDingbats = F, width = 5, height = 5)
venn(mergeAd_Ch[,-1], ilabels=FALSE, counts=FALSE, 
     zcolor = c("#D95F02", "#009E73"),
     col = c("#D95F02", "#009E73"),
     opacity = 0.7,
     cexil=1.5, cexsn = 1)
dev.off()

# Venn diagrams for most abundant phyla

#make subsets per phylum
min2_actino <- subset_taxa(data_rp0F_clean90_min2, Phylum=="p__Actinobacteria", na.rm = FALSE)
min2_firm <- subset_taxa(data_rp0F_clean90_min2, Phylum=="p__Firmicutes", na.rm = FALSE)
min2_fuso <- subset_taxa(data_rp0F_clean90_min2, Phylum=="p__Fusobacteria", na.rm = FALSE)
min2_gamma <- subset_taxa(data_rp0F_clean90_min2, Class=="c__Gammaproteobacteria", na.rm = FALSE)

# make subsets per group
Ad_actino <- subset_samples(min2_actino, ChickAdult=="AD")
Ch_actino <- subset_samples(min2_actino, ChickAdult=="CH")
Ad_firm <- subset_samples(min2_firm, ChickAdult=="AD")
Ch_firm <- subset_samples(min2_firm, ChickAdult=="CH")
Ad_fuso <- subset_samples(min2_fuso, ChickAdult=="AD")
Ch_fuso <- subset_samples(min2_fuso, ChickAdult=="CH")
Ad_gamma <- subset_samples(min2_gamma, ChickAdult=="AD")
Ch_gamma <- subset_samples(min2_gamma, ChickAdult=="CH")

# prune the 0 abundance taxa
Ad.prun_actino <- prune_taxa(taxa_sums(Ad_actino) > 0, Ad_actino)
Ch.prun_actino <- prune_taxa(taxa_sums(Ch_actino) > 0, Ch_actino)
Ad.prun_firm <- prune_taxa(taxa_sums(Ad_firm) > 0, Ad_firm)
Ch.prun_firm <- prune_taxa(taxa_sums(Ch_firm) > 0, Ch_firm)
Ad.prun_fuso <- prune_taxa(taxa_sums(Ad_fuso) > 0, Ad_fuso)
Ch.prun_fuso <- prune_taxa(taxa_sums(Ch_fuso) > 0, Ch_fuso)
Ad.prun_gamma <- prune_taxa(taxa_sums(Ad_gamma) > 0, Ad_gamma)
Ch.prun_gamma <- prune_taxa(taxa_sums(Ch_gamma) > 0, Ch_gamma)

# extract OTU names
OTUs_Ad.prun_actino <- rownames(otu_table(Ad.prun_actino))
OTUs_Ch.prun_actino <- rownames(otu_table(Ch.prun_actino))
OTUs_Ad.prun_firm <- rownames(otu_table(Ad.prun_firm))
OTUs_Ch.prun_firm <- rownames(otu_table(Ch.prun_firm))
OTUs_Ad.prun_fuso <- rownames(otu_table(Ad.prun_fuso))
OTUs_Ch.prun_fuso <- rownames(otu_table(Ch.prun_fuso))
OTUs_Ad.prun_gamma <- rownames(otu_table(Ad.prun_gamma))
OTUs_Ch.prun_gamma <- rownames(otu_table(Ch.prun_gamma))

# merge in a single dataframe
dfAd_actino<-data.frame(OTUs_Ad.prun_actino, c(rep(1,length(OTUs_Ad.prun_actino))))
names(dfAd_actino)<-c("OTUs", "females")
dfCh_actino<-data.frame(OTUs_Ch.prun_actino, c(rep(1,length(OTUs_Ch.prun_actino))))
names(dfCh_actino)<-c("OTUs", "hatchlings")
mergeAd_Ch_actino<-merge(dfAd_actino,dfCh_actino, by="OTUs", all=TRUE)
mergeAd_Ch_actino[is.na(mergeAd_Ch_actino)] <- 0
nrow(dfAd_actino)
nrow(dfCh_actino)
nrow(mergeAd_Ch_actino)

dfAd_firm<-data.frame(OTUs_Ad.prun_firm, c(rep(1,length(OTUs_Ad.prun_firm))))
names(dfAd_firm)<-c("OTUs", "females")
dfCh_firm<-data.frame(OTUs_Ch.prun_firm, c(rep(1,length(OTUs_Ch.prun_firm))))
names(dfCh_firm)<-c("OTUs", "hatchlings")
mergeAd_Ch_firm<-merge(dfAd_firm,dfCh_firm, by="OTUs", all=TRUE)
mergeAd_Ch_firm[is.na(mergeAd_Ch_firm)] <- 0
nrow(dfAd_firm)
nrow(dfCh_firm)
nrow(mergeAd_Ch_firm)

dfAd_fuso<-data.frame(OTUs_Ad.prun_fuso, c(rep(1,length(OTUs_Ad.prun_fuso))))
names(dfAd_fuso)<-c("OTUs", "females")
dfCh_fuso<-data.frame(OTUs_Ch.prun_fuso, c(rep(1,length(OTUs_Ch.prun_fuso))))
names(dfCh_fuso)<-c("OTUs", "hatchlings")
mergeAd_Ch_fuso<-merge(dfAd_fuso,dfCh_fuso, by="OTUs", all=TRUE)
mergeAd_Ch_fuso[is.na(mergeAd_Ch_fuso)] <- 0
nrow(dfAd_fuso)
nrow(dfCh_fuso)
nrow(mergeAd_Ch_fuso)

dfAd_gamma<-data.frame(OTUs_Ad.prun_gamma, c(rep(1,length(OTUs_Ad.prun_gamma))))
names(dfAd_gamma)<-c("OTUs", "females")
dfCh_gamma<-data.frame(OTUs_Ch.prun_gamma, c(rep(1,length(OTUs_Ch.prun_gamma))))
names(dfCh_gamma)<-c("OTUs", "hatchlings")
mergeAd_Ch_gamma<-merge(dfAd_gamma,dfCh_gamma, by="OTUs", all=TRUE)
mergeAd_Ch_gamma[is.na(mergeAd_Ch_gamma)] <- 0
nrow(dfAd_gamma)
nrow(dfCh_gamma)
nrow(mergeAd_Ch_gamma)

# plot
pdf("venn-actino-rp0F.pdf", useDingbats = F, width = 5, height = 5)
venn(mergeAd_Ch_actino[,-1], ilabels=F, counts=TRUE, 
     snames = c("females", "hatchlings"),
     zcolor = c("#D95F02", "#009E73"),
     col = c("#D95F02", "#009E73"),
     opacity = 0.7,
     cexil=1.5, cexsn = 1)
dev.off()

pdf("venn-firm-rp0F.pdf", useDingbats = F, width = 5, height = 5)
venn(mergeAd_Ch_firm[,-1], ilabels=F, counts=TRUE, 
     snames = c("females", "hatchlings"),
     zcolor = c("#D95F02", "#009E73"),
     col = c("#D95F02", "#009E73"),
     opacity = 0.7,
     cexil=1.5, cexsn = 1)
dev.off()

pdf("venn-fuso-rp0F.pdf", useDingbats = F, width = 5, height = 5)
venn(mergeAd_Ch_fuso[,-1], ilabels=F, counts=TRUE, 
     snames = c("females", "hatchlings"),
     zcolor = c("#D95F02", "#009E73"),
     col = c("#D95F02", "#009E73"),
     opacity = 0.7,
     cexil=1.5, cexsn = 1)
dev.off()

pdf("venn-gamma-rp0F.pdf", useDingbats = F, width = 5, height = 5)
venn(mergeAd_Ch_gamma[,-1], ilabels=F, counts=TRUE, 
     snames = c("females", "hatchlings"),
     zcolor = c("#D95F02", "#009E73"),
     col = c("#D95F02", "#009E73"),
     opacity = 0.7,
     cexil=1.5, cexsn = 1)
dev.off()


# Venn diagram of females only
str(map_rp0F)

# make subset of for each of the adult females
Ad1 <- subset_samples(data_rp0F_clean90_min2, SampleID == "P002")
Ad2 <- subset_samples(data_rp0F_clean90_min2, SampleID == "P091")
Ad3 <- subset_samples(data_rp0F_clean90_min2, SampleID == "P208")
Ad4 <- subset_samples(data_rp0F_clean90_min2, SampleID == "P161")
Ad5 <- subset_samples(data_rp0F_clean90_min2, SampleID == "P067")

# prune the 0 abundance taxa
Ad1.prun <- prune_taxa(taxa_sums(Ad1) > 0, Ad1)
Ad2.prun <- prune_taxa(taxa_sums(Ad2) > 0, Ad2)
Ad3.prun <- prune_taxa(taxa_sums(Ad3) > 0, Ad3)
Ad4.prun <- prune_taxa(taxa_sums(Ad4) > 0, Ad4)
Ad5.prun <- prune_taxa(taxa_sums(Ad5) > 0, Ad5)
Ad1.prun

# extract OTU names
OTUs_Ad1.prun <- rownames(otu_table(Ad1.prun))
OTUs_Ad2.prun <- rownames(otu_table(Ad2.prun))
OTUs_Ad3.prun <- rownames(otu_table(Ad3.prun))
OTUs_Ad4.prun <- rownames(otu_table(Ad4.prun))
OTUs_Ad5.prun <- rownames(otu_table(Ad5.prun))
OTUs_Ad1.prun

# merge in a single dataframe
dfAd1<-data.frame(OTUs_Ad1.prun, c(rep(1,length(OTUs_Ad1.prun))))
names(dfAd1)<-c("OTUs", "P2")
head(dfAd1)

dfAd2<-data.frame(OTUs_Ad2.prun, c(rep(1,length(OTUs_Ad2.prun))))
names(dfAd2)<-c("OTUs", "P21")
mergeAd12<-merge(dfAd1,dfAd2, by="OTUs", all=TRUE)
mergeAd12[is.na(mergeAd12)] <- 0
nrow(dfAd1)
nrow(dfAd2)
nrow(mergeAd12)
head(mergeAd12)

dfAd3<-data.frame(OTUs_Ad3.prun, c(rep(1,length(OTUs_Ad3.prun))))
names(dfAd3)<-c("OTUs", "P44")
mergeAd123<-merge(mergeAd12,dfAd3, by="OTUs", all=TRUE)
mergeAd123[is.na(mergeAd123)] <- 0

dfAd4<-data.frame(OTUs_Ad4.prun, c(rep(1,length(OTUs_Ad4.prun))))
names(dfAd4)<-c("OTUs", "P76")
mergeAd1234<-merge(mergeAd123,dfAd4, by="OTUs", all=TRUE)
mergeAd1234[is.na(mergeAd1234)] <- 0
head(mergeAd1234)

dfAd5<-data.frame(OTUs_Ad5.prun, c(rep(1,length(OTUs_Ad5.prun))))
names(dfAd5)<-c("OTUs", "P88")
mergeAd12345<-merge(mergeAd1234,dfAd5, by="OTUs", all=TRUE)
mergeAd12345[is.na(mergeAd12345)] <- 0
head(mergeAd12345)
nrow(mergeAd12345)

# plot
pdf("venn-females-rp0F.pdf", useDingbats = F, width = 4.5, height = 4.5)
venn(mergeAd12345[,-1], ilabels=F, counts=TRUE, 
     snames = c("P2", "P21", "P44", "P76", "P88"),
     zcolor = c("#999999", "#E69F00", "#56B4E9", "#009E73", "#F0E442"),
     opacity = 0.7,
     cexil=1, cexsn = 1.25)
dev.off()
