# Supplementary material for: Prenatal Transfer of Gut Bacteria in Rock Pigeon
Source: Microorganisms. 2019 Dec 30;8(1):61. doi: 10.3390/microorganisms8010061 (PMC7022786; doi:10.3390/microorganisms8010061)
Supplement: Supplementary file 1 [file microorganisms-08-00061-s001.zip › Dietz et al Tree S1.tre]

((((New.CleanUp.ReferenceOTU39729:0.01922,(New.CleanUp.ReferenceOTU64674:0.02047,New.CleanUp.ReferenceOTU65929:0.01961)0.415:0.00524)0.774:0.00318,(((New.CleanUp.ReferenceOTU65104:0.01971,New.CleanUp.ReferenceOTU79899:0.01061)0.740:0.0038,(New.CleanUp.ReferenceOTU61037:0.01683,(New.CleanUp.ReferenceOTU13582:0.01967,(New.CleanUp.ReferenceOTU64866:0.01401,New.CleanUp.ReferenceOTU82751:0.01117)0.880:0.0083)0.942:0.00015)0.827:0.00274)0.775:0.00275,(((((276622:0.00549,((New.CleanUp.ReferenceOTU8462:0.01103,(New.CleanUp.ReferenceOTU41111:0.01705,New.CleanUp.ReferenceOTU28578:0.01715)0.369:0.00533)0.835:0.00015,590836:0.00557)0.841:0.00274)0.718:0.00015,137026:0.00016)0.925:0.00014,((New.CleanUp.ReferenceOTU37972:0.0261,(New.CleanUp.ReferenceOTU20563:0.0084,(((((((New.CleanUp.ReferenceOTU66156:0.01639,(New.CleanUp.ReferenceOTU88584:0.01694,(New.CleanUp.ReferenceOTU14208:0.01112,(New.CleanUp.ReferenceOTU52546:0.02775,(New.CleanUp.ReferenceOTU53790:0.01122,269125:0.00288)0.714:0.00209)0.772:0.00392)0.919:0.00015)0.770:0.00878)0.348:0.00857,((New.CleanUp.ReferenceOTU72130:0.00832,New.CleanUp.ReferenceOTU11943:0.02917)0.847:0.0056,((New.CleanUp.ReferenceOTU84507:0.0229,(New.CleanUp.ReferenceOTU5099:0.00832,New.CleanUp.ReferenceOTU51907:0.02303)0.897:0.00844)0.215:0.00014,(New.CleanUp.ReferenceOTU50722:0.03268,(New.CleanUp.ReferenceOTU55639:0.01066,(New.CleanUp.ReferenceOTU37577:0.02286,(New.CleanUp.ReferenceOTU17787:0.01691,(New.CleanUp.ReferenceOTU45973:0.00014,New.CleanUp.ReferenceOTU12897:0.03515)0.983:0.01705)0.927:0.01137)0.890:0.00809)0.871:0.00015)0.852:0.00569)0.865:0.00784)0.373:0.00544)0.688:0.00014,(((((New.CleanUp.ReferenceOTU45241:0.01128,(New.CleanUp.ReferenceOTU65208:0.01408,(New.CleanUp.ReferenceOTU41207:0.01997,(New.CleanUp.ReferenceOTU11950:0.01688,((New.CleanUp.ReferenceOTU85281:0.00275,(New.CleanUp.ReferenceOTU33423:0.01416,New.CleanUp.ReferenceOTU94569:0.00841)0.866:0.00553)0.747:0.00014,((New.CleanUp.ReferenceOTU82234:0.00745,New.CleanUp.ReferenceOTU93492:0.0105)0.887:0.00742,((New.CleanUp.ReferenceOTU4022:0.02887,New.CleanUp.ReferenceOTU877:0.02187)0.419:0.01342,(New.CleanUp.ReferenceOTU45187:0.01471,(New.CleanUp.ReferenceOTU92151:0.03305,New.CleanUp.ReferenceOTU29439:0.01697)0.854:0.01344)0.969:0.02634)0.801:0.00814)0.297:0.00014)0.901:0.00582)0.423:0.00014)0.751:0.00264)0.499:0.00014)0.969:0.01166,(New.CleanUp.ReferenceOTU70267:0.00307,((New.ReferenceOTU115:0.00014,(New.CleanUp.ReferenceOTU60667:0.0286,(New.CleanUp.ReferenceOTU31046:0.00671,(New.CleanUp.ReferenceOTU13426:0.04137,New.CleanUp.ReferenceOTU67831:0.02264)0.639:0.00207)0.933:0.01975)0.941:0.02156)0.980:0.01712,((New.CleanUp.ReferenceOTU55943:0.00606,New.CleanUp.ReferenceOTU66378:0.02545)0.929:0.01115,(New.CleanUp.ReferenceOTU38864:0.01738,New.CleanUp.ReferenceOTU45190:0.01189)0.804:0.00514)0.794:0.00015)0.840:0.00862)0.881:0.00815)0.013:0.00014,((((((((New.CleanUp.ReferenceOTU56038:0.01697,(New.CleanUp.ReferenceOTU20479:0.01396,(New.CleanUp.ReferenceOTU62390:0.0112,(New.CleanUp.ReferenceOTU42121:0.01293,New.CleanUp.ReferenceOTU27842:0.01927)0.799:0.00925)0.393:0.00015)0.762:0.00302)0.872:0.00627,New.CleanUp.ReferenceOTU32649:0.01126)0.939:0.00015,((New.CleanUp.ReferenceOTU4433:0.017,(New.CleanUp.ReferenceOTU80350:0.02275,New.CleanUp.ReferenceOTU23315:0.00013)0.977:0.01746)0.465:0.00593,New.CleanUp.ReferenceOTU40251:0.01717)0.726:0.00264)0.755:0.00265,New.CleanUp.ReferenceOTU70326:0.01399)0.643:0.00015,New.CleanUp.ReferenceOTU84414:0.00827)1.000:0.00015,(New.CleanUp.ReferenceOTU89255:0.01431,(New.CleanUp.ReferenceOTU87615:0.01145,New.CleanUp.ReferenceOTU22994:0.02569)0.783:0.00592)0.738:0.00244)0.916:0.00549,(New.CleanUp.ReferenceOTU10333:0.01706,(New.CleanUp.ReferenceOTU42732:0.00566,((New.CleanUp.ReferenceOTU51301:0.00245,New.CleanUp.ReferenceOTU18476:0.02634)0.960:0.01166,(New.CleanUp.ReferenceOTU46208:0.00571,New.CleanUp.ReferenceOTU51787:0.02029)0.861:0.00563)0.741:0.00272)0.833:0.0083)0.338:0.00015)0.922:0.00551,(New.CleanUp.ReferenceOTU74602:0.00471,(((New.CleanUp.ReferenceOTU50224:0.01354,(New.CleanUp.ReferenceOTU55023:0.00104,(New.CleanUp.ReferenceOTU4345:0.00452,(4327415:0.00014,New.CleanUp.ReferenceOTU100011:0.01698)0.911:0.00928)0.979:0.01983)0.937:0.01451)0.867:0.00969,New.CleanUp.ReferenceOTU21437:0.01752)0.875:0.00907,New.CleanUp.ReferenceOTU10839:0.01353)0.896:0.01063)0.605:0.00096)0.999:0.00015)0.914:0.00847,((((New.CleanUp.ReferenceOTU484:0.0029,New.CleanUp.ReferenceOTU78279:0.04793)0.768:0.00325,((New.CleanUp.ReferenceOTU27531:0.01173,(New.CleanUp.ReferenceOTU31173:0.01219,New.CleanUp.ReferenceOTU78399:0.00179)0.979:0.0156)0.795:0.00403,((New.CleanUp.ReferenceOTU35738:0.00031,New.CleanUp.ReferenceOTU44632:0.04916)0.868:0.00895,(New.CleanUp.ReferenceOTU60782:0.00335,(New.CleanUp.ReferenceOTU45513:0.01319,New.CleanUp.ReferenceOTU56552:0.03359)0.948:0.01483)0.978:0.01894)0.902:0.00873)0.842:0.00606)0.846:0.0113,(((((New.CleanUp.ReferenceOTU73427:0.03759,((New.CleanUp.ReferenceOTU76950:0.01105,(New.CleanUp.ReferenceOTU40116:0.01671,New.CleanUp.ReferenceOTU16481:0.00015)0.873:0.01734)0.838:0.00928,((New.CleanUp.ReferenceOTU74911:0.00265,(New.CleanUp.ReferenceOTU55030:0.0285,(New.CleanUp.ReferenceOTU3882:0.02269,New.CleanUp.ReferenceOTU89499:0.00275)0.882:0.00596)0.880:0.00791)0.841:0.00604,(New.CleanUp.ReferenceOTU91354:0.01168,(New.CleanUp.ReferenceOTU43567:0.00577,New.CleanUp.ReferenceOTU18135:0.023)0.998:0.02924)0.255:0.00275)0.750:0.0104)0.837:0.01899)0.870:0.0173,(New.CleanUp.ReferenceOTU31543:0.02282,(New.CleanUp.ReferenceOTU5687:0.00015,New.CleanUp.ReferenceOTU25907:0.01414)0.875:0.00575)0.751:0.00862)0.840:0.01153,New.CleanUp.ReferenceOTU56869:0.0096)0.981:0.0231,(New.CleanUp.ReferenceOTU11680:0.03537,(New.CleanUp.ReferenceOTU6395:0.00014,((New.CleanUp.ReferenceOTU22737:0.02272,(New.CleanUp.ReferenceOTU94285:0.03092,(New.CleanUp.ReferenceOTU88332:0.004,(New.ReferenceOTU543:0.01259,New.CleanUp.ReferenceOTU20000:0.02529)0.976:0.02079)0.758:0.00015)0.936:0.01199)0.848:0.00703,(New.CleanUp.ReferenceOTU70124:0.00848,New.CleanUp.ReferenceOTU87912:0.00014)0.896:0.0055)0.420:0.00014)0.991:0.00016)0.790:0.00789)0.734:0.00371,(New.CleanUp.ReferenceOTU66320:0.00463,(New.CleanUp.ReferenceOTU58039:0.01151,((New.CleanUp.ReferenceOTU94591:0.00301,(((New.CleanUp.ReferenceOTU42564:0.0173,New.CleanUp.ReferenceOTU56828:0.04658)0.804:0.00974,((New.CleanUp.ReferenceOTU49183:0.01437,((New.CleanUp.ReferenceOTU65632:0.09868,New.CleanUp.ReferenceOTU78285:0.01486)0.991:0.0418,((New.CleanUp.ReferenceOTU57955:0.0056,(New.CleanUp.ReferenceOTU33694:0.0344,New.CleanUp.ReferenceOTU12314:0.04596)0.867:0.01359)0.949:0.01151,(New.CleanUp.ReferenceOTU37520:0.02014,(New.CleanUp.ReferenceOTU90297:0.02197,(New.CleanUp.ReferenceOTU78549:0.01425,New.CleanUp.ReferenceOTU98939:0.01728)0.748:0.00329)0.470:0.00386)0.900:0.01003)0.817:0.00863)0.735:0.00496)0.927:0.01387,((New.CleanUp.ReferenceOTU46917:0.02119,New.CleanUp.ReferenceOTU55069:0.01426)0.871:0.01236,(New.CleanUp.ReferenceOTU14895:0.0029,New.CleanUp.ReferenceOTU56740:0.03524)0.874:0.01303)0.980:0.02141)0.872:0.00841)0.925:0.01292,(New.CleanUp.ReferenceOTU97792:0.00281,(((New.CleanUp.ReferenceOTU42528:0.0287,((New.CleanUp.ReferenceOTU58086:0.02826,(New.CleanUp.ReferenceOTU51695:0.0269,New.CleanUp.ReferenceOTU81155:0.00221)0.342:0.01145)0.885:0.01859,New.CleanUp.ReferenceOTU6685:0.02099)0.881:0.01292)0.904:0.01213,New.CleanUp.ReferenceOTU12878:0.00016)0.963:0.01418,(New.CleanUp.ReferenceOTU84111:0.03001,New.CleanUp.ReferenceOTU98972:0.01059)0.955:0.01497)0.832:0.00553)0.944:0.01496)0.886:0.01113)0.888:0.00988,New.CleanUp.ReferenceOTU31075:0.01937)0.916:0.0111)0.925:0.01301)0.991:0.02587)0.890:0.00561)1.000:0.00015,New.CleanUp.ReferenceOTU84832:0.01717)0.996:0.02258)0.745:0.00255,(((100041:0.01025,((((New.CleanUp.ReferenceOTU53314:0.02298,(New.CleanUp.ReferenceOTU7488:0.01356,(((New.CleanUp.ReferenceOTU80777:0.01647,New.CleanUp.ReferenceOTU95215:0.00919)0.885:0.00975,(New.CleanUp.ReferenceOTU93455:0.00684,New.CleanUp.ReferenceOTU16161:0.01883)0.072:0.0078)0.766:0.00553,(New.CleanUp.ReferenceOTU63880:0.02945,(((New.CleanUp.ReferenceOTU29754:0.01962,(New.CleanUp.ReferenceOTU91166:0.04567,(New.CleanUp.ReferenceOTU64015:0.00268,New.CleanUp.ReferenceOTU91509:0.03217)0.978:0.02561)0.847:0.01044)0.906:0.01437,(New.CleanUp.ReferenceOTU11189:0.05221,(New.CleanUp.ReferenceOTU17679:0.01545,((((New.CleanUp.ReferenceOTU52348:0.01545,(New.CleanUp.ReferenceOTU91781:0.02477,New.CleanUp.ReferenceOTU96051:0.01603)0.100:0.01159)0.922:0.01736,(New.CleanUp.ReferenceOTU10852:0.01171,New.CleanUp.ReferenceOTU97142:0.02302)0.909:0.01549)0.878:0.0198,((((((New.CleanUp.ReferenceOTU50537:0.02748,(New.CleanUp.ReferenceOTU73918:0.04031,(New.CleanUp.ReferenceOTU40302:0.05082,((((New.CleanUp.ReferenceOTU71691:0.03632,New.CleanUp.ReferenceOTU23023:0.01467)0.610:0.01438,(New.CleanUp.ReferenceOTU80739:0.03374,((((New.CleanUp.ReferenceOTU38591:0.01186,New.CleanUp.ReferenceOTU82770:0.01075)0.966:0.01664,New.CleanUp.ReferenceOTU33608:0.02253)0.008:0.00479,New.ReferenceOTU322:0.00996)0.347:0.00949,New.CleanUp.ReferenceOTU68223:0.02845)0.584:0.00574)0.222:0.00739)0.909:0.01165,New.CleanUp.ReferenceOTU63008:0.00015)0.857:0.00939,New.CleanUp.ReferenceOTU41646:0.01033)0.983:0.0267)0.857:0.01651)0.427:0.01077)0.998:0.05653,(New.CleanUp.ReferenceOTU97073:0.01512,(New.CleanUp.ReferenceOTU75635:0.02032,New.CleanUp.ReferenceOTU22311:0.04494)0.897:0.02097)0.703:0.01035)0.908:0.01774,New.CleanUp.ReferenceOTU94488:0.00016)1.000:0.03279,New.CleanUp.ReferenceOTU21262:0.0177)0.809:0.00016,New.CleanUp.ReferenceOTU57665:0.00462)0.766:0.00357,(New.CleanUp.ReferenceOTU84629:0.03091,New.CleanUp.ReferenceOTU2200:0.0068)0.852:0.0205)0.786:0.00644)0.848:0.01007,New.CleanUp.ReferenceOTU40783:0.02862)0.953:0.01908)0.964:0.02792)0.475:0.01116)0.783:0.00639,(New.CleanUp.ReferenceOTU43250:0.01694,(New.CleanUp.ReferenceOTU43041:0.02324,New.CleanUp.ReferenceOTU48565:0.0111)0.899:0.01454)0.882:0.01339)0.879:0.00014)0.807:0.0029)0.864:0.00551)0.858:0.00629)0.762:0.00264,(((New.CleanUp.ReferenceOTU853:0.01123,New.CleanUp.ReferenceOTU98537:0.014)0.628:0.00554,((New.CleanUp.ReferenceOTU66582:0.01089,(New.CleanUp.ReferenceOTU82603:0.01085,New.CleanUp.ReferenceOTU10851:0.01226)0.503:0.00555)0.750:0.00318,(New.CleanUp.ReferenceOTU13708:0.00553,(New.CleanUp.ReferenceOTU71980:0.02323,New.CleanUp.ReferenceOTU22323:0.00553)0.854:0.00563)0.780:0.00276)0.417:0.00015)0.874:0.00551,New.CleanUp.ReferenceOTU30999:0.01407)0.755:0.00276)0.814:0.00117,(((New.CleanUp.ReferenceOTU92439:0.01664,New.CleanUp.ReferenceOTU6664:0.01438)0.384:0.00275,((New.CleanUp.ReferenceOTU10125:0.00826,((New.CleanUp.ReferenceOTU58611:0.01104,(New.CleanUp.ReferenceOTU2005:0.00827,New.CleanUp.ReferenceOTU26598:0.00274)0.781:0.00272)0.335:0.00014,(((New.CleanUp.ReferenceOTU28288:0.01675,New.CleanUp.ReferenceOTU85221:0.01698)0.832:0.00014,(New.CleanUp.ReferenceOTU33852:0.01095,(New.CleanUp.ReferenceOTU5586:0.00554,New.CleanUp.ReferenceOTU72759:0.0111)0.838:0.00135)0.824:0.00151)0.814:0.00273,(New.CleanUp.ReferenceOTU36424:0.0356,New.CleanUp.ReferenceOTU49857:0.02226)0.738:0.00326)1.000:0.00015)0.306:0.00015)0.720:0.00016,New.CleanUp.ReferenceOTU77620:0.01392)0.924:0.00239)1.000:0.00016,New.CleanUp.ReferenceOTU3216:0.0142)0.811:0.00194)0.900:0.00889,((New.CleanUp.ReferenceOTU47044:0.01459,((New.CleanUp.ReferenceOTU9262:0.01925,((New.CleanUp.ReferenceOTU58761:0.01399,((New.CleanUp.ReferenceOTU48399:0.01758,(New.CleanUp.ReferenceOTU98019:0.02917,(New.CleanUp.ReferenceOTU95177:0.01374,New.CleanUp.ReferenceOTU25204:0.00866)0.402:0.00602)0.778:0.00474)0.949:0.01195,((((New.CleanUp.ReferenceOTU48684:0.02378,New.CleanUp.ReferenceOTU27595:0.02965)0.665:0.00515,New.CleanUp.ReferenceOTU62911:0.02891)0.286:0.00016,New.CleanUp.ReferenceOTU44144:0.01404)0.908:0.00013,New.CleanUp.ReferenceOTU70699:0.02552)0.386:0.00542)0.882:0.00559)0.775:0.00464,New.ReferenceOTU139:0.00652)0.591:0.0081)0.829:0.00674,(New.CleanUp.ReferenceOTU53563:0.01679,((New.CleanUp.ReferenceOTU72529:0.02326,(New.CleanUp.ReferenceOTU87664:0.01663,((((New.CleanUp.ReferenceOTU21494:0.00554,(New.CleanUp.ReferenceOTU4272:0.01411,New.CleanUp.ReferenceOTU55299:0.01414)0.749:0.0026)0.891:0.00711,(New.CleanUp.ReferenceOTU52992:0.00569,New.CleanUp.ReferenceOTU29150:0.03208)0.859:0.00675)0.714:0.00712,(New.CleanUp.ReferenceOTU74423:0.02473,New.CleanUp.ReferenceOTU42987:0.02795)0.751:0.00459)0.814:0.00548,(New.CleanUp.ReferenceOTU18891:0.0195,(New.CleanUp.ReferenceOTU17711:0.01417,New.CleanUp.ReferenceOTU28347:0.02309)0.698:0.00819)0.928:0.00014)0.901:0.00133)0.914:0.00149)0.784:0.00285,New.CleanUp.ReferenceOTU23536:0.0168)0.751:0.00276)0.931:0.00016)0.360:0.00502)0.903:0.00867,(New.CleanUp.ReferenceOTU76050:0.00561,(New.CleanUp.ReferenceOTU25518:0.00016,(New.CleanUp.ReferenceOTU40488:0.00806,((4469032:0.02035,(((((((New.CleanUp.ReferenceOTU55908:0.02888,((New.CleanUp.ReferenceOTU23836:0.00826,New.CleanUp.ReferenceOTU85837:0.01989)0.898:0.00016,((New.CleanUp.ReferenceOTU75290:0.00546,(New.CleanUp.ReferenceOTU56431:0.02577,New.CleanUp.ReferenceOTU7614:0.0142)0.939:0.00015)0.846:0.00271,(New.ReferenceOTU321:0.01413,(New.CleanUp.ReferenceOTU61560:0.01713,(New.CleanUp.ReferenceOTU69335:0.01983,(New.CleanUp.ReferenceOTU74884:0.01115,(New.CleanUp.ReferenceOTU44796:0.0083,New.CleanUp.ReferenceOTU231:0.00556)0.876:0.0056)0.871:0.0056)0.755:0.00261)0.855:0.0055)0.817:0.00559)1.000:0.00015)0.754:0.00272)0.768:0.00274,((New.CleanUp.ReferenceOTU20763:0.00557,(New.CleanUp.ReferenceOTU15010:0.01735,(New.CleanUp.ReferenceOTU58296:0.00545,(New.CleanUp.ReferenceOTU50360:0.00545,(New.CleanUp.ReferenceOTU57859:0.00016,New.CleanUp.ReferenceOTU87125:0.01398)0.904:0.00547)0.962:0.00016)0.071:0.00308)0.741:0.00234)0.800:0.00281,(New.CleanUp.ReferenceOTU78799:0.00845,(New.CleanUp.ReferenceOTU56131:0.01379,New.CleanUp.ReferenceOTU58858:0.00015)0.400:0.00276)0.762:0.00263)0.604:0.00016)0.973:0.00015,((New.CleanUp.ReferenceOTU296:0.02475,New.CleanUp.ReferenceOTU7487:0.01278)0.652:0.00116,((New.CleanUp.ReferenceOTU2214:0.00833,(((New.CleanUp.ReferenceOTU91284:0.01108,New.CleanUp.ReferenceOTU91578:0.01418)0.823:0.00015,New.CleanUp.ReferenceOTU2065:0.00272)0.797:0.00274,(New.CleanUp.ReferenceOTU36973:0.01393,(New.CleanUp.ReferenceOTU445:0.0084,New.CleanUp.ReferenceOTU58502:0.00818)0.946:0.01124)0.839:0.00546)0.754:0.0027)0.889:0.00553,316515:0.00272)0.732:0.00015)0.936:0.011)0.854:0.01673,(New.CleanUp.ReferenceOTU30571:0.00315,((New.ReferenceOTU125:0.00727,(New.CleanUp.ReferenceOTU78548:0.02031,(New.CleanUp.ReferenceOTU46071:0.00569,New.CleanUp.ReferenceOTU8339:0.01697)0.309:0.00993)0.781:0.00971)0.941:0.0141,(New.CleanUp.ReferenceOTU56996:0.00922,New.CleanUp.ReferenceOTU69674:0.01606)0.714:0.006)0.945:0.01546)0.635:0.00541)0.922:0.01152,((New.CleanUp.ReferenceOTU40581:0.01159,((New.CleanUp.ReferenceOTU48898:0.00308,((New.CleanUp.ReferenceOTU57113:0.02333,(New.CleanUp.ReferenceOTU37606:0.02858,New.CleanUp.ReferenceOTU9493:0.00692)0.875:0.00746)0.893:0.01061,(New.CleanUp.ReferenceOTU98903:0.01723,(New.CleanUp.ReferenceOTU57324:0.0145,(New.CleanUp.ReferenceOTU66043:0.01851,((New.CleanUp.ReferenceOTU52019:0.01363,New.CleanUp.ReferenceOTU61462:0.01798)0.956:0.01748,New.CleanUp.ReferenceOTU72612:0.00365)0.748:0.00644)0.890:0.01007)0.939:0.01534)0.858:0.00747)0.968:0.02072)0.768:0.00353,(New.CleanUp.ReferenceOTU41837:0.01852,New.CleanUp.ReferenceOTU80564:0.01579)0.912:0.01163)0.884:0.00772)0.733:0.00232,New.CleanUp.ReferenceOTU34332:0.00015)0.858:0.00575)0.056:0.00319,((New.CleanUp.ReferenceOTU70627:0.01038,(((New.CleanUp.ReferenceOTU62665:0.0197,((New.CleanUp.ReferenceOTU74604:0.00214,New.CleanUp.ReferenceOTU25441:0.01461)0.926:0.00892,(New.CleanUp.ReferenceOTU45347:0.00552,New.CleanUp.ReferenceOTU73266:0.01693)0.749:0.0027)0.066:0.00015)0.976:0.00016,((New.CleanUp.ReferenceOTU60544:0.01435,((New.CleanUp.ReferenceOTU36503:0.0055,((New.CleanUp.ReferenceOTU34151:0.01779,((New.CleanUp.ReferenceOTU65234:0.00623,(New.CleanUp.ReferenceOTU42948:0.01173,New.CleanUp.ReferenceOTU94279:0.00888)0.756:0.00438)0.830:0.00573,New.CleanUp.ReferenceOTU12068:0.02042)0.512:0.00014)0.839:0.00677,(New.CleanUp.ReferenceOTU66286:0.01631,(New.CleanUp.ReferenceOTU14620:0.01718,(New.CleanUp.ReferenceOTU81286:0.00901,New.CleanUp.ReferenceOTU58827:0.01072)0.562:0.00014)0.935:0.01189)0.704:0.0023)0.788:0.00387)0.931:0.00014,(New.CleanUp.ReferenceOTU91684:0.01355,New.CleanUp.ReferenceOTU10348:0.01362)0.772:0.00359)0.814:0.01109)0.741:0.00266,(New.CleanUp.ReferenceOTU6593:0.01396,(New.CleanUp.ReferenceOTU8113:0.02582,(New.CleanUp.ReferenceOTU78853:0.01964,(New.CleanUp.ReferenceOTU76555:0.0139,(New.CleanUp.ReferenceOTU43531:0.02266,(New.CleanUp.ReferenceOTU63966:0.01967,(New.CleanUp.ReferenceOTU46978:0.02956,New.ReferenceOTU74:0.00584)0.390:0.00823)0.914:0.00015)0.881:0.00557)0.920:0.00016)0.811:0.00527)0.766:0.0027)0.918:0.01153)0.331:0.01122)0.921:0.01616,(New.CleanUp.ReferenceOTU35749:0.02269,((New.CleanUp.ReferenceOTU61413:0.01388,(New.CleanUp.ReferenceOTU44839:0.01978,New.CleanUp.ReferenceOTU59939:0.01391)0.177:0.00015)0.744:0.00273,((New.CleanUp.ReferenceOTU3651:0.01123,New.CleanUp.ReferenceOTU28026:0.01419)0.761:0.00256,(New.CleanUp.ReferenceOTU41039:0.01961,(((New.CleanUp.ReferenceOTU42198:0.01384,((New.CleanUp.ReferenceOTU32074:0.0083,(New.CleanUp.ReferenceOTU6357:0.00015,(New.CleanUp.ReferenceOTU60307:0.02009,New.CleanUp.ReferenceOTU2765:0.02017)0.880:0.00922)0.982:0.01402)0.739:0.00282,New.CleanUp.ReferenceOTU82385:0.01391)0.288:0.00272)0.858:0.00014,New.CleanUp.ReferenceOTU89462:0.00825)0.930:0.00015,New.CleanUp.ReferenceOTU58831:0.02247)0.816:0.0027)0.827:0.00015)0.936:0.0083)0.786:0.00265)0.854:0.0065)0.319:0.00259)0.909:0.00961,(New.CleanUp.ReferenceOTU72735:0.00016,(New.CleanUp.ReferenceOTU59901:0.01193,(((187233:0.01396,(592160:0.00014,(539647:0.0055,(133075:0.03191,(((324926:0.00548,340960:0.01399)0.847:0.00834,(((((New.CleanUp.ReferenceOTU98531:0.01959,New.CleanUp.ReferenceOTU25216:0.01267)0.994:0.03253,((New.CleanUp.ReferenceOTU37150:0.00014,(New.CleanUp.ReferenceOTU97729:0.00015,(New.CleanUp.ReferenceOTU92315:0.02679,New.CleanUp.ReferenceOTU48986:0.01766)0.574:0.0023)0.981:0.01727)0.786:0.00576,(New.CleanUp.ReferenceOTU43404:0.00561,New.CleanUp.ReferenceOTU29012:0.00559)0.942:0.01397)0.000:0.00015)0.855:0.00971,(((New.CleanUp.ReferenceOTU59288:0.00538,(New.CleanUp.ReferenceOTU93283:0.03231,New.CleanUp.ReferenceOTU63439:0.00571)0.890:0.00846)0.904:0.01137,((New.CleanUp.ReferenceOTU68124:0.02153,New.CleanUp.ReferenceOTU64095:0.03077)0.854:0.01009,New.CleanUp.ReferenceOTU70427:0.00571)0.923:0.0124)0.925:0.01631,((New.CleanUp.ReferenceOTU14588:0.01673,(New.CleanUp.ReferenceOTU52472:0.00015,(New.CleanUp.ReferenceOTU92929:0.02717,New.CleanUp.ReferenceOTU26822:0.0168)0.973:0.02101)0.899:0.00951)0.799:0.00829,(New.CleanUp.ReferenceOTU72972:0.00015,((New.CleanUp.ReferenceOTU94800:0.04179,(New.CleanUp.ReferenceOTU6616:0.01762,(New.CleanUp.ReferenceOTU44140:0.02939,New.CleanUp.ReferenceOTU77099:0.00878)0.932:0.01425)0.762:0.00345)0.857:0.0077,New.CleanUp.ReferenceOTU10320:0.00015)0.994:0.01396)0.846:0.00638)0.784:0.00616)0.842:0.00748)0.962:0.01654,((New.CleanUp.ReferenceOTU40181:0.00243,(New.CleanUp.ReferenceOTU19695:0.01479,New.CleanUp.ReferenceOTU9158:0.00296)0.751:0.00331)0.970:0.02176,(New.CleanUp.ReferenceOTU44241:0.01481,New.CleanUp.ReferenceOTU50076:0.01515)0.456:0.00727)0.883:0.01112)0.994:0.00012,(New.CleanUp.ReferenceOTU59635:0.00832,(New.CleanUp.ReferenceOTU44428:0.01396,New.CleanUp.ReferenceOTU5314:0.01418)0.883:0.00016)0.952:0.00835)0.408:0.00015)0.902:0.00551,((813944:0.00548,1019465:0.01389)0.907:0.00012,(New.CleanUp.ReferenceOTU61608:0.0055,(549756:0.01937,354905:0.02843)0.753:0.00329)0.945:0.00014)0.904:0.00015)0.823:0.00015)0.857:0.00297)0.438:0.00015)0.872:0.00616)0.759:0.00322,(((New.CleanUp.ReferenceOTU14009:0.01272,(New.CleanUp.ReferenceOTU50207:0.01297,(New.CleanUp.ReferenceOTU72957:0.00557,128227:0.00273)0.866:0.00684)0.915:0.00859)0.846:0.00719,New.CleanUp.ReferenceOTU65081:0.026)0.413:0.00262,New.CleanUp.ReferenceOTU50437:0.03585)0.746:0.00273)0.964:0.01811,((New.CleanUp.ReferenceOTU100109:0.01189,(((((New.CleanUp.ReferenceOTU74912:0.01482,((New.CleanUp.ReferenceOTU80226:0.01689,(New.CleanUp.ReferenceOTU16389:0.00715,(New.CleanUp.ReferenceOTU60880:0.01573,(((New.CleanUp.ReferenceOTU8663:0.00015,New.CleanUp.ReferenceOTU86697:0.01684)0.917:0.01138,(New.CleanUp.ReferenceOTU20276:0.01168,((((New.CleanUp.ReferenceOTU96858:0.00899,New.CleanUp.ReferenceOTU45334:0.01886)0.795:0.00898,New.CleanUp.ReferenceOTU18036:0.0198)0.000:0.00014,((((New.CleanUp.ReferenceOTU34816:0.02619,New.CleanUp.ReferenceOTU92352:0.01382)0.744:0.0028,(New.CleanUp.ReferenceOTU51712:0.02688,(New.CleanUp.ReferenceOTU24218:0.02243,(((69980:0.01022,820945:0.02782)0.289:0.00258,New.CleanUp.ReferenceOTU91556:0.04039)0.912:0.01305,1110381:0.01422)0.868:0.00913)0.129:0.00566)0.999:0.03557)0.821:0.00535,(New.CleanUp.ReferenceOTU40912:0.02495,((New.CleanUp.ReferenceOTU51585:0.01874,(New.CleanUp.ReferenceOTU99455:0.01887,((New.ReferenceOTU585:0.01753,(456393:0.00273,New.CleanUp.ReferenceOTU26632:0.00272)0.958:0.01777)0.941:0.01606,New.CleanUp.ReferenceOTU62440:0.02403)0.968:0.00014)0.920:0.00602)0.299:0.00015,(New.CleanUp.ReferenceOTU36689:0.00831,New.CleanUp.ReferenceOTU929:0.02072)0.913:0.01226)0.860:0.00905)0.939:0.0182)0.775:0.00304,New.CleanUp.ReferenceOTU42390:0.0113)0.786:0.00276)0.974:0.0138,(New.CleanUp.ReferenceOTU32455:0.02715,New.CleanUp.ReferenceOTU2842:0.00756)0.253:0.00093)0.741:0.00318)0.952:0.01162)0.762:0.00369,(New.CleanUp.ReferenceOTU58533:0.02654,New.CleanUp.ReferenceOTU69816:0.00375)0.953:0.0152)0.603:0.00016)0.969:0.02316)0.880:0.01094)0.780:0.00552,New.CleanUp.ReferenceOTU36085:0.01233)0.902:0.01549)0.831:0.01343,New.CleanUp.ReferenceOTU95054:0.01227)0.185:0.00454,New.CleanUp.ReferenceOTU40604:0.02009)0.886:0.01335,New.CleanUp.ReferenceOTU55403:0.01016)0.809:0.01244,New.CleanUp.ReferenceOTU96094:0.00854)0.926:0.01572)0.893:0.0101,New.CleanUp.ReferenceOTU31337:0.01902)0.945:0.0173)0.925:0.01768)0.892:0.01365)0.901:0.008)0.680:0.003)0.960:0.02255,New.CleanUp.ReferenceOTU6895:0.01858)0.929:0.01533)0.842:0.00772,((1722623:0.0257,(4408867:0.00014,(New.CleanUp.ReferenceOTU27584:0.01739,590798:0.00264)0.784:0.00287)0.907:0.01189)0.982:0.02618,(New.CleanUp.ReferenceOTU25274:0.013,((New.CleanUp.ReferenceOTU51396:0.01721,New.CleanUp.ReferenceOTU29859:0.01151)0.843:0.00791,(((((((New.CleanUp.ReferenceOTU52414:0.02836,(New.CleanUp.ReferenceOTU42109:0.01117,(((((New.CleanUp.ReferenceOTU33230:0.00553,(New.CleanUp.ReferenceOTU36922:0.0175,New.CleanUp.ReferenceOTU22324:0.0206)0.911:0.01102)0.890:0.00558,(New.CleanUp.ReferenceOTU87820:0.00556,((New.CleanUp.ReferenceOTU31835:0.00909,((New.CleanUp.ReferenceOTU16681:0.01422,(New.CleanUp.ReferenceOTU23740:0.02872,(New.CleanUp.ReferenceOTU37242:0.03914,New.CleanUp.ReferenceOTU7602:0.00836)0.707:0.00568)0.865:0.00747)0.887:0.01336,New.CleanUp.ReferenceOTU58719:0.00746)0.605:0.00566)0.767:0.0047,New.CleanUp.ReferenceOTU60160:0.01134)0.918:0.00856)0.740:0.00269)0.798:0.00465,(New.CleanUp.ReferenceOTU16007:0.01966,(New.CleanUp.ReferenceOTU31938:0.01987,(New.CleanUp.ReferenceOTU33021:0.02012,(New.CleanUp.ReferenceOTU38120:0.01741,New.CleanUp.ReferenceOTU79721:0.02032)0.780:0.00483)0.723:0.00329)0.188:0.00016)0.885:0.00643)0.563:0.00725,New.CleanUp.ReferenceOTU21567:0.01139)0.130:0.00349,New.CleanUp.ReferenceOTU42836:0.0251)0.457:0.0095)0.859:0.00015)0.853:0.00532,(((New.CleanUp.ReferenceOTU48236:0.01829,(New.CleanUp.ReferenceOTU38889:0.00621,(New.CleanUp.ReferenceOTU5023:0.02195,New.CleanUp.ReferenceOTU18418:0.02144)0.783:0.00878)0.864:0.00793)0.709:0.00326,((New.CleanUp.ReferenceOTU15560:0.01322,(New.ReferenceOTU203:0.00868,New.CleanUp.ReferenceOTU45647:0.02256)0.372:0.01005)0.033:0.0085,(New.CleanUp.ReferenceOTU36143:0.00667,New.CleanUp.ReferenceOTU28142:0.00993)0.054:0.00374)0.830:0.00843)0.396:0.00497,((((((New.CleanUp.ReferenceOTU79228:0.01247,(New.CleanUp.ReferenceOTU61072:0.02813,(New.CleanUp.ReferenceOTU58736:0.01518,New.CleanUp.ReferenceOTU1872:0.01368)0.852:0.01093)0.164:0.00016)0.907:0.01334,(New.CleanUp.ReferenceOTU14790:0.00016,New.CleanUp.ReferenceOTU63829:0.02254)0.660:0.0139)0.747:0.00474,New.CleanUp.ReferenceOTU84147:0.02467)0.909:0.01148,New.CleanUp.ReferenceOTU63100:0.00014)0.778:0.00293,(((New.CleanUp.ReferenceOTU40589:0.00277,((New.CleanUp.ReferenceOTU89746:0.0071,(New.CleanUp.ReferenceOTU84995:0.01689,New.CleanUp.ReferenceOTU87517:0.03389)0.966:0.02029)0.869:0.01031,(New.CleanUp.ReferenceOTU95328:0.01207,(New.CleanUp.ReferenceOTU6599:0.01858,New.CleanUp.ReferenceOTU92409:0.00942)0.969:0.02018)0.633:0.00184)0.980:0.01748)0.899:0.00524,(((New.CleanUp.ReferenceOTU89825:0.01522,((484444:0.00014,New.CleanUp.ReferenceOTU96690:0.01387)0.921:0.00014,New.CleanUp.ReferenceOTU12681:0.02571)0.467:0.00169)0.925:0.00952,(((New.CleanUp.ReferenceOTU46235:0.02295,New.CleanUp.ReferenceOTU28332:0.01442)0.906:0.00014,(New.CleanUp.ReferenceOTU14526:0.02636,New.CleanUp.ReferenceOTU42453:0.01372)0.283:0.00541)0.748:0.00488,New.CleanUp.ReferenceOTU24066:0.01722)0.875:0.00588)0.744:0.00271,(((New.CleanUp.ReferenceOTU40935:0.02054,New.CleanUp.ReferenceOTU14389:0.03952)0.662:0.00824,(New.CleanUp.ReferenceOTU93618:0.02551,New.CleanUp.ReferenceOTU21975:0.02704)0.783:0.0078)0.863:0.00737,(New.CleanUp.ReferenceOTU40009:0.01471,New.CleanUp.ReferenceOTU18806:0.01473)0.733:0.00358)0.945:0.0135)0.976:0.00016)0.941:0.00518,((New.CleanUp.ReferenceOTU35686:0.00272,((New.CleanUp.ReferenceOTU60241:0.00841,New.CleanUp.ReferenceOTU24689:0.02304)0.910:0.00834,New.CleanUp.ReferenceOTU89863:0.02605)0.736:0.00016)0.847:0.00279,New.CleanUp.ReferenceOTU54186:0.02273)0.764:0.00015)0.752:0.00232)0.964:0.01062,(((New.CleanUp.ReferenceOTU72331:0.01735,(New.CleanUp.ReferenceOTU86237:0.00014,(New.CleanUp.ReferenceOTU68143:0.01221,New.CleanUp.ReferenceOTU28398:0.01219)0.691:0.00173)0.726:0.00224)0.868:0.00603,New.CleanUp.ReferenceOTU76126:0.01403)0.758:0.00273,(New.CleanUp.ReferenceOTU88949:0.01387,(((New.CleanUp.ReferenceOTU47728:0.01138,(New.CleanUp.ReferenceOTU55096:0.0084,New.CleanUp.ReferenceOTU7058:0.01692)0.902:0.00841)0.969:0.01398,(New.CleanUp.ReferenceOTU89344:0.01129,(New.CleanUp.ReferenceOTU73679:0.00832,304491:0.00014)0.903:0.00562)0.857:0.00014)0.831:0.00533,(New.CleanUp.ReferenceOTU88660:0.004,(New.CleanUp.ReferenceOTU50788:0.00667,New.CleanUp.ReferenceOTU90815:0.00457)0.918:0.0086)0.884:0.00734)0.979:0.01458)0.029:0.00015)0.905:0.00016)0.969:0.01465)0.880:0.00668)0.046:0.00015,(((((((New.CleanUp.ReferenceOTU58354:0.04816,New.CleanUp.ReferenceOTU2352:0.00943)0.740:0.01106,(New.CleanUp.ReferenceOTU51880:0.02389,New.CleanUp.ReferenceOTU24545:0.0121)0.569:0.00762)0.741:0.00555,(573214:0.00274,338757:0.00014)0.789:0.00281)0.779:0.00271,((1757845:0.00273,((((563654:0.00014,295654:0.00274)0.939:0.00015,(4315658:0.0035,New.ReferenceOTU69:0.02964)0.699:0.00202)0.178:0.00277,(((4411596:0.00014,536754:0.0083)0.506:0.00015,((New.CleanUp.ReferenceOTU69838:0.01404,New.CleanUp.ReferenceOTU13429:0.01984)0.854:0.00014,187962:0.01986)0.927:0.00833)0.871:0.00552,((New.ReferenceOTU154:0.00014,202131:0.00014)0.783:0.00014,(275845:0.00273,67806:0.00273)0.252:0.00014)0.960:0.00016)0.820:0.00276)0.976:0.00016,((725198:0.0,326721:0.0):0.00014,(276632:0.00273,(581189:0.00276,New.CleanUp.ReferenceOTU21796:0.01682)0.774:0.00272)0.895:0.00014)0.959:0.00015)0.502:0.00015)0.843:0.00274,((New.CleanUp.ReferenceOTU88395:0.00558,(New.CleanUp.ReferenceOTU51127:0.00529,((New.CleanUp.ReferenceOTU72592:0.00976,New.CleanUp.ReferenceOTU99429:0.01609)0.981:0.02101,New.CleanUp.ReferenceOTU16363:0.01046)0.757:0.0039)0.857:0.00589)0.883:0.00554,((New.CleanUp.ReferenceOTU69505:0.02004,(New.CleanUp.ReferenceOTU50407:0.0055,(New.CleanUp.ReferenceOTU46553:0.0228,((New.CleanUp.ReferenceOTU92465:0.0085,(New.CleanUp.ReferenceOTU59808:0.01112,New.CleanUp.ReferenceOTU27386:0.02326)0.865:0.0056)0.990:0.01722,New.CleanUp.ReferenceOTU9462:0.00291)0.968:0.01411)0.531:0.00015)0.843:0.00543)0.887:0.01132,(((((((New.CleanUp.ReferenceOTU42519:0.02592,(New.CleanUp.ReferenceOTU66583:0.01672,((New.CleanUp.ReferenceOTU21248:0.01271,((New.CleanUp.ReferenceOTU80995:0.01887,New.CleanUp.ReferenceOTU91003:0.01277)0.939:0.01181,(New.CleanUp.ReferenceOTU63543:0.00651,New.CleanUp.ReferenceOTU55745:0.01027)0.749:0.00294)0.766:0.00264)0.878:0.00745,New.CleanUp.ReferenceOTU26162:0.01991)0.770:0.00273)0.919:0.00015)0.621:0.0032,(New.CleanUp.ReferenceOTU56033:0.01727,New.CleanUp.ReferenceOTU90454:0.00588)0.813:0.00505)0.913:0.00849,(((((New.CleanUp.ReferenceOTU52604:0.0093,New.CleanUp.ReferenceOTU65805:0.02879)0.970:0.02214,(New.CleanUp.ReferenceOTU41148:0.02289,New.CleanUp.ReferenceOTU92529:0.02082)0.850:0.01726)0.721:0.00353,((New.CleanUp.ReferenceOTU21498:0.01,(New.CleanUp.ReferenceOTU59177:0.00931,New.CleanUp.ReferenceOTU93404:0.01957)0.734:0.00349)0.845:0.00897,(New.CleanUp.ReferenceOTU27004:0.01175,(New.CleanUp.ReferenceOTU36539:0.02824,(New.CleanUp.ReferenceOTU51410:0.01428,(((New.CleanUp.ReferenceOTU39379:0.01993,New.CleanUp.ReferenceOTU88094:0.00864)0.747:0.00245,New.CleanUp.ReferenceOTU75067:0.02642)0.848:0.00558,((New.CleanUp.ReferenceOTU33436:0.03301,New.CleanUp.ReferenceOTU90806:0.00625)0.802:0.00493,New.CleanUp.ReferenceOTU55256:0.00015)0.937:0.01108)0.448:0.00016)0.959:0.01417)0.478:0.00015)0.122:0.01016)0.795:0.00692)0.863:0.0059,New.CleanUp.ReferenceOTU74667:0.02039)0.334:0.00014,(New.CleanUp.ReferenceOTU66066:0.00813,New.CleanUp.ReferenceOTU92722:0.00861)0.942:0.01128)0.887:0.00561)0.876:0.00563,(((((New.CleanUp.ReferenceOTU29994:0.0203,(((New.CleanUp.ReferenceOTU64522:0.01741,(New.CleanUp.ReferenceOTU60707:0.01405,(((New.CleanUp.ReferenceOTU89619:0.0055,New.CleanUp.ReferenceOTU30612:0.00277)0.926:0.00014,(New.CleanUp.ReferenceOTU94369:0.00274,(New.CleanUp.ReferenceOTU87990:0.00276,New.CleanUp.ReferenceOTU11885:0.00841)0.322:0.00015)0.880:0.00545)0.914:0.00835,New.CleanUp.ReferenceOTU33957:0.01691)0.742:0.00267)0.919:0.00878)0.884:0.0081,(New.CleanUp.ReferenceOTU93838:0.01127,(New.CleanUp.ReferenceOTU57336:0.02035,New.CleanUp.ReferenceOTU77135:0.01444)0.749:0.0025)0.684:0.00275)0.718:0.00014,(New.CleanUp.ReferenceOTU52726:0.01408,(New.CleanUp.ReferenceOTU43280:0.01708,New.CleanUp.ReferenceOTU4354:0.00275)0.766:0.00275)0.752:0.00278)0.871:0.00557)0.916:0.00846,((New.ReferenceOTU144:0.0139,(New.CleanUp.ReferenceOTU49995:0.01972,(New.CleanUp.ReferenceOTU82699:0.02898,New.CleanUp.ReferenceOTU22849:0.01673)0.748:0.00324)0.003:0.00014)0.252:0.00015,(New.CleanUp.ReferenceOTU5824:0.00559,(New.CleanUp.ReferenceOTU2429:0.01148,New.CleanUp.ReferenceOTU25537:0.0233)0.757:0.00243)0.968:0.01127)0.824:0.00276)0.228:0.00015,New.CleanUp.ReferenceOTU99591:0.01404)0.789:0.00273,(New.CleanUp.ReferenceOTU84579:0.01988,(New.CleanUp.ReferenceOTU50766:0.01712,New.CleanUp.ReferenceOTU20921:0.01709)0.731:0.00264)0.553:0.00014)0.899:0.00555,((New.CleanUp.ReferenceOTU11738:0.01395,((New.CleanUp.ReferenceOTU41367:0.03117,New.CleanUp.ReferenceOTU29877:0.00229)0.943:0.0147,New.CleanUp.ReferenceOTU20317:0.01649)0.846:0.00665)0.537:0.00015,((New.CleanUp.ReferenceOTU80971:0.01092,(New.CleanUp.ReferenceOTU36425:0.01178,New.CleanUp.ReferenceOTU25465:0.01737)0.889:0.00016)0.757:0.00473,(New.CleanUp.ReferenceOTU19519:0.00483,(New.CleanUp.ReferenceOTU3648:0.02198,New.CleanUp.ReferenceOTU69037:0.02149)0.286:0.00846)0.853:0.01141)0.898:0.01328)0.786:0.00353)0.767:0.00286)0.804:0.00587,((New.CleanUp.ReferenceOTU22266:0.0108,((New.CleanUp.ReferenceOTU60163:0.01407,(New.CleanUp.ReferenceOTU32020:0.01736,New.CleanUp.ReferenceOTU37708:0.01458)0.720:0.00239)0.763:0.00313,(New.CleanUp.ReferenceOTU41460:0.02619,New.CleanUp.ReferenceOTU44580:0.00259)0.957:0.01109)0.742:0.00559)0.890:0.00597,((New.CleanUp.ReferenceOTU63289:0.01459,(New.CleanUp.ReferenceOTU74672:0.02039,(New.CleanUp.ReferenceOTU66968:0.02027,New.CleanUp.ReferenceOTU55966:0.01149)0.765:0.00273)0.733:0.00301)0.721:0.00512,(New.CleanUp.ReferenceOTU67437:0.01554,New.CleanUp.ReferenceOTU17263:0.01501)0.927:0.01221)0.862:0.00572)0.904:0.00016)0.571:0.00589,(New.CleanUp.ReferenceOTU14173:0.01436,17309:0.00831)0.908:0.00867)0.557:0.00015,((((New.CleanUp.ReferenceOTU99135:0.00014,(New.CleanUp.ReferenceOTU51698:0.00273,((New.CleanUp.ReferenceOTU71528:0.00015,(New.CleanUp.ReferenceOTU90497:0.00289,New.CleanUp.ReferenceOTU31455:0.00847)0.775:0.00262)0.295:0.00276,((New.CleanUp.ReferenceOTU76270:0.02274,New.CleanUp.ReferenceOTU79105:0.00274)0.765:0.00274,(New.CleanUp.ReferenceOTU11268:0.00549,(New.CleanUp.ReferenceOTU90171:0.01139,New.CleanUp.ReferenceOTU12306:0.01425)0.744:0.00247)0.000:0.00015)0.908:0.00558)0.929:0.00014)0.877:0.00015)0.915:0.00015,New.CleanUp.ReferenceOTU78846:0.01686)0.811:0.00274,(New.CleanUp.ReferenceOTU19684:0.00551,(New.CleanUp.ReferenceOTU29927:0.02599,New.CleanUp.ReferenceOTU86010:0.01122)0.622:0.00016)0.804:0.00274)0.769:0.00262,((((New.CleanUp.ReferenceOTU85433:0.02862,New.CleanUp.ReferenceOTU91879:0.01663)0.819:0.00017,(((New.CleanUp.ReferenceOTU93863:0.01387,((New.CleanUp.ReferenceOTU22992:0.02583,(New.CleanUp.ReferenceOTU88698:0.01103,(New.CleanUp.ReferenceOTU66430:0.01966,((New.CleanUp.ReferenceOTU56164:0.02595,New.CleanUp.ReferenceOTU67180:0.01435)0.607:0.00534,((New.CleanUp.ReferenceOTU2393:0.01696,New.CleanUp.ReferenceOTU55042:0.00846)1.000:0.00015,(New.CleanUp.ReferenceOTU16035:0.01116,(New.CleanUp.ReferenceOTU82895:0.02149,(New.CleanUp.ReferenceOTU442:0.01556,New.CleanUp.ReferenceOTU30952:0.0249)0.906:0.00926)0.894:0.00975)0.373:0.00303)0.760:0.00244)1.000:0.00016)0.227:0.00016)0.935:0.00015)0.807:0.00271,(New.CleanUp.ReferenceOTU68139:0.01694,(New.CleanUp.ReferenceOTU15434:0.01743,New.CleanUp.ReferenceOTU10643:0.0286)0.613:0.00295)0.697:0.00267)0.998:0.00016)0.436:0.00015,(New.CleanUp.ReferenceOTU100042:0.01966,New.CleanUp.ReferenceOTU13328:0.01673)0.749:0.00272)0.889:0.00274,(New.CleanUp.ReferenceOTU58886:0.01671,New.CleanUp.ReferenceOTU80908:0.02286)0.319:0.00015)0.799:0.00281)0.888:0.00558,((New.CleanUp.ReferenceOTU88200:0.00835,New.CleanUp.ReferenceOTU3273:0.01699)0.758:0.0027,New.CleanUp.ReferenceOTU28995:0.01121)0.746:0.00277)0.869:0.00097,New.CleanUp.ReferenceOTU48424:0.0171)0.889:0.00203)0.925:0.01119)0.575:0.00566)0.927:0.00015)0.305:0.00014)0.056:0.00014)0.248:0.00015,((((((((New.CleanUp.ReferenceOTU19208:0.00833,(New.CleanUp.ReferenceOTU28636:0.00016,(New.CleanUp.ReferenceOTU33281:0.00286,New.CleanUp.ReferenceOTU70286:0.02991)0.963:0.02062)0.990:0.01712)0.293:0.00015,((((New.CleanUp.ReferenceOTU18954:0.00016,(New.CleanUp.ReferenceOTU15089:0.00104,New.CleanUp.ReferenceOTU54412:0.03419)0.745:0.00732)0.926:0.0134,((New.CleanUp.ReferenceOTU95671:0.00275,(New.CleanUp.ReferenceOTU91076:0.01708,(New.CleanUp.ReferenceOTU97674:0.02287,New.CleanUp.ReferenceOTU39623:0.01408)0.133:0.00015)0.941:0.00847)0.837:0.00015,New.CleanUp.ReferenceOTU23279:0.01701)0.905:0.013)0.905:0.01034,(New.CleanUp.ReferenceOTU67605:0.00215,(New.CleanUp.ReferenceOTU60442:0.01154,(New.CleanUp.ReferenceOTU58593:0.00301,New.CleanUp.ReferenceOTU67946:0.01105)0.753:0.00268)0.865:0.00602)0.977:0.01483)0.758:0.00307,(New.CleanUp.ReferenceOTU96484:0.00214,(New.CleanUp.ReferenceOTU23574:0.01772,(New.CleanUp.ReferenceOTU21351:0.00876,New.CleanUp.ReferenceOTU25371:0.05772)0.187:0.00319)0.962:0.01703)0.935:0.00667)0.864:0.0055)0.839:0.0028,(New.CleanUp.ReferenceOTU73565:0.00842,(New.CleanUp.ReferenceOTU36535:0.0112,(New.CleanUp.ReferenceOTU20404:0.01485,(New.CleanUp.ReferenceOTU46153:0.01587,New.CleanUp.ReferenceOTU53462:0.01278)0.617:0.00096)0.762:0.00308)0.939:0.01131)0.622:0.00014)0.784:0.00265,New.CleanUp.ReferenceOTU3684:0.01421)0.825:0.00016,New.CleanUp.ReferenceOTU35333:0.00014)0.698:0.00178,(((New.CleanUp.ReferenceOTU27860:0.01084,(New.CleanUp.ReferenceOTU46571:0.01102,New.CleanUp.ReferenceOTU60270:0.00871)0.793:0.00552)0.891:0.00014,((New.CleanUp.ReferenceOTU22952:0.02082,(New.CleanUp.ReferenceOTU50194:0.01895,New.CleanUp.ReferenceOTU71970:0.00128)0.981:0.01615)0.153:0.00014,(New.CleanUp.ReferenceOTU42893:0.01725,New.CleanUp.ReferenceOTU20693:0.00861)0.834:0.00477)0.938:0.00854)0.911:0.01084,((((((New.CleanUp.ReferenceOTU81163:0.00566,((New.CleanUp.ReferenceOTU48768:0.03449,New.CleanUp.ReferenceOTU54733:0.00899)0.757:0.00271,New.CleanUp.ReferenceOTU42268:0.01095)0.922:0.00884)0.757:0.00269,New.CleanUp.ReferenceOTU22814:0.017)0.468:0.00015,New.CleanUp.ReferenceOTU53181:0.02921)0.815:0.00272,New.CleanUp.ReferenceOTU77764:0.00014)0.877:0.00616,New.CleanUp.ReferenceOTU80337:0.02949)0.806:0.00528,New.CleanUp.ReferenceOTU88352:0.0144)0.830:0.0074)0.791:0.01265)0.869:0.01575,((New.CleanUp.ReferenceOTU94839:0.00328,((New.CleanUp.ReferenceOTU95245:0.00277,(New.CleanUp.ReferenceOTU56827:0.01152,New.CleanUp.ReferenceOTU15800:0.02633)0.870:0.00814)0.943:0.01087,((((New.CleanUp.ReferenceOTU31277:0.00835,New.CleanUp.ReferenceOTU17841:0.00015)0.961:0.01155,New.CleanUp.ReferenceOTU17002:0.00301)0.683:0.0018,New.CleanUp.ReferenceOTU61904:0.00631)0.983:0.01765,(New.CleanUp.ReferenceOTU93683:0.00534,New.CleanUp.ReferenceOTU989:0.0175)0.871:0.00899)0.611:0.00016)0.622:0.00848)0.937:0.01439,((New.CleanUp.ReferenceOTU72350:0.01641,New.CleanUp.ReferenceOTU74742:0.0123)0.741:0.00301,(New.CleanUp.ReferenceOTU46387:0.01655,(New.CleanUp.ReferenceOTU77807:0.01589,(New.CleanUp.ReferenceOTU55165:0.03223,New.CleanUp.ReferenceOTU66070:0.00016)0.967:0.01584)0.964:0.02202)0.851:0.00755)0.522:0.00406)0.870:0.00728)0.756:0.00296,((New.CleanUp.ReferenceOTU85809:0.02314,(((New.CleanUp.ReferenceOTU35066:0.00575,New.CleanUp.ReferenceOTU5193:0.02034)0.956:0.01649,New.CleanUp.ReferenceOTU65949:0.01653)0.680:0.00058,New.CleanUp.ReferenceOTU69303:0.00865)0.750:0.00277)0.885:0.00577,((New.CleanUp.ReferenceOTU84206:0.00558,New.CleanUp.ReferenceOTU95544:0.00281)0.094:0.00282,(New.CleanUp.ReferenceOTU43142:0.00277,New.CleanUp.ReferenceOTU48999:0.02012)0.949:0.00014)0.922:0.00837)0.804:0.00484)0.882:0.00621)0.658:0.00015,(((New.CleanUp.ReferenceOTU66376:0.03136,New.CleanUp.ReferenceOTU84802:0.02709)0.654:0.01167,(((New.CleanUp.ReferenceOTU50945:0.03343,(New.CleanUp.ReferenceOTU27851:0.03857,(New.CleanUp.ReferenceOTU35198:0.03594,New.CleanUp.ReferenceOTU87431:0.02547)0.855:0.0093)0.807:0.00903)0.878:0.01002,(New.CleanUp.ReferenceOTU33729:0.01915,(New.CleanUp.ReferenceOTU78395:0.02526,(New.CleanUp.ReferenceOTU69475:0.01632,New.CleanUp.ReferenceOTU88466:0.0299)0.127:0.00278)0.873:0.00999)0.640:0.00435)0.860:0.01168,((New.CleanUp.ReferenceOTU44636:0.02724,(New.CleanUp.ReferenceOTU95557:0.0099,(New.CleanUp.ReferenceOTU13089:0.04279,New.CleanUp.ReferenceOTU18042:0.01156)0.918:0.01363)0.953:0.01681)0.960:0.01987,(New.CleanUp.ReferenceOTU25255:0.03408,((((((New.CleanUp.ReferenceOTU39884:0.01343,New.CleanUp.ReferenceOTU59528:0.02564)0.603:0.00716,(((New.CleanUp.ReferenceOTU77046:0.00396,(New.CleanUp.ReferenceOTU84262:0.01988,New.CleanUp.ReferenceOTU24678:0.00929)0.160:0.00762)0.965:0.01761,New.CleanUp.ReferenceOTU9838:0.01431)0.662:0.00211,(New.CleanUp.ReferenceOTU54126:0.00867,New.CleanUp.ReferenceOTU81213:0.01374)0.972:0.02399)0.562:0.00811)0.832:0.00634,New.CleanUp.ReferenceOTU97594:0.01444)0.880:0.01143,New.CleanUp.ReferenceOTU8852:0.02934)0.924:0.00014,(((New.CleanUp.ReferenceOTU59666:0.02155,((New.CleanUp.ReferenceOTU54414:0.0197,New.CleanUp.ReferenceOTU85043:0.00576)0.880:0.0103,New.CleanUp.ReferenceOTU100147:0.01979)0.896:0.01047)0.721:0.00358,((New.CleanUp.ReferenceOTU68644:0.0105,(New.CleanUp.ReferenceOTU1414:0.00015,(New.CleanUp.ReferenceOTU54736:0.01261,(((New.CleanUp.ReferenceOTU96885:0.01057,(((New.CleanUp.ReferenceOTU9647:0.01066,New.CleanUp.ReferenceOTU42130:0.00591)0.743:0.00015,(New.CleanUp.ReferenceOTU85885:0.00623,New.CleanUp.ReferenceOTU28860:0.01366)0.647:0.00822)0.760:0.00262,New.CleanUp.ReferenceOTU3540:0.01728)0.755:0.00297)0.890:0.01045,New.CleanUp.ReferenceOTU20405:0.00735)0.660:0.00519,New.CleanUp.ReferenceOTU71417:0.01502)0.831:0.01877)0.952:0.01694)0.987:0.02302)0.748:0.00439,((New.CleanUp.ReferenceOTU31696:0.01055,(((((New.CleanUp.ReferenceOTU56276:0.00534,New.CleanUp.ReferenceOTU71704:0.0175)0.850:0.00742,((((New.CleanUp.ReferenceOTU41246:0.01454,New.CleanUp.ReferenceOTU95195:0.03568)0.895:0.01131,New.CleanUp.ReferenceOTU41518:0.04475)0.278:0.00358,New.CleanUp.ReferenceOTU17745:0.01664)0.742:0.00316,New.CleanUp.ReferenceOTU72157:0.02265)0.893:0.0085)0.916:0.00972,New.CleanUp.ReferenceOTU96319:0.00559)0.000:0.00015,(((New.CleanUp.ReferenceOTU79817:0.03278,New.CleanUp.ReferenceOTU86890:0.02336)0.844:0.00582,(((New.CleanUp.ReferenceOTU16293:0.00016,New.CleanUp.ReferenceOTU21480:0.00817)0.760:0.00269,New.CleanUp.ReferenceOTU83447:0.02634)0.780:0.00313,(New.CleanUp.ReferenceOTU57502:0.01603,(New.CleanUp.ReferenceOTU30869:0.02278,New.CleanUp.ReferenceOTU357:0.01203)0.412:0.00612)0.572:0.00926)0.809:0.00493)0.996:0.02557,(New.CleanUp.ReferenceOTU73777:0.00866,New.CleanUp.ReferenceOTU28099:0.0199)0.727:0.00301)0.839:0.0051)0.885:0.00929,New.CleanUp.ReferenceOTU42863:0.03508)0.933:0.01435)0.994:0.02585,(New.CleanUp.ReferenceOTU73870:0.00991,(New.CleanUp.ReferenceOTU70206:0.03666,New.CleanUp.ReferenceOTU20274:0.01641)0.770:0.01131)0.871:0.00848)0.007:0.00476)0.000:0.00617)0.924:0.02021,New.CleanUp.ReferenceOTU17283:0.01694)0.856:0.01464)0.926:0.01054,(New.CleanUp.ReferenceOTU96721:0.01524,((New.CleanUp.ReferenceOTU100184:0.02506,New.CleanUp.ReferenceOTU26259:0.02081)0.528:0.00927,((New.CleanUp.ReferenceOTU3672:0.01238,New.CleanUp.ReferenceOTU44153:0.039)0.934:0.01604,New.CleanUp.ReferenceOTU60993:0.01955)0.797:0.00725)0.701:0.00391)0.784:0.00451)0.742:0.00426)0.889:0.01356)0.775:0.00505)0.676:0.00328)0.799:0.00816,New.CleanUp.ReferenceOTU51079:0.02992)0.805:0.00513)0.941:0.00531,(((New.CleanUp.ReferenceOTU1328:0.01615,New.CleanUp.ReferenceOTU52648:0.0154)0.860:0.00553,((((New.CleanUp.ReferenceOTU67270:0.01997,((586968:0.00014,((New.CleanUp.ReferenceOTU70739:0.01974,(New.CleanUp.ReferenceOTU89593:0.01124,New.CleanUp.ReferenceOTU55695:0.00835)0.758:0.00279)0.771:0.0027,(New.CleanUp.ReferenceOTU33343:0.01136,New.CleanUp.ReferenceOTU21522:0.01433)0.760:0.00261)0.931:0.00016)0.000:0.00015,(New.CleanUp.ReferenceOTU36465:0.01106,New.CleanUp.ReferenceOTU28564:0.01678)0.959:0.00014)0.924:0.00015)0.472:0.00273,New.CleanUp.ReferenceOTU91955:0.01119)0.773:0.00276,(533133:0.00014,((New.CleanUp.ReferenceOTU98274:0.01683,(New.CleanUp.ReferenceOTU99414:0.02606,((New.CleanUp.ReferenceOTU41312:0.00853,(New.CleanUp.ReferenceOTU24438:0.016,New.CleanUp.ReferenceOTU89968:0.01594)0.636:0.00079)0.772:0.00291,(New.CleanUp.ReferenceOTU82762:0.00842,(New.CleanUp.ReferenceOTU50610:0.01316,(New.CleanUp.ReferenceOTU54769:0.0097,New.CleanUp.ReferenceOTU7594:0.00725)0.976:0.02044)0.900:0.00973)0.788:0.00276)0.917:0.00554)0.014:0.00014)0.815:0.00273,(New.ReferenceOTU148:0.01399,New.CleanUp.ReferenceOTU98230:0.0196)0.120:0.00014)0.791:0.00015)0.795:0.00015)0.655:0.0014,New.CleanUp.ReferenceOTU40605:0.01558)0.770:0.00311)0.922:0.00942,((New.CleanUp.ReferenceOTU94966:0.01797,(New.CleanUp.ReferenceOTU74700:0.01272,New.CleanUp.ReferenceOTU89152:0.01491)0.651:0.00118)0.913:0.00966,(New.CleanUp.ReferenceOTU78927:0.01409,(New.CleanUp.ReferenceOTU64061:0.0248,New.CleanUp.ReferenceOTU89497:0.0142)0.732:0.0034)0.881:0.00692)0.763:0.00263)0.817:0.00015)0.658:0.0078)0.953:0.00806,((((New.CleanUp.ReferenceOTU92572:0.0094,New.CleanUp.ReferenceOTU85790:0.03263)0.810:0.00712,New.CleanUp.ReferenceOTU42507:0.02691)0.401:0.00608,582884:0.00014)0.963:0.01669,(((New.CleanUp.ReferenceOTU52172:0.02298,(New.CleanUp.ReferenceOTU50744:0.03058,New.CleanUp.ReferenceOTU60336:0.00829)0.946:0.01757)0.792:0.00014,578837:0.00814)0.878:0.00596,(4416659:0.01197,New.CleanUp.ReferenceOTU77793:0.01456)0.846:0.00754)0.532:0.00277)0.105:0.00016)0.862:0.00504,((((New.CleanUp.ReferenceOTU95404:0.02494,(New.CleanUp.ReferenceOTU88146:0.02339,New.CleanUp.ReferenceOTU29855:0.01017)0.210:0.00353)0.735:0.0037,New.CleanUp.ReferenceOTU82025:0.01706)0.903:0.0084,(New.CleanUp.ReferenceOTU80137:0.02229,((New.CleanUp.ReferenceOTU43646:0.02572,(New.CleanUp.ReferenceOTU61552:0.01917,(((New.CleanUp.ReferenceOTU30056:0.00554,(((New.CleanUp.ReferenceOTU49959:0.01124,((((((New.CleanUp.ReferenceOTU14417:0.00833,(New.CleanUp.ReferenceOTU80138:0.01406,(New.CleanUp.ReferenceOTU36439:0.01725,New.CleanUp.ReferenceOTU17315:0.00582)0.882:0.00824)0.843:0.00014)0.903:0.00554,((New.CleanUp.ReferenceOTU86792:0.01979,(296396:0.00016,(288723:0.00392,(New.CleanUp.ReferenceOTU77590:0.01881,New.CleanUp.ReferenceOTU5579:0.01646)0.469:0.00805)0.363:0.00729)0.836:0.00268)0.681:0.00552,New.CleanUp.ReferenceOTU23632:0.00832)0.906:0.00016)0.810:0.00015,New.CleanUp.ReferenceOTU42726:0.0228)0.934:0.00851,(New.CleanUp.ReferenceOTU33823:0.01419,(New.CleanUp.ReferenceOTU43004:0.017,(New.CleanUp.ReferenceOTU39439:0.00271,New.CleanUp.ReferenceOTU99438:0.01705)0.866:0.00565)0.867:0.00556)0.769:0.00293)0.720:0.00224,New.CleanUp.ReferenceOTU58822:0.00863)0.427:0.00291,New.CleanUp.ReferenceOTU89764:0.01691)0.880:0.00016)0.816:0.00279,New.CleanUp.ReferenceOTU23863:0.01979)0.896:0.00015,New.CleanUp.ReferenceOTU42956:0.01111)0.884:0.00839)0.867:0.00841,(New.CleanUp.ReferenceOTU50967:0.01632,New.CleanUp.ReferenceOTU21534:0.00353)0.870:0.01333)0.286:0.00511,((New.CleanUp.ReferenceOTU7040:0.02568,New.CleanUp.ReferenceOTU94187:0.01179)0.931:0.01425,(New.CleanUp.ReferenceOTU5020:0.01954,New.CleanUp.ReferenceOTU29184:0.01195)0.853:0.0093)0.793:0.00554)0.654:0.00538)0.247:0.00337)0.369:0.00371,New.CleanUp.ReferenceOTU61701:0.0095)0.940:0.01262)0.483:0.00026)0.790:0.00307,New.CleanUp.ReferenceOTU29263:0.02632)0.751:0.00276)0.939:0.0098,(New.CleanUp.ReferenceOTU35282:0.01278,New.CleanUp.ReferenceOTU24135:0.00962)0.409:0.00553)0.865:0.00618,(((((New.CleanUp.ReferenceOTU98397:0.01481,(New.CleanUp.ReferenceOTU62675:0.01365,New.CleanUp.ReferenceOTU76137:0.02009)0.776:0.00574)0.694:0.0058,(((New.CleanUp.ReferenceOTU94886:0.00486,(New.CleanUp.ReferenceOTU25820:0.00625,(New.CleanUp.ReferenceOTU87135:0.00832,New.CleanUp.ReferenceOTU9522:0.01742)0.460:0.00951)0.978:0.02498)0.149:0.00753,(New.CleanUp.ReferenceOTU87013:0.01305,((New.CleanUp.ReferenceOTU91422:0.0111,New.CleanUp.ReferenceOTU14364:0.01735)0.893:0.01166,(New.CleanUp.ReferenceOTU70559:0.01884,New.CleanUp.ReferenceOTU73956:0.01538)0.230:0.00986)0.185:0.00395)0.860:0.00851)0.754:0.00334,(New.CleanUp.ReferenceOTU69684:0.00654,(((New.CleanUp.ReferenceOTU84397:0.01332,New.CleanUp.ReferenceOTU9261:0.01626)0.859:0.00836,New.CleanUp.ReferenceOTU78042:0.01293)0.048:0.00319,New.CleanUp.ReferenceOTU86560:0.01777)0.916:0.01546)0.364:0.00592)0.852:0.00785)0.850:0.00752,New.CleanUp.ReferenceOTU2757:0.01416)0.847:0.00556,(New.CleanUp.ReferenceOTU51616:0.02624,((New.CleanUp.ReferenceOTU84091:0.00823,(New.CleanUp.ReferenceOTU7098:0.01017,((New.CleanUp.ReferenceOTU50028:0.00837,(New.CleanUp.ReferenceOTU49205:0.01121,New.CleanUp.ReferenceOTU11284:0.01696)0.753:0.00269)0.875:0.00557,(New.CleanUp.ReferenceOTU33258:0.00283,(New.CleanUp.ReferenceOTU73245:0.02018,New.CleanUp.ReferenceOTU19084:0.01412)0.754:0.00265)0.892:0.00839)0.950:0.0134)0.932:0.01025)0.751:0.00278,((((New.CleanUp.ReferenceOTU8440:0.00828,New.CleanUp.ReferenceOTU23305:0.00827)0.773:0.00274,(New.CleanUp.ReferenceOTU56289:0.01118,(((New.CleanUp.ReferenceOTU7037:0.02626,(New.CleanUp.ReferenceOTU75124:0.01965,New.CleanUp.ReferenceOTU82562:0.00807)0.874:0.00016)0.980:0.01138,(((New.CleanUp.ReferenceOTU28006:0.00266,(New.CleanUp.ReferenceOTU41863:0.01094,((New.CleanUp.ReferenceOTU42472:0.0055,(((((New.CleanUp.ReferenceOTU88727:0.00842,New.CleanUp.ReferenceOTU44966:0.00829)0.591:0.00272,New.CleanUp.ReferenceOTU94628:0.01105)0.866:0.00015,New.CleanUp.ReferenceOTU90658:0.00824)0.820:0.00284,New.CleanUp.ReferenceOTU94206:0.00558)0.777:0.00266,New.CleanUp.ReferenceOTU9195:0.0111)0.554:0.00015)0.808:0.00274,New.CleanUp.ReferenceOTU41829:0.01391)0.942:0.00014)0.189:0.00274)0.905:0.00554,((((New.CleanUp.ReferenceOTU98522:0.00359,((((New.CleanUp.ReferenceOTU49848:0.02634,(New.CleanUp.ReferenceOTU84264:0.02255,(New.CleanUp.ReferenceOTU38652:0.01143,New.CleanUp.ReferenceOTU39576:0.04198)0.814:0.01103)0.202:0.00015)0.982:0.02176,(((New.CleanUp.ReferenceOTU64886:0.00985,((New.CleanUp.ReferenceOTU88013:0.01319,New.CleanUp.ReferenceOTU1392:0.01542)0.879:0.01255,(New.CleanUp.ReferenceOTU66491:0.00592,New.CleanUp.ReferenceOTU11598:0.03217)0.929:0.01794)0.313:0.00719)0.752:0.01009,New.CleanUp.ReferenceOTU17912:0.00057)0.529:0.00665,(New.CleanUp.ReferenceOTU97296:0.01774,(New.CleanUp.ReferenceOTU23817:0.0276,New.CleanUp.ReferenceOTU60117:0.0134)0.718:0.00707)0.542:0.01548)0.301:0.01122)0.768:0.00318,(((New.CleanUp.ReferenceOTU62342:0.01119,New.CleanUp.ReferenceOTU55108:0.02024)0.849:0.00555,(New.CleanUp.ReferenceOTU88661:0.00546,(New.CleanUp.ReferenceOTU87890:0.00276,(New.CleanUp.ReferenceOTU9769:0.01421,New.CleanUp.ReferenceOTU38352:0.00555)0.753:0.00281)0.790:0.00281)0.754:0.00277)0.775:0.0027,(New.CleanUp.ReferenceOTU95171:0.00569,(New.CleanUp.ReferenceOTU67114:0.01989,(New.CleanUp.ReferenceOTU71000:0.01437,(New.CleanUp.ReferenceOTU42570:0.00324,New.CleanUp.ReferenceOTU22772:0.00226)0.958:0.01751)0.915:0.01732)0.297:0.00014)0.754:0.00268)0.388:0.00535)0.939:0.01375,(((New.CleanUp.ReferenceOTU50471:0.00276,(New.CleanUp.ReferenceOTU56999:0.00834,New.CleanUp.ReferenceOTU57305:0.0142)0.756:0.00277)0.801:0.00275,(New.CleanUp.ReferenceOTU65205:0.01416,(New.CleanUp.ReferenceOTU965:0.02604,(New.CleanUp.ReferenceOTU66337:0.00832,(New.CleanUp.ReferenceOTU37640:0.00014,New.CleanUp.ReferenceOTU87637:0.02895)0.838:0.00015)0.936:0.01322)0.946:0.0163)0.892:0.00014)0.933:0.01136,(New.CleanUp.ReferenceOTU64455:0.00923,(New.CleanUp.ReferenceOTU37597:0.00964,(New.CleanUp.ReferenceOTU99574:0.05974,(New.CleanUp.ReferenceOTU65657:0.00862,New.CleanUp.ReferenceOTU28643:0.01435)0.274:0.00397)0.732:0.00014)0.992:0.02375)0.331:0.00285)0.764:0.011)0.822:0.00869)0.928:0.01027,New.CleanUp.ReferenceOTU14550:0.01685)0.007:0.00014,((((((New.CleanUp.ReferenceOTU24257:0.00547,(((New.CleanUp.ReferenceOTU70811:0.01388,(New.CleanUp.ReferenceOTU12802:0.00014,New.CleanUp.ReferenceOTU80504:0.01118)0.836:0.00271)0.279:0.00016,((New.CleanUp.ReferenceOTU51174:0.00849,(New.CleanUp.ReferenceOTU79985:0.00833,New.CleanUp.ReferenceOTU28035:0.00836)0.779:0.00276)0.793:0.00275,New.CleanUp.ReferenceOTU17394:0.00831)0.780:0.00279)0.988:0.01112,New.CleanUp.ReferenceOTU54767:0.02294)0.311:0.00014)0.955:0.00826,((New.CleanUp.ReferenceOTU68773:0.01403,New.CleanUp.ReferenceOTU25477:0.01099)0.914:0.00013,(New.CleanUp.ReferenceOTU7522:0.00821,New.CleanUp.ReferenceOTU17648:0.014)0.929:0.00016)0.193:0.00014)0.765:0.00014,((((New.CleanUp.ReferenceOTU50362:0.01994,((((New.CleanUp.ReferenceOTU57888:0.01673,851733:0.00273)0.700:0.00015,(((New.CleanUp.ReferenceOTU34270:0.00823,((((New.CleanUp.ReferenceOTU9687:0.01104,(New.CleanUp.ReferenceOTU36791:0.02003,(New.CleanUp.ReferenceOTU97258:0.01697,New.CleanUp.ReferenceOTU87123:0.017)0.201:0.00015)0.735:0.00243)0.951:0.00015,(((((((New.CleanUp.ReferenceOTU969:0.01671,New.CleanUp.ReferenceOTU9112:0.01669)0.088:0.00016,New.CleanUp.ReferenceOTU49879:0.01954)0.594:0.00015,(New.CleanUp.ReferenceOTU83895:0.01685,(New.CleanUp.ReferenceOTU33834:0.01409,New.CleanUp.ReferenceOTU86457:0.01702)0.727:0.0026)0.776:0.00272)0.758:0.00267,New.CleanUp.ReferenceOTU31214:0.01386)0.981:0.00016,584001:0.00016)0.795:0.00015,(New.CleanUp.ReferenceOTU70834:0.02275,((New.CleanUp.ReferenceOTU45504:0.01118,New.CleanUp.ReferenceOTU39396:0.01673)0.749:0.00273,New.ReferenceOTU182:0.00841)0.776:0.00268)0.766:0.00268)0.873:0.00269,(New.CleanUp.ReferenceOTU23839:0.01942,(New.CleanUp.ReferenceOTU85979:0.01698,New.CleanUp.ReferenceOTU24998:0.01712)0.731:0.0037)0.426:0.00743)1.000:0.00014)0.422:0.00016,(New.CleanUp.ReferenceOTU29117:0.01985,(New.CleanUp.ReferenceOTU36639:0.01997,New.CleanUp.ReferenceOTU84671:0.00844)0.904:0.00847)0.761:0.00272)0.896:0.00549,(((((((New.CleanUp.ReferenceOTU12502:0.01723,New.CleanUp.ReferenceOTU29078:0.00825)0.363:0.00863,((((3851582:0.00015,New.CleanUp.ReferenceOTU76598:0.0259)0.824:0.00272,(((New.CleanUp.ReferenceOTU76812:0.01649,(New.CleanUp.ReferenceOTU58876:0.01666,(New.CleanUp.ReferenceOTU8786:0.0086,New.CleanUp.ReferenceOTU98140:0.01697)0.860:0.00824)0.726:0.00406)0.752:0.00817,(332720:0.01104,(((New.CleanUp.ReferenceOTU51776:0.00737,New.CleanUp.ReferenceOTU15834:0.02237)0.770:0.00391,(New.CleanUp.ReferenceOTU90612:0.01113,New.CleanUp.ReferenceOTU32333:0.0168)0.767:0.00261)0.089:0.00015,338852:0.00272)0.954:0.00016)0.829:0.00261)1.000:0.00015,290235:0.0195)0.603:0.00015)0.776:0.00015,((New.CleanUp.ReferenceOTU69932:0.03227,(New.CleanUp.ReferenceOTU74866:0.0139,((New.ReferenceOTU399:0.01107,538967:0.00014)0.824:0.00274,(New.CleanUp.ReferenceOTU35645:0.00548,((New.CleanUp.ReferenceOTU38886:0.02855,(New.CleanUp.ReferenceOTU3136:0.01144,New.CleanUp.ReferenceOTU86865:0.01669)0.014:0.0027)0.849:0.00586,(((New.CleanUp.ReferenceOTU6042:0.00839,(New.CleanUp.ReferenceOTU7884:0.00572,New.CleanUp.ReferenceOTU11546:0.01121)0.969:0.01445)0.873:0.00549,New.CleanUp.ReferenceOTU1969:0.01401)0.765:0.00276,New.CleanUp.ReferenceOTU47522:0.01971)0.998:0.00015)0.765:0.00263)0.257:0.00015)0.778:0.00273)0.770:0.00276)0.787:0.00587,(New.CleanUp.ReferenceOTU96732:0.01729,((New.CleanUp.ReferenceOTU82441:0.03624,New.CleanUp.ReferenceOTU88250:0.00566)0.912:0.01115,(New.CleanUp.ReferenceOTU32633:0.02277,((((New.CleanUp.ReferenceOTU94747:0.02368,New.CleanUp.ReferenceOTU80695:0.03276)0.701:0.01371,New.CleanUp.ReferenceOTU96677:0.00015)0.788:0.00325,New.CleanUp.ReferenceOTU50889:0.04079)0.942:0.01337,(New.CleanUp.ReferenceOTU68135:0.00957,(New.CleanUp.ReferenceOTU8823:0.00623,New.CleanUp.ReferenceOTU25499:0.01052)0.843:0.00666)0.758:0.00314)0.914:0.01012)0.927:0.01417)0.835:0.00645)0.900:0.00859)0.846:0.00552)0.892:0.00015,(New.CleanUp.ReferenceOTU28707:0.01961,(New.CleanUp.ReferenceOTU72743:0.02259,322250:0.01368)0.736:0.00015)0.846:0.00277)0.938:0.00529)0.567:0.00015,((New.CleanUp.ReferenceOTU91927:0.01149,(New.CleanUp.ReferenceOTU92706:0.01427,((((New.CleanUp.ReferenceOTU69261:0.0167,(((712971:0.00271,(New.CleanUp.ReferenceOTU94726:0.01099,290573:0.0001)0.839:0.00271)0.704:0.00014,(((New.CleanUp.ReferenceOTU47887:0.00839,New.CleanUp.ReferenceOTU52226:0.00839)0.823:0.00504,((949863:0.00014,((((New.CleanUp.ReferenceOTU61966:0.02228,New.CleanUp.ReferenceOTU77836:0.01352)0.446:0.00357,(315189:0.00827,(((New.CleanUp.ReferenceOTU32309:0.02551,New.CleanUp.ReferenceOTU13189:0.00831)0.419:0.00269,(New.CleanUp.ReferenceOTU79481:0.01679,(New.CleanUp.ReferenceOTU71310:0.02537,New.CleanUp.ReferenceOTU82374:0.02324)0.429:0.00298)0.744:0.0026)1.000:0.00015,((301363:0.00272,604966:0.00272)0.685:0.00014,(588197:0.00014,((692823:0.00272,(New.CleanUp.ReferenceOTU61572:0.01389,New.CleanUp.ReferenceOTU99312:0.02253)0.759:0.00275)0.142:0.00014,354913:0.00271)0.982:0.00014)0.000:0.00014)0.922:0.00015)0.917:0.00015)0.892:0.00265)1.000:0.00016,(New.CleanUp.ReferenceOTU50751:0.01985,(781576:0.00547,New.CleanUp.ReferenceOTU85278:0.0138)0.500:0.00015)0.899:0.00548)0.335:0.00014,New.CleanUp.ReferenceOTU79981:0.00823)0.438:0.00014)0.891:0.00014,New.CleanUp.ReferenceOTU16257:0.00822)0.784:0.00154)0.785:0.00153,766314:0.00272)1.000:0.00014)0.900:0.00015,New.CleanUp.ReferenceOTU74493:0.0139)0.406:0.00272)0.884:0.00011,1110317:0.00014)0.840:0.00015,New.CleanUp.ReferenceOTU2743:0.01658)1.000:0.00015,((New.CleanUp.ReferenceOTU51309:0.01538,New.CleanUp.ReferenceOTU17058:0.02134)0.293:0.00269,(New.CleanUp.ReferenceOTU82431:0.02093,New.CleanUp.ReferenceOTU72106:0.01513)0.994:0.00016)0.730:0.00138)0.571:0.00296)0.748:0.00245)0.722:0.00277,((New.CleanUp.ReferenceOTU64439:0.01668,(((New.CleanUp.ReferenceOTU61506:0.0257,(New.CleanUp.ReferenceOTU64076:0.01987,(New.CleanUp.ReferenceOTU44679:0.01698,New.CleanUp.ReferenceOTU62288:0.01712)0.758:0.0027)0.736:0.00265)0.791:0.00277,((New.CleanUp.ReferenceOTU29053:0.03461,((New.CleanUp.ReferenceOTU70619:0.00681,(((((New.CleanUp.ReferenceOTU64056:0.01411,New.CleanUp.ReferenceOTU94220:0.00275)0.960:0.01133,((New.CleanUp.ReferenceOTU53891:0.01709,(New.CleanUp.ReferenceOTU65224:0.00592,(New.CleanUp.ReferenceOTU62707:0.01631,(New.CleanUp.ReferenceOTU18799:0.00518,(New.CleanUp.ReferenceOTU90489:0.029,New.CleanUp.ReferenceOTU64500:0.03561)0.756:0.00014)0.985:0.02239)0.867:0.00015)0.947:0.01161)0.884:0.0082,(((New.CleanUp.ReferenceOTU36544:0.01111,(New.CleanUp.ReferenceOTU94805:0.00015,((New.CleanUp.ReferenceOTU58505:0.01632,(((New.CleanUp.ReferenceOTU38203:0.00015,(New.CleanUp.ReferenceOTU16196:0.00573,(New.CleanUp.ReferenceOTU6146:0.02558,(New.CleanUp.ReferenceOTU80725:0.02678,New.CleanUp.ReferenceOTU94567:0.01887)0.950:0.0222)0.476:0.00015)0.938:0.01121)0.823:0.00564,New.CleanUp.ReferenceOTU11487:0.02587)0.858:0.0083,(New.CleanUp.ReferenceOTU61249:0.00578,(New.CleanUp.ReferenceOTU34131:0.00014,New.CleanUp.ReferenceOTU9632:0.03855)0.912:0.01097)0.888:0.01241)0.674:0.01362)0.747:0.00406,New.CleanUp.ReferenceOTU40854:0.01468)0.804:0.00498)0.966:0.01118)0.731:0.00276,New.CleanUp.ReferenceOTU19718:0.0055)0.903:0.01012,(((New.CleanUp.ReferenceOTU33716:0.00345,New.CleanUp.ReferenceOTU57248:0.03502)0.958:0.02691,New.CleanUp.ReferenceOTU89650:0.00477)0.900:0.01245,New.CleanUp.ReferenceOTU78286:0.0153)0.770:0.01054)0.708:0.00653)0.788:0.00015)0.266:0.00225,New.ReferenceOTU318:0.0118)0.934:0.0091,New.CleanUp.ReferenceOTU11565:0.01397)0.846:0.00552,New.CleanUp.ReferenceOTU2683:0.01141)0.891:0.00996)0.858:0.00573,(((New.CleanUp.ReferenceOTU90530:0.00273,(New.CleanUp.ReferenceOTU41128:0.00273,(New.CleanUp.ReferenceOTU44054:0.00563,((New.CleanUp.ReferenceOTU91442:0.02307,New.CleanUp.ReferenceOTU38645:0.00282)0.325:0.00304,New.CleanUp.ReferenceOTU21202:0.00518)0.884:0.00595)0.850:0.00546)0.156:0.00015)0.958:0.01368,(New.CleanUp.ReferenceOTU59224:0.00272,((New.CleanUp.ReferenceOTU72680:0.01464,New.CleanUp.ReferenceOTU98203:0.01177)0.812:0.00493,New.CleanUp.ReferenceOTU45367:0.02019)0.744:0.0029)0.835:0.00696)0.913:0.0122,(New.CleanUp.ReferenceOTU14744:0.00536,(New.CleanUp.ReferenceOTU1319:0.00014,(New.CleanUp.ReferenceOTU39793:0.00552,New.CleanUp.ReferenceOTU15128:0.01144)0.849:0.0056)0.853:0.00568)0.882:0.0101)0.839:0.006)0.830:0.00583)0.793:0.00561,New.CleanUp.ReferenceOTU73798:0.01823)0.925:0.01083)0.898:0.00014,((((329402:0.00822,((New.CleanUp.ReferenceOTU65255:0.01419,(New.CleanUp.ReferenceOTU85320:0.02298,New.CleanUp.ReferenceOTU29269:0.01121)0.232:0.00555)0.746:0.00248,((((New.CleanUp.ReferenceOTU26528:0.01667,((New.CleanUp.ReferenceOTU39718:0.01157,(((New.CleanUp.ReferenceOTU36946:0.01342,New.CleanUp.ReferenceOTU81651:0.01318)0.882:0.00729,(New.CleanUp.ReferenceOTU9945:0.01728,New.CleanUp.ReferenceOTU18759:0.00568)0.885:0.00813)0.737:0.00272,3732408:0.00576)0.860:0.00579)0.835:0.00509,((New.CleanUp.ReferenceOTU3966:0.01715,New.CleanUp.ReferenceOTU80009:0.02306)0.846:0.00558,(New.CleanUp.ReferenceOTU57284:0.00852,(New.CleanUp.ReferenceOTU87248:0.01086,((New.CleanUp.ReferenceOTU83688:0.00842,New.CleanUp.ReferenceOTU92872:0.01408)0.738:0.00294,(New.CleanUp.ReferenceOTU39566:0.01106,New.CleanUp.ReferenceOTU57408:0.01389)0.832:0.00516)0.051:0.00544)0.747:0.00317)0.771:0.00254)0.719:0.00277)0.781:0.0028)0.773:0.00014,(New.CleanUp.ReferenceOTU5190:0.01683,(New.CleanUp.ReferenceOTU83353:0.01117,New.CleanUp.ReferenceOTU53385:0.01687)0.101:0.00014)0.940:0.00831)0.761:0.00015,(New.CleanUp.ReferenceOTU64323:0.02261,326180:0.00555)0.864:0.00541)0.830:0.00271,((((New.CleanUp.ReferenceOTU81201:0.01105,288521:0.00011)0.924:0.00182,328393:0.00183)0.924:0.00183,(509149:0.00275,573010:0.00275)0.782:0.00271)0.861:0.00015,(355089:0.00271,(New.CleanUp.ReferenceOTU8004:0.01514,(New.CleanUp.ReferenceOTU11981:0.0066,New.CleanUp.ReferenceOTU70986:0.02184)0.450:0.00551)0.870:0.00724)0.791:0.00016)1.000:0.00015)0.301:0.00272)0.984:0.00015)0.778:0.00264,New.CleanUp.ReferenceOTU88780:0.0112)0.797:0.00183,New.CleanUp.ReferenceOTU2809:0.0051)0.788:0.00135,(New.CleanUp.ReferenceOTU10701:0.01107,(New.CleanUp.ReferenceOTU84841:0.01675,((692154:0.00015,New.CleanUp.ReferenceOTU63085:0.00826)0.604:0.00275,315506:0.00832)0.741:0.00275)0.705:0.00014)0.766:0.00273)0.824:0.00016)0.974:0.00014)0.773:0.00257,(((((((New.CleanUp.ReferenceOTU73443:0.01431,New.CleanUp.ReferenceOTU51991:0.01429)0.684:0.00251,New.CleanUp.ReferenceOTU77963:0.01852)0.439:0.00705,New.CleanUp.ReferenceOTU70747:0.01197)0.808:0.00484,New.CleanUp.ReferenceOTU41835:0.0085)0.945:0.01144,((New.CleanUp.ReferenceOTU75119:0.00226,New.CleanUp.ReferenceOTU9327:0.02071)0.949:0.01404,New.CleanUp.ReferenceOTU54634:0.01924)0.510:0.00069)0.764:0.00249,New.CleanUp.ReferenceOTU48346:0.01446)0.852:0.00556,(New.CleanUp.ReferenceOTU94998:0.02978,(New.CleanUp.ReferenceOTU23595:0.00316,(((New.CleanUp.ReferenceOTU47657:0.01987,New.CleanUp.ReferenceOTU63451:0.01127)0.818:0.00635,(((New.CleanUp.ReferenceOTU41377:0.00014,(New.CleanUp.ReferenceOTU45442:0.00545,(((New.CleanUp.ReferenceOTU53197:0.01122,(((New.CleanUp.ReferenceOTU31869:0.00276,(New.CleanUp.ReferenceOTU84072:0.01113,New.CleanUp.ReferenceOTU22145:0.02964)0.965:0.01465)0.767:0.00275,((New.CleanUp.ReferenceOTU72269:0.02075,New.CleanUp.ReferenceOTU22040:0.01578)0.729:0.00726,New.CleanUp.ReferenceOTU87422:0.01373)0.735:0.00331)0.945:0.01124,New.CleanUp.ReferenceOTU27458:0.01715)0.741:0.00272)0.916:0.00827,(New.CleanUp.ReferenceOTU48041:0.01104,((New.CleanUp.ReferenceOTU73476:0.00866,(New.CleanUp.ReferenceOTU42111:0.02908,(New.CleanUp.ReferenceOTU82686:0.01397,(New.CleanUp.ReferenceOTU54822:0.01676,New.CleanUp.ReferenceOTU19742:0.00277)0.770:0.00279)0.476:0.00014)0.906:0.01441)0.875:0.00818,New.CleanUp.ReferenceOTU42751:0.01397)0.877:0.00016)0.437:0.00275)0.788:0.00275,(((New.CleanUp.ReferenceOTU86620:0.00837,(New.CleanUp.ReferenceOTU33840:0.00554,New.CleanUp.ReferenceOTU80431:0.00275)0.747:0.00286)0.762:0.00265,New.CleanUp.ReferenceOTU87416:0.00274)0.629:0.00015,New.CleanUp.ReferenceOTU72567:0.01395)0.821:0.00273)0.147:0.00015)0.856:0.00273)0.128:0.00016,((New.CleanUp.ReferenceOTU10488:0.00823,New.CleanUp.ReferenceOTU28401:0.00835)0.461:0.00015,New.CleanUp.ReferenceOTU20785:0.00272)0.887:0.00272)0.828:0.00542,(((((((New.CleanUp.ReferenceOTU88881:0.00489,New.CleanUp.ReferenceOTU37681:0.01378)0.658:0.00232,(New.CleanUp.ReferenceOTU92158:0.00689,New.CleanUp.ReferenceOTU43821:0.01871)0.415:0.00288)0.752:0.00689,(New.CleanUp.ReferenceOTU48499:0.00839,(((New.CleanUp.ReferenceOTU99203:0.01174,New.CleanUp.ReferenceOTU55267:0.01471)0.140:0.00014,(New.CleanUp.ReferenceOTU16135:0.01357,(New.CleanUp.ReferenceOTU41177:0.01003,(New.CleanUp.ReferenceOTU43120:0.02492,New.CleanUp.ReferenceOTU42991:0.01919)0.854:0.0081)0.891:0.01053)0.917:0.01159)0.757:0.0047,New.CleanUp.ReferenceOTU42369:0.00874)0.949:0.01161)0.774:0.0026)1.000:0.00016,(New.CleanUp.ReferenceOTU93915:0.0084,New.CleanUp.ReferenceOTU77454:0.01417)0.883:0.00552)0.812:0.00273,(New.CleanUp.ReferenceOTU73549:0.00559,(New.CleanUp.ReferenceOTU92319:0.01396,New.CleanUp.ReferenceOTU28314:0.00547)0.911:0.0083)0.399:0.00015)0.875:0.00547,New.CleanUp.ReferenceOTU26156:0.00826)0.883:0.00547,((((((New.CleanUp.ReferenceOTU52510:0.00552,New.CleanUp.ReferenceOTU28739:0.01127)0.772:0.00276,New.CleanUp.ReferenceOTU36626:0.01689)0.790:0.00014,New.CleanUp.ReferenceOTU31425:0.00548)0.968:0.01102,(New.CleanUp.ReferenceOTU100217:0.00916,(New.CleanUp.ReferenceOTU73856:0.01668,(((New.CleanUp.ReferenceOTU92363:0.00273,New.CleanUp.ReferenceOTU95336:0.0083)0.918:0.00015,((New.CleanUp.ReferenceOTU35795:0.00857,(New.CleanUp.ReferenceOTU40354:0.00772,(New.CleanUp.ReferenceOTU24990:0.02555,(New.CleanUp.ReferenceOTU79533:0.0169,New.CleanUp.ReferenceOTU16545:0.00284)0.751:0.00322)0.933:0.01157)0.931:0.01212)0.825:0.01117,New.CleanUp.ReferenceOTU5847:0.00015)0.937:0.00825)0.588:0.0055,New.CleanUp.ReferenceOTU55041:0.00268)0.754:0.00338)0.829:0.00813)0.776:0.00793)0.941:0.00014,(New.CleanUp.ReferenceOTU12940:0.00782,((((New.CleanUp.ReferenceOTU61087:0.02026,New.CleanUp.ReferenceOTU85022:0.01439)0.882:0.00838,New.CleanUp.ReferenceOTU75577:0.00276)0.912:0.0057,((New.CleanUp.ReferenceOTU86993:0.02341,(New.CleanUp.ReferenceOTU94682:0.02975,New.CleanUp.ReferenceOTU19389:0.0168)0.774:0.00014)0.992:0.01731,(New.CleanUp.ReferenceOTU68478:0.0199,((New.CleanUp.ReferenceOTU31514:0.00553,New.CleanUp.ReferenceOTU50033:0.01394)0.740:0.00297,New.CleanUp.ReferenceOTU69489:0.01135)0.739:0.00223)0.888:0.00016)0.918:0.00863)0.856:0.00015,New.CleanUp.ReferenceOTU46304:0.00816)0.889:0.00876)0.962:0.01493)0.888:0.00833,(New.CleanUp.ReferenceOTU15187:0.00014,((New.CleanUp.ReferenceOTU73753:0.00316,New.CleanUp.ReferenceOTU2534:0.01665)0.706:0.00282,(New.CleanUp.ReferenceOTU41458:0.01069,New.CleanUp.ReferenceOTU88479:0.01375)0.751:0.00419)0.431:0.0051)0.934:0.00824)0.790:0.00015)0.039:0.00014)0.937:0.00859)0.876:0.00579,(New.CleanUp.ReferenceOTU30603:0.00576,(New.CleanUp.ReferenceOTU69121:0.00844,New.CleanUp.ReferenceOTU16256:0.01417)0.850:0.00529)0.631:0.0028)0.813:0.0051)0.916:0.01081)0.702:0.00299)0.880:0.00604)0.780:0.00289)0.869:0.00015)0.635:0.00016,New.CleanUp.ReferenceOTU25678:0.01964)0.846:0.00273,(((New.CleanUp.ReferenceOTU49304:0.01119,(New.CleanUp.ReferenceOTU85057:0.00565,(New.CleanUp.ReferenceOTU70973:0.01145,New.CleanUp.ReferenceOTU27964:0.00841)0.738:0.00253)0.953:0.01125)0.855:0.00549,(New.CleanUp.ReferenceOTU64561:0.00828,(New.CleanUp.ReferenceOTU98043:0.03153,(New.CleanUp.ReferenceOTU80856:0.00553,((New.CleanUp.ReferenceOTU54302:0.00281,New.CleanUp.ReferenceOTU1254:0.02605)0.911:0.00822,(New.CleanUp.ReferenceOTU787:0.00014,New.CleanUp.ReferenceOTU87018:0.01118)0.802:0.01108)0.879:0.00015)0.689:0.00015)0.906:0.00844)0.921:0.00847)0.736:0.00265,(New.CleanUp.ReferenceOTU8546:0.02141,New.CleanUp.ReferenceOTU98564:0.02141)0.787:0.00437)0.967:0.01124)0.717:0.00016,633100:0.00552)0.899:0.00553,New.CleanUp.ReferenceOTU19103:0.01396)0.779:0.00273)0.765:0.00015)0.141:0.00015,(New.CleanUp.ReferenceOTU11626:0.02581,(((New.CleanUp.ReferenceOTU13790:0.01963,New.CleanUp.ReferenceOTU13266:0.01994)0.872:0.00016,New.CleanUp.ReferenceOTU40594:0.01144)0.758:0.00267,(New.CleanUp.ReferenceOTU75208:0.01448,New.CleanUp.ReferenceOTU76458:0.00607)0.702:0.00186)0.302:0.00304)0.859:0.00015)0.865:0.00287,(New.CleanUp.ReferenceOTU18177:0.01954,((New.CleanUp.ReferenceOTU38270:0.01666,(New.CleanUp.ReferenceOTU20655:0.01391,New.CleanUp.ReferenceOTU29957:0.01666)0.010:0.00015)0.390:0.00015,New.CleanUp.ReferenceOTU63115:0.01975)0.793:0.00269)0.710:0.00015)0.203:0.00016)0.248:0.00015,New.CleanUp.ReferenceOTU11115:0.00818)0.011:0.00014,(((New.CleanUp.ReferenceOTU86754:0.01536,(((((New.CleanUp.ReferenceOTU52570:0.00832,New.CleanUp.ReferenceOTU78342:0.01117)0.755:0.0028,((133892:0.00015,New.CleanUp.ReferenceOTU63687:0.01119)0.475:0.00014,((New.CleanUp.ReferenceOTU80427:0.0056,New.CleanUp.ReferenceOTU21867:0.01405)0.807:0.00552,((New.CleanUp.ReferenceOTU48145:0.01406,(New.CleanUp.ReferenceOTU33735:0.01111,New.CleanUp.ReferenceOTU66466:0.00274)0.788:0.00277)0.870:0.00014,New.CleanUp.ReferenceOTU25039:0.02865)0.814:0.00261)0.956:0.00014)0.888:0.00548)0.879:0.00602,(New.CleanUp.ReferenceOTU57101:0.01419,(New.CleanUp.ReferenceOTU33220:0.01404,New.CleanUp.ReferenceOTU19478:0.0161)0.764:0.00921)0.753:0.0032)0.874:0.00598,New.CleanUp.ReferenceOTU17563:0.01325)0.746:0.0026,New.CleanUp.ReferenceOTU36859:0.02093)0.899:0.00889)0.793:0.00412,(((New.CleanUp.ReferenceOTU36021:0.02329,New.CleanUp.ReferenceOTU1396:0.00907)0.172:0.00716,(New.CleanUp.ReferenceOTU8347:0.01579,New.CleanUp.ReferenceOTU86949:0.02484)0.772:0.00555)0.662:0.00906,New.CleanUp.ReferenceOTU95117:0.01807)0.786:0.00469)0.889:0.00581,(((((New.CleanUp.ReferenceOTU47473:0.00827,New.CleanUp.ReferenceOTU63144:0.01388)0.751:0.00273,(New.CleanUp.ReferenceOTU56986:0.01928,New.CleanUp.ReferenceOTU15264:0.01026)0.871:0.00678)0.523:0.00273,New.CleanUp.ReferenceOTU54780:0.02237)0.747:0.00014,((((New.CleanUp.ReferenceOTU31239:0.00015,((New.CleanUp.ReferenceOTU7019:0.01086,(New.CleanUp.ReferenceOTU60838:0.00834,New.CleanUp.ReferenceOTU9882:0.01119)0.862:0.00163)0.844:0.00127,(New.CleanUp.ReferenceOTU11245:0.00829,New.CleanUp.ReferenceOTU64680:0.01387)0.900:0.00016)0.863:0.00273)0.761:0.00395,(New.CleanUp.ReferenceOTU58573:0.01309,New.CleanUp.ReferenceOTU79286:0.02157)0.380:0.00541)0.850:0.00722,(New.CleanUp.ReferenceOTU58344:0.01996,(New.CleanUp.ReferenceOTU5028:0.01379,New.CleanUp.ReferenceOTU2724:0.0145)0.452:0.00305)0.714:0.00248)0.604:0.00016,New.CleanUp.ReferenceOTU18234:0.01397)0.973:0.01114)0.815:0.00014,(New.CleanUp.ReferenceOTU54336:0.01655,New.CleanUp.ReferenceOTU72782:0.02262)0.769:0.0033)0.693:0.00275)0.890:0.00549)0.872:0.00574)0.733:0.00323,((New.CleanUp.ReferenceOTU49218:0.02871,New.CleanUp.ReferenceOTU35882:0.00313)0.586:0.00586,(New.CleanUp.ReferenceOTU77322:0.02603,(New.CleanUp.ReferenceOTU18277:0.02104,New.CleanUp.ReferenceOTU34772:0.01596)0.546:0.00103)0.484:0.00641)0.802:0.00518)0.881:0.00698,(New.CleanUp.ReferenceOTU44815:0.01883,New.CleanUp.ReferenceOTU64944:0.00725)0.386:0.00791)0.797:0.00501,New.CleanUp.ReferenceOTU18552:0.00514)0.139:0.00326)0.932:0.00864,((New.CleanUp.ReferenceOTU47224:0.00278,New.CleanUp.ReferenceOTU68444:0.01977)0.886:0.00814,(New.CleanUp.ReferenceOTU5660:0.01991,New.CleanUp.ReferenceOTU87396:0.02589)0.467:0.00524)0.608:0.00015)0.626:0.00016,New.CleanUp.ReferenceOTU14828:0.01387)0.909:0.00578,(New.CleanUp.ReferenceOTU43338:0.00823,(New.CleanUp.ReferenceOTU42541:0.01077,New.CleanUp.ReferenceOTU54214:0.01903)0.766:0.00619)0.969:0.00015)0.845:0.00273)0.952:0.00829,(((New.CleanUp.ReferenceOTU68918:0.00562,New.CleanUp.ReferenceOTU16439:0.02261)0.759:0.00283,New.CleanUp.ReferenceOTU12471:0.01704)0.758:0.00248,New.CleanUp.ReferenceOTU97827:0.01953)0.702:0.00014)0.340:0.00015)0.919:0.00553,((New.CleanUp.ReferenceOTU20273:0.00518,(New.CleanUp.ReferenceOTU6159:0.0027,New.CleanUp.ReferenceOTU15709:0.0084)0.929:0.00879)0.704:0.00553,((New.CleanUp.ReferenceOTU7267:0.01204,New.CleanUp.ReferenceOTU18813:0.02015)0.101:0.00785,(New.CleanUp.ReferenceOTU21407:0.01029,(New.CleanUp.ReferenceOTU5381:0.01102,(New.CleanUp.ReferenceOTU36200:0.01115,(New.CleanUp.ReferenceOTU11646:0.00832,New.CleanUp.ReferenceOTU22617:0.02268)0.732:0.00277)0.851:0.00015)0.864:0.007)0.911:0.01025)0.675:0.00016)0.863:0.00314)0.833:0.00016)0.814:0.00549,(New.CleanUp.ReferenceOTU45881:0.01651,New.CleanUp.ReferenceOTU54574:0.02315)0.864:0.00975)0.750:0.00274)0.793:0.0028)0.895:0.00911,New.CleanUp.ReferenceOTU75906:0.01935)0.433:0.00578,(New.CleanUp.ReferenceOTU63146:0.00876,(New.CleanUp.ReferenceOTU90587:0.01051,New.CleanUp.ReferenceOTU19061:0.00343)0.887:0.01289)0.796:0.0072)0.886:0.01059)0.769:0.00267)0.871:0.00569)0.774:0.00277,New.CleanUp.ReferenceOTU79082:0.00015)0.817:0.00596)0.398:0.00668)0.754:0.00729)0.732:0.00974)0.641:0.00697)0.820:0.00905)0.727:0.01094)0.909:0.00786)0.782:0.00016)0.889:0.00698)0.858:0.00759)0.125:0.00261,(((((((((New.CleanUp.ReferenceOTU40829:0.02575,((New.CleanUp.ReferenceOTU11361:0.02641,(New.CleanUp.ReferenceOTU75711:0.06763,New.CleanUp.ReferenceOTU25116:0.00404)0.929:0.01581)0.733:0.0026,((New.CleanUp.ReferenceOTU1997:0.02347,(New.CleanUp.ReferenceOTU95121:0.00015,New.CleanUp.ReferenceOTU24814:0.04336)0.066:0.01464)0.742:0.00295,((New.CleanUp.ReferenceOTU68974:0.01652,New.CleanUp.ReferenceOTU11317:0.02113)0.603:0.01436,New.CleanUp.ReferenceOTU87475:0.01926)0.728:0.00368)0.893:0.00585)0.783:0.00281)0.986:0.00014,(New.CleanUp.ReferenceOTU2378:0.01442,(New.CleanUp.ReferenceOTU87434:0.06457,((New.CleanUp.ReferenceOTU3376:0.04186,New.CleanUp.ReferenceOTU81224:0.00143)0.982:0.02717,((New.CleanUp.ReferenceOTU67876:0.01214,(((((((((New.CleanUp.ReferenceOTU36335:0.02043,(New.CleanUp.ReferenceOTU77972:0.03856,New.CleanUp.ReferenceOTU82489:0.00988)0.873:0.00773)0.752:0.00525,(New.CleanUp.ReferenceOTU24529:0.03181,(New.CleanUp.ReferenceOTU7513:0.00335,(New.CleanUp.ReferenceOTU59798:0.01148,((New.CleanUp.ReferenceOTU87586:0.00016,(New.CleanUp.ReferenceOTU47016:0.01912,New.CleanUp.ReferenceOTU53503:0.02237)0.991:0.02498)0.991:0.03118,New.CleanUp.ReferenceOTU67839:0.02282)0.819:0.00819)0.991:0.0262)0.864:0.0067)0.976:0.01995)0.843:0.00624,((New.CleanUp.ReferenceOTU3893:0.01143,New.CleanUp.ReferenceOTU73891:0.01704)0.427:0.00014,(New.CleanUp.ReferenceOTU44091:0.00904,(((New.CleanUp.ReferenceOTU27645:0.01357,(New.CleanUp.ReferenceOTU90343:0.01554,((New.CleanUp.ReferenceOTU31247:0.00014,(New.CleanUp.ReferenceOTU54460:0.01109,New.CleanUp.ReferenceOTU85662:0.00848)0.977:0.02012)0.950:0.01256,(((New.CleanUp.ReferenceOTU62654:0.03579,(New.CleanUp.ReferenceOTU55997:0.02344,((New.CleanUp.ReferenceOTU52653:0.03913,New.CleanUp.ReferenceOTU53599:0.01106)0.902:0.00976,New.CleanUp.ReferenceOTU47630:0.01998)0.780:0.00494)0.848:0.0059)0.713:0.00239,New.ReferenceOTU96:0.00278)0.822:0.00616,(New.CleanUp.ReferenceOTU36192:0.00658,New.CleanUp.ReferenceOTU36314:0.00464)0.977:0.01813)0.891:0.00914)0.847:0.00559)0.983:0.02105)0.749:0.00355,(New.CleanUp.ReferenceOTU55322:0.01397,((((New.CleanUp.ReferenceOTU59128:0.02925,New.CleanUp.ReferenceOTU10133:0.00828)0.932:0.01149,((New.CleanUp.ReferenceOTU62002:0.01972,((((339532:0.00015,(New.CleanUp.ReferenceOTU53455:0.01452,292521:0.0144)0.962:0.01411)0.911:0.0055,New.CleanUp.ReferenceOTU22731:0.02608)0.074:0.00015,((New.CleanUp.ReferenceOTU97267:0.01708,((New.CleanUp.ReferenceOTU51947:0.01406,New.CleanUp.ReferenceOTU25982:0.00837)0.831:0.00015,New.CleanUp.ReferenceOTU2027:0.01418)0.753:0.00278)0.887:0.00569,(New.CleanUp.ReferenceOTU8529:0.0198,(New.CleanUp.ReferenceOTU36477:0.00594,New.CleanUp.ReferenceOTU18793:0.01666)0.909:0.00875)0.903:0.00875)0.886:0.00562)0.867:0.00277,((New.CleanUp.ReferenceOTU73449:0.01138,New.CleanUp.ReferenceOTU7865:0.01432)0.763:0.0036,((New.CleanUp.ReferenceOTU56248:0.0141,New.CleanUp.ReferenceOTU80815:0.00851)0.925:0.01045,New.CleanUp.ReferenceOTU22613:0.00921)0.327:0.00277)0.862:0.00751)0.883:0.00015)0.374:0.00015,(New.CleanUp.ReferenceOTU47352:0.01428,New.CleanUp.ReferenceOTU80466:0.00563)0.918:0.00844)0.872:0.00565)0.474:0.00552,(((New.CleanUp.ReferenceOTU80004:0.01162,(New.CleanUp.ReferenceOTU78136:0.00915,New.CleanUp.ReferenceOTU15358:0.01199)0.680:0.00174)0.868:0.00598,((New.CleanUp.ReferenceOTU42914:0.00842,(New.CleanUp.ReferenceOTU43236:0.01135,(New.CleanUp.ReferenceOTU65720:0.00014,(New.CleanUp.ReferenceOTU20011:0.01468,New.CleanUp.ReferenceOTU80294:0.00542)0.859:0.00874)0.913:0.00839)0.751:0.00287)0.879:0.00543,New.CleanUp.ReferenceOTU69004:0.01421)0.479:0.00015)0.985:0.01423,(((New.CleanUp.ReferenceOTU58699:0.01926,(New.CleanUp.ReferenceOTU88783:0.01323,New.CleanUp.ReferenceOTU81009:0.00952)0.732:0.00257)0.957:0.01516,(New.ReferenceOTU192:0.0198,((New.CleanUp.ReferenceOTU53968:0.01752,New.CleanUp.ReferenceOTU88607:0.0171)0.792:0.00845,((New.CleanUp.ReferenceOTU87005:0.01405,((New.CleanUp.ReferenceOTU37176:0.01923,(New.CleanUp.ReferenceOTU83942:0.01667,New.CleanUp.ReferenceOTU84447:0.02123)0.947:0.01402)0.745:0.00421,(New.CleanUp.ReferenceOTU63036:0.00553,New.CleanUp.ReferenceOTU81259:0.01408)0.743:0.00015)0.893:0.00558)0.177:0.00015,(New.CleanUp.ReferenceOTU47462:0.00857,(New.CleanUp.ReferenceOTU74297:0.00563,New.CleanUp.ReferenceOTU85230:0.02297)0.870:0.00564)0.843:0.00538)0.956:0.00821)0.528:0.00016)0.886:0.00762)0.791:0.00401,(((New.ReferenceOTU489:0.00015,(((New.CleanUp.ReferenceOTU42456:0.01011,New.CleanUp.ReferenceOTU29287:0.02486)0.954:0.01591,(New.CleanUp.ReferenceOTU6097:0.01437,New.CleanUp.ReferenceOTU65036:0.02041)0.904:0.01094)0.934:0.01255,(((New.CleanUp.ReferenceOTU54613:0.04321,(New.CleanUp.ReferenceOTU42254:0.01721,New.CleanUp.ReferenceOTU51358:0.00574)0.934:0.01722)0.800:0.00015,((New.CleanUp.ReferenceOTU43462:0.01902,New.CleanUp.ReferenceOTU84185:0.01596)0.841:0.00863,(New.CleanUp.ReferenceOTU56239:0.00015,New.CleanUp.ReferenceOTU78848:0.01711)0.869:0.00706)0.867:0.00837)0.309:0.00272,New.CleanUp.ReferenceOTU75983:0.02771)0.792:0.00619)0.876:0.0067)0.829:0.00277,(((((New.CleanUp.ReferenceOTU78252:0.01385,New.CleanUp.ReferenceOTU86664:0.01774)0.858:0.00562,(New.CleanUp.ReferenceOTU25323:0.0227,(New.CleanUp.ReferenceOTU53537:0.01475,New.CleanUp.ReferenceOTU91571:0.01389)0.825:0.00541)0.553:0.00014)0.827:0.00319,(New.CleanUp.ReferenceOTU40098:0.01695,New.CleanUp.ReferenceOTU73424:0.01706)0.663:0.00015)0.883:0.00015,New.CleanUp.ReferenceOTU70540:0.01979)0.901:0.00834,((((((New.CleanUp.ReferenceOTU70120:0.01426,((New.CleanUp.ReferenceOTU7914:0.01474,(New.CleanUp.ReferenceOTU52209:0.00898,(New.CleanUp.ReferenceOTU81593:0.0266,New.CleanUp.ReferenceOTU13622:0.01083)0.912:0.01105)0.932:0.01706)0.852:0.00756,(New.CleanUp.ReferenceOTU54849:0.00845,New.CleanUp.ReferenceOTU77986:0.03227)0.906:0.00842)0.925:0.00916)0.722:0.00279,New.CleanUp.ReferenceOTU8316:0.0141)0.887:0.00601,New.CleanUp.ReferenceOTU49163:0.0171)0.866:0.00609,(New.CleanUp.ReferenceOTU46007:0.00521,New.CleanUp.ReferenceOTU1985:0.03921)0.691:0.0032)0.884:0.00617,New.CleanUp.ReferenceOTU76935:0.01721)0.870:0.00587,((New.CleanUp.ReferenceOTU59056:0.01983,(New.CleanUp.ReferenceOTU89208:0.00843,((New.CleanUp.ReferenceOTU34013:0.00842,New.CleanUp.ReferenceOTU75545:0.0235)0.833:0.0058,(New.CleanUp.ReferenceOTU40744:0.00278,New.CleanUp.ReferenceOTU68476:0.02034)0.863:0.00549)0.882:0.00014)0.950:0.0112)0.824:0.00014,New.CleanUp.ReferenceOTU72153:0.03786)0.834:0.00015)0.731:0.00613)0.764:0.00304)0.315:0.00016,4330340:0.00014)0.786:0.00014)0.847:0.00277)0.881:0.00015)0.857:0.00559,(4308688:0.00296,(New.CleanUp.ReferenceOTU10528:0.01434,(New.CleanUp.ReferenceOTU85323:0.01199,New.CleanUp.ReferenceOTU72554:0.01723)0.746:0.00265)0.885:0.00569)0.763:0.00249)0.917:0.00574)0.663:0.00014)0.958:0.01144,(New.CleanUp.ReferenceOTU68420:0.00015,(New.CleanUp.ReferenceOTU28187:0.02333,New.CleanUp.ReferenceOTU12528:0.03511)0.433:0.00292)0.911:0.00837)0.900:0.00911)0.712:0.00204)0.939:0.01035)0.755:0.00399,(New.CleanUp.ReferenceOTU10812:0.01996,(New.CleanUp.ReferenceOTU86748:0.01971,New.CleanUp.ReferenceOTU89898:0.01175)0.212:0.00266)0.767:0.00307)0.783:0.00504,((((((New.CleanUp.ReferenceOTU78334:0.0287,(New.ReferenceOTU496:0.05373,(New.CleanUp.ReferenceOTU65100:0.04487,New.CleanUp.ReferenceOTU72717:0.00015)0.428:0.01218)0.494:0.00323)0.968:0.02133,(New.CleanUp.ReferenceOTU31956:0.00119,New.CleanUp.ReferenceOTU64290:0.01599)0.768:0.00709)0.819:0.01123,(New.CleanUp.ReferenceOTU32447:0.00398,(New.CleanUp.ReferenceOTU42171:0.00269,(((New.CleanUp.ReferenceOTU24699:0.01943,New.CleanUp.ReferenceOTU87530:0.01956)0.852:0.00016,New.CleanUp.ReferenceOTU16915:0.00848)0.778:0.00286,New.CleanUp.ReferenceOTU12091:0.0112)0.772:0.00288)0.919:0.00999)0.875:0.00662)0.800:0.00479,New.CleanUp.ReferenceOTU12966:0.01273)0.883:0.00591,(New.CleanUp.ReferenceOTU55181:0.02098,New.CleanUp.ReferenceOTU81307:0.0272)0.701:0.00014)0.903:0.00711,(New.CleanUp.ReferenceOTU62084:0.00015,New.CleanUp.ReferenceOTU71699:0.03792)0.945:0.01232)0.725:0.00327)0.787:0.00655,(New.CleanUp.ReferenceOTU50412:0.01494,New.CleanUp.ReferenceOTU99603:0.0354)0.850:0.01014)0.866:0.01011,New.CleanUp.ReferenceOTU20509:0.01178)0.937:0.01485,New.CleanUp.ReferenceOTU90708:0.02003)0.900:0.01196,New.CleanUp.ReferenceOTU86847:0.02708)0.133:0.00607)0.909:0.01728,New.CleanUp.ReferenceOTU72329:0.03542)0.489:0.0076)0.912:0.01736)0.710:0.00411)0.894:0.01452)0.774:0.01902,(New.CleanUp.ReferenceOTU60834:0.00495,(New.CleanUp.ReferenceOTU41748:0.01999,(New.CleanUp.ReferenceOTU73924:0.00015,(((((New.CleanUp.ReferenceOTU34091:0.0145,(New.CleanUp.ReferenceOTU93358:0.02539,New.CleanUp.ReferenceOTU18261:0.02825)0.863:0.0094)0.922:0.01399,New.CleanUp.ReferenceOTU12713:0.01363)0.868:0.01036,(New.CleanUp.ReferenceOTU60682:0.01565,New.CleanUp.ReferenceOTU61697:0.0253)0.908:0.01147)0.687:0.0022,((New.CleanUp.ReferenceOTU79727:0.01,(New.CleanUp.ReferenceOTU38286:0.03405,(New.CleanUp.ReferenceOTU26083:0.0111,(New.CleanUp.ReferenceOTU45980:0.03276,(((New.CleanUp.ReferenceOTU17219:0.01289,New.CleanUp.ReferenceOTU17345:0.02365)0.780:0.00016,((((New.CleanUp.ReferenceOTU60102:0.02545,(New.CleanUp.ReferenceOTU45783:0.00591,New.CleanUp.ReferenceOTU15427:0.01999)0.737:0.00525)0.649:0.00015,New.CleanUp.ReferenceOTU92460:0.01121)0.784:0.00316,(New.CleanUp.ReferenceOTU361:0.00627,New.CleanUp.ReferenceOTU16584:0.01334)0.826:0.00839)0.986:0.00014,New.CleanUp.ReferenceOTU5844:0.02196)0.903:0.00585)0.337:0.00016,(New.CleanUp.ReferenceOTU5455:0.01625,New.CleanUp.ReferenceOTU62757:0.02148)0.954:0.01746)0.695:0.00874)0.824:0.0072)0.963:0.01973)0.889:0.01155)0.804:0.01125,New.CleanUp.ReferenceOTU15081:0.08035)0.986:0.02892)0.970:0.01532,New.CleanUp.ReferenceOTU75099:0.00386)0.992:0.03076)1.000:0.05935)0.919:0.02399)0.918:0.02609)0.941:0.01674,(New.CleanUp.ReferenceOTU28293:0.00291,(New.CleanUp.ReferenceOTU87441:0.02675,New.CleanUp.ReferenceOTU11456:0.01768)0.935:0.01389)0.693:0.00254)0.981:0.02656,(New.CleanUp.ReferenceOTU89801:0.02917,New.CleanUp.ReferenceOTU15472:0.003)0.964:0.02318)0.952:0.02016,New.CleanUp.ReferenceOTU34646:0.02618)1.000:0.05173,((((New.CleanUp.ReferenceOTU77111:0.02142,(New.CleanUp.ReferenceOTU577:0.00015,(New.CleanUp.ReferenceOTU66255:0.08835,New.CleanUp.ReferenceOTU17400:0.01312)0.983:0.03094)0.847:0.00709)0.999:0.05325,New.CleanUp.ReferenceOTU86884:0.04326)0.888:0.01982,New.CleanUp.ReferenceOTU55032:0.03916)0.996:0.04534,((New.CleanUp.ReferenceOTU86187:0.01662,((New.CleanUp.ReferenceOTU54593:0.00016,((New.CleanUp.ReferenceOTU5954:0.05855,(New.CleanUp.ReferenceOTU80130:0.0073,New.CleanUp.ReferenceOTU22682:0.08344)0.906:0.021)1.000:0.0666,(New.CleanUp.ReferenceOTU65867:0.02008,New.CleanUp.ReferenceOTU22437:0.04301)0.925:0.03015)0.992:0.00014)0.997:0.05231,(New.CleanUp.ReferenceOTU28705:0.0278,(New.CleanUp.ReferenceOTU36236:0.00889,((New.CleanUp.ReferenceOTU69352:0.03214,New.CleanUp.ReferenceOTU9989:0.01414)0.832:0.00016,(((((New.CleanUp.ReferenceOTU93765:0.05645,(((New.CleanUp.ReferenceOTU55794:0.06269,((New.CleanUp.ReferenceOTU48240:0.00948,(((New.CleanUp.ReferenceOTU89872:0.01124,(((((New.CleanUp.ReferenceOTU50255:0.00266,New.CleanUp.ReferenceOTU16598:0.05558)0.977:0.02,((New.CleanUp.ReferenceOTU39547:0.01421,New.CleanUp.ReferenceOTU88308:0.02307)0.566:0.00253,New.CleanUp.ReferenceOTU83584:0.01392)0.836:0.00014)0.885:0.00014,(((New.CleanUp.ReferenceOTU22926:0.00543,(New.CleanUp.ReferenceOTU18862:0.00828,(New.CleanUp.ReferenceOTU86942:0.00829,New.CleanUp.ReferenceOTU15369:0.00831)0.788:0.00281)0.759:0.00285)0.886:0.00558,((New.CleanUp.ReferenceOTU2209:0.02877,(New.CleanUp.ReferenceOTU78472:0.01597,(New.CleanUp.ReferenceOTU60613:0.00446,New.CleanUp.ReferenceOTU94896:0.00384)0.512:0.00263)0.946:0.00932)0.823:0.00015,New.CleanUp.ReferenceOTU66397:0.01413)0.802:0.00283)0.424:0.00016,New.CleanUp.ReferenceOTU95825:0.02895)0.943:0.00831)0.751:0.01079,(New.CleanUp.ReferenceOTU2482:0.02402,((((New.CleanUp.ReferenceOTU33913:0.00829,New.CleanUp.ReferenceOTU63461:0.0169)0.761:0.00388,(New.CleanUp.ReferenceOTU64788:0.00842,(((New.CleanUp.ReferenceOTU52600:0.03216,(((New.CleanUp.ReferenceOTU58990:0.04194,New.CleanUp.ReferenceOTU16575:0.00611)0.296:0.00389,New.CleanUp.ReferenceOTU86108:0.02253)0.969:0.01948,New.CleanUp.ReferenceOTU69109:0.01775)0.913:0.01055)0.899:0.00016,New.CleanUp.ReferenceOTU93885:0.00812)0.509:0.00562,New.CleanUp.ReferenceOTU4459:0.00278)0.758:0.00268)0.968:0.0137)0.912:0.01072,(New.CleanUp.ReferenceOTU72013:0.02594,New.CleanUp.ReferenceOTU19623:0.00284)0.747:0.00254)0.793:0.00559,((New.CleanUp.ReferenceOTU53222:0.00584,(New.CleanUp.ReferenceOTU34991:0.02367,(New.CleanUp.ReferenceOTU34494:0.03524,New.CleanUp.ReferenceOTU80087:0.00296)0.758:0.00316)0.697:0.00184)0.823:0.00561,New.CleanUp.ReferenceOTU62098:0.01143)0.990:0.02357)0.912:0.01093)0.552:0.0085)0.725:0.00444,New.ReferenceOTU447:0.07447)0.929:0.0159)0.321:0.00323,New.CleanUp.ReferenceOTU30515:0.0022)0.815:0.02296,New.CleanUp.ReferenceOTU12875:0.08714)0.841:0.01823)0.910:0.01512,((New.CleanUp.ReferenceOTU87683:0.03294,New.CleanUp.ReferenceOTU10898:0.06082)0.978:0.05028,((((New.CleanUp.ReferenceOTU69309:0.01212,New.CleanUp.ReferenceOTU19263:0.02536)0.911:0.01357,((New.CleanUp.ReferenceOTU20575:0.01963,New.CleanUp.ReferenceOTU31121:0.02518)0.313:0.0042,(New.CleanUp.ReferenceOTU21380:0.02228,New.CleanUp.ReferenceOTU77097:0.02492)0.752:0.0034)0.896:0.01042)0.852:0.00719,New.CleanUp.ReferenceOTU28822:0.00536)0.734:0.00968,New.CleanUp.ReferenceOTU86263:0.01732)0.983:0.02987)0.066:0.00016)0.994:0.04101)0.781:0.01716,New.CleanUp.ReferenceOTU87152:0.11803)0.205:0.01536,((New.CleanUp.ReferenceOTU22242:0.00014,New.CleanUp.ReferenceOTU26795:0.05028)1.000:0.06311,New.CleanUp.ReferenceOTU81455:0.03586)0.635:0.00288)0.842:0.0161)0.479:0.01946,(New.CleanUp.ReferenceOTU49331:0.07222,New.CleanUp.ReferenceOTU10437:0.03241)0.964:0.0323)0.795:0.01087,(((((New.CleanUp.ReferenceOTU62676:0.02085,New.CleanUp.ReferenceOTU63086:0.02921)0.522:0.00542,((New.CleanUp.ReferenceOTU75671:0.0055,New.CleanUp.ReferenceOTU29146:0.00831)0.914:0.00016,((New.CleanUp.ReferenceOTU67088:0.03883,New.CleanUp.ReferenceOTU2427:0.06592)0.945:0.02586,((New.CleanUp.ReferenceOTU19198:0.03583,New.CleanUp.ReferenceOTU3909:0.06164)0.917:0.02122,(New.CleanUp.ReferenceOTU58205:0.04217,New.CleanUp.ReferenceOTU60321:0.01157)0.048:0.01469)0.887:0.01197)0.948:0.01553)0.842:0.00588)0.866:0.01215,((((New.CleanUp.ReferenceOTU80775:0.02011,(New.CleanUp.ReferenceOTU43879:0.01264,New.CleanUp.ReferenceOTU66277:0.02301)0.994:0.03217)0.530:0.00015,((New.CleanUp.ReferenceOTU61352:0.02932,New.CleanUp.ReferenceOTU6894:0.0091)0.960:0.02321,(New.CleanUp.ReferenceOTU56156:0.03495,(((New.CleanUp.ReferenceOTU27830:0.00849,(New.CleanUp.ReferenceOTU45557:0.02202,New.CleanUp.ReferenceOTU49191:0.00781)0.872:0.0138)0.691:0.00507,((New.CleanUp.ReferenceOTU41816:0.04156,(New.CleanUp.ReferenceOTU46784:0.0059,(New.CleanUp.ReferenceOTU5536:0.02378,New.CleanUp.ReferenceOTU55461:0.00581)0.776:0.00281)0.775:0.00834)0.762:0.0078,((New.CleanUp.ReferenceOTU66766:0.02575,(New.CleanUp.ReferenceOTU8945:0.02585,(New.CleanUp.ReferenceOTU49173:0.01037,New.CleanUp.ReferenceOTU12482:0.0222)0.966:0.02423)0.714:0.00523)0.477:0.00763,New.CleanUp.ReferenceOTU16022:0.00014)0.991:0.02308)0.783:0.00498)0.956:0.01797,New.CleanUp.ReferenceOTU64025:0.01715)0.772:0.00832)0.909:0.01625)0.837:0.00758)0.946:0.01231,(New.CleanUp.ReferenceOTU46014:0.00699,(New.CleanUp.ReferenceOTU41692:0.00559,New.CleanUp.ReferenceOTU89191:0.02583)0.999:0.04562)0.918:0.01757)0.933:0.01572,(((New.CleanUp.ReferenceOTU38250:0.00279,(((New.CleanUp.ReferenceOTU46687:0.01725,New.CleanUp.ReferenceOTU16797:0.01162)0.872:0.00959,((New.CleanUp.ReferenceOTU95508:0.03891,((((New.CleanUp.ReferenceOTU51640:0.01385,(New.CleanUp.ReferenceOTU82682:0.03047,(New.CleanUp.ReferenceOTU66672:0.05275,New.CleanUp.ReferenceOTU1928:0.00858)0.565:0.01755)0.942:0.01854)0.268:0.00014,((4469492:0.00722,(New.CleanUp.ReferenceOTU48065:0.02977,(New.CleanUp.ReferenceOTU25425:0.00015,(New.CleanUp.ReferenceOTU42513:0.02264,783719:0.00014)0.991:0.01103)0.822:0.00808)0.916:0.00937)0.927:0.01023,((((278887:0.01149,((4361536:0.00545,((1048878:0.00272,349828:0.00014)0.855:0.00275,614969:0.00546)0.071:0.00012)0.054:0.00016,((823953:0.0027,1106617:0.01387)0.378:0.00554,(695365:0.02273,341259:0.01106)1.000:0.00015)0.740:0.00267)0.883:0.00552)0.869:0.00554,(((846104:0.00573,(1106324:0.00016,(888396:0.01132,(992170:0.00824,995978:0.00016)0.766:0.00271)0.940:0.00843)0.972:0.01109)0.000:0.00015,(((940737:0.01105,(1110065:0.00849,(((New.CleanUp.ReferenceOTU81065:0.01131,1135830:0.00015)0.833:0.00597,(New.CleanUp.ReferenceOTU48262:0.00306,(New.CleanUp.ReferenceOTU50281:0.00015,New.CleanUp.ReferenceOTU71080:0.00561)0.990:0.02851)0.937:0.02632)0.941:0.01684,(704462:0.00285,829745:0.00282)0.804:0.00266)0.809:0.00015)0.830:0.00279)0.838:0.00015,(New.CleanUp.ReferenceOTU31450:0.01114,((((New.CleanUp.ReferenceOTU19224:0.03219,(New.CleanUp.ReferenceOTU55978:0.00272,255518:0.00272)0.981:0.00014)0.999:0.02733,(New.CleanUp.ReferenceOTU54198:0.00738,697479:0.01478)0.821:0.00603)0.466:0.00627,236786:0.00876)0.937:0.01076,815406:0.00015)0.788:0.00015)0.990:0.01672)0.601:0.00507,556657:0.01279)0.938:0.01582)0.762:0.00276,547824:0.0227)0.898:0.00553)0.767:0.00272,(((576785:0.00444,(New.CleanUp.ReferenceOTU10999:0.01338,(New.CleanUp.ReferenceOTU70694:0.00013,New.CleanUp.ReferenceOTU90962:0.04406)0.997:0.03173)0.842:0.01464)0.670:0.00107,167761:0.00546)0.831:0.00273,((((((1108275:0.00835,(545956:0.00277,(302302:0.00276,(838837:0.00558,(1106674:0.00555,(281659:0.00276,846710:0.00014)0.735:0.00014)0.834:0.00279)0.506:0.00014)0.157:0.00015)0.829:0.0028)0.813:0.00015,143802:0.00276)0.996:0.00014,291421:0.01691)0.789:0.00294,1024520:0.01411)0.751:0.00229,349291:0.0059)0.959:0.01154,(New.CleanUp.ReferenceOTU3187:0.00271,((((798634:0.00014,(275296:0.00545,(803885:0.00271,New.CleanUp.ReferenceOTU92536:0.01952)0.766:0.00273)0.922:0.00014)0.748:0.00014,(819400:0.00551,(783687:0.01127,New.CleanUp.ReferenceOTU46507:0.01981)0.748:0.00262)0.907:0.00016)0.921:0.00014,(226216:0.00551,286874:0.02272)0.796:0.0027)0.853:0.00014,((New.CleanUp.ReferenceOTU81036:0.01425,(New.CleanUp.ReferenceOTU63968:0.01732,(New.CleanUp.ReferenceOTU57722:0.0221,(343284:0.0229,New.CleanUp.ReferenceOTU6558:0.01863)0.419:0.00318)0.228:0.00285)0.882:0.01502)0.163:0.00593,New.CleanUp.ReferenceOTU23161:0.01623)0.925:0.00968)0.753:0.00278)0.747:0.00268)0.896:0.00559)1.000:0.00015)0.836:0.00271,((((819037:0.00014,(4328567:0.00545,789526:0.00271)0.570:0.00014)0.609:0.00014,(New.ReferenceOTU163:0.00271,((586350:0.00272,(4357500:0.00272,(1039594:0.00014,(580578:0.00545,136015:0.00272)0.653:0.00014)0.891:0.00014)0.000:0.00014)0.838:0.00274,(281758:0.00015,525199:0.00286)0.672:0.00539)0.987:0.00015)0.679:0.00014)0.035:0.00014,202662:0.00014)0.716:0.00015,(((534216:0.00556,1143820:0.00279)0.741:0.00264,(3926677:0.01394,4453998:0.00558)0.108:0.00271)1.000:0.00016,656774:0.00272)0.862:0.00014)0.883:0.00016)0.821:0.00528)0.601:0.00842)0.842:0.01125,New.CleanUp.ReferenceOTU29571:0.0268)0.811:0.01506,((205945:0.0769,(979598:0.00014,New.CleanUp.ReferenceOTU18963:0.00014)0.890:0.01642)1.000:0.09537,(250780:0.00278,(656307:0.00014,((((575143:0.00015,New.CleanUp.ReferenceOTU42944:0.04436)0.886:0.01023,(New.CleanUp.ReferenceOTU69237:0.03842,New.CleanUp.ReferenceOTU74061:0.00299)0.999:0.0368)0.951:0.01522,645617:0.00014)1.000:0.03154,New.CleanUp.ReferenceOTU41547:0.04128)0.997:0.00016)0.753:0.00267)0.986:0.04703)0.974:0.043)0.780:0.00467)0.924:0.01841,New.CleanUp.ReferenceOTU8037:0.0438)0.751:0.00708)0.990:0.0312,(New.CleanUp.ReferenceOTU91932:0.03351,New.CleanUp.ReferenceOTU13273:0.00447)0.947:0.01228)0.927:0.00015)0.998:0.04847,New.CleanUp.ReferenceOTU44253:0.04703)0.974:0.02938,((New.CleanUp.ReferenceOTU34467:0.00016,(New.CleanUp.ReferenceOTU11763:0.00762,New.CleanUp.ReferenceOTU15589:0.03006)0.991:0.02697)0.932:0.00822,((((New.CleanUp.ReferenceOTU34515:0.04976,(((New.CleanUp.ReferenceOTU24187:0.03355,((New.CleanUp.ReferenceOTU40378:0.02433,((New.CleanUp.ReferenceOTU21100:0.00626,(New.CleanUp.ReferenceOTU4075:0.01588,New.CleanUp.ReferenceOTU70435:0.01352)0.963:0.02191)0.738:0.00278,(New.CleanUp.ReferenceOTU56311:0.0164,New.CleanUp.ReferenceOTU22951:0.02067)0.928:0.01124)0.898:0.01251)0.493:0.00949,New.CleanUp.ReferenceOTU49419:0.03308)0.830:0.00784)0.801:0.00849,New.CleanUp.ReferenceOTU83742:0.00937)0.894:0.00547,(New.CleanUp.ReferenceOTU5888:0.02977,(((New.CleanUp.ReferenceOTU78068:0.05462,New.CleanUp.ReferenceOTU70436:0.01414)0.964:0.01921,New.CleanUp.ReferenceOTU32890:0.02833)0.104:0.00263,(New.CleanUp.ReferenceOTU21944:0.01954,(New.CleanUp.ReferenceOTU39948:0.01279,(New.CleanUp.ReferenceOTU20717:0.05437,New.CleanUp.ReferenceOTU58997:0.01876)0.882:0.01749)0.988:0.02946)0.753:0.00512)0.941:0.01154)0.868:0.00014)0.855:0.00955)0.936:0.02174,(New.CleanUp.ReferenceOTU8632:0.03073,(New.CleanUp.ReferenceOTU7257:0.098,New.CleanUp.ReferenceOTU46885:0.08629)0.926:0.03662)0.897:0.01852)0.972:0.03624,(New.CleanUp.ReferenceOTU67367:0.10802,((((New.CleanUp.ReferenceOTU76505:0.02985,New.CleanUp.ReferenceOTU88854:0.01928)0.921:0.0156,New.CleanUp.ReferenceOTU66252:0.00236)0.778:0.00015,New.CleanUp.ReferenceOTU53804:0.02306)0.175:0.00452,(New.CleanUp.ReferenceOTU65145:0.02935,((New.CleanUp.ReferenceOTU86186:0.00981,(New.CleanUp.ReferenceOTU36234:0.01089,(New.CleanUp.ReferenceOTU61887:0.09963,New.CleanUp.ReferenceOTU49607:0.01541)0.916:0.02139)0.997:0.04362)0.377:0.00577,(New.CleanUp.ReferenceOTU97359:0.05407,New.CleanUp.ReferenceOTU88360:0.00015)0.939:0.01805)0.956:0.01813)0.891:0.01357)0.593:0.01619)0.947:0.03468)0.985:0.0442,((((New.CleanUp.ReferenceOTU85040:0.01141,New.CleanUp.ReferenceOTU13112:0.02052)0.817:0.00833,New.CleanUp.ReferenceOTU77158:0.01103)0.625:0.00015,New.CleanUp.ReferenceOTU20197:0.01431)0.939:0.00848,(New.CleanUp.ReferenceOTU39069:0.00015,((New.CleanUp.ReferenceOTU29874:0.01272,(New.CleanUp.ReferenceOTU64159:0.02017,New.CleanUp.ReferenceOTU72907:0.00551)0.842:0.0081)0.398:0.0102,((((New.CleanUp.ReferenceOTU49617:0.03054,(New.CleanUp.ReferenceOTU2308:0.02224,(New.CleanUp.ReferenceOTU96301:0.0034,New.CleanUp.ReferenceOTU29111:0.01072)0.847:0.00587)0.441:0.00961)0.232:0.0114,(((((New.CleanUp.ReferenceOTU84427:0.02307,New.CleanUp.ReferenceOTU84473:0.01204)0.867:0.01228,(New.CleanUp.ReferenceOTU49445:0.02618,New.CleanUp.ReferenceOTU23174:0.03545)0.350:0.01293)0.980:0.03451,New.CleanUp.ReferenceOTU23266:0.00385)0.821:0.02764,New.CleanUp.ReferenceOTU40334:0.00016)0.962:0.02089,((New.CleanUp.ReferenceOTU95056:0.02864,New.CleanUp.ReferenceOTU12995:0.01467)0.988:0.03117,New.CleanUp.ReferenceOTU40957:0.01643)0.277:0.00909)0.415:0.00385)0.921:0.01192,(((New.CleanUp.ReferenceOTU12765:0.00015,(New.CleanUp.ReferenceOTU5384:0.00016,(New.CleanUp.ReferenceOTU52245:0.00627,New.CleanUp.ReferenceOTU98624:0.01122)0.862:0.00617)0.895:0.0061)0.886:0.0062,New.CleanUp.ReferenceOTU12753:0.02023)0.780:0.0031,((New.CleanUp.ReferenceOTU81814:0.0443,((New.CleanUp.ReferenceOTU94185:0.00274,(New.CleanUp.ReferenceOTU90604:0.01783,New.CleanUp.ReferenceOTU52193:0.02985)0.925:0.01371)0.965:0.01631,New.CleanUp.ReferenceOTU59785:0.04075)0.976:0.00014)0.401:0.01259,(New.CleanUp.ReferenceOTU57511:0.02001,New.CleanUp.ReferenceOTU2974:0.01712)0.932:0.00014)0.867:0.00832)0.774:0.00314)0.258:0.00272,New.CleanUp.ReferenceOTU7416:0.01997)0.971:0.02093)0.828:0.00849)0.881:0.00544)0.626:0.00278)0.484:0.00014)0.751:0.00282)0.662:0.00174)0.967:0.02083)0.997:0.04281,New.CleanUp.ReferenceOTU72391:0.02012)0.737:0.00295,(New.CleanUp.ReferenceOTU67198:0.0468,New.CleanUp.ReferenceOTU80853:0.00634)0.975:0.02626)0.642:0.00274)0.830:0.00837,New.CleanUp.ReferenceOTU16371:0.00015)0.897:0.01129,(New.CleanUp.ReferenceOTU39797:0.02971,New.CleanUp.ReferenceOTU60:0.01461)0.923:0.01382)0.799:0.00573)0.989:0.02863)0.981:0.03077)0.946:0.02485)0.644:0.01596)0.917:0.02253,New.CleanUp.ReferenceOTU86729:0.05455)0.728:0.00565)0.955:0.01923)0.889:0.01448,((((((New.CleanUp.ReferenceOTU71574:0.02055,New.CleanUp.ReferenceOTU1999:0.06635)0.809:0.01037,((New.CleanUp.ReferenceOTU58516:0.024,(New.CleanUp.ReferenceOTU76481:0.02814,(New.CleanUp.ReferenceOTU2608:0.01106,((New.ReferenceOTU258:0.00015,((New.CleanUp.ReferenceOTU98314:0.00288,(New.CleanUp.ReferenceOTU66573:0.00557,(((New.CleanUp.ReferenceOTU59116:0.00015,((New.CleanUp.ReferenceOTU893:0.00804,New.CleanUp.ReferenceOTU21722:0.02375)0.863:0.00713,New.CleanUp.ReferenceOTU27969:0.01983)0.967:0.01672)0.634:0.00163,(New.CleanUp.ReferenceOTU39858:0.01882,New.CleanUp.ReferenceOTU45909:0.02005)0.948:0.01982)0.248:0.00976,(New.CleanUp.ReferenceOTU43756:0.0487,New.CleanUp.ReferenceOTU70302:0.01976)0.868:0.00915)0.876:0.00596)0.972:0.01701)0.995:0.02693,((New.CleanUp.ReferenceOTU56209:0.01726,(New.CleanUp.ReferenceOTU47037:0.00836,New.CleanUp.ReferenceOTU57497:0.0488)0.973:0.02062)0.655:0.00014,(New.CleanUp.ReferenceOTU97560:0.0484,New.CleanUp.ReferenceOTU13479:0.01524)0.719:0.00202)0.798:0.00436)0.829:0.01204)0.641:0.01176,((New.CleanUp.ReferenceOTU27890:0.00015,New.CleanUp.ReferenceOTU43342:0.0516)0.953:0.01398,((New.CleanUp.ReferenceOTU85919:0.00982,(((New.CleanUp.ReferenceOTU77196:0.01612,(New.CleanUp.ReferenceOTU88905:0.04578,New.CleanUp.ReferenceOTU33875:0.02595)0.713:0.01391)0.733:0.00798,New.CleanUp.ReferenceOTU4131:0.01906)0.955:0.01949,(New.CleanUp.ReferenceOTU90685:0.05189,((((((New.ReferenceOTU542:0.01093,(New.CleanUp.ReferenceOTU45514:0.01462,((New.CleanUp.ReferenceOTU75938:0.03945,New.CleanUp.ReferenceOTU25914:0.00511)0.947:0.01619,New.CleanUp.ReferenceOTU55457:0.02132)0.777:0.00455)0.524:0.00858)0.825:0.00014,(New.CleanUp.ReferenceOTU4111:0.00014,(New.CleanUp.ReferenceOTU65417:0.01176,New.ReferenceOTU62:0.03896)0.920:0.01539)0.976:0.0116)0.791:0.0049,(New.CleanUp.ReferenceOTU59796:0.01363,(New.CleanUp.ReferenceOTU23891:0.00846,(New.CleanUp.ReferenceOTU26271:0.00556,(New.CleanUp.ReferenceOTU37669:0.01118,New.CleanUp.ReferenceOTU20993:0.02299)0.758:0.00279)0.871:0.0055)0.740:0.00339)0.784:0.00833)0.877:0.00507,(New.CleanUp.ReferenceOTU86177:0.01167,(New.CleanUp.ReferenceOTU22916:0.01579,New.CleanUp.ReferenceOTU45208:0.0192)0.489:0.00412)0.217:0.00973)0.085:0.00016,(New.CleanUp.ReferenceOTU80549:0.01127,(New.CleanUp.ReferenceOTU56754:0.00286,New.CleanUp.ReferenceOTU62945:0.00846)0.739:0.00324)0.934:0.01276)0.896:0.01128,((((((((New.CleanUp.ReferenceOTU77703:0.03597,((New.CleanUp.ReferenceOTU36130:0.01717,New.CleanUp.ReferenceOTU14524:0.00014)0.899:0.00574,(New.CleanUp.ReferenceOTU50940:0.02016,(New.CleanUp.ReferenceOTU12571:0.0148,(New.CleanUp.ReferenceOTU31684:0.00961,New.CleanUp.ReferenceOTU84939:0.01841)0.654:0.00112)0.819:0.00618)0.922:0.0087)0.705:0.0022)0.911:0.0088,(((New.CleanUp.ReferenceOTU19821:0.00917,New.CleanUp.ReferenceOTU83060:0.01205)0.698:0.0021,(New.CleanUp.ReferenceOTU45430:0.00014,New.CleanUp.ReferenceOTU82733:0.00277)0.919:0.00555)0.484:0.00015,New.CleanUp.ReferenceOTU51637:0.00274)0.798:0.00015)0.894:0.00855,((New.CleanUp.ReferenceOTU65210:0.00273,((New.CleanUp.ReferenceOTU81765:0.00015,(New.CleanUp.ReferenceOTU88543:0.03658,New.CleanUp.ReferenceOTU33540:0.02309)0.954:0.01489)0.945:0.01174,New.CleanUp.ReferenceOTU14336:0.00534)0.987:0.02096)0.959:0.01248,((New.CleanUp.ReferenceOTU48609:0.02777,(((New.CleanUp.ReferenceOTU58287:0.00016,New.CleanUp.ReferenceOTU5884:0.01422)0.995:0.01719,New.CleanUp.ReferenceOTU61937:0.00284)0.860:0.00016,(((New.CleanUp.ReferenceOTU18339:0.00274,(New.CleanUp.ReferenceOTU97015:0.00275,(New.CleanUp.ReferenceOTU40526:0.01649,(New.CleanUp.ReferenceOTU55612:0.01888,New.CleanUp.ReferenceOTU86415:0.00851)0.928:0.01506)0.870:0.00686)0.798:0.00275)0.805:0.00016,(New.CleanUp.ReferenceOTU90537:0.01028,New.CleanUp.ReferenceOTU92051:0.02276)0.890:0.0101)0.820:0.00276,New.CleanUp.ReferenceOTU18517:0.00014)0.770:0.00264)0.895:0.01036)0.761:0.00617,((New.CleanUp.ReferenceOTU97606:0.01432,(New.ReferenceOTU48:0.01703,(New.CleanUp.ReferenceOTU754:0.02967,(New.CleanUp.ReferenceOTU35247:0.01113,New.CleanUp.ReferenceOTU91696:0.00576)0.991:0.03359)0.867:0.01383)0.989:0.00015)0.931:0.01451,((New.CleanUp.ReferenceOTU82618:0.0055,(New.CleanUp.ReferenceOTU91371:0.00285,New.CleanUp.ReferenceOTU92032:0.00847)0.935:0.0087)0.815:0.00551,((New.CleanUp.ReferenceOTU26207:0.00015,((New.CleanUp.ReferenceOTU94196:0.02301,((New.CleanUp.ReferenceOTU49868:0.06115,New.CleanUp.ReferenceOTU76346:0.00271)0.997:0.00014,New.CleanUp.ReferenceOTU31779:0.00276)0.780:0.0029)0.774:0.0027,New.CleanUp.ReferenceOTU23358:0.0142)0.777:0.00282)0.940:0.02083,((New.CleanUp.ReferenceOTU65798:0.00016,((((New.CleanUp.ReferenceOTU46184:0.07914,New.CleanUp.ReferenceOTU96878:0.00044)0.996:0.04085,New.CleanUp.ReferenceOTU84700:0.01777)0.575:0.00016,New.CleanUp.ReferenceOTU56993:0.02036)0.980:0.02809,(New.CleanUp.ReferenceOTU45404:0.04897,New.CleanUp.ReferenceOTU45524:0.01044)0.961:0.02371)0.748:0.00385)0.832:0.00702,((New.CleanUp.ReferenceOTU76076:0.0143,New.CleanUp.ReferenceOTU69617:0.01435)0.726:0.00259,(New.CleanUp.ReferenceOTU22712:0.018,New.CleanUp.ReferenceOTU79671:0.03647)0.721:0.00254)0.552:0.01067)0.985:0.03393)0.956:0.02236)0.458:0.00592)0.946:0.01326)0.470:0.00015)0.863:0.0096)0.817:0.00534,((((((((New.CleanUp.ReferenceOTU32767:0.00556,(New.CleanUp.ReferenceOTU44591:0.0057,New.CleanUp.ReferenceOTU72300:0.01427)0.929:0.00841)0.736:0.00283,(New.CleanUp.ReferenceOTU60588:0.01425,New.CleanUp.ReferenceOTU64302:0.00279)0.874:0.0055)0.843:0.00863,(((New.CleanUp.ReferenceOTU33132:0.00751,New.CleanUp.ReferenceOTU99713:0.00943)0.950:0.0184,(New.CleanUp.ReferenceOTU86430:0.02063,(New.CleanUp.ReferenceOTU33032:0.01483,(New.CleanUp.ReferenceOTU95377:0.00015,New.CleanUp.ReferenceOTU25421:0.01722)0.992:0.03782)0.974:0.02892)0.855:0.01622)0.735:0.00571,((New.CleanUp.ReferenceOTU72220:0.01744,(New.CleanUp.ReferenceOTU93670:0.01142,New.CleanUp.ReferenceOTU42045:0.02033)0.369:0.00566)0.827:0.00614,(New.CleanUp.ReferenceOTU553:0.01698,New.CleanUp.ReferenceOTU13473:0.00306)0.586:0.00231)0.940:0.01147)0.478:0.00016)0.820:0.00508,(((New.CleanUp.ReferenceOTU13253:0.01129,(New.CleanUp.ReferenceOTU91261:0.02595,(New.CleanUp.ReferenceOTU72040:0.01131,New.CleanUp.ReferenceOTU7808:0.01118)0.438:0.0028)0.962:0.00014)0.241:0.00525,(New.CleanUp.ReferenceOTU98009:0.01369,New.CleanUp.ReferenceOTU26658:0.01062)0.786:0.00452)0.863:0.00839,New.CleanUp.ReferenceOTU89833:0.0032)0.794:0.00627)0.855:0.01015,New.CleanUp.ReferenceOTU35350:0.00709)0.759:0.00575,New.CleanUp.ReferenceOTU99810:0.01524)0.861:0.00764,New.CleanUp.ReferenceOTU98348:0.02218)0.811:0.005,(((((3878210:0.00015,527485:0.00563)1.000:0.02569,((New.CleanUp.ReferenceOTU48675:0.02641,New.CleanUp.ReferenceOTU30658:0.02033)0.731:0.00231,(New.CleanUp.ReferenceOTU75830:0.02882,(New.CleanUp.ReferenceOTU77873:0.01437,(New.CleanUp.ReferenceOTU90483:0.01096,(New.CleanUp.ReferenceOTU50703:0.00279,New.CleanUp.ReferenceOTU52408:0.01123)0.847:0.00091)0.812:0.00184)0.904:0.01736)0.742:0.00294)0.726:0.00016)0.968:0.00015,(((New.CleanUp.ReferenceOTU64784:0.0103,New.CleanUp.ReferenceOTU99770:0.01018)0.936:0.01626,((New.CleanUp.ReferenceOTU4438:0.00278,New.CleanUp.ReferenceOTU27933:0.00838)0.951:0.01171,New.CleanUp.ReferenceOTU17169:0.0232)0.751:0.00829)0.734:0.00014,(New.CleanUp.ReferenceOTU65233:0.01443,(New.CleanUp.ReferenceOTU85184:0.0233,New.CleanUp.ReferenceOTU17207:0.01218)0.687:0.01003)0.916:0.01125)0.807:0.00561)0.779:0.0015,New.ReferenceOTU442:0.00523)0.780:0.00151,((New.CleanUp.ReferenceOTU1834:0.02582,((New.CleanUp.ReferenceOTU17231:0.01983,(New.CleanUp.ReferenceOTU31481:0.00847,New.CleanUp.ReferenceOTU98472:0.00858)0.927:0.00034)0.897:0.00727,((New.CleanUp.ReferenceOTU14584:0.0231,((New.CleanUp.ReferenceOTU68471:0.00832,(New.CleanUp.ReferenceOTU44267:0.0028,New.CleanUp.ReferenceOTU93212:0.00556)0.900:0.00557)0.908:0.00015,New.CleanUp.ReferenceOTU69194:0.00014)0.904:0.00016)0.869:0.00722,((((New.CleanUp.ReferenceOTU54797:0.00016,(New.CleanUp.ReferenceOTU32873:0.01448,New.CleanUp.ReferenceOTU74243:0.00252)0.502:0.00301)0.867:0.00574,New.CleanUp.ReferenceOTU12757:0.00581)0.398:0.00254,New.CleanUp.ReferenceOTU89101:0.0261)0.968:0.00016,New.CleanUp.ReferenceOTU40823:0.00016)0.930:0.0104)0.886:0.00701)0.438:0.00408)0.582:0.00016,(4339348:0.00014,532521:0.00014)0.349:0.00015)0.948:0.00016)0.965:0.01225)0.825:0.00014)0.808:0.01714,((New.CleanUp.ReferenceOTU38903:0.04483,New.CleanUp.ReferenceOTU67528:0.00853)0.984:0.03836,(New.CleanUp.ReferenceOTU48720:0.00942,(New.CleanUp.ReferenceOTU38595:0.01035,New.CleanUp.ReferenceOTU1448:0.00645)0.725:0.00831)0.150:0.00941)0.911:0.01674)0.779:0.00553,((New.CleanUp.ReferenceOTU51189:0.03109,(New.CleanUp.ReferenceOTU1067:0.01523,((New.CleanUp.ReferenceOTU33400:0.03656,(New.CleanUp.ReferenceOTU88768:0.00595,New.CleanUp.ReferenceOTU24125:0.02274)0.827:0.00826)0.124:0.00327,(((New.CleanUp.ReferenceOTU56447:0.01365,New.CleanUp.ReferenceOTU93196:0.03893)0.873:0.01299,New.CleanUp.ReferenceOTU16615:0.07241)0.717:0.00435,New.CleanUp.ReferenceOTU22738:0.0193)0.960:0.01921)1.000:0.04098)0.419:0.00796)0.874:0.00951,(((New.CleanUp.ReferenceOTU61126:0.02673,(((New.CleanUp.ReferenceOTU69943:0.02528,(New.CleanUp.ReferenceOTU25945:0.00315,(New.CleanUp.ReferenceOTU78392:0.0084,(New.CleanUp.ReferenceOTU41890:0.00839,(New.CleanUp.ReferenceOTU57348:0.01135,New.CleanUp.ReferenceOTU2086:0.0085)0.856:0.00561)0.760:0.00279)0.984:0.01748)0.294:0.00041)0.914:0.01037,New.CleanUp.ReferenceOTU96254:0.0086)0.776:0.01139,New.CleanUp.ReferenceOTU50140:0.00015)0.835:0.00592)0.835:0.00519,New.CleanUp.ReferenceOTU82429:0.01143)0.736:0.00255,New.CleanUp.ReferenceOTU7475:0.00872)0.744:0.00287)0.971:0.01827)0.755:0.00382,((((New.CleanUp.ReferenceOTU80180:0.0351,((New.CleanUp.ReferenceOTU59167:0.01417,((New.CleanUp.ReferenceOTU99968:0.00702,(New.CleanUp.ReferenceOTU39939:0.01534,(New.CleanUp.ReferenceOTU54817:0.03768,New.CleanUp.ReferenceOTU79785:0.00218)0.971:0.03046)0.892:0.02595)0.890:0.01403,New.CleanUp.ReferenceOTU19575:0.01401)0.899:0.01094)0.088:0.00569,New.CleanUp.ReferenceOTU26905:0.01717)0.767:0.00634)0.892:0.00923,New.CleanUp.ReferenceOTU75430:0.02017)0.904:0.01253,(((New.CleanUp.ReferenceOTU46620:0.00452,New.CleanUp.ReferenceOTU22899:0.00674)0.935:0.01137,(New.CleanUp.ReferenceOTU70904:0.00949,(New.CleanUp.ReferenceOTU78150:0.02141,New.CleanUp.ReferenceOTU11407:0.02505)0.824:0.00537)0.700:0.00014)0.776:0.00923,New.CleanUp.ReferenceOTU26277:0.00947)0.705:0.00276)0.932:0.01504,(New.CleanUp.ReferenceOTU26168:0.04023,((New.CleanUp.ReferenceOTU58021:0.0336,((((New.CleanUp.ReferenceOTU35402:0.0104,(New.CleanUp.ReferenceOTU54839:0.01019,New.CleanUp.ReferenceOTU87352:0.02767)0.928:0.0144)0.996:0.04172,(New.CleanUp.ReferenceOTU1483:0.00834,(New.CleanUp.ReferenceOTU64009:0.02547,New.CleanUp.ReferenceOTU91320:0.03304)0.912:0.01678)0.450:0.00968)0.473:0.01276,((New.CleanUp.ReferenceOTU70022:0.00567,New.CleanUp.ReferenceOTU1757:0.02625)0.732:0.00284,((New.CleanUp.ReferenceOTU1597:0.01215,(New.CleanUp.ReferenceOTU7945:0.01076,New.CleanUp.ReferenceOTU23506:0.03347)0.740:0.00256)0.922:0.00845,New.CleanUp.ReferenceOTU85020:0.00484)0.526:0.00654)0.945:0.02215)0.887:0.01359,(New.CleanUp.ReferenceOTU8670:0.00296,((((New.CleanUp.ReferenceOTU56217:0.00628,New.CleanUp.ReferenceOTU31774:0.02973)0.302:0.00581,New.CleanUp.ReferenceOTU78005:0.02552)0.433:0.00554,New.CleanUp.ReferenceOTU49679:0.02419)0.938:0.01406,New.CleanUp.ReferenceOTU31177:0.03531)0.843:0.00016)0.893:0.00935)0.733:0.00397)0.861:0.01503,(((New.CleanUp.ReferenceOTU19244:0.02064,New.CleanUp.ReferenceOTU40712:0.01119)0.937:0.01178,(((New.CleanUp.ReferenceOTU40097:0.00558,((((((New.CleanUp.ReferenceOTU40530:0.00885,New.CleanUp.ReferenceOTU15058:0.02364)0.863:0.01145,New.CleanUp.ReferenceOTU18420:0.02051)0.736:0.00368,(New.CleanUp.ReferenceOTU83636:0.00849,New.CleanUp.ReferenceOTU11206:0.00852)0.666:0.00161)0.775:0.00906,New.CleanUp.ReferenceOTU83036:0.03095)0.771:0.00655,New.CleanUp.ReferenceOTU41141:0.01502)0.963:0.01968,(New.CleanUp.ReferenceOTU34497:0.00266,New.CleanUp.ReferenceOTU94719:0.00851)0.843:0.00272)1.000:0.00014)0.955:0.00845,((New.CleanUp.ReferenceOTU38033:0.01725,(New.CleanUp.ReferenceOTU15174:0.00286,New.CleanUp.ReferenceOTU53819:0.0199)0.750:0.00278)0.847:0.0055,New.CleanUp.ReferenceOTU81596:0.00015)0.961:0.00836)0.019:0.00015,New.CleanUp.ReferenceOTU3083:0.00831)0.761:0.0027)0.847:0.00772,New.CleanUp.ReferenceOTU40669:0.01791)0.888:0.0131)0.191:0.00487)0.941:0.01928)0.799:0.00738)0.905:0.01195,(New.CleanUp.ReferenceOTU14517:0.02573,(New.CleanUp.ReferenceOTU59749:0.01667,(New.CleanUp.ReferenceOTU33481:0.02459,(New.CleanUp.ReferenceOTU54140:0.01971,New.CleanUp.ReferenceOTU19788:0.01922)0.923:0.01892)0.975:0.03244)0.469:0.00834)0.970:0.02519)0.740:0.00328)0.426:0.00014)0.908:0.01219)0.763:0.0054)0.869:0.01648,(New.CleanUp.ReferenceOTU59724:0.03324,New.CleanUp.ReferenceOTU91494:0.01915)0.826:0.00756)0.401:0.00736)0.902:0.01699)0.756:0.02944)0.965:0.03118)0.395:0.00592)0.736:0.00349,New.CleanUp.ReferenceOTU27196:0.03785)0.999:0.05691)0.630:0.02125,(New.CleanUp.ReferenceOTU56542:0.05167,(((((New.CleanUp.ReferenceOTU652:0.02951,New.CleanUp.ReferenceOTU67547:0.02135)0.132:0.00287,((New.CleanUp.ReferenceOTU27816:0.03915,(New.CleanUp.ReferenceOTU45541:0.04832,New.CleanUp.ReferenceOTU26487:0.02615)0.948:0.02345)0.363:0.00014,(New.CleanUp.ReferenceOTU38301:0.01763,((New.CleanUp.ReferenceOTU35434:0.00243,(((((New.CleanUp.ReferenceOTU93888:0.02828,(New.CleanUp.ReferenceOTU73599:0.01315,New.CleanUp.ReferenceOTU86870:0.01291)0.380:0.0109)0.849:0.00752,New.CleanUp.ReferenceOTU29088:0.00577)0.606:0.00877,New.CleanUp.ReferenceOTU27528:0.02287)0.515:0.00879,(New.CleanUp.ReferenceOTU93536:0.01194,New.CleanUp.ReferenceOTU14531:0.02257)0.782:0.00489)0.772:0.00528,(New.CleanUp.ReferenceOTU81002:0.00909,(((New.CleanUp.ReferenceOTU48461:0.02526,(((((New.CleanUp.ReferenceOTU65677:0.00827,(((New.CleanUp.ReferenceOTU59967:0.00977,New.CleanUp.ReferenceOTU67850:0.02869)0.800:0.00734,(((New.CleanUp.ReferenceOTU23088:0.02661,New.CleanUp.ReferenceOTU68291:0.01962)0.465:0.00273,(New.CleanUp.ReferenceOTU35758:0.0229,(New.CleanUp.ReferenceOTU42920:0.0083,New.CleanUp.ReferenceOTU20256:0.00831)0.795:0.00015)0.897:0.00496)0.564:0.00015,New.CleanUp.ReferenceOTU82199:0.0173)0.460:0.00589)0.936:0.00014,New.CleanUp.ReferenceOTU16819:0.02545)0.295:0.00015)0.838:0.00274,((((((New.CleanUp.ReferenceOTU72219:0.01985,(New.CleanUp.ReferenceOTU59307:0.02561,(((New.CleanUp.ReferenceOTU73457:0.01389,New.CleanUp.ReferenceOTU74471:0.01401)0.259:0.00015,((New.CleanUp.ReferenceOTU67161:0.01911,New.CleanUp.ReferenceOTU52356:0.01614)0.916:0.00987,((New.CleanUp.ReferenceOTU59875:0.01848,New.CleanUp.ReferenceOTU52506:0.01862)0.306:0.00016,(New.CleanUp.ReferenceOTU972:0.01811,(New.CleanUp.ReferenceOTU37343:0.00045,New.CleanUp.ReferenceOTU64430:0.0358)0.975:0.02383)0.945:0.0165)0.725:0.00065)0.948:0.00015)0.873:0.0027,(New.CleanUp.ReferenceOTU77391:0.01961,((New.CleanUp.ReferenceOTU71736:0.0231,New.CleanUp.ReferenceOTU85196:0.01127)0.098:0.00557,New.CleanUp.ReferenceOTU90488:0.02258)0.427:0.00015)1.000:0.00015)0.531:0.00563)0.832:0.00541)0.758:0.00272,(New.CleanUp.ReferenceOTU55062:0.01425,New.CleanUp.ReferenceOTU85261:0.02329)0.855:0.00542)0.710:0.00283,((New.CleanUp.ReferenceOTU86054:0.01136,(New.CleanUp.ReferenceOTU62257:0.00016,New.CleanUp.ReferenceOTU46717:0.03193)0.870:0.00536)0.882:0.00572,((((New.CleanUp.ReferenceOTU25614:0.02881,New.CleanUp.ReferenceOTU92410:0.02255)0.169:0.00381,New.CleanUp.ReferenceOTU27118:0.01975)0.671:0.00015,New.CleanUp.ReferenceOTU1637:0.01406)0.768:0.00264,New.CleanUp.ReferenceOTU89119:0.0171)0.816:0.00852)0.926:0.00016)0.908:0.00263,(New.CleanUp.ReferenceOTU35395:0.01118,New.CleanUp.ReferenceOTU8819:0.01663)0.389:0.00275)1.000:0.00015,(New.CleanUp.ReferenceOTU78528:0.0111,(New.CleanUp.ReferenceOTU34278:0.01386,New.CleanUp.ReferenceOTU61171:0.01103)0.890:0.00016)0.819:0.00273)0.218:0.00015,New.CleanUp.ReferenceOTU89007:0.01673)0.504:0.00016)1.000:0.00015,(((((New.CleanUp.ReferenceOTU69567:0.01298,(New.CleanUp.ReferenceOTU60996:0.01621,(New.CleanUp.ReferenceOTU83871:0.05095,(New.CleanUp.ReferenceOTU44087:0.00015,New.CleanUp.ReferenceOTU82211:0.03522)0.861:0.01146)0.485:0.02189)0.731:0.0179)0.897:0.01885,(((((New.CleanUp.ReferenceOTU14374:0.00935,New.CleanUp.ReferenceOTU86138:0.01521)0.689:0.00178,New.CleanUp.ReferenceOTU53897:0.01116)0.225:0.00015,New.CleanUp.ReferenceOTU93133:0.00827)0.917:0.00553,((New.CleanUp.ReferenceOTU62187:0.02013,(New.CleanUp.ReferenceOTU47464:0.00566,New.CleanUp.ReferenceOTU23603:0.00564)0.736:0.00241)0.795:0.00297,(New.CleanUp.ReferenceOTU38985:0.01459,New.CleanUp.ReferenceOTU49698:0.01434)0.960:0.01406)0.712:0.00015)0.802:0.00277,(((New.CleanUp.ReferenceOTU83162:0.00554,(New.CleanUp.ReferenceOTU46736:0.00838,New.CleanUp.ReferenceOTU47781:0.01714)0.716:0.00278)0.810:0.00016,(New.CleanUp.ReferenceOTU55454:0.01977,New.CleanUp.ReferenceOTU50665:0.00547)0.925:0.00016)0.871:0.0014,New.CleanUp.ReferenceOTU25575:0.01664)0.877:0.00145)0.948:0.01402)0.000:0.00015,(New.CleanUp.ReferenceOTU84078:0.01109,((((114821:0.00554,(New.ReferenceOTU16:0.00273,(((((342427:0.01316,New.CleanUp.ReferenceOTU35467:0.02894)0.919:0.00015,1144463:0.00014)0.167:0.00015,4316391:0.00826)0.682:0.00016,4340138:0.00883)0.819:0.00295,4422456:0.00274)0.096:0.00014)0.531:0.00014)0.883:0.00014,(((757622:0.00012,962249:0.00551)0.888:0.00545,(878104:0.00557,585419:0.00552)0.891:0.00015)0.279:0.00556,214121:0.04179)0.730:0.00834)0.982:0.02141,(((915452:0.00015,New.CleanUp.ReferenceOTU91017:0.03563)0.998:0.0367,(((New.CleanUp.ReferenceOTU11667:0.00647,((New.CleanUp.ReferenceOTU49450:0.00993,(New.CleanUp.ReferenceOTU78960:0.00953,New.CleanUp.ReferenceOTU89238:0.01809)0.801:0.00016)0.867:0.01027,(New.CleanUp.ReferenceOTU67194:0.01159,New.CleanUp.ReferenceOTU68393:0.01708)0.743:0.00851)0.872:0.01017)0.895:0.01262,New.CleanUp.ReferenceOTU71568:0.01799)0.826:0.00946,New.CleanUp.ReferenceOTU46018:0.01571)0.900:0.01232)0.693:0.0031,(New.CleanUp.ReferenceOTU85349:0.01152,(New.CleanUp.ReferenceOTU16068:0.01141,(New.CleanUp.ReferenceOTU40937:0.00563,New.CleanUp.ReferenceOTU93604:0.01703)0.754:0.00273)0.930:0.00868)0.753:0.00392)0.787:0.00414)0.609:0.00016,New.CleanUp.ReferenceOTU39198:0.01106)0.276:0.00016)0.844:0.00296)0.785:0.0029,((New.CleanUp.ReferenceOTU59964:0.02894,(New.CleanUp.ReferenceOTU55370:0.01098,New.CleanUp.ReferenceOTU2953:0.01145)0.771:0.00282)0.741:0.00242,(((New.CleanUp.ReferenceOTU97323:0.01701,New.CleanUp.ReferenceOTU27834:0.02262)0.371:0.00542,(New.CleanUp.ReferenceOTU94:0.00551,((New.CleanUp.ReferenceOTU98316:0.01971,New.CleanUp.ReferenceOTU92917:0.01683)0.751:0.00273,(New.CleanUp.ReferenceOTU47863:0.00274,(New.CleanUp.ReferenceOTU68686:0.01046,New.CleanUp.ReferenceOTU73267:0.01648)0.765:0.0038)0.526:0.00014)0.017:0.00014)1.000:0.00015)0.920:0.00262,((New.CleanUp.ReferenceOTU10186:0.01161,New.CleanUp.ReferenceOTU94951:0.01625)0.748:0.00321,(((New.CleanUp.ReferenceOTU99290:0.01448,(New.CleanUp.ReferenceOTU85052:0.01757,New.CleanUp.ReferenceOTU2293:0.02377)0.839:0.00553)0.933:0.00863,(New.CleanUp.ReferenceOTU46297:0.0083,(((New.CleanUp.ReferenceOTU40525:0.00819,(New.CleanUp.ReferenceOTU31819:0.0141,New.CleanUp.ReferenceOTU22590:0.00826)0.975:0.01983)0.861:0.00016,((((New.CleanUp.ReferenceOTU42026:0.01417,New.CleanUp.ReferenceOTU10928:0.01991)0.754:0.0025,((359954:0.00281,New.CleanUp.ReferenceOTU80529:0.0451)0.361:0.00016,((New.CleanUp.ReferenceOTU31531:0.00825,(New.CleanUp.ReferenceOTU71833:0.01106,New.CleanUp.ReferenceOTU53585:0.01389)0.598:0.00016)0.380:0.00015,New.CleanUp.ReferenceOTU41766:0.02857)0.808:0.00273)0.225:0.00014)0.864:0.00305,((New.CleanUp.ReferenceOTU47837:0.00822,(New.CleanUp.ReferenceOTU72812:0.01666,New.CleanUp.ReferenceOTU15943:0.0029)0.312:0.00275)0.777:0.00289,((New.CleanUp.ReferenceOTU58820:0.02308,New.CleanUp.ReferenceOTU18462:0.02616)0.521:0.00536,New.CleanUp.ReferenceOTU67936:0.00821)0.901:0.00014)0.830:0.00274)0.149:0.00014,(((New.CleanUp.ReferenceOTU62841:0.02276,(New.CleanUp.ReferenceOTU55722:0.02302,New.CleanUp.ReferenceOTU91596:0.00569)0.770:0.00263)0.773:0.00287,New.CleanUp.ReferenceOTU6651:0.00015)0.776:0.00152,511378:0.00515)0.776:0.00157)0.436:0.00016)0.185:0.00016,(New.CleanUp.ReferenceOTU81966:0.00551,New.CleanUp.ReferenceOTU34919:0.01706)0.761:0.00277)0.307:0.00016)0.940:0.0001)0.616:0.00292,New.CleanUp.ReferenceOTU13699:0.0197)0.772:0.00014)0.267:0.00014)0.411:0.00016)0.185:0.00015)0.264:0.00015,((New.CleanUp.ReferenceOTU45254:0.00271,New.CleanUp.ReferenceOTU56657:0.02007)0.776:0.00278,(222433:0.00014,(((New.CleanUp.ReferenceOTU40748:0.01683,(New.CleanUp.ReferenceOTU72880:0.01398,New.CleanUp.ReferenceOTU88583:0.01983)0.862:0.00558)0.880:0.00549,(((((New.CleanUp.ReferenceOTU12005:0.02818,New.CleanUp.ReferenceOTU29222:0.0118)0.873:0.00573,(New.CleanUp.ReferenceOTU21106:0.01442,(New.CleanUp.ReferenceOTU66732:0.01434,(New.CleanUp.ReferenceOTU50131:0.019,New.CleanUp.ReferenceOTU76829:0.02131)0.618:0.00857)0.337:0.0024)0.728:0.0035)0.755:0.00469,(((New.CleanUp.ReferenceOTU52312:0.02598,New.CleanUp.ReferenceOTU77298:0.00929)0.184:0.00818,(New.CleanUp.ReferenceOTU46588:0.02627,New.CleanUp.ReferenceOTU22346:0.02202)0.824:0.00308)0.813:0.00014,New.CleanUp.ReferenceOTU88577:0.03127)0.968:0.01152)0.874:0.00015,New.CleanUp.ReferenceOTU9053:0.01109)0.788:0.00015,((New.CleanUp.ReferenceOTU93075:0.01683,New.CleanUp.ReferenceOTU75355:0.02603)0.539:0.00559,(New.CleanUp.ReferenceOTU63225:0.02222,(New.CleanUp.ReferenceOTU37749:0.03141,New.CleanUp.ReferenceOTU25027:0.01728)0.788:0.00547)0.800:0.00575)0.894:0.00015)0.619:0.00014)0.832:0.00273,((((((((New.CleanUp.ReferenceOTU49021:0.01681,New.CleanUp.ReferenceOTU4605:0.02262)0.748:0.00274,((((New.CleanUp.ReferenceOTU61766:0.01642,(New.CleanUp.ReferenceOTU80143:0.01425,New.CleanUp.ReferenceOTU38152:0.01928)0.325:0.00275)0.785:0.00308,((New.CleanUp.ReferenceOTU62842:0.01785,New.CleanUp.ReferenceOTU97770:0.01487)0.795:0.00418,(New.CleanUp.ReferenceOTU11179:0.012,New.CleanUp.ReferenceOTU29246:0.0252)0.870:0.00744)0.757:0.00459)0.747:0.00273,((New.CleanUp.ReferenceOTU50622:0.01961,New.CleanUp.ReferenceOTU14783:0.0196)0.753:0.00327,(New.CleanUp.ReferenceOTU46906:0.02332,New.CleanUp.ReferenceOTU55938:0.01731)0.828:0.00521)0.871:0.00015)0.873:0.00273,((((((New.CleanUp.ReferenceOTU4865:0.01967,(New.CleanUp.ReferenceOTU75493:0.02271,New.CleanUp.ReferenceOTU86393:0.01406)0.757:0.00016)0.686:0.00274,New.CleanUp.ReferenceOTU13121:0.01962)0.767:0.00276,((New.CleanUp.ReferenceOTU75565:0.00845,New.CleanUp.ReferenceOTU17555:0.03179)0.749:0.00826,(New.CleanUp.ReferenceOTU61372:0.01404,(New.CleanUp.ReferenceOTU94468:0.02152,(New.CleanUp.ReferenceOTU93333:0.02109,New.CleanUp.ReferenceOTU92356:0.02028)0.390:0.00538)0.672:0.00371)0.999:0.00013)0.864:0.00255)0.877:0.00517,(New.CleanUp.ReferenceOTU4842:0.00277,(((((New.CleanUp.ReferenceOTU73411:0.01956,New.CleanUp.ReferenceOTU77892:0.01415)0.754:0.00312,(New.CleanUp.ReferenceOTU56794:0.01399,New.CleanUp.ReferenceOTU29739:0.01405)0.747:0.00339)0.826:0.00344,(New.CleanUp.ReferenceOTU43799:0.00828,New.CleanUp.ReferenceOTU63857:0.01112)0.715:0.00273)0.040:0.00014,((New.CleanUp.ReferenceOTU88558:0.0198,New.CleanUp.ReferenceOTU80291:0.02848)0.999:0.00016,(New.CleanUp.ReferenceOTU67127:0.02021,New.CleanUp.ReferenceOTU96445:0.00885)0.306:0.00804)0.784:0.00268)1.000:0.00011,New.CleanUp.ReferenceOTU47487:0.01438)1.000:0.00328)0.801:0.00342)0.242:0.00015,New.CleanUp.ReferenceOTU46180:0.02558)0.363:0.00015,(New.CleanUp.ReferenceOTU57593:0.01678,New.CleanUp.ReferenceOTU26724:0.01386)0.652:0.00014)0.440:0.00016)0.401:0.00015)0.061:0.00015,((New.CleanUp.ReferenceOTU93089:0.01118,New.CleanUp.ReferenceOTU20306:0.014)0.744:0.00264,(New.CleanUp.ReferenceOTU70019:0.01987,(New.CleanUp.ReferenceOTU56751:0.01932,(New.CleanUp.ReferenceOTU73064:0.02245,(New.CleanUp.ReferenceOTU56337:0.00572,(New.CleanUp.ReferenceOTU54298:0.00815,New.CleanUp.ReferenceOTU25865:0.01426)0.771:0.00283)0.869:0.00592)0.792:0.01138)0.762:0.00319)0.887:0.00554)0.868:0.00551)0.861:0.00362,(New.CleanUp.ReferenceOTU36414:0.00839,New.CleanUp.ReferenceOTU87591:0.01701)0.386:0.00275)0.976:0.00015,New.CleanUp.ReferenceOTU98461:0.01386)0.272:0.00015,(New.CleanUp.ReferenceOTU76079:0.01653,(New.CleanUp.ReferenceOTU40953:0.01143,New.CleanUp.ReferenceOTU74504:0.01942)0.394:0.00264)0.782:0.003)0.013:0.00015,(((New.CleanUp.ReferenceOTU48320:0.01575,(New.CleanUp.ReferenceOTU47198:0.01701,New.CleanUp.ReferenceOTU48010:0.01866)0.785:0.00528)0.333:0.00511,New.CleanUp.ReferenceOTU67481:0.00986)0.872:0.00797,(New.CleanUp.ReferenceOTU97295:0.00825,(New.CleanUp.ReferenceOTU33919:0.01388,(New.CleanUp.ReferenceOTU5113:0.01422,New.CleanUp.ReferenceOTU56381:0.00555)0.423:0.00275)0.595:0.00015)0.830:0.00146)0.804:0.00143)0.932:0.00356,(New.CleanUp.ReferenceOTU41187:0.01118,New.CleanUp.ReferenceOTU79559:0.02557)0.374:0.0055)0.987:0.00016)0.285:0.00015)0.305:0.00016)0.825:0.00014)0.828:0.00257)0.937:0.00789,(New.CleanUp.ReferenceOTU90535:0.01683,(New.CleanUp.ReferenceOTU92540:0.02273,New.CleanUp.ReferenceOTU95766:0.01435)0.447:0.00562)0.754:0.00306)0.736:0.00304,New.CleanUp.ReferenceOTU83279:0.0198)0.697:0.0034)0.990:0.02485,(New.CleanUp.ReferenceOTU75951:0.0208,New.CleanUp.ReferenceOTU2082:0.02304)0.503:0.00527)0.761:0.00406,(New.CleanUp.ReferenceOTU42946:0.01197,New.CleanUp.ReferenceOTU1078:0.00501)0.863:0.00576)0.469:0.00015)0.925:0.01009)0.940:0.01511)0.909:0.00014,New.CleanUp.ReferenceOTU25112:0.01717)0.381:0.01393)0.875:0.02078)0.569:0.02059)0.775:0.00786,(New.CleanUp.ReferenceOTU56555:0.01739,New.CleanUp.ReferenceOTU92878:0.03287)0.000:0.01628)0.933:0.02417,(New.CleanUp.ReferenceOTU46760:0.00695,New.CleanUp.ReferenceOTU27944:0.01571)0.134:0.0111)0.761:0.00856,New.CleanUp.ReferenceOTU50936:0.0135)0.870:0.01002)0.115:0.00285)0.997:0.04294,New.CleanUp.ReferenceOTU11524:0.04413)0.694:0.01199,New.CleanUp.ReferenceOTU78492:0.01879)0.929:0.02079,((((((New.CleanUp.ReferenceOTU27699:0.00611,New.CleanUp.ReferenceOTU29589:0.02754)0.435:0.01028,(New.CleanUp.ReferenceOTU77587:0.01328,(New.CleanUp.ReferenceOTU78576:0.05181,New.CleanUp.ReferenceOTU93941:0.0068)0.853:0.00854)0.973:0.0277)0.764:0.00859,(New.CleanUp.ReferenceOTU78812:0.00015,(New.CleanUp.ReferenceOTU75621:0.01178,New.CleanUp.ReferenceOTU72797:0.03041)0.942:0.01388)0.942:0.01357)0.237:0.00677,(New.CleanUp.ReferenceOTU68956:0.07753,((((New.CleanUp.ReferenceOTU37071:0.0196,((New.CleanUp.ReferenceOTU38763:0.01063,New.CleanUp.ReferenceOTU74573:0.00406)0.875:0.00758,(((New.CleanUp.ReferenceOTU72664:0.01959,292091:0.00869)0.889:0.00014,199701:0.01383)0.569:0.00014,((300662:0.00015,New.CleanUp.ReferenceOTU65766:0.01675)0.413:0.00272,((((((557627:0.00276,340717:0.00276)0.786:0.00272,(220856:0.00834,((1625448:0.01085,224155:0.00146)0.845:0.00143,4481624:0.00016)0.751:0.00015)0.625:0.00272)0.782:0.00015,(847670:0.00548,296420:0.01669)0.771:0.00272)0.865:0.00012,(304779:0.00273,300582:0.00272)0.605:0.00014)0.000:0.00014,(New.CleanUp.ReferenceOTU4307:0.01105,(322367:0.01103,(183089:0.01669,316378:0.0055)0.304:0.0027)0.850:0.00016)0.776:0.00015)0.598:0.00015,((New.CleanUp.ReferenceOTU84245:0.01084,(New.CleanUp.ReferenceOTU63587:0.01403,290211:0.00548)0.518:0.00014)0.906:0.00539,(4416628:0.00184,((((((171681:0.00833,(291715:0.00867,268733:0.00547)0.772:0.00016)0.795:0.00016,780650:0.00272)0.905:0.00143,(New.CleanUp.ReferenceOTU53190:0.02517,289622:0.01385)0.753:0.00305)0.905:0.00135,(((196848:0.00272,338222:0.00272)0.635:0.00014,(((4315688:0.00548,295974:0.00548)0.786:0.00272,(4454432:0.00183,290647:0.00183)0.910:0.00183)0.543:0.00014,191797:0.00272)0.545:0.00014)0.000:0.00014,342666:0.00014)0.661:0.00014)0.492:0.00015,(New.CleanUp.ReferenceOTU63645:0.02843,(4325836:0.00406,(New.CleanUp.ReferenceOTU8859:0.02189,(New.CleanUp.ReferenceOTU43195:0.01625,New.CleanUp.ReferenceOTU88040:0.02366)0.750:0.00413)0.875:0.00816)0.735:0.00349)0.779:0.00367)0.846:0.00014,New.CleanUp.ReferenceOTU32886:0.0139)0.924:0.00182)0.924:0.00182)0.265:0.00016)0.889:0.00537)0.893:0.00543)0.908:0.00539)0.756:0.0027)0.816:0.00016,((New.CleanUp.ReferenceOTU63997:0.01427,New.CleanUp.ReferenceOTU31756:0.02017)0.743:0.00256,New.CleanUp.ReferenceOTU4970:0.01408)0.914:0.00558)0.907:0.0039,((((((((((New.CleanUp.ReferenceOTU72786:0.01702,New.CleanUp.ReferenceOTU830:0.0028)0.987:0.0171,(New.CleanUp.ReferenceOTU86091:0.03534,New.CleanUp.ReferenceOTU88486:0.00015)0.779:0.00288)0.848:0.00772,((New.CleanUp.ReferenceOTU46444:0.01968,New.CleanUp.ReferenceOTU83670:0.00015)0.948:0.02053,((New.CleanUp.ReferenceOTU7276:0.00593,(New.CleanUp.ReferenceOTU2669:0.04138,New.CleanUp.ReferenceOTU29112:0.01132)0.638:0.00228)0.935:0.00864,(New.CleanUp.ReferenceOTU18088:0.02253,(New.CleanUp.ReferenceOTU5912:0.00813,(New.CleanUp.ReferenceOTU20986:0.05368,(New.CleanUp.ReferenceOTU64163:0.00014,(New.CleanUp.ReferenceOTU67688:0.01808,New.CleanUp.ReferenceOTU9783:0.05216)0.567:0.03183)0.960:0.01564)0.961:0.02343)0.531:0.01717)0.967:0.00015)0.980:0.02884)0.971:0.02673)0.810:0.00698,(New.CleanUp.ReferenceOTU62964:0.01982,New.CleanUp.ReferenceOTU13072:0.00015)0.945:0.01405)0.958:0.01731,(((((New.CleanUp.ReferenceOTU52808:0.01557,(New.CleanUp.ReferenceOTU92874:0.01785,(New.CleanUp.ReferenceOTU73635:0.01323,New.CleanUp.ReferenceOTU8279:0.00621)0.819:0.01283)0.489:0.0063)0.898:0.01007,(((New.CleanUp.ReferenceOTU62353:0.00016,(New.CleanUp.ReferenceOTU4219:0.01223,New.CleanUp.ReferenceOTU60654:0.03377)0.848:0.00743)0.888:0.00748,(New.CleanUp.ReferenceOTU19663:0.00556,((New.CleanUp.ReferenceOTU44682:0.03611,New.CleanUp.ReferenceOTU65017:0.02091)0.912:0.01664,New.CleanUp.ReferenceOTU29915:0.00262)1.000:0.00014)0.963:0.01346)0.770:0.00452,(New.CleanUp.ReferenceOTU5391:0.00046,New.CleanUp.ReferenceOTU55683:0.02318)0.969:0.02019)0.451:0.00567)0.844:0.00568,((New.ReferenceOTU227:0.01811,New.CleanUp.ReferenceOTU74365:0.02723)0.290:0.01012,(New.CleanUp.ReferenceOTU82392:0.00409,New.CleanUp.ReferenceOTU9148:0.01554)0.983:0.02411)0.886:0.00014)0.769:0.0041,(((New.CleanUp.ReferenceOTU91100:0.0185,(New.CleanUp.ReferenceOTU11915:0.01533,New.CleanUp.ReferenceOTU99082:0.04143)0.753:0.00959)0.969:0.01717,New.CleanUp.ReferenceOTU91357:0.00015)0.921:0.00986,(((New.CleanUp.ReferenceOTU70166:0.04789,New.CleanUp.ReferenceOTU64213:0.00282)0.766:0.00302,New.CleanUp.ReferenceOTU48062:0.01947)0.759:0.00263,(((New.CleanUp.ReferenceOTU49829:0.02876,New.CleanUp.ReferenceOTU18603:0.04737)0.434:0.00888,(((New.CleanUp.ReferenceOTU13083:0.00582,(New.CleanUp.ReferenceOTU45690:0.01458,New.CleanUp.ReferenceOTU86089:0.02309)0.853:0.00577)0.963:0.01218,New.CleanUp.ReferenceOTU8331:0.00749)0.756:0.00309,New.CleanUp.ReferenceOTU58665:0.01202)1.000:0.04073)0.748:0.00365,New.CleanUp.ReferenceOTU13063:0.00014)0.994:0.02877)0.941:0.01645)0.492:0.01118)0.858:0.00923,(((((New.CleanUp.ReferenceOTU26453:0.00015,(New.CleanUp.ReferenceOTU4322:0.00281,(New.CleanUp.ReferenceOTU41949:0.034,New.CleanUp.ReferenceOTU79465:0.01012)0.656:0.0009)0.894:0.00554)0.956:0.01496,New.CleanUp.ReferenceOTU51493:0.01365)0.521:0.00566,New.CleanUp.ReferenceOTU72155:0.00807)0.879:0.0078,(New.CleanUp.ReferenceOTU34469:0.0115,(New.CleanUp.ReferenceOTU82073:0.00335,New.CleanUp.ReferenceOTU88433:0.0077)0.870:0.01034)0.748:0.0034)0.885:0.00685,New.CleanUp.ReferenceOTU41878:0.00242)0.785:0.00452)0.803:0.00705)0.443:0.0044,(((New.CleanUp.ReferenceOTU92514:0.01732,(New.ReferenceOTU587:0.01709,((New.CleanUp.ReferenceOTU4731:0.00348,(New.CleanUp.ReferenceOTU1593:0.03163,New.CleanUp.ReferenceOTU74403:0.03466)0.955:0.00014)0.997:0.02676,(New.CleanUp.ReferenceOTU83117:0.03871,New.CleanUp.ReferenceOTU91489:0.01194)0.750:0.00226)0.629:0.00282)0.739:0.00279)0.927:0.01089,New.CleanUp.ReferenceOTU78063:0.00576)0.996:0.02983,((New.CleanUp.ReferenceOTU14062:0.00275,(New.CleanUp.ReferenceOTU7612:0.00315,(New.CleanUp.ReferenceOTU71270:0.00868,(New.CleanUp.ReferenceOTU36315:0.00014,New.CleanUp.ReferenceOTU24994:0.02882)0.695:0.00242)0.985:0.01498)0.816:0.00512)0.741:0.0025,((((New.CleanUp.ReferenceOTU95187:0.0138,(New.CleanUp.ReferenceOTU17794:0.02553,(New.CleanUp.ReferenceOTU5442:0.00272,(New.CleanUp.ReferenceOTU54220:0.01116,New.CleanUp.ReferenceOTU30491:0.01953)0.307:0.00015)0.945:0.00829)0.090:0.00014)0.777:0.00834,New.CleanUp.ReferenceOTU99180:0.01118)0.877:0.00839,New.CleanUp.ReferenceOTU64217:0.0196)0.356:0.00015,(((((New.CleanUp.ReferenceOTU6380:0.0141,(New.CleanUp.ReferenceOTU20132:0.01412,New.CleanUp.ReferenceOTU22653:0.01406)0.743:0.00269)0.862:0.00626,New.CleanUp.ReferenceOTU15161:0.02343)0.707:0.00195,New.CleanUp.ReferenceOTU57405:0.03218)0.737:0.00016,((New.CleanUp.ReferenceOTU3444:0.0259,(((New.CleanUp.ReferenceOTU18740:0.00015,(New.CleanUp.ReferenceOTU3222:0.01482,New.CleanUp.ReferenceOTU95249:0.012)0.683:0.00189)0.020:0.00063,((New.CleanUp.ReferenceOTU53992:0.0288,((New.CleanUp.ReferenceOTU35968:0.01994,New.CleanUp.ReferenceOTU70341:0.01405)0.738:0.00277,New.CleanUp.ReferenceOTU56492:0.02548)0.122:0.00015)0.855:0.00016,(New.CleanUp.ReferenceOTU79792:0.00875,(((((New.CleanUp.ReferenceOTU82691:0.03179,New.CleanUp.ReferenceOTU11202:0.0029)0.934:0.01501,(New.CleanUp.ReferenceOTU4552:0.01349,New.CleanUp.ReferenceOTU67511:0.04088)0.983:0.02319)0.953:0.0188,New.CleanUp.ReferenceOTU61104:0.02511)0.790:0.00015,New.CleanUp.ReferenceOTU80849:0.01201)0.285:0.00257,New.CleanUp.ReferenceOTU54364:0.01066)0.853:0.00014)0.956:0.0085)0.781:0.00463)0.898:0.00865,New.CleanUp.ReferenceOTU88201:0.00472)0.926:0.00908)0.838:0.00015,((New.CleanUp.ReferenceOTU88029:0.03233,New.CleanUp.ReferenceOTU60698:0.00265)0.959:0.01711,(((New.CleanUp.ReferenceOTU7403:0.0171,New.CleanUp.ReferenceOTU92610:0.02007)0.424:0.00809,(New.CleanUp.ReferenceOTU55123:0.00699,New.CleanUp.ReferenceOTU35425:0.02251)0.825:0.00699)0.743:0.00016,New.CleanUp.ReferenceOTU84043:0.02593)0.885:0.00014)0.819:0.00281)0.901:0.0084)0.964:0.01116,New.CleanUp.ReferenceOTU29965:0.00273)0.992:0.00016)0.899:0.00575)0.702:0.00699)0.825:0.00711)0.874:0.00858,((190637:0.00015,((((New.CleanUp.ReferenceOTU23845:0.0199,(((New.CleanUp.ReferenceOTU32506:0.01727,((((New.CleanUp.ReferenceOTU70724:0.0284,(New.CleanUp.ReferenceOTU45183:0.0094,New.CleanUp.ReferenceOTU190:0.00729)0.974:0.01748)0.923:0.01217,New.CleanUp.ReferenceOTU65112:0.00015)0.988:0.01498,(New.ReferenceOTU477:0.01698,((((182643:0.00559,((New.CleanUp.ReferenceOTU64127:0.00016,((New.CleanUp.ReferenceOTU94808:0.00541,New.CleanUp.ReferenceOTU12705:0.00822)0.930:0.00014,New.CleanUp.ReferenceOTU56448:0.00273)0.797:0.00276)0.765:0.00015,New.CleanUp.ReferenceOTU23031:0.02264)0.269:0.00015)0.858:0.00531,(New.CleanUp.ReferenceOTU47941:0.01428,New.CleanUp.ReferenceOTU72451:0.00836)0.927:0.00879)0.744:0.0027,(New.CleanUp.ReferenceOTU79065:0.00834,New.CleanUp.ReferenceOTU19740:0.00557)0.784:0.00287)0.825:0.00282,(New.CleanUp.ReferenceOTU30987:0.02499,(New.CleanUp.ReferenceOTU83000:0.0203,New.CleanUp.ReferenceOTU89187:0.01433)0.778:0.00777)0.801:0.00746)0.845:0.00014)0.712:0.00209)0.775:0.00265,(((New.CleanUp.ReferenceOTU64246:0.01712,((New.CleanUp.ReferenceOTU91432:0.00291,(((New.CleanUp.ReferenceOTU35639:0.02964,New.CleanUp.ReferenceOTU14913:0.02656)0.829:0.00547,196391:0.00016)0.565:0.00655,New.CleanUp.ReferenceOTU39273:0.0211)0.669:0.00175)0.830:0.00015,((New.CleanUp.ReferenceOTU8906:0.0056,New.CleanUp.ReferenceOTU1498:0.00014)0.000:0.00016,(New.CleanUp.ReferenceOTU22357:0.01126,(New.CleanUp.ReferenceOTU54640:0.0166,(New.CleanUp.ReferenceOTU4145:0.00539,New.CleanUp.ReferenceOTU46564:0.00564)0.946:0.00839)0.127:0.00014)0.376:0.00547)0.969:0.01412)0.859:0.00855)0.872:0.00816,(New.CleanUp.ReferenceOTU94390:0.02087,(New.CleanUp.ReferenceOTU37333:0.00015,New.ReferenceOTU524:0.01423)0.902:0.00616)0.697:0.0028)0.888:0.00815,((New.CleanUp.ReferenceOTU48787:0.00269,(New.CleanUp.ReferenceOTU17386:0.02628,(New.CleanUp.ReferenceOTU86441:0.0085,New.CleanUp.ReferenceOTU34397:0.0261)0.711:0.00014)0.848:0.01111)1.000:0.00014,New.CleanUp.ReferenceOTU84945:0.02297)0.168:0.00876)0.910:0.0085)0.977:0.00014)0.961:0.01454,((New.CleanUp.ReferenceOTU72683:0.0134,(New.CleanUp.ReferenceOTU71389:0.02856,(New.CleanUp.ReferenceOTU100010:0.02446,(New.CleanUp.ReferenceOTU17509:0.01159,(New.CleanUp.ReferenceOTU26967:0.02068,(New.CleanUp.ReferenceOTU43739:0.0189,New.CleanUp.ReferenceOTU63172:0.0227)0.236:0.00712)0.796:0.00671)0.579:0.0034)0.934:0.01362)0.890:0.00991)0.726:0.00016,(New.CleanUp.ReferenceOTU35630:0.02029,(New.CleanUp.ReferenceOTU31449:0.01816,(New.CleanUp.ReferenceOTU71356:0.02217,New.CleanUp.ReferenceOTU56495:0.06435)0.383:0.00656)0.790:0.0067)0.886:0.00894)0.150:0.00327)0.925:0.01027,(New.CleanUp.ReferenceOTU39332:0.01404,New.CleanUp.ReferenceOTU47802:0.00276)0.766:0.00276)0.710:0.00014)0.822:0.00323,New.CleanUp.ReferenceOTU15153:0.01105)0.440:0.00014,(New.CleanUp.ReferenceOTU52975:0.00272,New.CleanUp.ReferenceOTU67668:0.00275)0.811:0.00275)0.804:0.00169,(New.CleanUp.ReferenceOTU84365:0.0141,(New.CleanUp.ReferenceOTU61323:0.00829,(New.CleanUp.ReferenceOTU8064:0.00562,New.CleanUp.ReferenceOTU83824:0.00259)0.886:0.00569)0.905:0.00851)0.966:0.01711)0.856:0.00173)0.878:0.00554,((New.CleanUp.ReferenceOTU42313:0.01158,((New.CleanUp.ReferenceOTU1954:0.0131,(New.CleanUp.ReferenceOTU70083:0.00014,New.CleanUp.ReferenceOTU82764:0.00547)0.650:0.0038)0.590:0.00631,((New.CleanUp.ReferenceOTU63844:0.00016,(New.CleanUp.ReferenceOTU96485:0.00828,(New.CleanUp.ReferenceOTU32595:0.00015,New.CleanUp.ReferenceOTU63769:0.00551)0.921:0.0083)0.929:0.00832)0.959:0.01316,((New.CleanUp.ReferenceOTU35352:0.01103,(New.CleanUp.ReferenceOTU59172:0.01414,((((((New.CleanUp.ReferenceOTU4496:0.0067,(New.CleanUp.ReferenceOTU51186:0.01453,(New.CleanUp.ReferenceOTU82336:0.00523,New.CleanUp.ReferenceOTU29472:0.00896)0.916:0.00878)0.792:0.00626)0.875:0.00937,(New.CleanUp.ReferenceOTU19327:0.01112,((New.CleanUp.ReferenceOTU81511:0.00548,((New.CleanUp.ReferenceOTU37102:0.00547,New.CleanUp.ReferenceOTU51058:0.02025)0.742:0.00285,New.CleanUp.ReferenceOTU80837:0.00825)0.799:0.00554)0.927:0.00015,New.CleanUp.ReferenceOTU57462:0.00829)0.735:0.00275)0.884:0.00015)0.855:0.00561,((New.CleanUp.ReferenceOTU38035:0.02337,(New.CleanUp.ReferenceOTU69088:0.00871,(New.CleanUp.ReferenceOTU46749:0.01103,(New.CleanUp.ReferenceOTU57718:0.0028,New.CleanUp.ReferenceOTU22404:0.00558)0.856:0.00014)0.738:0.00573)0.691:0.00189)0.893:0.00624,New.CleanUp.ReferenceOTU65009:0.00823)0.729:0.00281)0.642:0.00828,(New.CleanUp.ReferenceOTU44369:0.01121,New.CleanUp.ReferenceOTU84292:0.00833)0.922:0.00016)0.960:0.01803,((New.CleanUp.ReferenceOTU92904:0.00234,((New.CleanUp.ReferenceOTU51134:0.0029,New.CleanUp.ReferenceOTU99466:0.01111)0.840:0.00531,(New.CleanUp.ReferenceOTU53003:0.00535,(New.CleanUp.ReferenceOTU91290:0.02073,(New.ReferenceOTU436:0.02444,(New.CleanUp.ReferenceOTU31369:0.01017,(New.CleanUp.ReferenceOTU52071:0.0112,New.CleanUp.ReferenceOTU22150:0.00016)0.662:0.00093)0.515:0.01025)0.835:0.00858)0.978:0.02526)0.757:0.00323)0.200:0.00642)0.919:0.01205,(New.CleanUp.ReferenceOTU87498:0.02848,New.CleanUp.ReferenceOTU99115:0.05341)0.844:0.00822)0.485:0.00593)0.865:0.01092,(New.CleanUp.ReferenceOTU74190:0.01541,New.CleanUp.ReferenceOTU28592:0.00139)0.935:0.01255)0.600:0.00014)0.973:0.01113)0.870:0.00015,((New.CleanUp.ReferenceOTU50671:0.0254,(New.CleanUp.ReferenceOTU73393:0.00837,(New.ReferenceOTU562:0.01405,New.CleanUp.ReferenceOTU20196:0.00836)0.768:0.00264)0.792:0.00551)0.849:0.00016,(((New.CleanUp.ReferenceOTU66575:0.00831,New.CleanUp.ReferenceOTU21527:0.01131)0.875:0.00587,New.CleanUp.ReferenceOTU33994:0.00881)0.716:0.0024,New.CleanUp.ReferenceOTU68227:0.00283)0.789:0.0027)0.736:0.00015)0.419:0.00351)0.738:0.00662)0.722:0.0036)0.908:0.01108,((New.CleanUp.ReferenceOTU77143:0.00321,(New.CleanUp.ReferenceOTU86876:0.05588,New.CleanUp.ReferenceOTU11850:0.01013)0.963:0.01924)0.780:0.00498,(New.CleanUp.ReferenceOTU67154:0.0028,New.CleanUp.ReferenceOTU50372:0.01385)0.666:0.00015)0.801:0.01135)0.981:0.01789)0.675:0.0026)0.287:0.00284,((((New.CleanUp.ReferenceOTU39230:0.04509,(((New.CleanUp.ReferenceOTU27786:0.06534,(New.CleanUp.ReferenceOTU29961:0.00344,(New.CleanUp.ReferenceOTU43396:0.03159,New.CleanUp.ReferenceOTU67334:0.04566)0.815:0.0194)0.941:0.01824)0.774:0.0068,((New.CleanUp.ReferenceOTU93513:0.00452,(((New.CleanUp.ReferenceOTU20391:0.01089,(New.CleanUp.ReferenceOTU3204:0.02455,New.CleanUp.ReferenceOTU59262:0.03141)0.980:0.02945)0.860:0.00015,(New.CleanUp.ReferenceOTU32650:0.00015,((New.CleanUp.ReferenceOTU73262:0.04369,(New.CleanUp.ReferenceOTU55431:0.00439,New.CleanUp.ReferenceOTU87339:0.04408)0.909:0.02091)0.742:0.00536,(New.CleanUp.ReferenceOTU53136:0.00563,New.CleanUp.ReferenceOTU92964:0.02587)0.946:0.01129)0.869:0.00545)0.808:0.00015)0.431:0.00277,New.CleanUp.ReferenceOTU75945:0.00293)0.649:0.0008)0.983:0.03474,(New.CleanUp.ReferenceOTU81369:0.04337,((New.ReferenceOTU242:0.00824,New.CleanUp.ReferenceOTU80839:0.02736)0.877:0.00014,((((((New.CleanUp.ReferenceOTU30674:0.01928,((New.CleanUp.ReferenceOTU42922:0.04094,New.CleanUp.ReferenceOTU26257:0.00014)0.762:0.00626,New.CleanUp.ReferenceOTU72510:0.0133)0.938:0.01161)0.886:0.0084,(New.CleanUp.ReferenceOTU52421:0.02243,New.CleanUp.ReferenceOTU94915:0.00607)0.751:0.0059)0.861:0.00604,(New.CleanUp.ReferenceOTU55886:0.02802,New.CleanUp.ReferenceOTU71950:0.01656)0.946:0.01647)0.876:0.00787,(New.CleanUp.ReferenceOTU98958:0.02084,New.CleanUp.ReferenceOTU26011:0.02039)0.974:0.02237)0.752:0.00395,New.CleanUp.ReferenceOTU8543:0.02813)0.892:0.00014,New.CleanUp.ReferenceOTU81784:0.01192)0.900:0.00767)0.537:0.00901)0.184:0.01069)0.947:0.02426)0.744:0.00674,(New.CleanUp.ReferenceOTU67409:0.0058,(New.CleanUp.ReferenceOTU61163:0.00014,New.CleanUp.ReferenceOTU10706:0.00551)0.859:0.00526)0.782:0.00565)0.887:0.0144)0.805:0.01269,((New.CleanUp.ReferenceOTU24144:0.01466,New.CleanUp.ReferenceOTU8964:0.0057)0.743:0.00244,(New.CleanUp.ReferenceOTU12141:0.03492,(New.CleanUp.ReferenceOTU56420:0.00575,((196346:0.00546,((New.ReferenceOTU480:0.00015,New.CleanUp.ReferenceOTU42015:0.04467)0.980:0.02269,((New.CleanUp.ReferenceOTU87675:0.01808,New.CleanUp.ReferenceOTU11512:0.01654)0.545:0.00562,New.CleanUp.ReferenceOTU15220:0.0171)0.740:0.00263)0.741:0.00015)0.825:0.00296,(New.ReferenceOTU419:0.02249,New.CleanUp.ReferenceOTU14456:0.01649)0.846:0.00015)0.921:0.00828)0.489:0.0029)0.756:0.00289)0.819:0.00615)0.883:0.00865,(New.CleanUp.ReferenceOTU63512:0.02098,((((New.CleanUp.ReferenceOTU7318:0.00625,(New.CleanUp.ReferenceOTU388:0.0081,New.CleanUp.ReferenceOTU76743:0.00309)0.961:0.01178)0.888:0.0077,New.CleanUp.ReferenceOTU11413:0.00557)0.798:0.00461,((New.CleanUp.ReferenceOTU95012:0.00273,((New.CleanUp.ReferenceOTU69005:0.00014,((((New.CleanUp.ReferenceOTU45579:0.01422,((New.CleanUp.ReferenceOTU8855:0.02665,(New.CleanUp.ReferenceOTU92137:0.02362,(New.CleanUp.ReferenceOTU40150:0.00848,New.CleanUp.ReferenceOTU41059:0.03641)0.946:0.01471)0.937:0.01184)0.051:0.0053,(New.CleanUp.ReferenceOTU51066:0.00015,((New.CleanUp.ReferenceOTU70705:0.02036,New.CleanUp.ReferenceOTU198:0.02679)0.742:0.00289,(New.CleanUp.ReferenceOTU32888:0.00862,New.CleanUp.ReferenceOTU72299:0.02611)0.817:0.00887)0.802:0.00514)0.273:0.00015)0.908:0.00836)0.740:0.004,New.CleanUp.ReferenceOTU30527:0.04232)0.790:0.00855,(New.CleanUp.ReferenceOTU47939:0.00015,New.CleanUp.ReferenceOTU30422:0.00271)0.906:0.01369)0.333:0.01124,((New.CleanUp.ReferenceOTU95884:0.03038,((New.CleanUp.ReferenceOTU29740:0.01993,(New.CleanUp.ReferenceOTU8302:0.00596,New.CleanUp.ReferenceOTU12478:0.03508)0.925:0.01667)0.614:0.01039,New.CleanUp.ReferenceOTU29680:0.0373)0.120:0.00643)0.926:0.01427,New.CleanUp.ReferenceOTU54836:0.02353)0.520:0.00014)0.879:0.00772)0.883:0.00548,((New.CleanUp.ReferenceOTU51498:0.00014,New.CleanUp.ReferenceOTU81238:0.00276)0.921:0.00015,New.CleanUp.ReferenceOTU97459:0.01433)0.830:0.00278)0.523:0.00014)0.910:0.00555,(((New.CleanUp.ReferenceOTU4786:0.01073,New.CleanUp.ReferenceOTU41534:0.03353)0.738:0.00386,New.CleanUp.ReferenceOTU60897:0.02373)0.707:0.00211,(((New.CleanUp.ReferenceOTU72671:0.01107,((New.CleanUp.ReferenceOTU7426:0.00553,New.CleanUp.ReferenceOTU14156:0.00015)0.960:0.01126,New.CleanUp.ReferenceOTU94987:0.00548)0.169:0.00015)0.854:0.00272,(New.CleanUp.ReferenceOTU87151:0.01113,(((New.CleanUp.ReferenceOTU70630:0.00824,(New.CleanUp.ReferenceOTU89564:0.00825,New.CleanUp.ReferenceOTU9539:0.01104)0.305:0.00014)0.151:0.00016,New.CleanUp.ReferenceOTU62052:0.00836)0.829:0.00274,(New.CleanUp.ReferenceOTU48742:0.00015,(New.CleanUp.ReferenceOTU61630:0.00829,((New.CleanUp.ReferenceOTU53310:0.00588,New.CleanUp.ReferenceOTU78737:0.02662)0.871:0.00816,New.CleanUp.ReferenceOTU69290:0.01133)0.494:0.00271)0.883:0.00014)0.548:0.00014)0.890:0.00551)0.764:0.00273)0.994:0.00015,((((New.CleanUp.ReferenceOTU28609:0.02893,New.CleanUp.ReferenceOTU91935:0.00767)0.764:0.00357,((New.CleanUp.ReferenceOTU21120:0.0202,((New.CleanUp.ReferenceOTU40186:0.00575,((New.CleanUp.ReferenceOTU59263:0.00556,(New.CleanUp.ReferenceOTU52420:0.03253,New.CleanUp.ReferenceOTU19645:0.0204)0.806:0.00505)0.558:0.00015,(((((New.CleanUp.ReferenceOTU53954:0.0254,New.CleanUp.ReferenceOTU78953:0.00367)0.596:0.00589,((New.CleanUp.ReferenceOTU52704:0.01681,(New.CleanUp.ReferenceOTU96399:0.0237,New.CleanUp.ReferenceOTU18664:0.00487)0.946:0.01232)0.821:0.01452,((New.CleanUp.ReferenceOTU92470:0.04599,(New.CleanUp.ReferenceOTU48301:0.0766,New.CleanUp.ReferenceOTU78731:0.00424)0.954:0.03759)0.684:0.00212,New.CleanUp.ReferenceOTU34388:0.00876)0.801:0.00014)0.955:0.01854)0.769:0.00276,(New.CleanUp.ReferenceOTU54998:0.00849,New.CleanUp.ReferenceOTU17715:0.02025)0.935:0.01223)0.609:0.00602,(New.CleanUp.ReferenceOTU13677:0.00832,(New.CleanUp.ReferenceOTU89710:0.01111,(New.CleanUp.ReferenceOTU35473:0.01698,(New.CleanUp.ReferenceOTU348:0.04175,New.CleanUp.ReferenceOTU51942:0.00278)0.984:0.02302)0.436:0.00273)0.863:0.00016)0.926:0.0095)0.630:0.00156,New.CleanUp.ReferenceOTU1490:0.00286)0.390:0.00275)0.971:0.01692)0.984:0.01707,(((New.CleanUp.ReferenceOTU6788:0.01403,(((New.CleanUp.ReferenceOTU52263:0.01704,(New.CleanUp.ReferenceOTU61692:0.00849,New.CleanUp.ReferenceOTU21419:0.01414)0.909:0.0086)0.917:0.00849,(New.CleanUp.ReferenceOTU69464:0.00841,(New.CleanUp.ReferenceOTU5812:0.01125,New.CleanUp.ReferenceOTU86126:0.017)0.844:0.00552)0.851:0.00015)0.887:0.00541,New.CleanUp.ReferenceOTU85295:0.01699)0.072:0.00015)0.952:0.00825,(New.CleanUp.ReferenceOTU71792:0.00841,(New.CleanUp.ReferenceOTU38141:0.03164,New.CleanUp.ReferenceOTU70245:0.00988)0.951:0.01626)0.532:0.01423)0.760:0.00016,New.CleanUp.ReferenceOTU99513:0.01673)0.871:0.00015)0.906:0.00828)0.760:0.00279,(New.CleanUp.ReferenceOTU79327:0.03516,(((New.CleanUp.ReferenceOTU49922:0.00835,New.CleanUp.ReferenceOTU95601:0.01137)0.881:0.00567,New.CleanUp.ReferenceOTU93156:0.00274)0.765:0.00275,New.ReferenceOTU596:0.00549)0.751:0.00014)0.872:0.00278)0.647:0.00014)0.891:0.01121,((((((New.CleanUp.ReferenceOTU37021:0.02611,(New.CleanUp.ReferenceOTU4850:0.00014,New.CleanUp.ReferenceOTU48272:0.03518)0.759:0.00303)0.853:0.00532,New.CleanUp.ReferenceOTU11298:0.0057)0.874:0.00572,New.CleanUp.ReferenceOTU89426:0.0113)0.776:0.00271,(New.CleanUp.ReferenceOTU60230:0.00014,New.CleanUp.ReferenceOTU7344:0.01118)0.905:0.00552)0.732:0.00014,New.CleanUp.ReferenceOTU67201:0.00016)0.894:0.00548,(((New.ReferenceOTU410:0.01401,(((New.CleanUp.ReferenceOTU61102:0.02007,(New.CleanUp.ReferenceOTU32557:0.04009,(New.CleanUp.ReferenceOTU88401:0.02451,(New.CleanUp.ReferenceOTU71419:0.01029,((New.CleanUp.ReferenceOTU35168:0.00551,New.CleanUp.ReferenceOTU3515:0.0323)0.906:0.00877,((New.CleanUp.ReferenceOTU65679:0.00423,((((New.CleanUp.ReferenceOTU57045:0.01373,New.CleanUp.ReferenceOTU90512:0.01951)0.871:0.00762,New.CleanUp.ReferenceOTU96705:0.03533)0.782:0.00739,New.CleanUp.ReferenceOTU37773:0.021)0.898:0.01224,((New.CleanUp.ReferenceOTU51233:0.00015,(New.CleanUp.ReferenceOTU43188:0.01303,(New.CleanUp.ReferenceOTU95892:0.01299,New.CleanUp.ReferenceOTU22549:0.01241)0.717:0.00276)0.598:0.00945)0.591:0.00552,((New.CleanUp.ReferenceOTU96990:0.01675,(((New.CleanUp.ReferenceOTU579:0.02576,New.CleanUp.ReferenceOTU24553:0.02235)0.827:0.00016,(New.CleanUp.ReferenceOTU58696:0.01402,((New.CleanUp.ReferenceOTU7842:0.00576,New.CleanUp.ReferenceOTU28407:0.02595)0.903:0.01097,((((New.CleanUp.ReferenceOTU35354:0.02686,New.CleanUp.ReferenceOTU69485:0.0056)0.983:0.02327,(New.CleanUp.ReferenceOTU62840:0.01695,New.CleanUp.ReferenceOTU96362:0.01136)0.473:0.00015)0.774:0.00289,New.CleanUp.ReferenceOTU50454:0.01413)0.920:0.01111,New.CleanUp.ReferenceOTU11467:0.0031)0.824:0.0052)0.937:0.00015)0.946:0.00863)0.966:0.01127,New.CleanUp.ReferenceOTU100084:0.01099)0.757:0.003)0.481:0.0028,New.CleanUp.ReferenceOTU48959:0.02327)0.852:0.00552)0.957:0.01571)0.784:0.00579)0.280:0.00271,((New.CleanUp.ReferenceOTU81881:0.01648,((New.CleanUp.ReferenceOTU90826:0.01694,New.CleanUp.ReferenceOTU957:0.01709)0.899:0.00847,((New.CleanUp.ReferenceOTU73646:0.02609,((((New.CleanUp.ReferenceOTU18868:0.01711,(New.CleanUp.ReferenceOTU70392:0.03211,New.CleanUp.ReferenceOTU74576:0.01719)0.720:0.00258)0.878:0.00815,(New.CleanUp.ReferenceOTU52261:0.02287,New.CleanUp.ReferenceOTU13704:0.01159)0.755:0.00265)0.941:0.00856,((New.CleanUp.ReferenceOTU55514:0.01988,New.CleanUp.ReferenceOTU26960:0.00913)0.874:0.00822,New.CleanUp.ReferenceOTU11703:0.00848)0.735:0.00015)0.955:0.01365,New.CleanUp.ReferenceOTU55829:0.003)0.797:0.00579)0.647:0.01133,(New.CleanUp.ReferenceOTU47269:0.02557,New.CleanUp.ReferenceOTU72417:0.01401)0.824:0.00267)0.383:0.00015)0.774:0.00311)0.187:0.00282,(New.CleanUp.ReferenceOTU11857:0.00294,(New.CleanUp.ReferenceOTU1346:0.02485,(New.CleanUp.ReferenceOTU84715:0.00985,New.CleanUp.ReferenceOTU91884:0.02526)0.175:0.00836)0.852:0.00978)0.916:0.01091)0.841:0.0071)0.708:0.00392)0.842:0.00677)0.716:0.00565)0.449:0.00713)0.656:0.00766)0.405:0.00893,((((New.CleanUp.ReferenceOTU58744:0.03539,(New.CleanUp.ReferenceOTU31818:0.01365,(New.CleanUp.ReferenceOTU20117:0.00385,(New.CleanUp.ReferenceOTU55291:0.01806,New.CleanUp.ReferenceOTU71230:0.02685)0.956:0.02304)0.983:0.02495)0.789:0.00015)0.985:0.01731,(New.CleanUp.ReferenceOTU86892:0.03536,New.CleanUp.ReferenceOTU3315:0.00562)0.875:0.01448)0.729:0.0026,(New.CleanUp.ReferenceOTU16534:0.01592,(New.CleanUp.ReferenceOTU77130:0.03766,(New.CleanUp.ReferenceOTU44869:0.01837,New.CleanUp.ReferenceOTU49611:0.00713)0.532:0.00878)0.666:0.00724)0.886:0.01041)0.917:0.0086,((New.CleanUp.ReferenceOTU43794:0.02811,New.CleanUp.ReferenceOTU11693:0.00394)0.945:0.01537,New.CleanUp.ReferenceOTU87985:0.03467)0.733:0.00329)0.931:0.00878)0.872:0.00016,New.CleanUp.ReferenceOTU36740:0.02002)0.902:0.00823)0.085:0.00016,(New.CleanUp.ReferenceOTU40491:0.03249,New.CleanUp.ReferenceOTU59024:0.00771)0.832:0.00549)0.906:0.00521,((New.CleanUp.ReferenceOTU37407:0.03268,New.CleanUp.ReferenceOTU3996:0.00563)0.941:0.01122,(New.CleanUp.ReferenceOTU89550:0.00824,(New.CleanUp.ReferenceOTU49744:0.0198,(New.CleanUp.ReferenceOTU69991:0.00837,New.CleanUp.ReferenceOTU53429:0.03564)0.710:0.00837)0.972:0.00016)0.903:0.00549)0.989:0.00015)0.778:0.00264)0.890:0.00545)0.868:0.00514,(New.CleanUp.ReferenceOTU84333:0.02659,New.CleanUp.ReferenceOTU93017:0.02051)0.755:0.00266)0.938:0.00795)0.794:0.00263)0.753:0.00258)0.888:0.00622)0.004:0.00336,New.CleanUp.ReferenceOTU82896:0.00371)0.848:0.00942)0.648:0.00246)0.883:0.00016,((((New.CleanUp.ReferenceOTU84810:0.01701,((New.CleanUp.ReferenceOTU92721:0.01991,(New.CleanUp.ReferenceOTU14944:0.01411,((New.CleanUp.ReferenceOTU5330:0.00826,New.CleanUp.ReferenceOTU20460:0.00564)0.988:0.01727,(New.CleanUp.ReferenceOTU33203:0.00259,New.CleanUp.ReferenceOTU41564:0.00563)0.880:0.00566)0.837:0.00554)0.911:0.00014)0.089:0.00533,(((((((New.CleanUp.ReferenceOTU36090:0.02258,New.CleanUp.ReferenceOTU60987:0.0137)0.246:0.0032,((((New.CleanUp.ReferenceOTU60087:0.04094,(New.CleanUp.ReferenceOTU77710:0.00015,(New.CleanUp.ReferenceOTU84645:0.01439,New.CleanUp.ReferenceOTU22081:0.01122)0.926:0.01151)0.683:0.00015)0.980:0.0196,New.CleanUp.ReferenceOTU24152:0.00014)0.752:0.01141,New.CleanUp.ReferenceOTU32935:0.02012)0.954:0.01741,((New.CleanUp.ReferenceOTU3790:0.00818,New.CleanUp.ReferenceOTU84314:0.00818)0.901:0.00015,((New.CleanUp.ReferenceOTU62918:0.00434,(New.CleanUp.ReferenceOTU44913:0.01123,New.CleanUp.ReferenceOTU47511:0.01417)0.952:0.01087)0.788:0.00426,New.CleanUp.ReferenceOTU96318:0.02827)0.861:0.00015)1.000:0.00014)0.815:0.00244)1.000:0.00015,(New.CleanUp.ReferenceOTU28192:0.00842,(New.CleanUp.ReferenceOTU73608:0.01131,(New.CleanUp.ReferenceOTU67185:0.01718,New.CleanUp.ReferenceOTU7423:0.01411)0.742:0.00256)0.925:0.00845)0.921:0.00832)0.804:0.00284,New.CleanUp.ReferenceOTU42114:0.01102)0.938:0.00015,((New.CleanUp.ReferenceOTU35292:0.00281,(New.CleanUp.ReferenceOTU21162:0.01135,(New.CleanUp.ReferenceOTU173:0.01052,(New.CleanUp.ReferenceOTU49247:0.01383,((New.CleanUp.ReferenceOTU70511:0.011,(((4349517:0.00505,New.CleanUp.ReferenceOTU40450:0.02269)0.289:0.00014,New.CleanUp.ReferenceOTU99967:0.01386)0.361:0.00014,New.CleanUp.ReferenceOTU6226:0.00825)0.020:0.00015)0.818:0.00505,New.CleanUp.ReferenceOTU77069:0.01987)0.108:0.00016)0.905:0.00016)0.849:0.00534)0.916:0.00779)0.884:0.00523,((New.CleanUp.ReferenceOTU100181:0.00566,New.CleanUp.ReferenceOTU13013:0.0142)0.857:0.00553,(New.CleanUp.ReferenceOTU37160:0.01437,New.CleanUp.ReferenceOTU15774:0.0202)0.748:0.00247)0.615:0.00555)0.868:0.00014)0.788:0.00014,(New.CleanUp.ReferenceOTU69137:0.01688,((((New.CleanUp.ReferenceOTU40433:0.02284,((((New.CleanUp.ReferenceOTU87140:0.01671,New.CleanUp.ReferenceOTU44105:0.01964)0.807:0.00014,New.CleanUp.ReferenceOTU60139:0.00552)0.938:0.00554,New.CleanUp.ReferenceOTU76886:0.0169)0.486:0.00015,New.CleanUp.ReferenceOTU21261:0.02285)0.623:0.00143)0.899:0.00118,((New.CleanUp.ReferenceOTU84478:0.02039,New.CleanUp.ReferenceOTU71763:0.02034)0.749:0.00234,New.CleanUp.ReferenceOTU52248:0.01681)1.000:0.00014)0.860:0.00553,New.CleanUp.ReferenceOTU35827:0.01394)0.754:0.00291,((((New.CleanUp.ReferenceOTU5492:0.00894,New.ReferenceOTU89:0.00775)0.723:0.00292,((New.CleanUp.ReferenceOTU42139:0.01228,(New.CleanUp.ReferenceOTU54615:0.0258,New.CleanUp.ReferenceOTU68896:0.00014)0.915:0.01038)0.924:0.01069,(New.CleanUp.ReferenceOTU28421:0.00503,New.CleanUp.ReferenceOTU20757:0.05895)0.855:0.00627)0.856:0.00629)0.919:0.00859,((New.CleanUp.ReferenceOTU56364:0.01135,(New.CleanUp.ReferenceOTU63647:0.03215,New.CleanUp.ReferenceOTU87177:0.0072)0.816:0.01298)0.740:0.00306,(New.CleanUp.ReferenceOTU16877:0.02566,New.CleanUp.ReferenceOTU44697:0.01448)0.724:0.00275)0.105:0.0027)0.886:0.00563,New.CleanUp.ReferenceOTU53893:0.01389)0.682:0.00304)0.764:0.00268)0.034:0.00553)0.955:0.01066,(((New.CleanUp.ReferenceOTU64350:0.0111,((((((New.CleanUp.ReferenceOTU72659:0.01067,New.CleanUp.ReferenceOTU93491:0.02514)0.165:0.00726,(New.CleanUp.ReferenceOTU89826:0.03274,New.ReferenceOTU426:0.02699)0.877:0.01076)0.711:0.00269,(((((((New.CleanUp.ReferenceOTU58162:0.00279,(((New.CleanUp.ReferenceOTU33542:0.01119,((New.ReferenceOTU266:0.03168,((New.CleanUp.ReferenceOTU77405:0.0139,(New.CleanUp.ReferenceOTU36347:0.05074,New.CleanUp.ReferenceOTU27885:0.0029)0.972:0.02373)0.995:0.03047,New.CleanUp.ReferenceOTU27433:0.02452)0.864:0.00972)0.405:0.00015,(New.CleanUp.ReferenceOTU41833:0.03527,New.CleanUp.ReferenceOTU96308:0.01167)0.952:0.01432)0.766:0.00309)0.779:0.00277,(New.CleanUp.ReferenceOTU80019:0.01674,New.CleanUp.ReferenceOTU99250:0.00015)0.823:0.00279)0.654:0.00149,New.CleanUp.ReferenceOTU9921:0.02444)0.883:0.00672)0.870:0.00959,(((((New.CleanUp.ReferenceOTU64703:0.02719,New.ReferenceOTU383:0.02224)0.740:0.00496,(((((New.CleanUp.ReferenceOTU98720:0.00014,New.CleanUp.ReferenceOTU23627:0.01406)0.971:0.01111,New.CleanUp.ReferenceOTU90505:0.00276)0.880:0.00549,((New.CleanUp.ReferenceOTU57468:0.01426,New.CleanUp.ReferenceOTU96787:0.00262)0.955:0.01132,(((New.CleanUp.ReferenceOTU43704:0.01857,(New.CleanUp.ReferenceOTU45702:0.0176,New.CleanUp.ReferenceOTU16331:0.02146)0.857:0.00878)0.906:0.01126,(New.CleanUp.ReferenceOTU55050:0.00124,New.CleanUp.ReferenceOTU75247:0.01847)0.930:0.00964)0.560:0.00016,(New.CleanUp.ReferenceOTU45795:0.02427,((((New.CleanUp.ReferenceOTU79502:0.02574,New.CleanUp.ReferenceOTU3050:0.02002)0.797:0.00609,(New.CleanUp.ReferenceOTU97045:0.02635,(New.CleanUp.ReferenceOTU71259:0.00016,((New.CleanUp.ReferenceOTU47894:0.02368,New.CleanUp.ReferenceOTU98724:0.01127)0.886:0.00847,New.CleanUp.ReferenceOTU37124:0.01988)0.741:0.00281)0.968:0.0173)0.360:0.00251)0.834:0.0074,(New.CleanUp.ReferenceOTU38598:0.01543,(New.CleanUp.ReferenceOTU92389:0.01207,New.CleanUp.ReferenceOTU99642:0.02557)0.781:0.0085)0.906:0.01211)0.384:0.01016,(((New.CleanUp.ReferenceOTU62731:0.00015,(New.CleanUp.ReferenceOTU74338:0.02646,(New.CleanUp.ReferenceOTU78009:0.00744,New.CleanUp.ReferenceOTU19997:0.01503)0.756:0.00281)0.982:0.01631)0.916:0.01248,(New.CleanUp.ReferenceOTU82314:0.04704,((New.CleanUp.ReferenceOTU72694:0.01693,(292145:0.01688,New.CleanUp.ReferenceOTU26558:0.02623)0.758:0.00272)0.810:0.00444,New.CleanUp.ReferenceOTU70700:0.01223)0.860:0.0151)0.491:0.01018)0.271:0.00642,(New.CleanUp.ReferenceOTU44878:0.00015,(New.CleanUp.ReferenceOTU46139:0.01113,New.CleanUp.ReferenceOTU57079:0.00578)0.997:0.02327)0.947:0.01291)0.612:0.00233)0.946:0.01862)0.769:0.00432)0.924:0.01136)0.742:0.00278)0.768:0.00331,(New.CleanUp.ReferenceOTU34217:0.01806,(New.CleanUp.ReferenceOTU34127:0.00645,New.CleanUp.ReferenceOTU66890:0.02219)0.670:0.00238)0.919:0.01304)0.225:0.00676,New.CleanUp.ReferenceOTU17118:0.04061)0.935:0.01756)0.947:0.01614,(New.CleanUp.ReferenceOTU40328:0.01214,(New.CleanUp.ReferenceOTU59119:0.01282,(((New.CleanUp.ReferenceOTU96285:0.01146,(New.CleanUp.ReferenceOTU63836:0.03178,New.CleanUp.ReferenceOTU17585:0.02265)0.175:0.00015)0.920:0.00871,New.CleanUp.ReferenceOTU1318:0.01767)0.866:0.00553,(New.CleanUp.ReferenceOTU78784:0.01592,(New.CleanUp.ReferenceOTU71293:0.01416,New.CleanUp.ReferenceOTU96907:0.01435)0.366:0.00547)0.766:0.00388)0.737:0.00414)0.941:0.01461)0.882:0.0073)0.866:0.00685,(New.CleanUp.ReferenceOTU71807:0.00014,((New.CleanUp.ReferenceOTU98692:0.00721,(New.CleanUp.ReferenceOTU99201:0.02166,New.CleanUp.ReferenceOTU22158:0.01595)0.906:0.00858)0.918:0.01027,(New.CleanUp.ReferenceOTU17362:0.00014,(New.CleanUp.ReferenceOTU79953:0.01033,New.CleanUp.ReferenceOTU67961:0.01633)0.864:0.00701)0.783:0.00495)0.743:0.01189)0.310:0.01287)0.000:0.00722,New.CleanUp.ReferenceOTU12395:0.02313)0.422:0.01271)0.819:0.00712,New.CleanUp.ReferenceOTU96387:0.01684)0.860:0.00015,New.CleanUp.ReferenceOTU10571:0.01391)0.763:0.00277,((New.CleanUp.ReferenceOTU69578:0.01595,(New.CleanUp.ReferenceOTU56955:0.0262,New.CleanUp.ReferenceOTU76441:0.00558)0.870:0.00728)0.905:0.00986,((New.CleanUp.ReferenceOTU24993:0.01068,New.CleanUp.ReferenceOTU48528:0.01751)0.776:0.00259,((((((New.CleanUp.ReferenceOTU14280:0.01976,New.CleanUp.ReferenceOTU993:0.01389)0.874:0.00016,((New.CleanUp.ReferenceOTU88697:0.01703,New.CleanUp.ReferenceOTU92071:0.0141)0.869:0.00563,(New.CleanUp.ReferenceOTU63864:0.00414,New.CleanUp.ReferenceOTU98606:0.04007)0.944:0.01259)0.769:0.00274)0.828:0.00015,(New.CleanUp.ReferenceOTU36462:0.01122,(New.CleanUp.ReferenceOTU37795:0.01688,New.CleanUp.ReferenceOTU7499:0.01704)0.732:0.00271)0.927:0.00813)0.698:0.0026,New.CleanUp.ReferenceOTU8416:0.02007)0.932:0.00868,((((New.CleanUp.ReferenceOTU57028:0.01392,(New.CleanUp.ReferenceOTU48358:0.00419,New.CleanUp.ReferenceOTU87797:0.03177)0.789:0.00427)0.898:0.00014,New.CleanUp.ReferenceOTU56240:0.01403)0.875:0.00556,New.CleanUp.ReferenceOTU50821:0.00833)0.775:0.00284,(((((New.CleanUp.ReferenceOTU55795:0.02579,New.CleanUp.ReferenceOTU76037:0.01955)0.916:0.01198,(New.CleanUp.ReferenceOTU61109:0.01599,New.CleanUp.ReferenceOTU86854:0.01796)0.793:0.00606)0.819:0.00645,New.CleanUp.ReferenceOTU31037:0.01102)0.684:0.00015,New.CleanUp.ReferenceOTU97904:0.00282)0.784:0.00468,(New.CleanUp.ReferenceOTU3999:0.02829,New.CleanUp.ReferenceOTU71035:0.04313)0.761:0.01498)0.763:0.00369)0.855:0.00554)0.896:0.00612,(New.CleanUp.ReferenceOTU21591:0.02133,(New.CleanUp.ReferenceOTU31528:0.02032,New.CleanUp.ReferenceOTU35037:0.0108)0.226:0.0085)0.837:0.00922)0.965:0.00015)0.434:0.00845)0.922:0.00902)0.927:0.00558,(New.CleanUp.ReferenceOTU65682:0.0228,((New.CleanUp.ReferenceOTU33182:0.00838,((New.CleanUp.ReferenceOTU31474:0.02021,(New.CleanUp.ReferenceOTU2780:0.00645,(New.CleanUp.ReferenceOTU85254:0.01183,New.CleanUp.ReferenceOTU42192:0.02522)0.851:0.01186)0.927:0.01327)0.877:0.00822,((New.CleanUp.ReferenceOTU48184:0.0127,New.CleanUp.ReferenceOTU11324:0.01553)0.738:0.00296,(((New.CleanUp.ReferenceOTU50549:0.01622,(New.CleanUp.ReferenceOTU7381:0.01515,New.CleanUp.ReferenceOTU6991:0.01648)0.283:0.00546)0.922:0.01284,New.CleanUp.ReferenceOTU62006:0.0205)0.702:0.00199,New.CleanUp.ReferenceOTU60093:0.00867)0.943:0.01275)0.898:0.00976)0.870:0.00948)0.891:0.01336,New.CleanUp.ReferenceOTU6915:0.01332)0.484:0.00962)0.981:0.00015)0.390:0.00554,(New.CleanUp.ReferenceOTU58623:0.04763,New.CleanUp.ReferenceOTU90448:0.00014)1.000:0.03526)0.755:0.0028)0.939:0.00862,((New.CleanUp.ReferenceOTU87058:0.00537,New.CleanUp.ReferenceOTU18556:0.0172)0.851:0.0057,(New.CleanUp.ReferenceOTU28039:0.00826,New.CleanUp.ReferenceOTU63534:0.02264)0.768:0.00275)0.957:0.00836)0.946:0.00014,((((((New.CleanUp.ReferenceOTU69858:0.01109,(New.CleanUp.ReferenceOTU100224:0.01413,New.CleanUp.ReferenceOTU72092:0.0112)0.742:0.00275)0.990:0.00014,(New.CleanUp.ReferenceOTU16392:0.00846,(New.CleanUp.ReferenceOTU64938:0.02766,New.CleanUp.ReferenceOTU25526:0.01556)0.756:0.00397)0.405:0.00562)0.892:0.01123,(New.CleanUp.ReferenceOTU36161:0.0201,New.CleanUp.ReferenceOTU44225:0.00857)0.728:0.00241)0.915:0.00852,New.CleanUp.ReferenceOTU45150:0.00837)0.765:0.00255,(New.CleanUp.ReferenceOTU82186:0.00308,(New.CleanUp.ReferenceOTU74683:0.00885,New.CleanUp.ReferenceOTU15394:0.01718)0.887:0.00816)0.992:0.02008)0.956:0.01185,((New.CleanUp.ReferenceOTU79779:0.02137,New.CleanUp.ReferenceOTU23413:0.03384)0.759:0.00375,((New.CleanUp.ReferenceOTU29977:0.01988,(New.CleanUp.ReferenceOTU54316:0.01094,((New.CleanUp.ReferenceOTU51552:0.00805,New.CleanUp.ReferenceOTU87096:0.03598)0.966:0.02062,(New.CleanUp.ReferenceOTU73958:0.00402,(New.CleanUp.ReferenceOTU80357:0.01621,New.CleanUp.ReferenceOTU27581:0.03936)0.952:0.02117)0.911:0.01039)0.900:0.00849)0.971:0.01759)0.998:0.00015,(((New.ReferenceOTU384:0.01125,New.CleanUp.ReferenceOTU6352:0.02001)0.899:0.00826,New.CleanUp.ReferenceOTU57744:0.03424)0.287:0.00016,New.CleanUp.ReferenceOTU17482:0.01105)0.794:0.00262)0.914:0.01177)0.937:0.01145)0.529:0.00231)0.747:0.00263,New.ReferenceOTU202:0.00277)0.766:0.00277)0.778:0.00277,((New.CleanUp.ReferenceOTU70401:0.0102,New.CleanUp.ReferenceOTU97698:0.00941)0.960:0.01789,(New.CleanUp.ReferenceOTU61320:0.01649,(New.CleanUp.ReferenceOTU19296:0.01999,(New.CleanUp.ReferenceOTU85988:0.00591,(New.CleanUp.ReferenceOTU62229:0.01956,(New.CleanUp.ReferenceOTU78527:0.01129,New.CleanUp.ReferenceOTU88855:0.01142)0.841:0.00016)0.599:0.00282)0.748:0.00249)0.850:0.00014)0.712:0.00478)0.715:0.00323)0.799:0.00273,((New.CleanUp.ReferenceOTU30758:0.00015,New.CleanUp.ReferenceOTU35400:0.0199)0.930:0.00142,New.CleanUp.ReferenceOTU18334:0.01979)0.925:0.00139)0.997:0.00016)0.867:0.00538)0.897:0.00805)0.847:0.00523,(New.CleanUp.ReferenceOTU63110:0.01378,New.CleanUp.ReferenceOTU79506:0.04582)0.824:0.01471)1.000:0.00016,((New.CleanUp.ReferenceOTU72050:0.04519,New.CleanUp.ReferenceOTU86414:0.01485)0.918:0.0155,New.CleanUp.ReferenceOTU6533:0.03583)0.795:0.01398)0.813:0.00255,(((New.CleanUp.ReferenceOTU62320:0.01705,New.CleanUp.ReferenceOTU81001:0.00554)0.752:0.00275,((New.CleanUp.ReferenceOTU93608:0.01391,(New.CleanUp.ReferenceOTU61288:0.00549,New.CleanUp.ReferenceOTU24948:0.00548)0.774:0.00015)0.672:0.00246,((New.CleanUp.ReferenceOTU39721:0.00898,New.CleanUp.ReferenceOTU22418:0.01407)0.276:0.00605,New.CleanUp.ReferenceOTU14896:0.0281)0.179:0.00643)0.786:0.00301)0.914:0.00552,New.CleanUp.ReferenceOTU72973:0.01108)0.994:0.00015)0.832:0.00511)0.904:0.00779)0.758:0.00333,(((345448:0.02533,(137609:0.0061,(4336516:0.01663,541328:0.009)0.910:0.01107)0.955:0.01549)0.626:0.0048,((New.CleanUp.ReferenceOTU1814:0.02557,252720:0.01539)0.950:0.03079,New.CleanUp.ReferenceOTU87519:0.05626)0.873:0.01823)0.763:0.00462,(170652:0.00454,(((4370657:0.00822,(350832:0.01381,306035:0.00544)0.933:0.00014)0.931:0.00014,(((315982:0.0139,354798:0.00539)0.910:0.00016,828483:0.00272)0.861:0.00015,359750:0.00552)0.835:0.00274)0.691:0.00264,((New.CleanUp.ReferenceOTU14778:0.01642,(New.CleanUp.ReferenceOTU3698:0.01145,New.CleanUp.ReferenceOTU74951:0.00822)0.750:0.00402)0.987:0.02146,(((New.CleanUp.ReferenceOTU32456:0.00015,New.CleanUp.ReferenceOTU42903:0.03822)0.989:0.02066,322130:0.02414)0.747:0.0048,(((New.CleanUp.ReferenceOTU78154:0.00014,(New.CleanUp.ReferenceOTU40424:0.0085,(New.CleanUp.ReferenceOTU72445:0.01383,New.CleanUp.ReferenceOTU21725:0.0057)0.869:0.00014)0.997:0.0199)0.956:0.01378,(New.CleanUp.ReferenceOTU99686:0.00225,New.CleanUp.ReferenceOTU30195:0.02061)0.958:0.01554)0.847:0.00756,((New.CleanUp.ReferenceOTU65694:0.01164,New.CleanUp.ReferenceOTU80699:0.01713)0.941:0.01744,New.CleanUp.ReferenceOTU80191:0.03265)0.741:0.00408)0.929:0.01492)0.804:0.00737)0.949:0.01376)0.861:0.00666)0.575:0.00738)0.979:0.02101)0.943:0.01393,(New.CleanUp.ReferenceOTU46226:0.03355,((New.CleanUp.ReferenceOTU84617:0.00295,((((New.CleanUp.ReferenceOTU43532:0.01144,(New.CleanUp.ReferenceOTU96085:0.02885,(((New.CleanUp.ReferenceOTU97557:0.01374,(New.CleanUp.ReferenceOTU45159:0.01432,New.CleanUp.ReferenceOTU68853:0.00843)0.924:0.01237)0.363:0.00539,(New.CleanUp.ReferenceOTU37637:0.0196,New.CleanUp.ReferenceOTU99399:0.02619)0.762:0.00619)0.352:0.00487,((4451477:0.00718,New.CleanUp.ReferenceOTU63914:0.02583)0.870:0.00713,((New.ReferenceOTU325:0.00014,(325419:0.00274,337048:0.00274)0.601:0.00015)0.951:0.00015,((295343:0.00266,((167646:0.00274,843459:0.00274)0.627:0.00014,((4383953:0.00551,325728:0.00274)0.662:0.00014,520369:0.00014)0.995:0.00014)0.940:0.00014)0.835:0.00265,New.CleanUp.ReferenceOTU81403:0.03817)0.993:0.00016)0.759:0.00273)0.591:0.00697)0.711:0.00868)0.966:0.02194)0.774:0.00297,New.CleanUp.ReferenceOTU92903:0.00798)0.764:0.00271,New.CleanUp.ReferenceOTU15115:0.01735)0.989:0.0204,New.CleanUp.ReferenceOTU21156:0.02426)0.846:0.00675)0.956:0.01424,(((New.CleanUp.ReferenceOTU27782:0.00016,New.CleanUp.ReferenceOTU15020:0.06162)0.784:0.00327,((New.CleanUp.ReferenceOTU72920:0.04508,(New.CleanUp.ReferenceOTU76041:0.04766,New.CleanUp.ReferenceOTU91488:0.02237)0.956:0.02799)0.947:0.02002,((New.CleanUp.ReferenceOTU57111:0.00973,New.CleanUp.ReferenceOTU57643:0.00721)0.986:0.02198,(New.CleanUp.ReferenceOTU46826:0.01302,(New.CleanUp.ReferenceOTU74822:0.02834,New.CleanUp.ReferenceOTU99481:0.02711)0.514:0.00889)0.999:0.04001)0.772:0.00627)0.848:0.0073)0.865:0.00841,New.CleanUp.ReferenceOTU97204:0.0315)0.982:0.02671)0.864:0.00792)0.930:0.0126)0.889:0.00795)0.827:0.00014,(New.CleanUp.ReferenceOTU15139:0.03373,New.CleanUp.ReferenceOTU85019:0.00934)0.163:0.00611)0.997:0.03957)0.812:0.01471)0.794:0.00761,((New.CleanUp.ReferenceOTU56323:0.01587,(((New.CleanUp.ReferenceOTU19897:0.01832,(New.CleanUp.ReferenceOTU60758:0.03595,New.CleanUp.ReferenceOTU93611:0.04066)0.944:0.02869)0.445:0.0158,(New.CleanUp.ReferenceOTU79296:0.01943,New.CleanUp.ReferenceOTU24327:0.02364)0.947:0.02239)0.886:0.01267,New.CleanUp.ReferenceOTU68733:0.0126)0.962:0.01898)0.917:0.01968,(New.CleanUp.ReferenceOTU9785:0.01853,(((New.CleanUp.ReferenceOTU62248:0.01893,(New.CleanUp.ReferenceOTU6918:0.02762,New.CleanUp.ReferenceOTU83080:0.01266)0.661:0.00861)0.933:0.01245,((New.CleanUp.ReferenceOTU77843:0.01944,((((New.CleanUp.ReferenceOTU57109:0.02212,New.CleanUp.ReferenceOTU21672:0.02113)0.858:0.00566,New.CleanUp.ReferenceOTU52849:0.01072)0.771:0.00345,New.CleanUp.ReferenceOTU4067:0.01102)0.749:0.00294,(New.CleanUp.ReferenceOTU59815:0.01462,New.CleanUp.ReferenceOTU77936:0.06125)0.533:0.00553)0.969:0.01672)0.727:0.0035,New.CleanUp.ReferenceOTU17887:0.0112)0.434:0.00014)0.981:0.01851,New.CleanUp.ReferenceOTU36396:0.01572)0.290:0.00237)0.949:0.02747)0.962:0.02816)0.939:0.01802,((((((((((((((New.ReferenceOTU28:0.00294,(((New.CleanUp.ReferenceOTU19141:0.01576,(New.CleanUp.ReferenceOTU61196:0.00959,New.CleanUp.ReferenceOTU45436:0.01891)0.889:0.00883)0.973:0.01816,(New.CleanUp.ReferenceOTU15337:0.04134,(((((((New.CleanUp.ReferenceOTU95812:0.00287,(New.CleanUp.ReferenceOTU64134:0.017,((New.CleanUp.ReferenceOTU64397:0.0503,New.CleanUp.ReferenceOTU15872:0.00994)0.999:0.04755,(((New.CleanUp.ReferenceOTU9707:0.03441,(New.CleanUp.ReferenceOTU40890:0.00943,New.CleanUp.ReferenceOTU51405:0.01897)0.987:0.02418)0.831:0.00822,(((New.ReferenceOTU380:0.02015,((New.CleanUp.ReferenceOTU83545:0.01708,(New.CleanUp.ReferenceOTU3603:0.0084,(New.CleanUp.ReferenceOTU25912:0.00845,New.CleanUp.ReferenceOTU6096:0.01997)0.874:0.00835)0.900:0.00015)0.809:0.00276,((New.CleanUp.ReferenceOTU2474:0.01599,(New.CleanUp.ReferenceOTU51007:0.00861,New.CleanUp.ReferenceOTU53947:0.00835)0.618:0.00572)0.751:0.00382,(((New.CleanUp.ReferenceOTU39907:0.02966,(New.CleanUp.ReferenceOTU12004:0.03439,New.CleanUp.ReferenceOTU10633:0.01807)0.919:0.01542)0.305:0.00226,(New.CleanUp.ReferenceOTU80261:0.03547,New.ReferenceOTU279:0.00262)0.605:0.00014)0.952:0.01416,(New.CleanUp.ReferenceOTU69329:0.032,(New.CleanUp.ReferenceOTU77918:0.01747,New.CleanUp.ReferenceOTU91457:0.01743)0.807:0.01524)0.250:0.00014)0.896:0.01062)0.782:0.00279)0.873:0.00546)0.675:0.00557,((New.CleanUp.ReferenceOTU64939:0.00275,(New.CleanUp.ReferenceOTU29832:0.02938,((New.CleanUp.ReferenceOTU6398:0.00804,(New.CleanUp.ReferenceOTU71801:0.00818,New.CleanUp.ReferenceOTU8318:0.00604)0.829:0.00547)0.862:0.00015,New.CleanUp.ReferenceOTU100025:0.01718)0.983:0.01434)0.882:0.00015)0.811:0.00276,New.CleanUp.ReferenceOTU37500:0.01702)0.149:0.00016)0.971:0.01824,((New.CleanUp.ReferenceOTU32688:0.02028,New.CleanUp.ReferenceOTU59681:0.01791)0.930:0.01128,(((New.CleanUp.ReferenceOTU10751:0.02971,(((New.CleanUp.ReferenceOTU35572:0.0017,New.CleanUp.ReferenceOTU24578:0.04006)0.750:0.00475,New.CleanUp.ReferenceOTU7228:0.00464)0.952:0.01404,New.CleanUp.ReferenceOTU21063:0.00748)0.763:0.0038)0.908:0.01216,New.CleanUp.ReferenceOTU42475:0.01577)0.900:0.01352,New.CleanUp.ReferenceOTU4625:0.01024)0.776:0.01178)0.384:0.00015)0.894:0.01039)0.592:0.00908,(((New.CleanUp.ReferenceOTU51093:0.06695,New.CleanUp.ReferenceOTU2118:0.00717)0.872:0.01191,New.CleanUp.ReferenceOTU5050:0.01841)0.974:0.02413,(New.CleanUp.ReferenceOTU33477:0.02597,((New.CleanUp.ReferenceOTU81371:0.01692,((New.CleanUp.ReferenceOTU51708:0.03333,New.CleanUp.ReferenceOTU10353:0.02396)0.271:0.01705,New.CleanUp.ReferenceOTU99537:0.01408)0.999:0.00016)0.845:0.00275,New.CleanUp.ReferenceOTU17329:0.0113)0.826:0.00015)0.849:0.0091)0.759:0.00307)0.913:0.01409)0.181:0.00015)0.799:0.00294)0.921:0.0125,(New.CleanUp.ReferenceOTU100027:0.0131,(New.CleanUp.ReferenceOTU9140:0.01218,New.CleanUp.ReferenceOTU79419:0.01234)0.582:0.00014)0.899:0.00908)0.909:0.01103,(New.CleanUp.ReferenceOTU43095:0.00843,((New.CleanUp.ReferenceOTU33397:0.03221,(New.CleanUp.ReferenceOTU80545:0.00775,New.CleanUp.ReferenceOTU90623:0.04837)0.979:0.03387)0.651:0.00317,New.CleanUp.ReferenceOTU61800:0.00016)0.991:0.02345)0.824:0.00677)0.321:0.00405,New.CleanUp.ReferenceOTU27413:0.01657)0.947:0.01938,((New.CleanUp.ReferenceOTU31582:0.03459,New.CleanUp.ReferenceOTU27148:0.04476)0.864:0.01333,(New.CleanUp.ReferenceOTU58630:0.01425,(New.CleanUp.ReferenceOTU32872:0.03788,(New.CleanUp.ReferenceOTU93319:0.00302,New.CleanUp.ReferenceOTU9809:0.05494)0.957:0.01722)0.746:0.00843)0.832:0.01179)0.947:0.02231)0.728:0.00459,New.CleanUp.ReferenceOTU17774:0.02623)0.957:0.01827,New.CleanUp.ReferenceOTU63498:0.02371)0.887:0.01246)0.556:0.0061)0.800:0.00297,((New.CleanUp.ReferenceOTU42277:0.02315,(New.CleanUp.ReferenceOTU81093:0.00015,(New.CleanUp.ReferenceOTU79184:0.0424,(New.CleanUp.ReferenceOTU50704:0.02136,New.CleanUp.ReferenceOTU66297:0.03231)0.941:0.02856)0.888:0.02475)0.986:0.02332)0.000:0.00015,((New.CleanUp.ReferenceOTU14408:0.01501,New.CleanUp.ReferenceOTU89540:0.02918)0.852:0.00948,((New.CleanUp.ReferenceOTU43919:0.01619,(New.CleanUp.ReferenceOTU95459:0.02513,New.CleanUp.ReferenceOTU27263:0.01265)0.932:0.0118)0.860:0.00771,New.CleanUp.ReferenceOTU87019:0.0015)0.936:0.0163)0.602:0.00461)0.994:0.03174)0.000:0.00015)0.889:0.00855,((New.CleanUp.ReferenceOTU77348:0.00014,(New.CleanUp.ReferenceOTU44769:0.01638,New.CleanUp.ReferenceOTU14027:0.01569)0.927:0.02269)0.964:0.0206,New.CleanUp.ReferenceOTU19483:0.02052)0.914:0.0121)0.821:0.00596,New.CleanUp.ReferenceOTU94549:0.04925)0.638:0.01479,New.CleanUp.ReferenceOTU65119:0.0589)0.938:0.01977,New.CleanUp.ReferenceOTU92921:0.00652)0.998:0.03957,(((New.CleanUp.ReferenceOTU78896:0.04358,((New.CleanUp.ReferenceOTU82813:0.028,((((((New.CleanUp.ReferenceOTU11816:0.00898,New.CleanUp.ReferenceOTU18016:0.00794)0.458:0.00981,New.CleanUp.ReferenceOTU2146:0.02488)0.786:0.00544,New.CleanUp.ReferenceOTU10881:0.03157)0.167:0.00541,New.CleanUp.ReferenceOTU76904:0.02982)0.307:0.00707,(New.CleanUp.ReferenceOTU35242:0.0187,(New.CleanUp.ReferenceOTU70647:0.02886,(New.CleanUp.ReferenceOTU54159:0.01346,(New.CleanUp.ReferenceOTU61733:0.02416,New.CleanUp.ReferenceOTU81895:0.00787)0.849:0.00854)0.869:0.00994)0.751:0.00919)0.839:0.00917)0.823:0.00631,((((((New.CleanUp.ReferenceOTU53111:0.02112,New.CleanUp.ReferenceOTU76006:0.01112)0.961:0.01521,(New.CleanUp.ReferenceOTU90554:0.03272,New.CleanUp.ReferenceOTU2044:0.01122)0.920:0.01169)0.300:0.00015,(New.CleanUp.ReferenceOTU74162:0.01642,New.CleanUp.ReferenceOTU20639:0.0135)0.221:0.00697)0.875:0.00837,(((793524:0.00014,New.CleanUp.ReferenceOTU96053:0.00549)0.788:0.00016,247831:0.00014)0.923:0.00015,(New.CleanUp.ReferenceOTU63642:0.02658,239761:0.00296)0.714:0.00255)0.953:0.01149)0.766:0.00393,((New.CleanUp.ReferenceOTU52888:0.00015,New.CleanUp.ReferenceOTU45139:0.03827)0.973:0.01697,(New.CleanUp.ReferenceOTU16523:0.00781,New.CleanUp.ReferenceOTU26464:0.01185)0.910:0.01365)0.845:0.00828)0.931:0.01345,(New.CleanUp.ReferenceOTU99694:0.01075,New.CleanUp.ReferenceOTU23010:0.01808)0.903:0.01006)0.866:0.00014)0.952:0.0201)0.736:0.00664,((New.CleanUp.ReferenceOTU81634:0.054,(New.CleanUp.ReferenceOTU37261:0.00014,New.CleanUp.ReferenceOTU90811:0.05163)0.999:0.06045)0.882:0.03155,(New.CleanUp.ReferenceOTU77355:0.05522,New.CleanUp.ReferenceOTU11464:0.01419)0.987:0.05289)0.573:0.01358)0.837:0.01392)0.999:0.05619,(((New.CleanUp.ReferenceOTU40670:0.00356,New.CleanUp.ReferenceOTU51081:0.01333)0.000:0.00497,New.CleanUp.ReferenceOTU97048:0.07431)0.916:0.02618,((New.CleanUp.ReferenceOTU57251:0.02276,((((New.CleanUp.ReferenceOTU896:0.05865,(New.CleanUp.ReferenceOTU85966:0.0386,New.CleanUp.ReferenceOTU90739:0.00349)0.964:0.02623)0.975:0.02842,(((((New.CleanUp.ReferenceOTU51846:0.01139,New.CleanUp.ReferenceOTU88215:0.02642)0.966:0.02028,(New.CleanUp.ReferenceOTU51588:0.01713,(New.CleanUp.ReferenceOTU47166:0.01139,New.CleanUp.ReferenceOTU15328:0.04143)0.341:0.00446)0.874:0.01554)0.564:0.00704,((New.CleanUp.ReferenceOTU76456:0.02274,(New.CleanUp.ReferenceOTU63808:0.00015,New.CleanUp.ReferenceOTU13117:0.0515)0.992:0.02859)0.875:0.01095,New.CleanUp.ReferenceOTU68207:0.03148)0.938:0.01701)0.918:0.01748,(New.CleanUp.ReferenceOTU45123:0.02752,((((((New.CleanUp.ReferenceOTU40124:0.00015,(New.CleanUp.ReferenceOTU43209:0.03811,New.CleanUp.ReferenceOTU58007:0.01523)0.739:0.02133)0.962:0.01357,(New.CleanUp.ReferenceOTU54851:0.00016,(New.CleanUp.ReferenceOTU77927:0.02008,New.CleanUp.ReferenceOTU19136:0.02587)0.719:0.00014)0.955:0.01709)0.896:0.01255,New.CleanUp.ReferenceOTU19612:0.04194)0.799:0.0106,New.CleanUp.ReferenceOTU63064:0.00016)0.809:0.01199,(New.CleanUp.ReferenceOTU63540:0.02354,(New.CleanUp.ReferenceOTU3298:0.0253,New.CleanUp.ReferenceOTU88952:0.02143)0.670:0.00711)0.930:0.01992)0.716:0.01749,New.CleanUp.ReferenceOTU23140:0.02824)0.862:0.01666)0.888:0.01334)0.845:0.01095,((((New.CleanUp.ReferenceOTU65986:0.02129,New.CleanUp.ReferenceOTU69669:0.06168)0.801:0.0063,New.CleanUp.ReferenceOTU12332:0.00944)0.745:0.00374,(New.CleanUp.ReferenceOTU69197:0.0279,New.CleanUp.ReferenceOTU13311:0.03469)0.853:0.02102)0.857:0.01002,New.CleanUp.ReferenceOTU43257:0.04561)0.960:0.03028)0.000:0.00281)0.303:0.00847,(((New.CleanUp.ReferenceOTU84812:0.02718,New.CleanUp.ReferenceOTU61183:0.01175)0.933:0.01358,((New.CleanUp.ReferenceOTU28724:0.01633,(New.CleanUp.ReferenceOTU46090:0.03218,(New.CleanUp.ReferenceOTU16039:0.01115,New.CleanUp.ReferenceOTU18773:0.04074)0.087:0.00814)0.784:0.00733)0.936:0.01402,(((((New.CleanUp.ReferenceOTU95392:0.02066,New.CleanUp.ReferenceOTU48359:0.01862)0.790:0.00678,(New.CleanUp.ReferenceOTU63141:0.00299,New.CleanUp.ReferenceOTU6529:0.03217)0.982:0.02067)0.803:0.00743,New.CleanUp.ReferenceOTU38603:0.0279)0.858:0.00015,New.CleanUp.ReferenceOTU36282:0.03617)0.713:0.00752,((New.CleanUp.ReferenceOTU84503:0.01074,New.CleanUp.ReferenceOTU54958:0.05672)0.862:0.0188,((((New.CleanUp.ReferenceOTU82760:0.01054,(((((New.CleanUp.ReferenceOTU14884:0.00515,((New.CleanUp.ReferenceOTU64740:0.02259,((((New.CleanUp.ReferenceOTU29482:0.00846,New.CleanUp.ReferenceOTU29483:0.00564)0.895:0.00564,New.CleanUp.ReferenceOTU69395:0.01716)0.875:0.00016,New.CleanUp.ReferenceOTU75819:0.01414)0.100:0.00296,New.CleanUp.ReferenceOTU62723:0.0141)0.849:0.00648)0.652:0.00576,(New.ReferenceOTU466:0.00292,(((((New.CleanUp.ReferenceOTU7129:0.01917,New.CleanUp.ReferenceOTU6800:0.01526)0.417:0.00275,((New.CleanUp.ReferenceOTU38057:0.0115,(New.CleanUp.ReferenceOTU88852:0.03236,New.CleanUp.ReferenceOTU94657:0.01635)0.734:0.00452)0.788:0.01024,((New.CleanUp.ReferenceOTU20452:0.0028,New.CleanUp.ReferenceOTU7203:0.0172)0.812:0.00447,(New.CleanUp.ReferenceOTU38692:0.01473,New.CleanUp.ReferenceOTU49934:0.00842)0.893:0.00982)0.522:0.00558)0.970:0.00015)0.868:0.0038,New.CleanUp.ReferenceOTU34670:0.01398)0.834:0.00016,New.CleanUp.ReferenceOTU3917:0.0203)0.245:0.00294,((New.CleanUp.ReferenceOTU60068:0.01708,((New.CleanUp.ReferenceOTU77304:0.01108,New.CleanUp.ReferenceOTU8896:0.00602)0.979:0.01736,(New.CleanUp.ReferenceOTU80618:0.02317,(New.CleanUp.ReferenceOTU99760:0.02024,New.CleanUp.ReferenceOTU25148:0.01426)0.115:0.00016)0.890:0.00515)0.876:0.00015)0.833:0.00014,New.CleanUp.ReferenceOTU9445:0.02636)0.042:0.00277)0.967:0.01392)0.961:0.01695)0.929:0.01243)0.946:0.01471,(New.CleanUp.ReferenceOTU43866:0.00838,New.CleanUp.ReferenceOTU73568:0.00014)0.931:0.01114)0.652:0.00176,((New.CleanUp.ReferenceOTU63728:0.01712,New.CleanUp.ReferenceOTU12827:0.00014)0.972:0.01417,((New.CleanUp.ReferenceOTU41362:0.00015,(New.CleanUp.ReferenceOTU75847:0.00283,New.CleanUp.ReferenceOTU57719:0.00561)0.576:0.00258)0.928:0.01132,((New.CleanUp.ReferenceOTU91037:0.01684,((((New.CleanUp.ReferenceOTU70675:0.02881,(New.CleanUp.ReferenceOTU74939:0.0186,((New.CleanUp.ReferenceOTU17190:0.01567,New.CleanUp.ReferenceOTU73755:0.0315)0.872:0.01157,New.CleanUp.ReferenceOTU96984:0.00728)0.950:0.01488)0.822:0.00545)0.934:0.01232,((New.CleanUp.ReferenceOTU51964:0.0053,New.CleanUp.ReferenceOTU21402:0.0089)0.971:0.01478,New.CleanUp.ReferenceOTU5548:0.00015)0.000:0.00016)0.464:0.00581,New.CleanUp.ReferenceOTU76657:0.0175)0.706:0.00015,(New.CleanUp.ReferenceOTU58248:0.01122,New.CleanUp.ReferenceOTU10938:0.00278)0.905:0.00798)0.915:0.0086)0.901:0.00861,(New.CleanUp.ReferenceOTU42988:0.00584,New.CleanUp.ReferenceOTU41190:0.01724)0.923:0.00016)0.665:0.00789)0.883:0.00578)0.837:0.00739)0.537:0.00785,(New.CleanUp.ReferenceOTU13796:0.02018,(((((((New.CleanUp.ReferenceOTU30647:0.0112,(((New.CleanUp.ReferenceOTU92892:0.04069,New.CleanUp.ReferenceOTU15567:0.00715)0.941:0.02202,(New.CleanUp.ReferenceOTU6262:0.011,(New.CleanUp.ReferenceOTU38022:0.03838,((New.CleanUp.ReferenceOTU73019:0.03674,((New.CleanUp.ReferenceOTU32339:0.0167,New.CleanUp.ReferenceOTU46647:0.00649)0.186:0.00311,New.CleanUp.ReferenceOTU30778:0.07013)0.951:0.01905)0.554:0.00865,New.CleanUp.ReferenceOTU22114:0.02117)0.954:0.02699)0.840:0.0165)0.951:0.02244)0.846:0.01068,(New.ReferenceOTU117:0.00152,((New.CleanUp.ReferenceOTU61814:0.0226,(New.CleanUp.ReferenceOTU52462:0.00579,(New.CleanUp.ReferenceOTU51123:0.00016,(New.CleanUp.ReferenceOTU98748:0.01858,(New.CleanUp.ReferenceOTU96616:0.00449,New.CleanUp.ReferenceOTU2492:0.02144)0.448:0.00631)0.890:0.01074)0.945:0.01425)0.834:0.00016)0.378:0.00014,((((New.CleanUp.ReferenceOTU35417:0.0247,New.CleanUp.ReferenceOTU60143:0.00692)0.555:0.00756,New.CleanUp.ReferenceOTU38563:0.01373)0.817:0.01324,New.CleanUp.ReferenceOTU24368:0.01988)0.768:0.01025,New.CleanUp.ReferenceOTU5949:0.00697)0.995:0.02748)0.966:0.01788)0.864:0.00968)0.449:0.00016)0.867:0.00606,((New.CleanUp.ReferenceOTU42718:0.00305,(New.CleanUp.ReferenceOTU51252:0.02629,New.CleanUp.ReferenceOTU86062:0.01731)0.988:0.02633)0.989:0.0289,((((New.CleanUp.ReferenceOTU13545:0.00563,New.CleanUp.ReferenceOTU100062:0.02054)0.853:0.00583,New.CleanUp.ReferenceOTU16100:0.01183)0.792:0.00269,(((New.CleanUp.ReferenceOTU37232:0.00566,((New.CleanUp.ReferenceOTU85231:0.01138,(New.CleanUp.ReferenceOTU18430:0.00016,(New.CleanUp.ReferenceOTU3057:0.00817,(New.CleanUp.ReferenceOTU21172:0.00587,(New.CleanUp.ReferenceOTU27348:0.01154,(New.CleanUp.ReferenceOTU6633:0.0035,New.CleanUp.ReferenceOTU10823:0.07304)0.946:0.02298)0.949:0.01704)0.969:0.01732)0.737:0.00312)0.928:0.00014)0.874:0.00856,New.CleanUp.ReferenceOTU97632:0.00556)0.864:0.0058)0.773:0.00284,((New.CleanUp.ReferenceOTU90377:0.00283,New.CleanUp.ReferenceOTU90384:0.01434)0.757:0.00298,(((New.CleanUp.ReferenceOTU11392:0.00019,((New.CleanUp.ReferenceOTU11042:0.01935,New.CleanUp.ReferenceOTU5879:0.04216)0.811:0.00693,New.CleanUp.ReferenceOTU12066:0.01815)0.724:0.0117)0.826:0.01136,New.CleanUp.ReferenceOTU582:0.00016)0.697:0.00292,New.CleanUp.ReferenceOTU4864:0.0115)0.837:0.00546)0.769:0.00291)0.739:0.00295,(New.CleanUp.ReferenceOTU22101:0.03884,New.CleanUp.ReferenceOTU14151:0.01194)0.856:0.00872)0.899:0.00845)0.662:0.00273,New.CleanUp.ReferenceOTU50780:0.0029)0.877:0.00631)0.591:0.00597)0.899:0.00862,(((New.CleanUp.ReferenceOTU70162:0.01347,New.CleanUp.ReferenceOTU88879:0.00717)0.937:0.01591,(New.CleanUp.ReferenceOTU23201:0.02401,((New.CleanUp.ReferenceOTU96980:0.00014,((((New.CleanUp.ReferenceOTU96346:0.02927,(New.CleanUp.ReferenceOTU19664:0.01691,New.CleanUp.ReferenceOTU24556:0.01451)0.734:0.00387)0.923:0.01202,New.CleanUp.ReferenceOTU95231:0.00768)0.242:0.00802,New.CleanUp.ReferenceOTU745:0.02264)0.933:0.01575,New.CleanUp.ReferenceOTU11635:0.00015)0.980:0.01706)0.906:0.01307,New.CleanUp.ReferenceOTU69879:0.02263)0.897:0.01134)0.887:0.01055)0.920:0.01192,((New.CleanUp.ReferenceOTU16548:0.01319,(New.CleanUp.ReferenceOTU14766:0.035,(New.CleanUp.ReferenceOTU50775:0.00496,New.CleanUp.ReferenceOTU31579:0.03325)0.844:0.00691)0.422:0.00716)0.924:0.01411,New.CleanUp.ReferenceOTU26474:0.00269)0.732:0.0029)0.967:0.01465)0.891:0.00647,((New.CleanUp.ReferenceOTU18315:0.02806,New.CleanUp.ReferenceOTU26131:0.03552)0.862:0.0145,((New.CleanUp.ReferenceOTU99953:0.00015,(New.CleanUp.ReferenceOTU87340:0.04669,(New.CleanUp.ReferenceOTU74350:0.0093,(New.CleanUp.ReferenceOTU55678:0.01387,New.CleanUp.ReferenceOTU36806:0.02735)0.358:0.00588)0.916:0.01212)0.825:0.00707)0.938:0.00903,(New.CleanUp.ReferenceOTU62818:0.00315,New.CleanUp.ReferenceOTU71276:0.00527)0.828:0.00546)0.887:0.00886)0.684:0.0017)0.839:0.00639,(New.CleanUp.ReferenceOTU21610:0.02373,(((New.CleanUp.ReferenceOTU41347:0.01863,(New.CleanUp.ReferenceOTU88053:0.00907,(New.CleanUp.ReferenceOTU80001:0.0028,(New.CleanUp.ReferenceOTU25549:0.00555,New.CleanUp.ReferenceOTU98366:0.00283)0.762:0.00279)0.767:0.00524)0.968:0.02282)0.848:0.01428,(New.CleanUp.ReferenceOTU78079:0.00016,(New.CleanUp.ReferenceOTU67794:0.02781,(New.CleanUp.ReferenceOTU79771:0.0169,New.CleanUp.ReferenceOTU20093:0.02411)0.977:0.02457)0.916:0.01305)0.772:0.00603)1.000:0.04269,(New.CleanUp.ReferenceOTU51013:0.00014,New.CleanUp.ReferenceOTU53543:0.04503)0.921:0.01257)0.440:0.0108)0.923:0.01301)0.938:0.0131,((New.CleanUp.ReferenceOTU47571:0.00281,New.CleanUp.ReferenceOTU90803:0.01125)0.995:0.00015,(New.CleanUp.ReferenceOTU91522:0.00303,(((New.ReferenceOTU267:0.00969,((New.CleanUp.ReferenceOTU60603:0.00016,New.CleanUp.ReferenceOTU10962:0.03852)0.929:0.01108,New.CleanUp.ReferenceOTU69367:0.00016)0.970:0.01869)0.497:0.00889,(New.CleanUp.ReferenceOTU28527:0.02427,((New.CleanUp.ReferenceOTU80759:0.00326,New.CleanUp.ReferenceOTU88842:0.06192)0.997:0.03996,((New.CleanUp.ReferenceOTU36794:0.01425,New.CleanUp.ReferenceOTU7183:0.00552)0.767:0.0029,(New.CleanUp.ReferenceOTU7295:0.00284,New.CleanUp.ReferenceOTU74785:0.01719)0.618:0.00282)0.978:0.02235)0.781:0.00624)0.964:0.01969)0.750:0.00307,(New.CleanUp.ReferenceOTU60234:0.00015,(New.CleanUp.ReferenceOTU76141:0.03472,(New.CleanUp.ReferenceOTU83683:0.02637,New.CleanUp.ReferenceOTU91937:0.01118)0.349:0.005)0.652:0.00113)0.932:0.01125)0.932:0.01204)0.782:0.00249)0.694:0.00317)0.594:0.0056,(New.CleanUp.ReferenceOTU28241:0.01133,New.CleanUp.ReferenceOTU43826:0.02026)0.920:0.01104)0.732:0.00291)0.869:0.00614)0.895:0.01046,(New.CleanUp.ReferenceOTU34128:0.00543,New.CleanUp.ReferenceOTU98655:0.01139)0.769:0.00347)0.456:0.00591)0.942:0.01239,(New.CleanUp.ReferenceOTU88966:0.03819,New.CleanUp.ReferenceOTU90949:0.00015)0.962:0.01148)0.828:0.00549,New.CleanUp.ReferenceOTU55834:0.02026)0.673:0.00172,((((((New.CleanUp.ReferenceOTU31850:0.01014,(New.CleanUp.ReferenceOTU41492:0.03538,New.CleanUp.ReferenceOTU92205:0.0127)0.991:0.04454)0.937:0.03404,New.CleanUp.ReferenceOTU82251:0.00945)0.962:0.02954,New.CleanUp.ReferenceOTU7448:0.00015)0.992:0.02062,(New.CleanUp.ReferenceOTU92899:0.00589,(New.CleanUp.ReferenceOTU50419:0.0255,New.CleanUp.ReferenceOTU5261:0.02619)0.856:0.00807)0.910:0.01007)0.767:0.00416,New.CleanUp.ReferenceOTU25628:0.01475)0.976:0.0181,New.ReferenceOTU371:0.0054)0.788:0.01348)0.936:0.0173)0.936:0.01947)0.870:0.00779)0.515:0.00015)0.972:0.02323,(New.CleanUp.ReferenceOTU30250:0.0113,(New.CleanUp.ReferenceOTU39929:0.02362,(New.CleanUp.ReferenceOTU18745:0.00014,(New.CleanUp.ReferenceOTU65228:0.03204,((((New.CleanUp.ReferenceOTU25971:0.01094,((((New.CleanUp.ReferenceOTU81086:0.05083,New.CleanUp.ReferenceOTU13587:0.02818)0.741:0.00414,New.CleanUp.ReferenceOTU2577:0.01703)0.291:0.00014,New.CleanUp.ReferenceOTU11603:0.01121)1.000:0.00016,New.CleanUp.ReferenceOTU10916:0.02873)0.853:0.00309)0.419:0.00409,(((New.CleanUp.ReferenceOTU87076:0.02198,((New.CleanUp.ReferenceOTU44345:0.02017,New.CleanUp.ReferenceOTU22233:0.01718)0.922:0.01473,(New.CleanUp.ReferenceOTU86224:0.01158,New.CleanUp.ReferenceOTU75418:0.02078)0.822:0.00601)0.731:0.00316)0.942:0.01148,New.CleanUp.ReferenceOTU88453:0.01258)0.897:0.01151,New.CleanUp.ReferenceOTU1171:0.01019)0.808:0.00603)0.789:0.00537,(((New.CleanUp.ReferenceOTU44973:0.02364,(New.CleanUp.ReferenceOTU25648:0.00819,(New.CleanUp.ReferenceOTU21148:0.02282,New.CleanUp.ReferenceOTU8516:0.01681)0.874:0.0098)0.858:0.01007)0.990:0.03081,New.CleanUp.ReferenceOTU69339:0.00225)0.952:0.01706,((New.CleanUp.ReferenceOTU99269:0.01539,(New.CleanUp.ReferenceOTU12884:0.02809,((((New.CleanUp.ReferenceOTU13085:0.02103,New.CleanUp.ReferenceOTU85129:0.02103)0.819:0.00761,New.CleanUp.ReferenceOTU27624:0.01702)0.598:0.00014,New.CleanUp.ReferenceOTU78590:0.04229)0.792:0.00816,New.CleanUp.ReferenceOTU95901:0.00865)0.883:0.01005)0.830:0.00582)0.833:0.00566,(New.CleanUp.ReferenceOTU41097:0.03857,New.CleanUp.ReferenceOTU73277:0.02158)0.877:0.00844)0.928:0.01181)0.629:0.00316)0.957:0.02092,New.CleanUp.ReferenceOTU66885:0.00963)0.931:0.02572)0.962:0.0284)0.976:0.02047)0.320:0.00506)0.799:0.0097)0.000:0.00394)0.924:0.0144,((New.CleanUp.ReferenceOTU4630:0.01787,(((New.CleanUp.ReferenceOTU96992:0.00273,New.CleanUp.ReferenceOTU54746:0.0518)0.980:0.01822,(New.CleanUp.ReferenceOTU5953:0.00557,(New.CleanUp.ReferenceOTU5605:0.03235,(New.CleanUp.ReferenceOTU42804:0.01422,New.CleanUp.ReferenceOTU70360:0.00015)0.721:0.00282)0.982:0.01737)0.976:0.0154)0.795:0.00462,New.CleanUp.ReferenceOTU13231:0.01143)0.576:0.00564)0.960:0.0158,((New.CleanUp.ReferenceOTU43642:0.0109,New.CleanUp.ReferenceOTU61304:0.00598)0.000:0.00156,((New.CleanUp.ReferenceOTU2257:0.01571,(New.CleanUp.ReferenceOTU70744:0.01144,New.CleanUp.ReferenceOTU17511:0.01725)0.844:0.00773)0.845:0.02001,(New.CleanUp.ReferenceOTU52372:0.00016,New.CleanUp.ReferenceOTU99296:0.02061)0.627:0.0066)0.768:0.0084)0.895:0.01238)0.899:0.00907)0.655:0.002)0.899:0.00871,New.CleanUp.ReferenceOTU80686:0.01497)0.401:0.00014)0.996:0.03524)0.799:0.01508,(((((((((New.CleanUp.ReferenceOTU31172:0.00562,(New.CleanUp.ReferenceOTU6873:0.0637,New.CleanUp.ReferenceOTU899:0.00451)0.987:0.02755)0.917:0.00849,(New.CleanUp.ReferenceOTU70855:0.00276,(((New.CleanUp.ReferenceOTU83315:0.01946,((New.CleanUp.ReferenceOTU10565:0.01448,New.CleanUp.ReferenceOTU23811:0.01779)0.433:0.00936,New.CleanUp.ReferenceOTU30364:0.03785)0.846:0.00971)0.000:0.00015,((New.CleanUp.ReferenceOTU92983:0.01399,(New.CleanUp.ReferenceOTU3429:0.00568,New.CleanUp.ReferenceOTU76400:0.02048)0.763:0.00282)0.966:0.01675,New.CleanUp.ReferenceOTU11099:0.01979)0.747:0.00384)0.963:0.00865,New.CleanUp.ReferenceOTU18133:0.01121)0.876:0.00015)0.931:0.00836)0.899:0.0082,((((New.CleanUp.ReferenceOTU56116:0.00626,New.CleanUp.ReferenceOTU69666:0.00765)0.768:0.00012,(New.CleanUp.ReferenceOTU2040:0.01266,New.CleanUp.ReferenceOTU22713:0.01827)0.926:0.01239)0.493:0.00273,New.CleanUp.ReferenceOTU70813:0.01483)0.851:0.0082,((((New.CleanUp.ReferenceOTU92053:0.04096,(New.CleanUp.ReferenceOTU36724:0.01405,New.CleanUp.ReferenceOTU66140:0.03273)0.424:0.01052)0.717:0.00618,New.CleanUp.ReferenceOTU16021:0.00468)0.345:0.00015,(New.CleanUp.ReferenceOTU37509:0.00786,(New.CleanUp.ReferenceOTU56267:0.01762,New.CleanUp.ReferenceOTU3982:0.01493)0.719:0.0027)0.798:0.00289)0.858:0.00646,New.CleanUp.ReferenceOTU31399:0.018)0.868:0.00861)0.790:0.0048)0.794:0.005,((New.CleanUp.ReferenceOTU12859:0.01702,(New.CleanUp.ReferenceOTU91473:0.01412,(((New.ReferenceOTU73:0.00857,(New.CleanUp.ReferenceOTU7892:0.00546,(((((New.CleanUp.ReferenceOTU72177:0.01729,New.CleanUp.ReferenceOTU16568:0.00823)0.578:0.00269,(((New.CleanUp.ReferenceOTU16589:0.00014,((New.CleanUp.ReferenceOTU64533:0.02869,(New.CleanUp.ReferenceOTU35908:0.01404,((((New.CleanUp.ReferenceOTU9618:0.00902,(New.CleanUp.ReferenceOTU45857:0.0151,New.CleanUp.ReferenceOTU59608:0.02346)0.961:0.02109)0.897:0.01421,((New.CleanUp.ReferenceOTU59246:0.03193,(New.CleanUp.ReferenceOTU58397:0.00576,New.CleanUp.ReferenceOTU62180:0.07884)0.000:0.01212)0.395:0.01864,New.CleanUp.ReferenceOTU14080:0.01638)0.802:0.00971)0.831:0.00548,New.CleanUp.ReferenceOTU24581:0.0115)0.727:0.00255,New.CleanUp.ReferenceOTU97183:0.00276)0.960:0.00841)0.564:0.00015)0.785:0.00498,New.CleanUp.ReferenceOTU71657:0.03254)0.722:0.00355)0.331:0.00605,New.CleanUp.ReferenceOTU88848:0.03939)0.328:0.00467,(New.CleanUp.ReferenceOTU66529:0.02314,New.CleanUp.ReferenceOTU75304:0.02547)0.848:0.00716)0.936:0.01478)0.810:0.00014,(New.CleanUp.ReferenceOTU58353:0.00563,((((New.CleanUp.ReferenceOTU6489:0.02884,(New.CleanUp.ReferenceOTU43115:0.01719,New.CleanUp.ReferenceOTU14392:0.01428)0.873:0.00751)0.774:0.00397,New.CleanUp.ReferenceOTU8509:0.01416)0.986:0.00016,New.CleanUp.ReferenceOTU7190:0.0026)0.820:0.00562,New.CleanUp.ReferenceOTU11670:0.02606)0.812:0.00566)0.907:0.00014)0.000:0.00014,(New.CleanUp.ReferenceOTU37025:0.01182,New.CleanUp.ReferenceOTU10756:0.01411)0.595:0.00848)0.785:0.00573,(New.CleanUp.ReferenceOTU50394:0.03739,(New.CleanUp.ReferenceOTU45381:0.03912,New.CleanUp.ReferenceOTU28779:0.00014)0.950:0.02672)0.913:0.01144)0.883:0.00548)0.868:0.00594)0.886:0.00788,((((New.CleanUp.ReferenceOTU67645:0.00848,(New.CleanUp.ReferenceOTU27475:0.01787,New.CleanUp.ReferenceOTU87906:0.00536)0.909:0.00893)0.888:0.00559,(New.CleanUp.ReferenceOTU4623:0.02606,(((New.CleanUp.ReferenceOTU49325:0.00015,(New.CleanUp.ReferenceOTU60642:0.03578,New.CleanUp.ReferenceOTU31047:0.0201)0.952:0.026)0.959:0.01756,(New.CleanUp.ReferenceOTU72290:0.01458,New.CleanUp.ReferenceOTU8857:0.00846)0.758:0.0025)0.963:0.02258,((New.CleanUp.ReferenceOTU31985:0.04982,New.CleanUp.ReferenceOTU69145:0.00159)0.986:0.03612,(New.CleanUp.ReferenceOTU36814:0.00016,New.CleanUp.ReferenceOTU6909:0.03543)0.871:0.01163)0.989:0.0411)0.804:0.00803)0.723:0.00014)0.769:0.00339,((((((New.CleanUp.ReferenceOTU38752:0.0206,New.CleanUp.ReferenceOTU94470:0.01439)0.742:0.00835,New.CleanUp.ReferenceOTU22389:0.00016)0.823:0.00551,New.CleanUp.ReferenceOTU31489:0.00851)0.772:0.00353,(New.CleanUp.ReferenceOTU23867:0.01073,(New.CleanUp.ReferenceOTU16970:0.00299,New.CleanUp.ReferenceOTU12863:0.02854)0.819:0.00619)0.867:0.00704)0.886:0.00016,((New.CleanUp.ReferenceOTU68483:0.00908,New.CleanUp.ReferenceOTU1244:0.03604)0.977:0.02916,(((New.CleanUp.ReferenceOTU67027:0.00777,New.CleanUp.ReferenceOTU13947:0.0346)0.971:0.01861,(New.CleanUp.ReferenceOTU61819:0.01784,New.CleanUp.ReferenceOTU30787:0.03005)0.733:0.00015)0.786:0.00764,(New.CleanUp.ReferenceOTU26832:0.02959,(New.CleanUp.ReferenceOTU41201:0.03165,New.CleanUp.ReferenceOTU9064:0.00015)0.225:0.0063)0.986:0.0258)0.817:0.00843)0.965:0.02071)0.782:0.00461,(New.CleanUp.ReferenceOTU34162:0.01069,New.CleanUp.ReferenceOTU77252:0.00847)0.769:0.00258)0.767:0.00212)0.477:0.00535,New.CleanUp.ReferenceOTU65625:0.00331)0.992:0.01866)0.082:0.00015,New.CleanUp.ReferenceOTU20532:0.01116)0.413:0.00271)0.766:0.00258)0.889:0.01012,New.CleanUp.ReferenceOTU77754:0.02155)0.659:0.00234)0.808:0.00599,((New.ReferenceOTU211:0.00509,New.CleanUp.ReferenceOTU32263:0.06062)0.807:0.0002,New.CleanUp.ReferenceOTU90933:0.02922)0.566:0.00015)0.941:0.01798,(14159:0.02187,994357:0.09185)0.856:0.01217)0.980:0.0346,250414:0.00522)0.968:0.04568,New.CleanUp.ReferenceOTU45653:0.03549)1.000:0.08775,(((New.CleanUp.ReferenceOTU83756:0.01359,((New.CleanUp.ReferenceOTU35053:0.02383,New.CleanUp.ReferenceOTU98523:0.00209)0.980:0.02608,(New.CleanUp.ReferenceOTU57104:0.00014,(New.CleanUp.ReferenceOTU64184:0.04027,New.CleanUp.ReferenceOTU14205:0.04282)0.888:0.01373)0.945:0.01547)0.953:0.01494)0.941:0.01294,New.CleanUp.ReferenceOTU27949:0.00754)0.897:0.01018,((((((((New.CleanUp.ReferenceOTU99657:0.02331,(New.CleanUp.ReferenceOTU52813:0.00573,New.CleanUp.ReferenceOTU88345:0.00554)0.903:0.00577)0.082:0.00274,((((New.CleanUp.ReferenceOTU52711:0.01385,((New.CleanUp.ReferenceOTU61207:0.02081,New.CleanUp.ReferenceOTU61810:0.02649)0.951:0.01896,New.CleanUp.ReferenceOTU44659:0.03026)0.120:0.00364)0.940:0.01643,((New.CleanUp.ReferenceOTU38241:0.02049,New.CleanUp.ReferenceOTU20424:0.01185)0.749:0.00262,((New.CleanUp.ReferenceOTU56710:0.01682,((New.CleanUp.ReferenceOTU94881:0.0149,(New.CleanUp.ReferenceOTU35885:0.00935,New.CleanUp.ReferenceOTU43944:0.0176)0.520:0.01056)0.243:0.00016,1602314:0.00785)0.906:0.00586)0.874:0.00014,New.CleanUp.ReferenceOTU27049:0.01731)0.393:0.00297)0.708:0.0048)0.778:0.00325,((New.CleanUp.ReferenceOTU7714:0.022,(New.CleanUp.ReferenceOTU24172:0.01419,(New.CleanUp.ReferenceOTU40416:0.01702,New.CleanUp.ReferenceOTU1947:0.00343)0.826:0.00908)0.201:0.00673)0.770:0.00968,((194151:0.0085,New.CleanUp.ReferenceOTU69999:0.0143)0.738:0.00279,((2270605:0.00014,New.CleanUp.ReferenceOTU87888:0.02342)0.852:0.00557,347553:0.00016)0.923:0.00853)0.693:0.00121)0.947:0.01138)0.764:0.00276,((((((((((((((((New.CleanUp.ReferenceOTU73648:0.05023,(New.CleanUp.ReferenceOTU65200:0.00014,New.CleanUp.ReferenceOTU100267:0.04115)0.881:0.01681)0.966:0.02795,(New.CleanUp.ReferenceOTU21084:0.07596,New.CleanUp.ReferenceOTU23026:0.00292)0.456:0.01065)0.594:0.0152,((New.CleanUp.ReferenceOTU77970:0.01135,New.CleanUp.ReferenceOTU8463:0.00015)0.822:0.00916,(New.CleanUp.ReferenceOTU7651:0.0232,New.CleanUp.ReferenceOTU71211:0.03279)0.721:0.00226)0.934:0.01135)0.034:0.00015,(New.CleanUp.ReferenceOTU10000:0.01765,(New.CleanUp.ReferenceOTU15016:0.01645,New.CleanUp.ReferenceOTU17943:0.01885)0.967:0.0405)0.995:0.05127)0.912:0.01217,(((New.CleanUp.ReferenceOTU92164:0.01766,(New.CleanUp.ReferenceOTU59675:0.03812,New.CleanUp.ReferenceOTU68714:0.00015)0.993:0.02956)0.517:0.0078,New.CleanUp.ReferenceOTU82499:0.02008)0.959:0.00015,New.CleanUp.ReferenceOTU39938:0.01439)0.952:0.0128)0.875:0.00888,(((New.CleanUp.ReferenceOTU94558:0.04609,New.CleanUp.ReferenceOTU37927:0.04067)0.053:0.02243,New.CleanUp.ReferenceOTU25729:0.05516)0.914:0.02047,((New.CleanUp.ReferenceOTU13180:0.02651,New.CleanUp.ReferenceOTU18061:0.01298)0.889:0.01166,(((New.CleanUp.ReferenceOTU9351:0.00859,(New.CleanUp.ReferenceOTU98398:0.01119,((New.CleanUp.ReferenceOTU60700:0.02729,New.CleanUp.ReferenceOTU57935:0.01754)0.822:0.00545,302932:0.00275)0.885:0.00572)0.865:0.00553)0.870:0.00784,New.CleanUp.ReferenceOTU34924:0.01217)0.934:0.01175,(New.CleanUp.ReferenceOTU45696:0.01876,New.CleanUp.ReferenceOTU5015:0.02677)0.959:0.01913)0.621:0.00335)0.891:0.00857)0.693:0.00296)0.908:0.00954,New.CleanUp.ReferenceOTU28289:0.02592)0.125:0.00014,(New.CleanUp.ReferenceOTU75793:0.0049,(New.CleanUp.ReferenceOTU7653:0.0224,((New.CleanUp.ReferenceOTU62225:0.03836,(174353:0.00557,New.CleanUp.ReferenceOTU77380:0.00558)0.416:0.00015)0.833:0.00308,New.CleanUp.ReferenceOTU61619:0.00015)0.891:0.0106)0.699:0.00659)0.773:0.00338)0.898:0.00547,(New.CleanUp.ReferenceOTU94473:0.02004,New.CleanUp.ReferenceOTU39789:0.01696)0.793:0.00014)0.923:0.00547,303326:0.00014)1.000:0.00015,345322:0.00276)0.324:0.00275,New.CleanUp.ReferenceOTU98879:0.01412)0.754:0.00277,((New.CleanUp.ReferenceOTU68473:0.00281,(New.CleanUp.ReferenceOTU8806:0.02018,New.CleanUp.ReferenceOTU83269:0.00881)0.845:0.00016)0.983:0.01713,(New.CleanUp.ReferenceOTU12997:0.01423,New.CleanUp.ReferenceOTU29599:0.00278)0.934:0.00015)0.491:0.0056)0.631:0.00016,New.CleanUp.ReferenceOTU52555:0.02)0.886:0.0091,(((New.CleanUp.ReferenceOTU86858:0.00862,189503:0.00792)0.852:0.00015,((198209:0.00851,270200:0.01126)0.758:0.00268,(New.CleanUp.ReferenceOTU24330:0.01051,(New.CleanUp.ReferenceOTU47964:0.00015,New.CleanUp.ReferenceOTU83915:0.07962)0.985:0.01699)0.775:0.004)0.789:0.0032)0.738:0.00347,(New.CleanUp.ReferenceOTU90056:0.01253,((New.CleanUp.ReferenceOTU77234:0.01269,(New.CleanUp.ReferenceOTU64843:0.00814,New.CleanUp.ReferenceOTU713:0.05699)0.974:0.0269)0.944:0.01748,(New.CleanUp.ReferenceOTU63621:0.03429,((((New.CleanUp.ReferenceOTU63876:0.02595,(New.CleanUp.ReferenceOTU54304:0.01898,New.CleanUp.ReferenceOTU54310:0.0872)0.948:0.03722)0.920:0.02015,(New.CleanUp.ReferenceOTU73940:0.03791,New.CleanUp.ReferenceOTU1190:0.0065)0.887:0.0178)0.694:0.00417,New.CleanUp.ReferenceOTU51885:0.03309)0.783:0.00649,New.CleanUp.ReferenceOTU45306:0.00497)0.985:0.03735)0.929:0.02047)0.334:0.00646)0.931:0.01366)0.915:0.01101)0.777:0.00441,((New.CleanUp.ReferenceOTU51224:0.03227,(((((((New.CleanUp.ReferenceOTU79680:0.00413,New.CleanUp.ReferenceOTU9199:0.04047)0.948:0.01291,(New.CleanUp.ReferenceOTU70664:0.01435,((((New.CleanUp.ReferenceOTU51303:0.00513,(New.CleanUp.ReferenceOTU83417:0.01173,((New.CleanUp.ReferenceOTU721:0.01109,New.CleanUp.ReferenceOTU6475:0.00899)0.746:0.00275,(New.CleanUp.ReferenceOTU67663:0.0061,New.CleanUp.ReferenceOTU90843:0.02266)0.903:0.00839)0.780:0.00279)0.947:0.00014)0.936:0.01413,(New.CleanUp.ReferenceOTU41991:0.02309,((New.CleanUp.ReferenceOTU67393:0.01181,(New.CleanUp.ReferenceOTU50016:0.01777,((New.CleanUp.ReferenceOTU91427:0.03883,(New.CleanUp.ReferenceOTU76498:0.01414,New.CleanUp.ReferenceOTU7787:0.00014)0.977:0.01504)0.052:0.00015,(New.ReferenceOTU164:0.01337,New.CleanUp.ReferenceOTU52816:0.02789)0.826:0.00565)0.984:0.01905)0.847:0.00546)0.716:0.00297,New.CleanUp.ReferenceOTU11539:0.01082)0.987:0.02039)0.899:0.00015)0.767:0.00294,New.CleanUp.ReferenceOTU13576:0.00885)0.933:0.00875,New.CleanUp.ReferenceOTU18971:0.02694)0.741:0.00241)0.858:0.00564)0.724:0.00291,((New.CleanUp.ReferenceOTU87829:0.02118,New.CleanUp.ReferenceOTU90061:0.01985)0.809:0.00835,New.CleanUp.ReferenceOTU87492:0.03247)0.857:0.00616)0.908:0.00845,(New.CleanUp.ReferenceOTU59497:0.0115,New.CleanUp.ReferenceOTU84969:0.01458)0.878:0.00585)0.740:0.00262,New.CleanUp.ReferenceOTU46557:0.00559)0.924:0.00865,(New.CleanUp.ReferenceOTU37420:0.0234,((New.CleanUp.ReferenceOTU85955:0.01213,(New.CleanUp.ReferenceOTU32470:0.02028,New.CleanUp.ReferenceOTU48908:0.00015)0.996:0.03415)0.758:0.00486,New.CleanUp.ReferenceOTU73301:0.00878)0.751:0.00556)0.472:0.00015)0.910:0.00861,((((((((New.CleanUp.ReferenceOTU63923:0.0,New.CleanUp.ReferenceOTU7678:0.0):0.00587,New.CleanUp.ReferenceOTU11273:0.01463)0.784:0.00438,New.CleanUp.ReferenceOTU59494:0.03337)0.850:0.00622,New.CleanUp.ReferenceOTU58619:0.01664)0.825:0.00015,New.CleanUp.ReferenceOTU77261:0.00307)0.891:0.00562,New.CleanUp.ReferenceOTU7081:0.01121)0.899:0.00015,New.CleanUp.ReferenceOTU97058:0.00296)0.939:0.01324,(((New.CleanUp.ReferenceOTU1372:0.01399,(New.CleanUp.ReferenceOTU87886:0.01422,New.CleanUp.ReferenceOTU18148:0.02401)0.953:0.01733)0.975:0.0205,New.CleanUp.ReferenceOTU88649:0.00015)0.806:0.0049,New.CleanUp.ReferenceOTU50117:0.01214)0.952:0.01408)0.902:0.01041)0.905:0.0098)0.274:0.00347,((New.CleanUp.ReferenceOTU47918:0.01785,New.CleanUp.ReferenceOTU15513:0.05286)0.883:0.01722,((New.CleanUp.ReferenceOTU42815:0.02944,(New.CleanUp.ReferenceOTU77429:0.00877,(New.CleanUp.ReferenceOTU41387:0.00306,New.CleanUp.ReferenceOTU22836:0.01405)0.758:0.00278)0.751:0.00263)0.981:0.03876,(New.CleanUp.ReferenceOTU27419:0.00019,(New.CleanUp.ReferenceOTU48398:0.03385,New.CleanUp.ReferenceOTU27729:0.03711)0.723:0.00504)0.770:0.00833)0.967:0.03117)0.810:0.00514)0.884:0.00877)0.910:0.00986)0.892:0.00733)0.551:0.00014,(((New.CleanUp.ReferenceOTU51111:0.00015,New.CleanUp.ReferenceOTU8962:0.01442)0.999:0.02353,New.CleanUp.ReferenceOTU96962:0.01781)0.995:0.0001,(New.CleanUp.ReferenceOTU56149:0.02277,(New.CleanUp.ReferenceOTU5060:0.00777,(New.CleanUp.ReferenceOTU16707:0.00821,New.CleanUp.ReferenceOTU21549:0.00325)0.869:0.00633)0.358:0.00275)0.784:0.00339)0.760:0.00236)0.960:0.00831,(New.CleanUp.ReferenceOTU76516:0.00556,((New.CleanUp.ReferenceOTU86060:0.02877,(New.CleanUp.ReferenceOTU82082:0.00014,New.CleanUp.ReferenceOTU70187:0.03546)0.833:0.00893)0.383:0.00888,(New.CleanUp.ReferenceOTU3417:0.02349,New.CleanUp.ReferenceOTU72193:0.01467)0.771:0.0024)1.000:0.00015)0.919:0.00016)0.906:0.00497,((New.CleanUp.ReferenceOTU9896:0.02878,New.CleanUp.ReferenceOTU13950:0.00015)0.983:0.0186,(((New.CleanUp.ReferenceOTU3325:0.04167,New.CleanUp.ReferenceOTU55883:0.0119)0.329:0.01084,New.CleanUp.ReferenceOTU38400:0.04373)0.801:0.00655,((New.CleanUp.ReferenceOTU56041:0.02286,(New.CleanUp.ReferenceOTU71955:0.02201,(New.CleanUp.ReferenceOTU56662:0.01947,New.CleanUp.ReferenceOTU601:0.02101)0.276:0.00309)0.858:0.00625)0.767:0.00443,New.CleanUp.ReferenceOTU22393:0.01638)0.280:0.00302)0.835:0.00513)0.753:0.00015)0.785:0.00443,((New.CleanUp.ReferenceOTU63637:0.03898,((New.CleanUp.ReferenceOTU1427:0.02549,(New.CleanUp.ReferenceOTU98539:0.01687,New.CleanUp.ReferenceOTU40250:0.03225)0.824:0.00686)0.948:0.01349,New.CleanUp.ReferenceOTU87156:0.00563)0.807:0.00513)0.943:0.01166,(New.CleanUp.ReferenceOTU58083:0.02024,(((New.CleanUp.ReferenceOTU51982:0.0423,New.CleanUp.ReferenceOTU12304:0.00015)0.321:0.0145,(New.CleanUp.ReferenceOTU72667:0.01378,(New.CleanUp.ReferenceOTU53808:0.03566,New.CleanUp.ReferenceOTU98309:0.0087)0.686:0.00015)0.942:0.01171)0.969:0.01697,(New.CleanUp.ReferenceOTU30080:0.00439,(New.CleanUp.ReferenceOTU76025:0.00988,New.CleanUp.ReferenceOTU89041:0.02848)0.446:0.00538)0.922:0.00978)0.865:0.00563)0.921:0.01142)0.748:0.00258)0.956:0.0152,New.ReferenceOTU24:0.00449)0.977:0.02211,New.CleanUp.ReferenceOTU76145:0.01962)0.905:0.01446)0.789:0.01143)0.521:0.00619)0.810:0.00597)0.826:0.00014,(New.CleanUp.ReferenceOTU30959:0.01901,((((328458:0.00014,((((((292820:0.00287,(New.CleanUp.ReferenceOTU66229:0.00226,New.CleanUp.ReferenceOTU15352:0.04362)0.723:0.00333)0.897:0.00566,New.CleanUp.ReferenceOTU76124:0.0356)0.847:0.00014,287813:0.00015)0.971:0.01131,New.CleanUp.ReferenceOTU10331:0.01733)0.751:0.00015,New.CleanUp.ReferenceOTU11945:0.02638)0.938:0.01143,((15430:0.00556,((New.CleanUp.ReferenceOTU95491:0.0384,288249:0.00016)0.853:0.00831,(142203:0.00016,(((((New.CleanUp.ReferenceOTU39778:0.00015,New.CleanUp.ReferenceOTU66994:0.03658)0.998:0.03008,(New.CleanUp.ReferenceOTU29219:0.00543,New.CleanUp.ReferenceOTU32007:0.05998)0.808:0.00557)0.806:0.00582,(((((((New.CleanUp.ReferenceOTU36819:0.00555,(New.ReferenceOTU31:0.02005,(New.CleanUp.ReferenceOTU31866:0.02881,New.CleanUp.ReferenceOTU13267:0.00492)0.918:0.01257)0.740:0.00356)0.836:0.00569,New.CleanUp.ReferenceOTU27401:0.00015)0.577:0.00562,(((((New.CleanUp.ReferenceOTU58216:0.00765,(New.CleanUp.ReferenceOTU30735:0.03562,(((New.CleanUp.ReferenceOTU4905:0.02272,(New.CleanUp.ReferenceOTU58266:0.04405,New.CleanUp.ReferenceOTU63930:0.03721)0.605:0.00117)0.969:0.02315,(New.CleanUp.ReferenceOTU68548:0.00014,New.CleanUp.ReferenceOTU54213:0.05888)0.948:0.02004)0.691:0.01139,New.CleanUp.ReferenceOTU94624:0.01081)0.977:0.03744)0.962:0.02939)0.761:0.00373,New.CleanUp.ReferenceOTU19958:0.01723)0.752:0.00361,(New.CleanUp.ReferenceOTU15832:0.02368,((New.CleanUp.ReferenceOTU100157:0.01424,New.CleanUp.ReferenceOTU97218:0.01773)0.751:0.0028,(New.CleanUp.ReferenceOTU92845:0.01218,New.CleanUp.ReferenceOTU87779:0.07158)0.753:0.00463)0.823:0.00562)0.953:0.01724)0.997:0.04212,(New.CleanUp.ReferenceOTU45663:0.04385,(New.CleanUp.ReferenceOTU48310:0.01789,((New.CleanUp.ReferenceOTU55918:0.00859,((New.CleanUp.ReferenceOTU35986:0.00752,New.CleanUp.ReferenceOTU59174:0.03724)0.836:0.00014,(((New.CleanUp.ReferenceOTU93382:0.01093,(New.CleanUp.ReferenceOTU36366:0.03444,New.CleanUp.ReferenceOTU56339:0.01287)0.722:0.01304)0.961:0.02525,(New.CleanUp.ReferenceOTU72790:0.045,(New.CleanUp.ReferenceOTU35610:0.02287,New.CleanUp.ReferenceOTU87616:0.01207)0.728:0.0032)0.502:0.02342)0.901:0.0158,New.CleanUp.ReferenceOTU91409:0.00015)0.847:0.00923)0.957:0.0124)0.741:0.00289,New.CleanUp.ReferenceOTU86432:0.02024)0.757:0.00916)0.823:0.0078)0.886:0.0094)0.928:0.00015,((New.CleanUp.ReferenceOTU88659:0.02348,(New.CleanUp.ReferenceOTU87841:0.02338,((New.CleanUp.ReferenceOTU17995:0.04092,New.CleanUp.ReferenceOTU29931:0.00014)0.851:0.01036,(New.CleanUp.ReferenceOTU100192:0.00793,New.CleanUp.ReferenceOTU25167:0.02399)0.894:0.01917)0.840:0.03106)0.957:0.0281)0.981:0.02642,New.CleanUp.ReferenceOTU34038:0.01686)0.833:0.00642)0.805:0.00306)0.735:0.00272,New.CleanUp.ReferenceOTU171:0.00576)0.910:0.01467,New.CleanUp.ReferenceOTU43445:0.00906)0.870:0.01483,(New.CleanUp.ReferenceOTU87572:0.02002,(New.CleanUp.ReferenceOTU59615:0.00334,New.CleanUp.ReferenceOTU27847:0.01098)0.451:0.00269)0.979:0.01968)0.875:0.00976,((New.CleanUp.ReferenceOTU39553:0.00015,(New.CleanUp.ReferenceOTU65971:0.03056,(New.CleanUp.ReferenceOTU35817:0.04417,New.CleanUp.ReferenceOTU30934:0.0031)0.955:0.02515)0.960:0.02434)0.959:0.00016,(New.CleanUp.ReferenceOTU84890:0.01191,New.CleanUp.ReferenceOTU19583:0.01431)0.997:0.04672)0.997:0.0455)0.656:0.0058)0.320:0.00856,(New.CleanUp.ReferenceOTU61889:0.00015,(New.CleanUp.ReferenceOTU808:0.02553,(New.CleanUp.ReferenceOTU32186:0.01614,309696:0.00988)0.969:0.01827)0.932:0.01613)0.964:0.02506)0.869:0.01334,(675673:0.00573,15432:0.00573)0.716:0.00258)0.727:0.00016)0.855:0.0028)0.524:0.00014)0.486:0.00015,(New.ReferenceOTU424:0.00843,(((New.CleanUp.ReferenceOTU43183:0.00524,New.CleanUp.ReferenceOTU6630:0.00609)0.915:0.01374,((New.CleanUp.ReferenceOTU27372:0.01654,(New.CleanUp.ReferenceOTU66151:0.01735,(15431:0.00014,New.CleanUp.ReferenceOTU22852:0.02609)0.898:0.00014)0.944:0.01235)0.857:0.00645,(New.CleanUp.ReferenceOTU23468:0.02201,(New.CleanUp.ReferenceOTU22417:0.01831,New.CleanUp.ReferenceOTU75372:0.01526)0.830:0.00015)0.913:0.00831)0.108:0.00407)0.767:0.00891,(300658:0.00014,(New.CleanUp.ReferenceOTU89001:0.02383,New.CleanUp.ReferenceOTU80351:0.01447)0.911:0.0116)0.915:0.00547)0.617:0.00014)0.819:0.00275)0.882:0.00556)0.866:0.00551)0.832:0.00569,(New.CleanUp.ReferenceOTU59175:0.02062,New.CleanUp.ReferenceOTU49702:0.01941)0.890:0.00945)0.820:0.00015,((New.CleanUp.ReferenceOTU44731:0.01387,((New.CleanUp.ReferenceOTU9554:0.02597,(New.CleanUp.ReferenceOTU77556:0.02289,New.CleanUp.ReferenceOTU81228:0.01896)0.768:0.01341)0.534:0.01113,New.CleanUp.ReferenceOTU34355:0.02398)0.796:0.00533)0.763:0.00287,(((((((New.CleanUp.ReferenceOTU22018:0.01125,((((New.CleanUp.ReferenceOTU24991:0.00988,(New.CleanUp.ReferenceOTU41471:0.02067,New.CleanUp.ReferenceOTU43498:0.01607)0.845:0.01009)0.973:0.02012,((579608:0.00015,(((941096:0.01721,1015154:0.00275)0.782:0.003,((1085832:0.00558,888300:0.00015)0.847:0.00015,New.CleanUp.ReferenceOTU60081:0.01707)0.770:0.00269)0.117:0.00283,994219:0.00556)0.883:0.00015)0.628:0.00016,(New.CleanUp.ReferenceOTU93330:0.00825,(New.CleanUp.ReferenceOTU37832:0.00592,New.CleanUp.ReferenceOTU50790:0.0188)0.958:0.016)0.995:0.02127)0.761:0.01451)0.870:0.00569,(1068499:0.00015,((((New.CleanUp.ReferenceOTU17156:0.00841,15571:0.00278)0.748:0.00016,1082539:0.01991)0.886:0.00561,1088134:0.00014)0.779:0.00264,4315958:0.05575)0.782:0.00293)0.934:0.00014)0.906:0.00573,New.CleanUp.ReferenceOTU66982:0.02616)0.928:0.00015)0.905:0.00014,((967427:0.00014,((894007:0.00277,((965573:0.00302,567960:0.01161)0.769:0.00259,1073276:0.00842)0.838:0.00016)0.655:0.00015,968954:0.01125)0.836:0.00277)0.610:0.00016,(4303016:0.0056,(((New.CleanUp.ReferenceOTU88381:0.00843,(272150:0.00557,((((4290143:0.00838,1027587:0.01126)0.983:0.00014,4337090:0.00555)0.092:0.00014,(4428042:0.00277,1000269:0.01413)0.957:0.00014)0.998:0.00015,((((New.CleanUp.ReferenceOTU3212:0.00845,561636:0.00563)0.856:0.00564,(925707:0.00293,(((863124:0.00573,864465:0.01434)0.927:0.0115,(927402:0.00563,984572:0.01138)0.981:0.00014)0.673:0.0028,(894969:0.01209,New.CleanUp.ReferenceOTU20570:0.02726)0.841:0.01011)0.425:0.00265)0.963:0.01156)0.763:0.00284,(893335:0.00866,(1082294:0.00877,921101:0.00593)0.737:0.00244)0.781:0.00286)0.958:0.00016,(1007926:0.01413,(((New.CleanUp.ReferenceOTU35649:0.0171,59566:0.01424)0.747:0.00268,((((1078207:0.00839,(859700:0.00278,(1040009:0.00014,(711275:0.00837,960145:0.00277)0.969:0.00014)0.644:0.00014)0.808:0.00015)0.835:0.00281,(4295788:0.00014,(994939:0.00277,1048420:0.00278)0.868:0.00015)0.895:0.00016)1.000:0.00015,(4302049:0.02,4309770:0.0114)0.812:0.00558)0.885:0.00272,(923540:0.00556,(1098340:0.00014,(523025:0.00556,4310500:0.00837)0.319:0.00014)0.868:0.00014)0.857:0.00281)0.192:0.00016)0.776:0.00014,(1083194:0.00014,4462083:0.0144)0.299:0.00278)0.848:0.00278)0.995:0.00016)0.974:0.00015)0.974:0.00014)0.932:0.00557)0.036:0.00014,New.CleanUp.ReferenceOTU1458:0.01128)0.895:0.00558,584109:0.01429)0.261:0.00014)0.867:0.00557)0.947:0.00835)0.734:0.00568,217734:0.01431)0.863:0.00981,1076969:0.01935)0.688:0.00246,349024:0.01129)0.951:0.01173,(New.CleanUp.ReferenceOTU53100:0.00015,(New.CleanUp.ReferenceOTU24166:0.00806,((881857:0.00567,New.CleanUp.ReferenceOTU77042:0.0085)0.815:0.00016,((New.CleanUp.ReferenceOTU55378:0.03052,New.CleanUp.ReferenceOTU6528:0.01524)0.409:0.01356,(New.CleanUp.ReferenceOTU79487:0.0086,New.CleanUp.ReferenceOTU91138:0.01145)0.859:0.00871)0.268:0.00015)0.549:0.00885)0.993:0.03001)0.940:0.01157)0.891:0.00942,((516115:0.04108,(716006:0.00014,(697063:0.00831,(294254:0.02693,586387:0.02382)0.869:0.00015)0.807:0.00508)0.924:0.01654)0.503:0.01694,(New.CleanUp.ReferenceOTU84016:0.00015,New.CleanUp.ReferenceOTU12447:0.0511)0.638:0.00014)0.999:0.02994)0.887:0.01037)0.212:0.00014)0.756:0.00499,(New.CleanUp.ReferenceOTU40508:0.01016,New.CleanUp.ReferenceOTU21772:0.02164)0.349:0.00818)0.972:0.02964)0.978:0.03306)0.850:0.01042,(3040917:0.05478,((New.CleanUp.ReferenceOTU8031:0.02829,(New.CleanUp.ReferenceOTU77817:0.04635,(New.CleanUp.ReferenceOTU37446:0.00016,851824:0.00552)0.987:0.04062)0.769:0.01612)0.630:0.02083,(New.CleanUp.ReferenceOTU75842:0.04405,(New.CleanUp.ReferenceOTU86536:0.01369,New.CleanUp.ReferenceOTU11907:0.0119)0.998:0.0657)0.795:0.02069)0.999:0.09125)0.893:0.03651)0.874:0.00846,((New.CleanUp.ReferenceOTU24554:0.0108,(New.CleanUp.ReferenceOTU72201:0.05557,(New.CleanUp.ReferenceOTU53689:0.00342,((((((New.CleanUp.ReferenceOTU20086:0.00814,(New.CleanUp.ReferenceOTU17719:0.00425,New.CleanUp.ReferenceOTU51094:0.03092)0.761:0.00726)0.998:0.04541,(New.CleanUp.ReferenceOTU57074:0.02938,New.CleanUp.ReferenceOTU92035:0.01954)0.237:0.01053)0.922:0.0186,(((New.CleanUp.ReferenceOTU68506:0.04275,(New.CleanUp.ReferenceOTU42415:0.03009,(New.CleanUp.ReferenceOTU38891:0.03243,New.CleanUp.ReferenceOTU84866:0.00248)0.904:0.01478)0.994:0.05774)0.582:0.01604,New.CleanUp.ReferenceOTU22650:0.05862)0.770:0.00781,New.CleanUp.ReferenceOTU28543:0.05047)0.511:0.00882)0.744:0.00524,((New.CleanUp.ReferenceOTU12989:0.04038,New.CleanUp.ReferenceOTU14965:0.02019)0.947:0.02277,(New.CleanUp.ReferenceOTU33772:0.04894,New.CleanUp.ReferenceOTU83990:0.07537)0.637:0.0169)0.821:0.00799)0.929:0.01579,(((New.CleanUp.ReferenceOTU32028:0.01756,(New.CleanUp.ReferenceOTU22543:0.03927,(New.CleanUp.ReferenceOTU34509:0.03476,(New.CleanUp.ReferenceOTU94006:0.01454,New.CleanUp.ReferenceOTU97451:0.01137)0.771:0.00494)0.447:0.00704)0.896:0.01435)0.961:0.02485,New.CleanUp.ReferenceOTU18225:0.00201)0.940:0.01404,((New.CleanUp.ReferenceOTU7130:0.02305,(((New.CleanUp.ReferenceOTU83510:0.01091,((New.CleanUp.ReferenceOTU32583:0.0017,New.CleanUp.ReferenceOTU37975:0.01876)0.710:0.0072,((New.CleanUp.ReferenceOTU11004:0.04988,New.CleanUp.ReferenceOTU23799:0.01938)0.893:0.0177,(((New.CleanUp.ReferenceOTU59445:0.01331,New.CleanUp.ReferenceOTU22851:0.02175)0.786:0.00451,(New.CleanUp.ReferenceOTU19929:0.00016,(New.CleanUp.ReferenceOTU56425:0.02133,New.CleanUp.ReferenceOTU18747:0.00732)0.996:0.02734)0.867:0.00737)0.911:0.00948,New.CleanUp.ReferenceOTU42975:0.00507)0.787:0.00847)0.350:0.00014)0.971:0.02119)0.988:0.03532,(New.CleanUp.ReferenceOTU37079:0.0147,New.CleanUp.ReferenceOTU15862:0.01393)0.154:0.00579)0.759:0.00324,New.CleanUp.ReferenceOTU64520:0.00947)0.366:0.00348)0.735:0.01186,(((New.ReferenceOTU338:0.00014,((New.CleanUp.ReferenceOTU81911:0.0275,(((New.CleanUp.ReferenceOTU54483:0.05149,New.CleanUp.ReferenceOTU82735:0.00553)0.986:0.0284,(New.CleanUp.ReferenceOTU46159:0.02374,(New.CleanUp.ReferenceOTU73340:0.00293,New.CleanUp.ReferenceOTU26394:0.03199)0.926:0.01367)0.860:0.00688)0.668:0.00641,(New.CleanUp.ReferenceOTU61073:0.00994,New.CleanUp.ReferenceOTU15469:0.00468)0.878:0.012)0.667:0.00448)0.579:0.00789,(((New.CleanUp.ReferenceOTU9495:0.01373,New.CleanUp.ReferenceOTU67084:0.024)0.952:0.01447,(New.CleanUp.ReferenceOTU86921:0.01991,New.CleanUp.ReferenceOTU13813:0.02795)0.840:0.00653)0.735:0.00334,(New.CleanUp.ReferenceOTU11469:0.02095,(New.CleanUp.ReferenceOTU93955:0.02786,New.CleanUp.ReferenceOTU24033:0.02326)0.340:0.00571)0.234:0.00482)0.651:0.00529)0.824:0.00781)0.920:0.01078,((New.CleanUp.ReferenceOTU21355:0.0113,(((New.CleanUp.ReferenceOTU19593:0.02747,((New.CleanUp.ReferenceOTU2174:0.03806,New.CleanUp.ReferenceOTU80521:0.03222)0.549:0.00763,New.CleanUp.ReferenceOTU75743:0.01602)0.763:0.00799)0.868:0.00963,New.CleanUp.ReferenceOTU21947:0.02256)0.683:0.0004,(New.CleanUp.ReferenceOTU26387:0.00565,(New.CleanUp.ReferenceOTU53530:0.00825,(New.CleanUp.ReferenceOTU85364:0.01134,New.CleanUp.ReferenceOTU92867:0.026)0.760:0.00274)0.752:0.00015)0.920:0.00554)1.000:0.00015)0.776:0.00282,(((((New.CleanUp.ReferenceOTU11987:0.02808,((New.CleanUp.ReferenceOTU18246:0.02018,New.CleanUp.ReferenceOTU64017:0.02933)0.029:0.00015,New.CleanUp.ReferenceOTU69279:0.07648)0.952:0.01874)0.959:0.02306,(New.CleanUp.ReferenceOTU70789:0.00425,New.CleanUp.ReferenceOTU24319:0.00695)0.863:0.00825)0.983:0.02895,New.CleanUp.ReferenceOTU6753:0.00619)0.949:0.01968,(((((New.CleanUp.ReferenceOTU68106:0.00768,(New.CleanUp.ReferenceOTU73493:0.0024,New.CleanUp.ReferenceOTU87190:0.03607)0.378:0.00397)0.871:0.01567,((New.CleanUp.ReferenceOTU97853:0.03281,((New.CleanUp.ReferenceOTU33082:0.04368,New.CleanUp.ReferenceOTU19466:0.03231)0.961:0.02186,New.CleanUp.ReferenceOTU25805:0.02411)0.887:0.0085)0.857:0.01012,New.CleanUp.ReferenceOTU82354:0.00696)0.988:0.04035)0.898:0.01711,(New.CleanUp.ReferenceOTU71272:0.02529,New.CleanUp.ReferenceOTU16754:0.02007)0.613:0.00015)0.449:0.00862,New.CleanUp.ReferenceOTU53694:0.02913)0.780:0.00782,((New.CleanUp.ReferenceOTU82746:0.01032,New.CleanUp.ReferenceOTU98141:0.00057)0.946:0.0184,(New.CleanUp.ReferenceOTU1132:0.02779,(New.CleanUp.ReferenceOTU68931:0.01853,New.CleanUp.ReferenceOTU73456:0.02275)0.710:0.00161)0.976:0.02252)0.902:0.01865)0.727:0.00582)0.832:0.00015,(((((New.CleanUp.ReferenceOTU15595:0.01364,New.CleanUp.ReferenceOTU53753:0.04366)0.931:0.01361,(New.CleanUp.ReferenceOTU5908:0.01419,New.CleanUp.ReferenceOTU19860:0.02473)0.891:0.01013)0.732:0.00319,((New.CleanUp.ReferenceOTU48321:0.00581,(New.CleanUp.ReferenceOTU55780:0.02284,New.CleanUp.ReferenceOTU67274:0.00446)0.779:0.00437)0.872:0.00689,New.CleanUp.ReferenceOTU28904:0.02156)0.742:0.00292)0.844:0.00778,(New.CleanUp.ReferenceOTU44142:0.01368,(New.CleanUp.ReferenceOTU63491:0.01747,(New.ReferenceOTU124:0.03143,(New.CleanUp.ReferenceOTU69119:0.01332,(New.CleanUp.ReferenceOTU67467:0.01485,(New.CleanUp.ReferenceOTU40013:0.00278,New.CleanUp.ReferenceOTU76909:0.00277)0.705:0.00255)0.909:0.01136)0.761:0.00457)0.555:0.00613)0.891:0.01019)0.837:0.00847)0.797:0.00619,(((New.CleanUp.ReferenceOTU9555:0.02507,(New.CleanUp.ReferenceOTU52724:0.00796,New.CleanUp.ReferenceOTU69354:0.03975)0.887:0.01136)0.850:0.0079,(((New.CleanUp.ReferenceOTU69257:0.01409,New.CleanUp.ReferenceOTU14656:0.00284)0.912:0.00948,((((New.CleanUp.ReferenceOTU53000:0.01441,New.CleanUp.ReferenceOTU56078:0.02632)0.854:0.00778,(New.CleanUp.ReferenceOTU78408:0.01259,New.CleanUp.ReferenceOTU90432:0.01415)0.821:0.01359)0.768:0.00333,((New.CleanUp.ReferenceOTU49836:0.0201,New.CleanUp.ReferenceOTU49968:0.00556)0.443:0.00556,New.CleanUp.ReferenceOTU76887:0.01414)0.941:0.00015)0.772:0.00312,((((New.CleanUp.ReferenceOTU62663:0.01117,New.CleanUp.ReferenceOTU53927:0.01127)0.878:0.00013,((New.CleanUp.ReferenceOTU7212:0.01704,New.CleanUp.ReferenceOTU80281:0.01759)0.949:0.01427,New.CleanUp.ReferenceOTU32833:0.00433)0.795:0.00436)0.783:0.00826,(New.CleanUp.ReferenceOTU55397:0.01039,New.CleanUp.ReferenceOTU8172:0.01019)0.439:0.01031)0.972:0.00014,(New.CleanUp.ReferenceOTU4672:0.00616,(New.CleanUp.ReferenceOTU26309:0.02779,New.CleanUp.ReferenceOTU49619:0.00746)0.937:0.0124)0.739:0.00226)0.732:0.00243)0.904:0.01064)0.928:0.01374,((New.CleanUp.ReferenceOTU21194:0.04544,New.CleanUp.ReferenceOTU19848:0.00014)0.973:0.01997,New.CleanUp.ReferenceOTU99467:0.02137)0.840:0.00722)0.815:0.00628)0.823:0.00874,(New.CleanUp.ReferenceOTU57206:0.00014,(New.CleanUp.ReferenceOTU49379:0.00723,New.CleanUp.ReferenceOTU96547:0.0261)0.926:0.01318)0.780:0.00655)0.790:0.00549)0.339:0.00572)0.940:0.01379)0.773:0.00324)0.920:0.0164,New.CleanUp.ReferenceOTU7231:0.02067)0.971:0.02624)0.874:0.00857)0.757:0.00313)0.936:0.01612,(New.CleanUp.ReferenceOTU91361:0.01202,New.CleanUp.ReferenceOTU97709:0.02257)0.930:0.01958)0.738:0.00328)0.882:0.01032)0.919:0.01671)0.987:0.02916,((New.CleanUp.ReferenceOTU87006:0.00015,(New.CleanUp.ReferenceOTU12235:0.05664,(New.CleanUp.ReferenceOTU88691:0.0126,(New.CleanUp.ReferenceOTU48632:0.01905,((New.CleanUp.ReferenceOTU82317:0.02909,(New.CleanUp.ReferenceOTU90993:0.00932,New.CleanUp.ReferenceOTU57989:0.03495)0.876:0.01105)0.915:0.00016,(New.CleanUp.ReferenceOTU46043:0.02038,(((((((New.CleanUp.ReferenceOTU40282:0.02343,(New.CleanUp.ReferenceOTU36106:0.03086,New.CleanUp.ReferenceOTU70402:0.01003)0.428:0.00279)0.961:0.01386,(New.CleanUp.ReferenceOTU92665:0.00887,(New.CleanUp.ReferenceOTU93770:0.00761,(New.CleanUp.ReferenceOTU86667:0.00165,New.CleanUp.ReferenceOTU29456:0.02729)0.933:0.01056)0.972:0.018)0.852:0.00562)0.739:0.00285,(New.CleanUp.ReferenceOTU39569:0.00611,New.CleanUp.ReferenceOTU28727:0.08284)0.941:0.01743)0.814:0.00496,((((New.CleanUp.ReferenceOTU66228:0.0147,((New.CleanUp.ReferenceOTU82327:0.02276,((New.CleanUp.ReferenceOTU20746:0.00405,(New.CleanUp.ReferenceOTU49958:0.00408,New.CleanUp.ReferenceOTU93791:0.00981)0.973:0.01433)0.915:0.00995,New.CleanUp.ReferenceOTU98841:0.0113)0.868:0.00857)0.859:0.00016,New.CleanUp.ReferenceOTU97598:0.01692)0.722:0.00185)0.767:0.00303,(New.CleanUp.ReferenceOTU32521:0.01672,New.CleanUp.ReferenceOTU33846:0.01174)0.845:0.0056)0.883:0.00593,New.ReferenceOTU84:0.01125)0.769:0.00273,(New.CleanUp.ReferenceOTU41434:0.02448,(New.CleanUp.ReferenceOTU65756:0.01072,(New.CleanUp.ReferenceOTU81929:0.01865,New.CleanUp.ReferenceOTU127:0.0214)0.851:0.01037)0.954:0.02146)0.888:0.01085)0.763:0.00287)0.955:0.01138,((((New.CleanUp.ReferenceOTU5726:0.0031,New.CleanUp.ReferenceOTU36702:0.01738)0.718:0.00206,(New.CleanUp.ReferenceOTU97870:0.02004,New.CleanUp.ReferenceOTU34785:0.00846)0.851:0.00578)0.801:0.00285,(((New.CleanUp.ReferenceOTU92298:0.02603,New.CleanUp.ReferenceOTU99117:0.01431)0.899:0.00869,New.CleanUp.ReferenceOTU23822:0.00808)0.850:0.00015,(New.CleanUp.ReferenceOTU34994:0.02624,((New.CleanUp.ReferenceOTU67538:0.01108,((((New.CleanUp.ReferenceOTU67789:0.00583,(New.CleanUp.ReferenceOTU46031:0.00536,New.CleanUp.ReferenceOTU3530:0.02321)0.853:0.00553)0.914:0.01127,((New.CleanUp.ReferenceOTU35093:0.01903,(New.CleanUp.ReferenceOTU87449:0.01754,((New.CleanUp.ReferenceOTU23581:0.01102,((New.CleanUp.ReferenceOTU72317:0.01239,((New.CleanUp.ReferenceOTU53469:0.02047,New.CleanUp.ReferenceOTU52720:0.01471)0.980:0.00015,(New.CleanUp.ReferenceOTU62451:0.00847,(New.CleanUp.ReferenceOTU166:0.02576,((New.CleanUp.ReferenceOTU69780:0.01676,New.CleanUp.ReferenceOTU2472:0.01667)0.818:0.00015,(((New.CleanUp.ReferenceOTU49855:0.0168,(New.CleanUp.ReferenceOTU52880:0.01664,(New.CleanUp.ReferenceOTU20739:0.01669,New.CleanUp.ReferenceOTU91594:0.01667)0.383:0.00015)0.834:0.00271)0.699:0.00016,(New.CleanUp.ReferenceOTU54689:0.029,(New.CleanUp.ReferenceOTU19169:0.02013,New.CleanUp.ReferenceOTU11647:0.01722)0.748:0.00225)0.772:0.00282)0.140:0.00015,(((New.CleanUp.ReferenceOTU3158:0.01417,New.CleanUp.ReferenceOTU720:0.02597)0.854:0.00552,(((New.CleanUp.ReferenceOTU31309:0.01664,(New.CleanUp.ReferenceOTU22861:0.00954,New.CleanUp.ReferenceOTU35902:0.01807)0.654:0.00154)0.943:0.00016,((((((((((New.CleanUp.ReferenceOTU47738:0.00841,New.CleanUp.ReferenceOTU92374:0.03248)0.957:0.01439,New.CleanUp.ReferenceOTU20466:0.0057)0.765:0.00303,(New.CleanUp.ReferenceOTU53583:0.03612,New.CleanUp.ReferenceOTU49651:0.00507)0.762:0.00288)0.768:0.00264,New.CleanUp.ReferenceOTU47452:0.01438)0.782:0.00014,New.CleanUp.ReferenceOTU97112:0.01939)0.747:0.0028,((New.CleanUp.ReferenceOTU87760:0.01141,New.CleanUp.ReferenceOTU23922:0.01419)0.829:0.00015,New.CleanUp.ReferenceOTU87233:0.03479)0.804:0.00292)0.833:0.0049,New.CleanUp.ReferenceOTU58455:0.02296)0.738:0.00282,New.CleanUp.ReferenceOTU41150:0.01682)0.775:0.00275,(New.CleanUp.ReferenceOTU21774:0.01619,New.CleanUp.ReferenceOTU78872:0.02495)0.650:0.00061)1.000:0.00015,New.CleanUp.ReferenceOTU25188:0.0166)0.452:0.00016)0.876:0.00546,((New.CleanUp.ReferenceOTU90517:0.01136,New.CleanUp.ReferenceOTU15736:0.01438)0.922:0.01117,(((New.CleanUp.ReferenceOTU72872:0.01364,New.CleanUp.ReferenceOTU89151:0.01959)0.748:0.00329,((New.CleanUp.ReferenceOTU7195:0.02296,New.CleanUp.ReferenceOTU71221:0.01117)0.899:0.0084,New.CleanUp.ReferenceOTU31610:0.01945)0.912:0.00015)0.443:0.00272,((New.CleanUp.ReferenceOTU7575:0.01384,(New.CleanUp.ReferenceOTU68355:0.02282,New.CleanUp.ReferenceOTU34050:0.02254)0.689:0.00015)0.794:0.00016,(((((New.CleanUp.ReferenceOTU55119:0.0131,(New.CleanUp.ReferenceOTU59347:0.00014,(New.CleanUp.ReferenceOTU9005:0.00842,(New.ReferenceOTU110:0.0181,(New.CleanUp.ReferenceOTU738:0.01833,New.CleanUp.ReferenceOTU30661:0.01266)0.846:0.00014)0.933:0.00945)0.986:0.01699)0.992:0.01803)0.397:0.00279,New.CleanUp.ReferenceOTU29199:0.01014)0.793:0.00364,(New.CleanUp.ReferenceOTU31971:0.01966,New.CleanUp.ReferenceOTU968:0.01679)0.763:0.00264)0.494:0.00015,(New.CleanUp.ReferenceOTU44110:0.01097,New.CleanUp.ReferenceOTU22481:0.02858)0.903:0.00015)0.832:0.00271,(New.CleanUp.ReferenceOTU27237:0.01971,(New.CleanUp.ReferenceOTU75808:0.01411,New.CleanUp.ReferenceOTU23838:0.0168)0.016:0.00014)0.758:0.00262)0.142:0.00014)0.824:0.00272)0.819:0.00016)0.761:0.00547)0.751:0.00276)0.795:0.00273,(((New.CleanUp.ReferenceOTU13309:0.01672,New.CleanUp.ReferenceOTU25325:0.01387)0.867:0.0055,(New.CleanUp.ReferenceOTU67833:0.01976,New.CleanUp.ReferenceOTU15475:0.02279)0.755:0.00264)0.783:0.00271,(((New.CleanUp.ReferenceOTU32314:0.01985,New.CleanUp.ReferenceOTU76924:0.0198)0.728:0.00259,(New.CleanUp.ReferenceOTU54938:0.0232,New.CleanUp.ReferenceOTU76215:0.01429)0.891:0.00813)0.787:0.00277,(((New.CleanUp.ReferenceOTU57353:0.02831,(New.CleanUp.ReferenceOTU38947:0.01436,New.CleanUp.ReferenceOTU96325:0.0196)0.846:0.00747)0.038:0.00395,(((133349:0.00547,(New.CleanUp.ReferenceOTU41376:0.02479,(22668:0.00014,(New.CleanUp.ReferenceOTU46528:0.01676,New.CleanUp.ReferenceOTU98891:0.02551)0.897:0.00016)0.831:0.00272)0.028:0.00016)0.845:0.00344,New.CleanUp.ReferenceOTU67166:0.02246)0.469:0.00015,376862:0.00546)1.000:0.00014)0.822:0.00341,New.CleanUp.ReferenceOTU32322:0.0197)0.768:0.00016)0.155:0.00014)0.948:0.00015)0.839:0.00263)0.968:0.00798)0.875:0.00544)0.776:0.00271)0.725:0.00174)0.909:0.00929)0.422:0.00325,(New.CleanUp.ReferenceOTU11208:0.00014,New.CleanUp.ReferenceOTU2468:0.0083)0.926:0.00656)0.694:0.00014)0.052:0.0036,New.CleanUp.ReferenceOTU24429:0.01088)0.741:0.00299)0.829:0.00541)0.830:0.00015,(New.CleanUp.ReferenceOTU90295:0.01357,(New.CleanUp.ReferenceOTU47711:0.00935,New.CleanUp.ReferenceOTU2934:0.03136)0.887:0.01092)0.812:0.00928)0.441:0.00016)0.789:0.00014,(New.CleanUp.ReferenceOTU30242:0.00015,(New.CleanUp.ReferenceOTU780:0.0139,((New.CleanUp.ReferenceOTU61980:0.01906,New.CleanUp.ReferenceOTU82992:0.0188)0.216:0.00402,(1058952:0.00291,New.CleanUp.ReferenceOTU51548:0.01395)0.887:0.00817)0.972:0.02493)0.996:0.03425)0.973:0.02282)0.891:0.00541,((((New.CleanUp.ReferenceOTU10902:0.01392,New.CleanUp.ReferenceOTU18582:0.01676)0.526:0.00014,(New.CleanUp.ReferenceOTU25695:0.01393,((New.CleanUp.ReferenceOTU6897:0.01992,New.CleanUp.ReferenceOTU410:0.01401)0.726:0.0028,New.CleanUp.ReferenceOTU94819:0.01697)0.878:0.00548)0.762:0.00275)0.782:0.00269,New.ReferenceOTU67:0.01418)0.863:0.00557,(New.CleanUp.ReferenceOTU65591:0.01714,New.ReferenceOTU566:0.00559)0.775:0.00273)0.580:0.00556)0.604:0.00014)1.000:0.00016,(((New.CleanUp.ReferenceOTU34784:0.01072,New.CleanUp.ReferenceOTU20465:0.02264)0.204:0.00344,(((New.CleanUp.ReferenceOTU76412:0.00561,(New.CleanUp.ReferenceOTU7249:0.01124,New.CleanUp.ReferenceOTU9000:0.00842)0.825:0.00543)0.901:0.00832,(New.CleanUp.ReferenceOTU85598:0.00014,(New.CleanUp.ReferenceOTU18605:0.0133,New.CleanUp.ReferenceOTU90382:0.01905)0.636:0.00104)0.943:0.00842)0.577:0.00014,(((((((((New.CleanUp.ReferenceOTU42716:0.01403,(((New.CleanUp.ReferenceOTU84438:0.02916,(((New.CleanUp.ReferenceOTU629:0.01681,(New.CleanUp.ReferenceOTU26584:0.0091,New.CleanUp.ReferenceOTU24894:0.03187)0.726:0.00531)0.916:0.01011,New.CleanUp.ReferenceOTU61473:0.01275)0.843:0.00618,New.CleanUp.ReferenceOTU43877:0.01467)0.645:0.00451)0.789:0.00753,New.CleanUp.ReferenceOTU91533:0.01538)0.841:0.00854,New.ReferenceOTU196:0.02116)0.915:0.01299)0.860:0.0057,New.CleanUp.ReferenceOTU15908:0.00287)0.643:0.00102,(New.CleanUp.ReferenceOTU55779:0.01093,(((New.CleanUp.ReferenceOTU11350:0.01015,(New.CleanUp.ReferenceOTU6860:0.01238,New.CleanUp.ReferenceOTU23417:0.01051)0.563:0.00291)0.773:0.00358,(New.CleanUp.ReferenceOTU39197:0.0203,New.CleanUp.ReferenceOTU54052:0.00803)0.770:0.0028)0.771:0.00273,New.CleanUp.ReferenceOTU62323:0.01157)0.851:0.00575)0.949:0.0134)0.995:0.0276,(New.CleanUp.ReferenceOTU30692:0.01435,((New.CleanUp.ReferenceOTU66777:0.00244,New.CleanUp.ReferenceOTU32036:0.02955)0.941:0.01168,((New.CleanUp.ReferenceOTU84157:0.02573,(New.CleanUp.ReferenceOTU81874:0.00495,New.CleanUp.ReferenceOTU82729:0.03371)0.304:0.01516)0.145:0.00314,(((New.CleanUp.ReferenceOTU83078:0.02024,New.CleanUp.ReferenceOTU95214:0.02141)0.223:0.00755,(New.CleanUp.ReferenceOTU7044:0.02635,((New.CleanUp.ReferenceOTU59824:0.00687,New.CleanUp.ReferenceOTU14366:0.01642)0.832:0.01229,((((New.CleanUp.ReferenceOTU27106:0.01785,New.CleanUp.ReferenceOTU49545:0.02685)0.824:0.00517,(New.CleanUp.ReferenceOTU58823:0.01992,New.CleanUp.ReferenceOTU56815:0.02277)0.759:0.00016)0.883:0.00645,New.CleanUp.ReferenceOTU1588:0.00433)0.853:0.00556,New.CleanUp.ReferenceOTU72649:0.00668)0.824:0.01174)0.236:0.01056)0.853:0.0099)0.407:0.00901,(New.CleanUp.ReferenceOTU94745:0.0021,(New.CleanUp.ReferenceOTU40132:0.00659,((New.CleanUp.ReferenceOTU65603:0.02123,New.CleanUp.ReferenceOTU85872:0.00451)0.970:0.02424,(((New.CleanUp.ReferenceOTU3857:0.00014,(((New.CleanUp.ReferenceOTU82910:0.00616,(New.CleanUp.ReferenceOTU45847:0.00747,New.CleanUp.ReferenceOTU96307:0.01847)0.833:0.00571)0.999:0.03473,(New.ReferenceOTU456:0.02053,New.CleanUp.ReferenceOTU94199:0.02552)0.845:0.00016)0.706:0.00014,(New.CleanUp.ReferenceOTU36230:0.00214,(New.CleanUp.ReferenceOTU66985:0.03448,New.CleanUp.ReferenceOTU15783:0.01244)0.319:0.011)0.970:0.02443)0.951:0.00887)0.934:0.01127,New.CleanUp.ReferenceOTU70576:0.02589)0.910:0.00835,New.CleanUp.ReferenceOTU60487:0.01686)0.849:0.00014)0.949:0.01043)0.866:0.00597)0.717:0.00373)0.835:0.00892)0.897:0.01151)0.000:0.00014)0.872:0.00859)0.835:0.00652,((New.CleanUp.ReferenceOTU96827:0.02929,(New.CleanUp.ReferenceOTU46873:0.01744,New.CleanUp.ReferenceOTU28482:0.0081)0.731:0.0068)0.949:0.01434,(New.CleanUp.ReferenceOTU32498:0.00351,(New.CleanUp.ReferenceOTU63384:0.02327,(New.CleanUp.ReferenceOTU73543:0.02334,New.CleanUp.ReferenceOTU71656:0.00014)0.736:0.00271)0.942:0.01655)0.980:0.02269)0.047:0.00014)0.907:0.01395,New.CleanUp.ReferenceOTU46563:0.03119)0.985:0.0324,((New.CleanUp.ReferenceOTU93823:0.01077,(New.CleanUp.ReferenceOTU60973:0.03031,New.CleanUp.ReferenceOTU9985:0.02643)0.821:0.00885)0.616:0.00521,(((((New.CleanUp.ReferenceOTU89943:0.02909,New.CleanUp.ReferenceOTU19390:0.00885)0.265:0.01766,New.CleanUp.ReferenceOTU75384:0.05193)0.979:0.0357,New.CleanUp.ReferenceOTU58347:0.00016)0.083:0.00015,New.CleanUp.ReferenceOTU7538:0.03785)0.975:0.02413,((New.CleanUp.ReferenceOTU82136:0.00561,New.CleanUp.ReferenceOTU96403:0.00014)0.916:0.00016,(New.CleanUp.ReferenceOTU54022:0.00864,((New.CleanUp.ReferenceOTU50453:0.04447,New.CleanUp.ReferenceOTU94978:0.01501)0.995:0.03749,New.CleanUp.ReferenceOTU99764:0.00015)0.751:0.00271)0.919:0.01441)0.997:0.04492)0.878:0.01269)0.971:0.02143)0.560:0.00015,(New.CleanUp.ReferenceOTU63743:0.06681,New.CleanUp.ReferenceOTU83888:0.02163)0.808:0.00793)0.910:0.00861,(((New.CleanUp.ReferenceOTU81892:0.01815,(New.CleanUp.ReferenceOTU8771:0.00015,((((((New.CleanUp.ReferenceOTU67524:0.00015,(((New.CleanUp.ReferenceOTU32369:0.00016,(New.CleanUp.ReferenceOTU32027:0.00556,New.CleanUp.ReferenceOTU22104:0.00835)0.923:0.00839)0.747:0.00255,(New.CleanUp.ReferenceOTU14670:0.0171,(New.CleanUp.ReferenceOTU62307:0.01168,New.CleanUp.ReferenceOTU67074:0.01738)0.770:0.00432)0.761:0.00455)0.800:0.00415,(New.CleanUp.ReferenceOTU52049:0.01574,New.CleanUp.ReferenceOTU6520:0.01239)0.828:0.00567)0.792:0.0043)0.780:0.00279,((New.CleanUp.ReferenceOTU42202:0.01392,New.CleanUp.ReferenceOTU51613:0.00554)0.870:0.00014,(New.CleanUp.ReferenceOTU55366:0.0056,((New.CleanUp.ReferenceOTU51248:0.00015,((New.ReferenceOTU4:0.00273,(New.CleanUp.ReferenceOTU21887:0.01118,(((New.CleanUp.ReferenceOTU70988:0.01983,(New.CleanUp.ReferenceOTU94067:0.00793,New.CleanUp.ReferenceOTU16919:0.02044)0.405:0.01165)0.937:0.00014,(New.CleanUp.ReferenceOTU92308:0.02238,(New.CleanUp.ReferenceOTU73961:0.01715,New.CleanUp.ReferenceOTU99171:0.02298)0.866:0.00148)0.953:0.00111)0.852:0.00015,New.CleanUp.ReferenceOTU64194:0.01388)0.948:0.00824)0.927:0.00015)0.492:0.00016,(New.CleanUp.ReferenceOTU49452:0.03027,New.CleanUp.ReferenceOTU91190:0.00651)0.658:0.00175)0.973:0.00826)0.697:0.00308,New.CleanUp.ReferenceOTU2296:0.02927)0.776:0.00529)0.733:0.00272)0.881:0.00542)0.865:0.00577,(New.CleanUp.ReferenceOTU65383:0.00015,New.CleanUp.ReferenceOTU17645:0.00832)0.751:0.00254)0.900:0.00926,New.CleanUp.ReferenceOTU81753:0.01429)0.909:0.00895,New.CleanUp.ReferenceOTU95428:0.00564)0.733:0.00283,New.CleanUp.ReferenceOTU91726:0.00858)0.906:0.0121)0.602:0.0087)0.849:0.01426,((New.CleanUp.ReferenceOTU24596:0.00299,(((New.CleanUp.ReferenceOTU97939:0.00273,(New.CleanUp.ReferenceOTU46278:0.01711,(New.CleanUp.ReferenceOTU80890:0.00015,New.CleanUp.ReferenceOTU89921:0.02043)0.896:0.00842)0.848:0.00549)0.798:0.00273,New.CleanUp.ReferenceOTU26569:0.00272)0.348:0.00014,New.CleanUp.ReferenceOTU24400:0.00547)0.770:0.00253)0.873:0.00699,New.CleanUp.ReferenceOTU64663:0.00727)0.472:0.01091)0.842:0.01079,(((((New.CleanUp.ReferenceOTU2558:0.00996,(New.CleanUp.ReferenceOTU37104:0.00684,New.CleanUp.ReferenceOTU32818:0.02199)0.854:0.00598)0.769:0.00365,(New.CleanUp.ReferenceOTU9083:0.02189,(New.CleanUp.ReferenceOTU49853:0.00948,New.CleanUp.ReferenceOTU82651:0.00449)0.906:0.0086)0.982:0.02743)0.544:0.00834,((New.CleanUp.ReferenceOTU11497:0.01966,(New.CleanUp.ReferenceOTU65818:0.0082,New.CleanUp.ReferenceOTU69535:0.00547)0.230:0.00015)0.857:0.00015,((New.CleanUp.ReferenceOTU38622:0.00574,((New.CleanUp.ReferenceOTU71974:0.00517,New.CleanUp.ReferenceOTU74018:0.01167)0.920:0.00874,(New.CleanUp.ReferenceOTU89081:0.01904,(((((New.CleanUp.ReferenceOTU50395:0.01199,New.CleanUp.ReferenceOTU61387:0.0299)0.853:0.00774,(((((New.CleanUp.ReferenceOTU79527:0.02679,New.CleanUp.ReferenceOTU51192:0.00791)0.914:0.01157,(((New.CleanUp.ReferenceOTU33714:0.00114,(New.CleanUp.ReferenceOTU68551:0.01792,New.CleanUp.ReferenceOTU17560:0.03004)0.819:0.01586)0.891:0.01389,New.CleanUp.ReferenceOTU27168:0.03007)0.900:0.01116,New.CleanUp.ReferenceOTU51162:0.01186)0.677:0.00243)0.886:0.00883,(New.CleanUp.ReferenceOTU50854:0.00847,New.CleanUp.ReferenceOTU16382:0.01127)0.841:0.00615)0.816:0.00488,(New.CleanUp.ReferenceOTU71267:0.01445,((New.CleanUp.ReferenceOTU92003:0.00765,(New.CleanUp.ReferenceOTU62135:0.00594,(New.CleanUp.ReferenceOTU37971:0.02492,New.CleanUp.ReferenceOTU90731:0.02685)0.402:0.00331)0.466:0.01155)0.944:0.01413,New.CleanUp.ReferenceOTU71387:0.01647)0.772:0.00591)0.938:0.0139)0.621:0.00016,(New.CleanUp.ReferenceOTU43552:0.00821,New.CleanUp.ReferenceOTU70983:0.00845)0.948:0.01131)0.792:0.00276)0.881:0.00556,New.CleanUp.ReferenceOTU93867:0.00272)0.996:0.00016,(New.CleanUp.ReferenceOTU70678:0.01998,New.CleanUp.ReferenceOTU32475:0.02011)0.746:0.00255)0.926:0.01469,((New.CleanUp.ReferenceOTU29022:0.01093,((((New.CleanUp.ReferenceOTU79294:0.00557,((New.CleanUp.ReferenceOTU49731:0.02058,New.CleanUp.ReferenceOTU54467:0.01414)0.994:0.03048,(((New.CleanUp.ReferenceOTU98572:0.02272,New.CleanUp.ReferenceOTU14995:0.01411)0.144:0.00269,New.CleanUp.ReferenceOTU12162:0.01957)0.884:0.00014,(New.CleanUp.ReferenceOTU87741:0.02528,(New.CleanUp.ReferenceOTU17267:0.02575,New.CleanUp.ReferenceOTU85013:0.01399)0.291:0.00266)0.879:0.00015)0.817:0.00015)0.794:0.00277)0.753:0.00272,New.CleanUp.ReferenceOTU89204:0.00832)0.816:0.00531,(New.CleanUp.ReferenceOTU9135:0.01972,(New.CleanUp.ReferenceOTU95622:0.01809,(New.CleanUp.ReferenceOTU55280:0.00328,New.CleanUp.ReferenceOTU104:0.02226)0.441:0.00437)0.842:0.01672)0.515:0.00973)0.643:0.0001,New.CleanUp.ReferenceOTU74522:0.00843)0.990:0.02397)0.891:0.01174,(New.CleanUp.ReferenceOTU1376:0.02625,(New.CleanUp.ReferenceOTU41614:0.03195,New.CleanUp.ReferenceOTU68589:0.01451)0.727:0.002)0.984:0.01784)0.922:0.01327)0.787:0.01255)0.856:0.00642)0.871:0.00594)0.836:0.00538,(New.CleanUp.ReferenceOTU80641:0.00016,New.CleanUp.ReferenceOTU87014:0.02882)0.935:0.00848)0.605:0.00277)0.939:0.01675)0.861:0.01037,((New.CleanUp.ReferenceOTU58524:0.05414,New.CleanUp.ReferenceOTU51254:0.02379)0.851:0.01344,((New.CleanUp.ReferenceOTU65966:0.01901,New.CleanUp.ReferenceOTU19:0.02015)0.733:0.01506,(New.CleanUp.ReferenceOTU2478:0.02673,(New.CleanUp.ReferenceOTU63445:0.03342,New.CleanUp.ReferenceOTU17210:0.02871)0.784:0.00776)0.094:0.00982)0.521:0.01175)0.747:0.00441)0.923:0.00919,((((New.CleanUp.ReferenceOTU58667:0.00015,(New.CleanUp.ReferenceOTU83776:0.05098,New.CleanUp.ReferenceOTU99666:0.00015)0.994:0.0259)0.965:0.02119,(New.CleanUp.ReferenceOTU57332:0.14125,New.CleanUp.ReferenceOTU7457:0.00014)1.000:0.0492)0.881:0.0128,New.ReferenceOTU88:0.00991)0.873:0.01056,New.CleanUp.ReferenceOTU50277:0.01801)0.881:0.00967)0.225:0.00014)0.787:0.00536)0.755:0.00656)0.940:0.01402)0.832:0.00014,New.ReferenceOTU75:0.01417)0.866:0.00258)0.980:0.01355)0.793:0.00014)0.933:0.00536)0.787:0.00015,((New.CleanUp.ReferenceOTU1848:0.01646,(New.CleanUp.ReferenceOTU78626:0.01716,New.CleanUp.ReferenceOTU92806:0.02035)0.753:0.00314)0.745:0.00225,New.CleanUp.ReferenceOTU21616:0.02869)0.967:0.015)0.862:0.00826)0.954:0.01103,((New.CleanUp.ReferenceOTU63745:0.0092,((New.CleanUp.ReferenceOTU35148:0.00367,New.CleanUp.ReferenceOTU35077:0.03126)0.879:0.01015,((New.CleanUp.ReferenceOTU37588:0.02033,(New.CleanUp.ReferenceOTU42801:0.02333,New.CleanUp.ReferenceOTU47484:0.01853)0.825:0.01154)0.641:0.01074,(New.ReferenceOTU91:0.01032,(((New.CleanUp.ReferenceOTU61047:0.06759,New.CleanUp.ReferenceOTU63292:0.02856)0.976:0.03438,New.CleanUp.ReferenceOTU49854:0.03159)0.951:0.00015,(New.CleanUp.ReferenceOTU93543:0.0168,New.CleanUp.ReferenceOTU11719:0.01491)0.330:0.00948)0.845:0.00191)0.798:0.00497)0.759:0.00471)0.859:0.01074)0.918:0.01049,New.CleanUp.ReferenceOTU21541:0.01124)0.722:0.00277)0.906:0.00803,(((New.CleanUp.ReferenceOTU66256:0.01122,(New.CleanUp.ReferenceOTU24701:0.01689,((New.CleanUp.ReferenceOTU59079:0.00832,(New.CleanUp.ReferenceOTU47000:0.07254,New.CleanUp.ReferenceOTU2261:0.01883)0.865:0.01021)0.695:0.01123,(((New.CleanUp.ReferenceOTU49685:0.0189,New.CleanUp.ReferenceOTU85225:0.01533)0.613:0.00121,New.CleanUp.ReferenceOTU32395:0.02058)0.745:0.00244,New.CleanUp.ReferenceOTU53142:0.01378)0.975:0.00014)0.906:0.00827)0.335:0.00014)0.764:0.00284,New.CleanUp.ReferenceOTU70232:0.03209)0.860:0.00547,((New.CleanUp.ReferenceOTU18854:0.01699,(New.CleanUp.ReferenceOTU54115:0.02052,New.CleanUp.ReferenceOTU689:0.01458)0.902:0.0105)0.147:0.00014,(New.CleanUp.ReferenceOTU93346:0.0031,(New.CleanUp.ReferenceOTU46804:0.01788,New.CleanUp.ReferenceOTU51033:0.00858)0.884:0.00782)0.787:0.00853)0.884:0.00595)0.831:0.00014)0.952:0.011)0.914:0.01021)0.497:0.00631)0.775:0.00442)0.063:0.01227)0.611:0.05603)0.925:0.03135,New.CleanUp.ReferenceOTU22152:0.01787)0.998:0.04969)0.779:0.00811)0.973:0.02421,((New.CleanUp.ReferenceOTU86590:0.01737,(New.CleanUp.ReferenceOTU90515:0.0147,200751:0.01581)0.994:0.05613)0.997:0.06549,((New.CleanUp.ReferenceOTU10440:0.05722,((((New.CleanUp.ReferenceOTU13857:0.01199,(((New.CleanUp.ReferenceOTU24817:0.02292,New.CleanUp.ReferenceOTU2035:0.02607)0.656:0.00217,(((New.CleanUp.ReferenceOTU34692:0.04477,(((New.CleanUp.ReferenceOTU35869:0.02495,(New.CleanUp.ReferenceOTU1055:0.00281,New.CleanUp.ReferenceOTU13638:0.0353)0.973:0.02446)0.851:0.01148,(New.CleanUp.ReferenceOTU26874:0.02061,(New.CleanUp.ReferenceOTU65115:0.01111,New.CleanUp.ReferenceOTU30558:0.04091)0.873:0.0144)0.765:0.00834)0.785:0.02464,(((New.CleanUp.ReferenceOTU40757:0.00629,(New.CleanUp.ReferenceOTU90780:0.06861,New.CleanUp.ReferenceOTU21029:0.02529)0.590:0.0104)0.903:0.01351,(New.CleanUp.ReferenceOTU40080:0.02049,(New.CleanUp.ReferenceOTU64893:0.00014,(New.CleanUp.ReferenceOTU58087:0.01172,New.CleanUp.ReferenceOTU41756:0.05208)0.858:0.01167)0.990:0.03388)0.945:0.02118)0.816:0.00922,((New.CleanUp.ReferenceOTU33564:0.10108,New.CleanUp.ReferenceOTU3385:0.00544)0.868:0.0092,((New.CleanUp.ReferenceOTU42634:0.02569,New.CleanUp.ReferenceOTU93936:0.02264)0.739:0.00433,((New.CleanUp.ReferenceOTU516:0.01436,(New.CleanUp.ReferenceOTU40115:0.02563,New.CleanUp.ReferenceOTU5592:0.01678)0.764:0.00371)0.994:0.02018,New.ReferenceOTU45:0.00014)0.874:0.00525)0.768:0.00271)0.780:0.00697)0.847:0.01302)0.961:0.02812)0.708:0.01115,((((New.CleanUp.ReferenceOTU5127:0.02218,New.CleanUp.ReferenceOTU61916:0.04119)0.984:0.0351,New.CleanUp.ReferenceOTU30825:0.05422)0.263:0.00353,(New.CleanUp.ReferenceOTU53674:0.01727,New.CleanUp.ReferenceOTU8916:0.02392)0.952:0.02176)0.698:0.01159,((New.CleanUp.ReferenceOTU32494:0.0352,(New.CleanUp.ReferenceOTU46927:0.03568,(New.CleanUp.ReferenceOTU52914:0.02524,New.CleanUp.ReferenceOTU96326:0.01338)0.715:0.00529)0.887:0.01225)0.866:0.01008,(((New.CleanUp.ReferenceOTU32110:0.01636,New.CleanUp.ReferenceOTU48297:0.02201)0.901:0.01246,((New.CleanUp.ReferenceOTU40796:0.00015,New.CleanUp.ReferenceOTU40389:0.04154)0.769:0.00459,((New.CleanUp.ReferenceOTU15881:0.00014,((New.CleanUp.ReferenceOTU55257:0.00966,New.CleanUp.ReferenceOTU63485:0.03473)0.866:0.01055,((New.CleanUp.ReferenceOTU73220:0.02335,(((New.CleanUp.ReferenceOTU53431:0.00015,((New.CleanUp.ReferenceOTU77904:0.04821,(New.CleanUp.ReferenceOTU3300:0.05443,New.CleanUp.ReferenceOTU55339:0.00683)0.997:0.04338)0.922:0.00014,New.CleanUp.ReferenceOTU14718:0.00561)1.000:0.0321)0.993:0.0253,New.CleanUp.ReferenceOTU14955:0.0053)0.864:0.00956,(New.CleanUp.ReferenceOTU19385:0.02272,(New.CleanUp.ReferenceOTU450:0.01743,New.CleanUp.ReferenceOTU55613:0.00846)0.810:0.00014)0.451:0.00281)0.752:0.00227)0.902:0.01144,((((New.CleanUp.ReferenceOTU39848:0.00478,(New.CleanUp.ReferenceOTU39255:0.02623,(((((New.CleanUp.ReferenceOTU16227:0.00621,(New.CleanUp.ReferenceOTU69896:0.01834,New.CleanUp.ReferenceOTU62501:0.01235)0.651:0.00102)0.925:0.00856,(New.CleanUp.ReferenceOTU79378:0.01722,New.CleanUp.ReferenceOTU1893:0.02334)0.744:0.00274)0.759:0.00418,(New.CleanUp.ReferenceOTU86924:0.01441,(New.CleanUp.ReferenceOTU48870:0.00015,New.CleanUp.ReferenceOTU45431:0.03858)0.603:0.00851)0.916:0.01155)0.927:0.01135,New.CleanUp.ReferenceOTU20311:0.02401)0.147:0.00281,((New.CleanUp.ReferenceOTU16676:0.03809,(New.CleanUp.ReferenceOTU34969:0.02339,New.CleanUp.ReferenceOTU70686:0.012)0.824:0.00959)0.971:0.02286,New.CleanUp.ReferenceOTU5417:0.002)0.540:0.00324)0.945:0.01797)0.901:0.01348)0.877:0.00918,(New.CleanUp.ReferenceOTU23009:0.00855,(((New.CleanUp.ReferenceOTU59036:0.01432,New.CleanUp.ReferenceOTU70733:0.02015)0.927:0.01274,New.CleanUp.ReferenceOTU52649:0.01264)0.157:0.00281,(New.CleanUp.ReferenceOTU81251:0.00848,New.CleanUp.ReferenceOTU86460:0.02305)0.768:0.00414)0.803:0.00415)0.886:0.00576)0.755:0.00265,New.CleanUp.ReferenceOTU1960:0.01733)0.906:0.00871,(((((New.ReferenceOTU204:0.00615,New.ReferenceOTU516:0.03556)0.347:0.00499,(((New.CleanUp.ReferenceOTU70035:0.01433,(New.CleanUp.ReferenceOTU54612:0.03278,New.ReferenceOTU528:0.00014)0.981:0.01724)0.779:0.00427,New.CleanUp.ReferenceOTU92136:0.04232)0.826:0.00421,((New.CleanUp.ReferenceOTU24451:0.0057,New.CleanUp.ReferenceOTU40158:0.0294)0.865:0.00542,New.CleanUp.ReferenceOTU59625:0.00834)0.983:0.00015)0.825:0.00907)0.958:0.01416,(New.CleanUp.ReferenceOTU7390:0.01373,((New.CleanUp.ReferenceOTU52959:0.06077,New.CleanUp.ReferenceOTU78632:0.01589)0.980:0.03555,New.CleanUp.ReferenceOTU15713:0.03724)0.936:0.01787)0.741:0.00384)0.762:0.00633,(New.CleanUp.ReferenceOTU68643:0.02904,((New.CleanUp.ReferenceOTU33459:0.00988,New.CleanUp.ReferenceOTU91808:0.02588)0.751:0.00742,(New.CleanUp.ReferenceOTU63481:0.01967,New.CleanUp.ReferenceOTU55147:0.06613)0.907:0.01427)0.979:0.03261)0.984:0.03834)0.789:0.0087,((New.CleanUp.ReferenceOTU80658:0.00433,(New.CleanUp.ReferenceOTU31477:0.0055,New.CleanUp.ReferenceOTU86351:0.01131)0.986:0.02539)0.379:0.00617,(New.CleanUp.ReferenceOTU99928:0.00517,(New.CleanUp.ReferenceOTU25251:0.00313,New.CleanUp.ReferenceOTU36101:0.05492)0.589:0.00015)0.995:0.03847)0.875:0.01211)0.813:0.00479)0.953:0.00015)0.936:0.01441)0.870:0.00899)0.972:0.01575,New.CleanUp.ReferenceOTU2030:0.00689)0.989:0.02355)0.752:0.00395)0.942:0.01666,(New.CleanUp.ReferenceOTU46870:0.03616,((New.CleanUp.ReferenceOTU39133:0.01364,(New.CleanUp.ReferenceOTU8322:0.01669,(New.CleanUp.ReferenceOTU36653:0.01142,New.CleanUp.ReferenceOTU24638:0.01414)0.849:0.00014)0.781:0.00604)0.958:0.01504,(New.CleanUp.ReferenceOTU73337:0.03583,New.CleanUp.ReferenceOTU98143:0.03021)0.929:0.01471)0.860:0.00829)0.900:0.01224)0.896:0.00998)0.616:0.00014)0.958:0.01781)0.656:0.00247,((New.CleanUp.ReferenceOTU559:0.00547,New.CleanUp.ReferenceOTU56242:0.06088)0.831:0.00996,New.CleanUp.ReferenceOTU10247:0.03708)0.862:0.0136)0.875:0.00721)0.787:0.00592,(New.CleanUp.ReferenceOTU40397:0.04438,(New.CleanUp.ReferenceOTU53663:0.00915,New.CleanUp.ReferenceOTU6214:0.01923)0.964:0.01518)0.773:0.00521)0.668:0.00014)0.675:0.00214,(New.CleanUp.ReferenceOTU36736:0.0235,New.CleanUp.ReferenceOTU71088:0.0176)0.986:0.0301)0.896:0.0233,(((((New.CleanUp.ReferenceOTU22984:0.02539,((((New.CleanUp.ReferenceOTU45877:0.02342,((New.CleanUp.ReferenceOTU14507:0.00389,(New.CleanUp.ReferenceOTU31175:0.00836,New.CleanUp.ReferenceOTU27887:0.01783)0.987:0.03522)0.882:0.01957,New.CleanUp.ReferenceOTU56528:0.01629)0.524:0.01104)0.755:0.00964,((New.CleanUp.ReferenceOTU82930:0.01835,(((New.CleanUp.ReferenceOTU1614:0.018,((New.CleanUp.ReferenceOTU72371:0.02254,New.CleanUp.ReferenceOTU10396:0.01354)0.864:0.00737,((New.CleanUp.ReferenceOTU60210:0.01594,New.CleanUp.ReferenceOTU79410:0.0206)0.971:0.02304,New.ReferenceOTU375:0.00953)0.627:0.00084)0.779:0.00656)0.943:0.016,New.CleanUp.ReferenceOTU44240:0.01585)0.856:0.008,New.CleanUp.ReferenceOTU32664:0.01319)0.879:0.01019)0.963:0.01832,New.CleanUp.ReferenceOTU84844:0.01071)0.956:0.02044)0.312:0.00316,(New.CleanUp.ReferenceOTU4451:0.01712,New.CleanUp.ReferenceOTU28799:0.00559)0.875:0.00606)0.719:0.0029,New.CleanUp.ReferenceOTU97649:0.02019)0.926:0.015)0.772:0.00522,(New.CleanUp.ReferenceOTU55187:0.00614,(New.CleanUp.ReferenceOTU59539:0.01454,(New.CleanUp.ReferenceOTU42783:0.01889,(((New.CleanUp.ReferenceOTU10641:0.01648,New.CleanUp.ReferenceOTU1754:0.01191)0.761:0.01153,(New.CleanUp.ReferenceOTU64760:0.00206,New.CleanUp.ReferenceOTU83865:0.04314)0.983:0.02705)0.685:0.00546,New.CleanUp.ReferenceOTU6505:0.00371)0.968:0.02106)0.926:0.01829)0.984:0.03551)0.906:0.01351)0.964:0.01888,(New.CleanUp.ReferenceOTU15975:0.03051,((New.CleanUp.ReferenceOTU94489:0.0313,(New.CleanUp.ReferenceOTU35004:0.04054,New.CleanUp.ReferenceOTU95846:0.03169)0.771:0.00913)0.923:0.01621,((New.CleanUp.ReferenceOTU17476:0.02444,(New.CleanUp.ReferenceOTU44838:0.01482,New.CleanUp.ReferenceOTU27217:0.00497)0.867:0.00912)0.944:0.01908,(New.CleanUp.ReferenceOTU58061:0.04483,New.CleanUp.ReferenceOTU1049:0.01836)0.791:0.01349)0.331:0.00555)0.946:0.02196)0.983:0.02974)0.833:0.0083,((New.CleanUp.ReferenceOTU85828:0.05586,(((New.CleanUp.ReferenceOTU70801:0.01398,New.CleanUp.ReferenceOTU21423:0.02892)0.924:0.02229,(New.CleanUp.ReferenceOTU31392:0.04567,New.CleanUp.ReferenceOTU51841:0.05217)0.772:0.01058)0.804:0.01035,(New.CleanUp.ReferenceOTU46431:0.03592,New.CleanUp.ReferenceOTU58045:0.02657)0.676:0.01467)0.795:0.0177)0.602:0.00015,(New.CleanUp.ReferenceOTU816:0.01203,(New.CleanUp.ReferenceOTU81869:0.02026,(New.CleanUp.ReferenceOTU99025:0.01587,(New.CleanUp.ReferenceOTU54571:0.01523,New.CleanUp.ReferenceOTU16618:0.01814)0.816:0.00012)0.879:0.00721)0.833:0.00576)0.881:0.0103)0.754:0.00481)0.900:0.01739,(((New.CleanUp.ReferenceOTU4032:0.01292,New.CleanUp.ReferenceOTU27031:0.01889)0.935:0.01224,New.CleanUp.ReferenceOTU19247:0.03996)0.621:0.00222,New.CleanUp.ReferenceOTU51823:0.00175)0.945:0.02071)0.876:0.02087)0.917:0.0272,(((New.CleanUp.ReferenceOTU40769:0.04354,New.CleanUp.ReferenceOTU24951:0.03462)0.693:0.00408,(New.CleanUp.ReferenceOTU6720:0.01471,(New.CleanUp.ReferenceOTU8662:0.00796,(New.CleanUp.ReferenceOTU18918:0.06101,((((New.CleanUp.ReferenceOTU47419:0.00773,(New.CleanUp.ReferenceOTU43755:0.00765,New.CleanUp.ReferenceOTU71056:0.08082)0.996:0.04252)0.992:0.0416,((New.CleanUp.ReferenceOTU41868:0.0295,((New.CleanUp.ReferenceOTU65824:0.03484,(New.CleanUp.ReferenceOTU70127:0.01314,(New.CleanUp.ReferenceOTU7289:0.02569,New.CleanUp.ReferenceOTU2505:0.01561)0.981:0.02952)0.998:0.05232)0.951:0.03145,New.CleanUp.ReferenceOTU13389:0.00456)0.994:0.04157)0.842:0.00936,New.CleanUp.ReferenceOTU90656:0.05785)0.985:0.04323)0.454:0.01231,New.CleanUp.ReferenceOTU40283:0.00365)0.976:0.02019,(New.CleanUp.ReferenceOTU50663:0.01,((((592917:0.05942,330294:0.01376)0.995:0.05289,592616:0.01011)0.866:0.01026,((580008:0.05538,(104610:0.01411,(100551:0.00277,New.CleanUp.ReferenceOTU14375:0.01129)0.940:0.0085)0.868:0.01261)0.807:0.01946,145801:0.00729)0.725:0.0036)0.970:0.01467,(364722:0.00257,(New.CleanUp.ReferenceOTU45835:0.01718,136526:0.01126)0.936:0.01153)0.763:0.00262)0.993:0.0249)0.642:0.00014)0.900:0.01187)0.943:0.01906)0.976:0.02369)0.833:0.00749)0.927:0.03024,New.CleanUp.ReferenceOTU76121:0.0984)0.874:0.02982)0.865:0.02996)0.949:0.04137,((New.CleanUp.ReferenceOTU32233:0.00016,(((((New.CleanUp.ReferenceOTU73297:0.01003,New.CleanUp.ReferenceOTU5880:0.07031)0.910:0.01331,New.CleanUp.ReferenceOTU12770:0.02009)0.729:0.00273,((New.CleanUp.ReferenceOTU23332:0.00663,((New.CleanUp.ReferenceOTU98566:0.01236,New.CleanUp.ReferenceOTU77956:0.05666)0.497:0.01714,((New.CleanUp.ReferenceOTU31876:0.02328,New.CleanUp.ReferenceOTU74749:0.01842)0.801:0.0078,(((((New.CleanUp.ReferenceOTU78464:0.02268,(New.CleanUp.ReferenceOTU47833:0.02154,(New.CleanUp.ReferenceOTU22278:0.01423,(New.CleanUp.ReferenceOTU62857:0.00874,((New.CleanUp.ReferenceOTU88986:0.0208,(New.ReferenceOTU5:0.01667,New.CleanUp.ReferenceOTU97105:0.01448)0.824:0.0072)0.777:0.00471,(New.CleanUp.ReferenceOTU54039:0.00016,New.CleanUp.ReferenceOTU31322:0.05098)0.801:0.00346)0.907:0.00569)0.665:0.00114)0.830:0.0088)0.610:0.00103)0.764:0.00016,((New.CleanUp.ReferenceOTU78954:0.02632,New.CleanUp.ReferenceOTU74255:0.00015)0.900:0.00574,((((New.CleanUp.ReferenceOTU58504:0.023,((New.CleanUp.ReferenceOTU79376:0.00286,((New.CleanUp.ReferenceOTU80257:0.00559,New.CleanUp.ReferenceOTU16855:0.01134)0.784:0.00299,((New.CleanUp.ReferenceOTU50998:0.00558,New.CleanUp.ReferenceOTU11657:0.01433)0.734:0.00289,New.CleanUp.ReferenceOTU51952:0.02001)0.870:0.00572)0.777:0.0052)0.587:0.00272,New.CleanUp.ReferenceOTU28769:0.00558)0.768:0.00269)0.733:0.00277,((New.CleanUp.ReferenceOTU77437:0.01357,((((New.CleanUp.ReferenceOTU5444:0.00861,(New.CleanUp.ReferenceOTU7841:0.03472,(New.CleanUp.ReferenceOTU44820:0.01143,New.CleanUp.ReferenceOTU71327:0.00287)0.934:0.0014)0.841:0.0015)0.824:0.00632,New.CleanUp.ReferenceOTU65171:0.01716)0.761:0.0036,New.CleanUp.ReferenceOTU51292:0.01284)0.190:0.00274,New.CleanUp.ReferenceOTU85601:0.01037)0.810:0.00579)0.758:0.00428,New.CleanUp.ReferenceOTU27257:0.017)0.772:0.00016)0.937:0.0082,(((New.CleanUp.ReferenceOTU63856:0.02766,((New.CleanUp.ReferenceOTU99670:0.01116,New.CleanUp.ReferenceOTU17814:0.02335)0.967:0.01486,(New.CleanUp.ReferenceOTU18610:0.00016,New.CleanUp.ReferenceOTU43594:0.04481)0.098:0.00542)0.860:0.01035)0.912:0.01411,New.CleanUp.ReferenceOTU22264:0.00014)0.322:0.00552,(New.CleanUp.ReferenceOTU4937:0.01174,New.CleanUp.ReferenceOTU88788:0.0256)0.919:0.01263)0.942:0.01146)0.653:0.00015,((New.CleanUp.ReferenceOTU68726:0.03091,((New.CleanUp.ReferenceOTU74621:0.00014,((((((New.CleanUp.ReferenceOTU41501:0.03508,New.CleanUp.ReferenceOTU22485:0.01526)0.925:0.02363,(New.CleanUp.ReferenceOTU16764:0.01804,(New.CleanUp.ReferenceOTU67320:0.02049,(New.CleanUp.ReferenceOTU24770:0.02244,New.CleanUp.ReferenceOTU88173:0.01374)0.866:0.0071)0.847:0.00556)0.761:0.00642)0.758:0.00423,New.CleanUp.ReferenceOTU44072:0.02936)0.875:0.00016,New.ReferenceOTU514:0.0028)0.952:0.0096,((New.CleanUp.ReferenceOTU72077:0.01981,New.CleanUp.ReferenceOTU8242:0.01403)0.777:0.00387,((New.CleanUp.ReferenceOTU23401:0.00944,(New.CleanUp.ReferenceOTU66011:0.01081,(New.CleanUp.ReferenceOTU88709:0.01224,New.CleanUp.ReferenceOTU26817:0.01329)0.412:0.00541)0.838:0.00877)0.978:0.02004,((New.CleanUp.ReferenceOTU3968:0.00281,(New.CleanUp.ReferenceOTU83793:0.02801,New.CleanUp.ReferenceOTU73766:0.0185)0.932:0.01477)0.977:0.01783,((New.CleanUp.ReferenceOTU99836:0.00583,(New.CleanUp.ReferenceOTU88303:0.03251,(New.CleanUp.ReferenceOTU88462:0.01359,(New.CleanUp.ReferenceOTU69143:0.01203,New.CleanUp.ReferenceOTU62076:0.02851)0.977:0.02016)0.847:0.00016)0.878:0.02102)0.995:0.03611,New.CleanUp.ReferenceOTU5171:0.03299)0.659:0.01267)0.860:0.00014)0.817:0.00331)0.337:0.00277)0.803:0.00583,New.CleanUp.ReferenceOTU30855:0.03365)0.634:0.00115)0.931:0.01697,New.CleanUp.ReferenceOTU71537:0.02874)0.764:0.01543)0.096:0.01552,New.CleanUp.ReferenceOTU3438:0.03568)0.957:0.02612)0.462:0.00556)0.750:0.00277)0.968:0.01621,(New.CleanUp.ReferenceOTU95099:0.01064,((New.CleanUp.ReferenceOTU69076:0.02226,(New.CleanUp.ReferenceOTU995:0.04167,(New.CleanUp.ReferenceOTU39464:0.00014,(((New.CleanUp.ReferenceOTU61589:0.00551,(New.CleanUp.ReferenceOTU42895:0.05792,New.CleanUp.ReferenceOTU46276:0.03134)0.736:0.00031)0.453:0.00015,New.CleanUp.ReferenceOTU12587:0.00273)0.928:0.01159,(New.CleanUp.ReferenceOTU65749:0.04461,New.CleanUp.ReferenceOTU81237:0.00015)0.968:0.0202)0.984:0.02054)0.825:0.00749)0.548:0.01105)0.911:0.00934,(((New.CleanUp.ReferenceOTU75540:0.01119,New.CleanUp.ReferenceOTU3600:0.03899)0.958:0.00014,(New.CleanUp.ReferenceOTU72288:0.02473,(New.CleanUp.ReferenceOTU46052:0.02673,(New.CleanUp.ReferenceOTU33785:0.0156,New.CleanUp.ReferenceOTU32014:0.0353)0.330:0.00924)0.317:0.00688)0.323:0.00692)0.898:0.00792,(New.CleanUp.ReferenceOTU1341:0.0376,(New.CleanUp.ReferenceOTU11570:0.02223,(New.CleanUp.ReferenceOTU3432:0.02259,(New.CleanUp.ReferenceOTU54125:0.00866,New.CleanUp.ReferenceOTU49866:0.01453)0.736:0.00329)0.754:0.00269)0.852:0.00861)0.464:0.00732)0.980:0.01522)0.235:0.00016)0.830:0.01059)0.921:0.01359,((((New.CleanUp.ReferenceOTU56559:0.00237,(((((((New.CleanUp.ReferenceOTU81488:0.00014,New.CleanUp.ReferenceOTU14295:0.04154)0.970:0.01803,((New.CleanUp.ReferenceOTU47323:0.03341,New.CleanUp.ReferenceOTU45694:0.04726)0.881:0.01727,(New.CleanUp.ReferenceOTU27935:0.03197,(New.CleanUp.ReferenceOTU73066:0.00964,New.CleanUp.ReferenceOTU96551:0.01306)0.767:0.00792)0.944:0.02241)0.838:0.01236)0.799:0.00638,(New.CleanUp.ReferenceOTU58951:0.04403,New.CleanUp.ReferenceOTU28273:0.01673)0.992:0.03508)0.207:0.01278,(New.CleanUp.ReferenceOTU82706:0.00979,(New.CleanUp.ReferenceOTU44180:0.0175,New.CleanUp.ReferenceOTU16710:0.04566)0.818:0.02241)0.737:0.01037)0.966:0.02357,(New.CleanUp.ReferenceOTU57492:0.00575,New.CleanUp.ReferenceOTU27837:0.0329)0.679:0.00546)0.855:0.00898,New.CleanUp.ReferenceOTU64990:0.01911)0.910:0.01254,(New.CleanUp.ReferenceOTU98012:0.01851,New.CleanUp.ReferenceOTU65833:0.01133)0.788:0.00881)0.754:0.00015)0.888:0.00996,((((New.CleanUp.ReferenceOTU45961:0.02677,(New.CleanUp.ReferenceOTU46617:0.04682,New.CleanUp.ReferenceOTU36985:0.02236)0.929:0.01461)0.849:0.00668,(New.CleanUp.ReferenceOTU34484:0.03226,(New.CleanUp.ReferenceOTU26610:0.00741,(New.CleanUp.ReferenceOTU97531:0.01957,New.CleanUp.ReferenceOTU76981:0.01957)0.819:0.00853)0.457:0.00198)0.785:0.01539)0.892:0.01412,((New.CleanUp.ReferenceOTU55059:0.01159,(New.CleanUp.ReferenceOTU2918:0.02261,New.CleanUp.ReferenceOTU25007:0.00949)0.756:0.00408)0.908:0.00996,(((New.CleanUp.ReferenceOTU60779:0.01675,New.CleanUp.ReferenceOTU17852:0.05026)0.915:0.0193,(New.CleanUp.ReferenceOTU36960:0.00358,(New.CleanUp.ReferenceOTU64723:0.01973,(New.CleanUp.ReferenceOTU90859:0.02545,New.CleanUp.ReferenceOTU15404:0.00936)0.441:0.0046)0.911:0.01571)0.654:0.00181)0.979:0.02091,((New.CleanUp.ReferenceOTU43161:0.01881,((New.CleanUp.ReferenceOTU40739:0.03621,New.CleanUp.ReferenceOTU22450:0.06545)0.953:0.00016,(New.CleanUp.ReferenceOTU46734:0.03151,New.CleanUp.ReferenceOTU86283:0.01481)0.940:0.02453)0.962:0.01819)0.845:0.00765,New.CleanUp.ReferenceOTU80233:0.01177)0.864:0.00773)0.726:0.00276)0.943:0.02037)0.857:0.01397,(New.CleanUp.ReferenceOTU66028:0.01851,New.CleanUp.ReferenceOTU7803:0.01017)0.581:0.00974)0.985:0.03021)0.000:0.00169,(New.CleanUp.ReferenceOTU75352:0.00833,((New.CleanUp.ReferenceOTU42672:0.01457,New.CleanUp.ReferenceOTU71321:0.01403)0.954:0.01754,(New.CleanUp.ReferenceOTU38173:0.01777,New.CleanUp.ReferenceOTU9266:0.01489)0.799:0.00491)0.523:0.00016)0.065:0.00014)0.879:0.00536,(((((((New.CleanUp.ReferenceOTU96656:0.01694,(((New.ReferenceOTU286:0.03328,(New.ReferenceOTU251:0.0052,((New.CleanUp.ReferenceOTU60392:0.03773,(New.CleanUp.ReferenceOTU60453:0.0281,((New.CleanUp.ReferenceOTU57805:0.00016,New.CleanUp.ReferenceOTU76732:0.03821)0.833:0.00879,(New.CleanUp.ReferenceOTU83539:0.04581,New.CleanUp.ReferenceOTU1291:0.03709)0.726:0.01901)0.000:0.00051)0.946:0.01744)0.835:0.00997,(New.CleanUp.ReferenceOTU58569:0.03208,(New.CleanUp.ReferenceOTU84737:0.00323,(New.CleanUp.ReferenceOTU55691:0.00549,(New.CleanUp.ReferenceOTU78905:0.00549,New.CleanUp.ReferenceOTU77344:0.00548)0.000:0.00016)0.775:0.00229)0.751:0.00308)0.803:0.00014)0.962:0.01743)0.623:0.00682)0.882:0.00897,New.CleanUp.ReferenceOTU58302:0.00548)0.876:0.0001,New.CleanUp.ReferenceOTU76362:0.02286)0.373:0.00016)0.616:0.00016,(New.CleanUp.ReferenceOTU41964:0.04065,New.ReferenceOTU301:0.00306)0.987:0.0208)0.905:0.00834,(New.CleanUp.ReferenceOTU21176:0.00014,(New.CleanUp.ReferenceOTU59098:0.02647,New.CleanUp.ReferenceOTU42267:0.0267)0.901:0.01112)0.970:0.01432)0.878:0.00941,(((New.CleanUp.ReferenceOTU44695:0.00576,(((New.CleanUp.ReferenceOTU53869:0.0056,(New.CleanUp.ReferenceOTU63088:0.02597,New.CleanUp.ReferenceOTU54231:0.01406)0.844:0.00015)0.859:0.00565,(New.CleanUp.ReferenceOTU4591:0.00266,New.CleanUp.ReferenceOTU59283:0.01135)0.734:0.00278)0.953:0.01138,(New.CleanUp.ReferenceOTU74563:0.00243,(New.CleanUp.ReferenceOTU43889:0.0204,New.CleanUp.ReferenceOTU63380:0.00015)0.936:0.00891)0.863:0.00848)0.891:0.00015)0.919:0.00791,(New.CleanUp.ReferenceOTU29547:0.01371,((New.CleanUp.ReferenceOTU79951:0.00616,New.CleanUp.ReferenceOTU28232:0.02958)0.693:0.00513,(((New.CleanUp.ReferenceOTU46085:0.00512,New.CleanUp.ReferenceOTU11869:0.01458)0.034:0.00016,(New.CleanUp.ReferenceOTU99374:0.01078,New.CleanUp.ReferenceOTU49640:0.01816)0.944:0.01473)0.829:0.0089,(New.CleanUp.ReferenceOTU39839:0.0081,(New.CleanUp.ReferenceOTU73334:0.00844,New.CleanUp.ReferenceOTU94672:0.01134)0.818:0.00162)0.739:0.00124)0.947:0.01439)0.748:0.0062)0.784:0.00561)0.651:0.0028,New.CleanUp.ReferenceOTU18587:0.01261)0.860:0.01071)0.600:0.00231,((New.CleanUp.ReferenceOTU27325:0.00264,(New.CleanUp.ReferenceOTU46940:0.01036,New.ReferenceOTU255:0.01965)0.877:0.01013)0.737:0.00286,New.CleanUp.ReferenceOTU61487:0.04432)0.913:0.00833)0.640:0.00015,((New.CleanUp.ReferenceOTU47928:0.01684,(New.CleanUp.ReferenceOTU44048:0.00205,New.CleanUp.ReferenceOTU72454:0.06623)0.973:0.02257)0.854:0.00829,(New.CleanUp.ReferenceOTU61951:0.02682,((New.CleanUp.ReferenceOTU22001:0.00014,(New.CleanUp.ReferenceOTU34862:0.02127,New.CleanUp.ReferenceOTU25939:0.02125)0.922:0.0134)0.968:0.02685,(((New.CleanUp.ReferenceOTU67255:0.05795,New.CleanUp.ReferenceOTU18591:0.00016)1.000:0.06302,New.CleanUp.ReferenceOTU11947:0.00145)0.767:0.00403,New.CleanUp.ReferenceOTU91830:0.00015)0.965:0.02489)0.949:0.02584)0.855:0.01409)0.929:0.01186)0.227:0.00279,(((New.CleanUp.ReferenceOTU97751:0.01604,(New.CleanUp.ReferenceOTU77810:0.02338,(New.CleanUp.ReferenceOTU42958:0.00063,(New.CleanUp.ReferenceOTU54932:0.00506,New.CleanUp.ReferenceOTU75196:0.01486)0.937:0.02035)0.825:0.01405)0.943:0.01878)0.990:0.03674,(New.CleanUp.ReferenceOTU36947:0.02663,New.CleanUp.ReferenceOTU84340:0.01016)0.716:0.00382)0.984:0.02425,((New.CleanUp.ReferenceOTU24077:0.05131,New.CleanUp.ReferenceOTU78216:0.0082)0.873:0.00015,New.CleanUp.ReferenceOTU54881:0.00279)0.711:0.00209)0.888:0.00649)0.468:0.00578)0.373:0.00014)0.835:0.00625,((New.CleanUp.ReferenceOTU79359:0.04865,New.CleanUp.ReferenceOTU42152:0.00574)0.856:0.00706,(((New.CleanUp.ReferenceOTU8372:0.03238,New.CleanUp.ReferenceOTU10500:0.00322)0.944:0.01777,((New.CleanUp.ReferenceOTU61015:0.00846,((New.CleanUp.ReferenceOTU80584:0.01192,New.CleanUp.ReferenceOTU23205:0.02213)0.874:0.00798,New.CleanUp.ReferenceOTU37126:0.03518)0.868:0.00746)0.791:0.00472,New.CleanUp.ReferenceOTU21288:0.02391)0.977:0.02652)0.959:0.02479,(New.ReferenceOTU8:0.00016,New.CleanUp.ReferenceOTU85415:0.06759)0.981:0.02079)0.811:0.00889)0.949:0.01569)0.868:0.00893)0.075:0.00015)0.990:0.02269)0.960:0.02063,(((New.CleanUp.ReferenceOTU60400:0.00409,New.CleanUp.ReferenceOTU87563:0.04102)0.999:0.04968,(New.CleanUp.ReferenceOTU44557:0.0255,(New.CleanUp.ReferenceOTU34840:0.00887,New.CleanUp.ReferenceOTU23908:0.01103)0.829:0.01616)0.550:0.0079)0.773:0.00607,New.CleanUp.ReferenceOTU22695:0.00939)0.821:0.007)0.820:0.00605)0.866:0.00615,(((New.CleanUp.ReferenceOTU30266:0.03166,New.CleanUp.ReferenceOTU95922:0.05817)0.847:0.00947,New.CleanUp.ReferenceOTU58539:0.00279)0.748:0.00386,New.CleanUp.ReferenceOTU58282:0.02571)0.950:0.01727)0.942:0.01459,New.CleanUp.ReferenceOTU78267:0.00798)0.957:0.01792)0.991:0.04472,(New.CleanUp.ReferenceOTU19484:0.05455,(New.CleanUp.ReferenceOTU72713:0.02755,(New.CleanUp.ReferenceOTU68673:0.04448,(((New.CleanUp.ReferenceOTU5911:0.00833,((New.CleanUp.ReferenceOTU13596:0.029,(New.CleanUp.ReferenceOTU85103:0.02279,(New.CleanUp.ReferenceOTU91931:0.04307,New.CleanUp.ReferenceOTU19830:0.03546)0.840:0.01133)0.890:0.01148)0.940:0.00016,(((New.CleanUp.ReferenceOTU79828:0.00825,New.CleanUp.ReferenceOTU97689:0.0057)0.747:0.00395,(New.CleanUp.ReferenceOTU83295:0.01667,(New.CleanUp.ReferenceOTU50519:0.0098,((New.CleanUp.ReferenceOTU66366:0.00824,(New.CleanUp.ReferenceOTU40040:0.02074,New.CleanUp.ReferenceOTU81398:0.01668)0.969:0.02461)0.862:0.006,New.CleanUp.ReferenceOTU19631:0.01971)0.885:0.00729)0.886:0.0105)0.783:0.00983)0.934:0.0103,(((((New.CleanUp.ReferenceOTU56980:0.03918,((New.CleanUp.ReferenceOTU34112:0.03055,New.CleanUp.ReferenceOTU90372:0.01011)0.664:0.00754,(New.CleanUp.ReferenceOTU52927:0.0277,New.CleanUp.ReferenceOTU16722:0.03004)0.910:0.01355)0.902:0.01547)0.932:0.01829,((((((New.CleanUp.ReferenceOTU86148:0.00097,(New.CleanUp.ReferenceOTU86359:0.01162,((((New.CleanUp.ReferenceOTU13139:0.0171,New.CleanUp.ReferenceOTU46248:0.03679)0.663:0.00598,New.CleanUp.ReferenceOTU48029:0.02254)0.693:0.00542,New.CleanUp.ReferenceOTU38552:0.02688)0.736:0.00275,New.CleanUp.ReferenceOTU74289:0.02648)0.800:0.00545)0.000:0.00112)0.940:0.01155,New.CleanUp.ReferenceOTU2564:0.00697)0.864:0.00834,((New.CleanUp.ReferenceOTU24254:0.00015,(New.CleanUp.ReferenceOTU65086:0.01014,(New.CleanUp.ReferenceOTU69739:0.02547,New.CleanUp.ReferenceOTU29190:0.00306)0.783:0.01414)0.974:0.02734)0.934:0.01163,(New.ReferenceOTU341:0.02513,((((New.CleanUp.ReferenceOTU84356:0.01756,(New.CleanUp.ReferenceOTU11879:0.02677,(New.CleanUp.ReferenceOTU37873:0.00016,(New.CleanUp.ReferenceOTU37622:0.00839,New.CleanUp.ReferenceOTU68844:0.00273)0.992:0.02311)0.915:0.01697)0.846:0.00742)0.867:0.01041,New.CleanUp.ReferenceOTU60951:0.04263)0.728:0.00458,(((New.CleanUp.ReferenceOTU6589:0.03466,(New.CleanUp.ReferenceOTU20066:0.00014,((New.CleanUp.ReferenceOTU58250:0.00225,(New.CleanUp.ReferenceOTU56105:0.00751,New.CleanUp.ReferenceOTU55733:0.01971)0.757:0.0045)0.862:0.00891,(New.CleanUp.ReferenceOTU76365:0.03677,New.CleanUp.ReferenceOTU39223:0.04001)0.379:0.00468)0.999:0.04205)0.993:0.04901)0.874:0.01981,New.CleanUp.ReferenceOTU10257:0.01773)0.373:0.01326,New.CleanUp.ReferenceOTU51750:0.00215)0.857:0.01947)0.906:0.01743,New.CleanUp.ReferenceOTU42496:0.02975)0.786:0.00914)0.404:0.00331)0.773:0.005)0.792:0.00546,(New.CleanUp.ReferenceOTU29116:0.02541,(((New.CleanUp.ReferenceOTU55994:0.00832,(New.CleanUp.ReferenceOTU85826:0.01113,New.CleanUp.ReferenceOTU9426:0.02268)0.887:0.00836)0.745:0.00352,(New.CleanUp.ReferenceOTU26307:0.01211,(New.CleanUp.ReferenceOTU91235:0.0162,(New.CleanUp.ReferenceOTU87121:0.01585,New.CleanUp.ReferenceOTU9212:0.00925)0.875:0.00819)0.882:0.00868)0.802:0.0078)0.825:0.00489,New.CleanUp.ReferenceOTU96857:0.01734)0.927:0.00016)0.431:0.00694)0.859:0.00603,((New.CleanUp.ReferenceOTU72993:0.01921,New.CleanUp.ReferenceOTU24479:0.02938)0.902:0.01522,(New.CleanUp.ReferenceOTU69857:0.04084,((((New.CleanUp.ReferenceOTU68806:0.00015,New.CleanUp.ReferenceOTU65318:0.04437)0.765:0.00274,New.CleanUp.ReferenceOTU71319:0.00271)0.201:0.00014,New.CleanUp.ReferenceOTU51354:0.02265)0.946:0.0163,(New.CleanUp.ReferenceOTU57763:0.03158,(New.CleanUp.ReferenceOTU54196:0.04064,(New.CleanUp.ReferenceOTU60585:0.00383,New.CleanUp.ReferenceOTU62213:0.03121)0.974:0.0277)0.750:0.0227)0.305:0.01043)0.938:0.0171)0.910:0.01439)0.694:0.00296)0.861:0.00944,(((((((New.CleanUp.ReferenceOTU95091:0.02933,((New.CleanUp.ReferenceOTU62392:0.01162,(New.CleanUp.ReferenceOTU58980:0.01773,New.CleanUp.ReferenceOTU22146:0.00913)0.679:0.00166)0.878:0.00587,(((New.CleanUp.ReferenceOTU39825:0.01995,(((New.CleanUp.ReferenceOTU28540:0.02631,New.CleanUp.ReferenceOTU44871:0.01528)0.820:0.0076,(New.CleanUp.ReferenceOTU84778:0.01033,New.CleanUp.ReferenceOTU16973:0.0179)0.607:0.00597)0.758:0.0083,New.CleanUp.ReferenceOTU69624:0.01968)0.860:0.00671)0.815:0.00015,New.CleanUp.ReferenceOTU90441:0.02007)0.988:0.00015,(New.CleanUp.ReferenceOTU77826:0.00272,New.CleanUp.ReferenceOTU82334:0.03238)0.960:0.01405)0.778:0.00273)0.854:0.00532)0.215:0.00298,((New.CleanUp.ReferenceOTU100013:0.03917,New.CleanUp.ReferenceOTU10042:0.00948)0.604:0.01199,New.CleanUp.ReferenceOTU19881:0.03153)0.089:0.00015)0.977:0.01745,(((New.CleanUp.ReferenceOTU22595:0.00561,(New.CleanUp.ReferenceOTU9870:0.00614,New.CleanUp.ReferenceOTU57659:0.05701)0.888:0.01728)0.958:0.01865,((New.CleanUp.ReferenceOTU95161:0.01648,New.CleanUp.ReferenceOTU23030:0.01677)0.987:0.02641,(New.CleanUp.ReferenceOTU59411:0.00482,(((New.CleanUp.ReferenceOTU21634:0.00466,(New.CleanUp.ReferenceOTU17610:0.02373,New.CleanUp.ReferenceOTU43518:0.03042)0.963:0.00014)0.980:0.01406,(New.CleanUp.ReferenceOTU2713:0.01199,(New.ReferenceOTU189:0.00472,New.CleanUp.ReferenceOTU69614:0.01889)0.880:0.00758)0.897:0.00016)0.302:0.00524,New.CleanUp.ReferenceOTU29364:0.0294)0.866:0.01114)0.790:0.00597)0.752:0.00268)0.919:0.01325,(New.CleanUp.ReferenceOTU2265:0.01949,(New.CleanUp.ReferenceOTU37033:0.00016,(New.CleanUp.ReferenceOTU85838:0.02309,(((New.CleanUp.ReferenceOTU66238:0.01997,(((New.CleanUp.ReferenceOTU97712:0.04396,(New.CleanUp.ReferenceOTU30943:0.00906,(New.CleanUp.ReferenceOTU98756:0.01397,(New.CleanUp.ReferenceOTU40979:0.01258,(New.CleanUp.ReferenceOTU66600:0.01489,(New.CleanUp.ReferenceOTU94270:0.03244,(New.CleanUp.ReferenceOTU23640:0.01111,New.CleanUp.ReferenceOTU25:0.01421)0.960:0.01431)0.089:0.00015)0.927:0.01562)0.940:0.01472)0.818:0.00844)0.846:0.01139)0.840:0.00016,New.CleanUp.ReferenceOTU17587:0.03492)0.734:0.00306,New.CleanUp.ReferenceOTU8763:0.0205)0.953:0.01409)0.012:0.00014,((((New.CleanUp.ReferenceOTU21588:0.01474,(New.CleanUp.ReferenceOTU95553:0.0253,(New.ReferenceOTU434:0.00014,New.CleanUp.ReferenceOTU15318:0.01698)0.942:0.01225)0.766:0.0046)0.387:0.00258,New.CleanUp.ReferenceOTU17599:0.01922)0.884:0.00625,New.ReferenceOTU206:0.01981)0.917:0.00015,New.CleanUp.ReferenceOTU81347:0.01108)0.945:0.00835)0.905:0.00559,(New.CleanUp.ReferenceOTU35314:0.02276,(New.CleanUp.ReferenceOTU84470:0.02001,(New.CleanUp.ReferenceOTU14719:0.01107,(New.CleanUp.ReferenceOTU18937:0.01971,(New.CleanUp.ReferenceOTU65189:0.02604,(New.CleanUp.ReferenceOTU42512:0.01014,New.CleanUp.ReferenceOTU60911:0.01638)0.710:0.01026)0.937:0.00014)0.938:0.00853)0.760:0.00275)0.785:0.0028)0.747:0.00283)0.797:0.0028)0.895:0.00015)0.862:0.00015)0.772:0.00279)0.691:0.00177)0.973:0.01962,((New.CleanUp.ReferenceOTU35781:0.04499,New.CleanUp.ReferenceOTU76822:0.0091)0.986:0.02569,(New.CleanUp.ReferenceOTU39149:0.04193,New.CleanUp.ReferenceOTU93042:0.00231)0.721:0.00554)0.935:0.01524)0.894:0.0118,((New.CleanUp.ReferenceOTU15659:0.03877,New.CleanUp.ReferenceOTU90776:0.0213)0.843:0.01096,(New.CleanUp.ReferenceOTU8291:0.01175,New.CleanUp.ReferenceOTU96208:0.04472)0.769:0.01317)0.732:0.00837)0.860:0.00919,((New.CleanUp.ReferenceOTU3565:0.02773,(((New.CleanUp.ReferenceOTU65469:0.02024,(((New.CleanUp.ReferenceOTU26510:0.02605,(New.CleanUp.ReferenceOTU48770:0.00772,New.CleanUp.ReferenceOTU9412:0.02113)0.966:0.01821)0.852:0.00693,New.CleanUp.ReferenceOTU23776:0.00136)0.928:0.01018,New.CleanUp.ReferenceOTU60924:0.0052)0.916:0.00853)0.822:0.00505,(New.CleanUp.ReferenceOTU14954:0.01424,((((New.CleanUp.ReferenceOTU73094:0.00015,(New.CleanUp.ReferenceOTU64138:0.01942,New.CleanUp.ReferenceOTU46328:0.01652)0.623:0.00036)0.818:0.00567,((New.CleanUp.ReferenceOTU55026:0.0057,New.CleanUp.ReferenceOTU87770:0.00536)0.882:0.00571,(New.CleanUp.ReferenceOTU53536:0.01127,New.CleanUp.ReferenceOTU81768:0.0027)0.335:0.00015)0.929:0.00829)0.761:0.00323,New.CleanUp.ReferenceOTU41118:0.00783)0.895:0.00844,(New.CleanUp.ReferenceOTU84345:0.04554,New.CleanUp.ReferenceOTU38562:0.00907)0.846:0.00707)0.764:0.00323)0.832:0.0058)0.591:0.00853,(New.CleanUp.ReferenceOTU96141:0.00319,((New.ReferenceOTU234:0.01148,New.CleanUp.ReferenceOTU29550:0.03892)0.749:0.00282,((New.CleanUp.ReferenceOTU41606:0.01703,New.CleanUp.ReferenceOTU75882:0.00825)0.879:0.00778,New.CleanUp.ReferenceOTU34478:0.01771)0.636:0.00313)0.985:0.02532)0.983:0.02731)0.256:0.00559)0.783:0.00627,New.CleanUp.ReferenceOTU16242:0.00714)0.963:0.01776)0.772:0.00589,((New.CleanUp.ReferenceOTU16229:0.02508,(((New.CleanUp.ReferenceOTU62454:0.01119,New.CleanUp.ReferenceOTU18965:0.00571)0.847:0.00566,((New.CleanUp.ReferenceOTU75965:0.01127,New.CleanUp.ReferenceOTU88652:0.00014)0.693:0.00977,New.CleanUp.ReferenceOTU19097:0.05264)0.891:0.01077)0.870:0.00764,(((New.CleanUp.ReferenceOTU76660:0.0205,(New.CleanUp.ReferenceOTU54811:0.01714,(New.CleanUp.ReferenceOTU49539:0.00015,(New.CleanUp.ReferenceOTU29449:0.03713,New.CleanUp.ReferenceOTU7014:0.00445)0.498:0.01269)0.937:0.01137)0.897:0.00899)0.829:0.00015,((New.CleanUp.ReferenceOTU35183:0.00835,(New.CleanUp.ReferenceOTU99805:0.02275,New.CleanUp.ReferenceOTU86267:0.0101)0.538:0.00478)0.729:0.00366,New.CleanUp.ReferenceOTU42757:0.00753)0.504:0.00275)0.496:0.00016,(New.CleanUp.ReferenceOTU66462:0.00936,(New.CleanUp.ReferenceOTU64660:0.01797,New.CleanUp.ReferenceOTU11444:0.02361)0.756:0.00397)0.907:0.00848)0.445:0.00015)0.713:0.00284)0.911:0.01702,(New.CleanUp.ReferenceOTU61354:0.03693,((New.CleanUp.ReferenceOTU98345:0.03495,(New.CleanUp.ReferenceOTU70064:0.00259,(New.CleanUp.ReferenceOTU81121:0.00273,New.CleanUp.ReferenceOTU10214:0.03771)1.000:0.03814)0.878:0.00953)0.837:0.01009,((New.CleanUp.ReferenceOTU41466:0.00455,New.CleanUp.ReferenceOTU13403:0.00951)0.529:0.00923,New.CleanUp.ReferenceOTU87363:0.03497)0.721:0.00265)0.975:0.02908)0.873:0.01652)0.259:0.0094)0.790:0.00583)0.835:0.00869)0.632:0.00456,((New.CleanUp.ReferenceOTU14253:0.01884,((New.CleanUp.ReferenceOTU43712:0.03484,New.CleanUp.ReferenceOTU95891:0.00875)0.737:0.00261,(New.CleanUp.ReferenceOTU67737:0.01963,New.ReferenceOTU259:0.02355)0.737:0.00282)0.874:0.00983)0.206:0.00805,((New.CleanUp.ReferenceOTU32493:0.00314,(New.CleanUp.ReferenceOTU20775:0.01437,New.CleanUp.ReferenceOTU71855:0.00297)0.723:0.00222)0.939:0.01733,(New.ReferenceOTU85:0.0284,(New.CleanUp.ReferenceOTU33329:0.00016,New.CleanUp.ReferenceOTU8437:0.026)0.166:0.00673)0.893:0.01984)0.862:0.01382)0.931:0.01707)0.815:0.00984,(((((New.CleanUp.ReferenceOTU100035:0.0257,New.CleanUp.ReferenceOTU94568:0.0055)0.779:0.00576,((New.CleanUp.ReferenceOTU0:0.01314,(New.CleanUp.ReferenceOTU5744:0.02183,New.CleanUp.ReferenceOTU94047:0.03707)0.975:0.03019)0.988:0.03203,New.CleanUp.ReferenceOTU15819:0.0115)0.961:0.02155)0.900:0.01216,New.CleanUp.ReferenceOTU89678:0.02695)0.752:0.00246,(((((New.CleanUp.ReferenceOTU48474:0.00829,((New.CleanUp.ReferenceOTU55736:0.01209,New.CleanUp.ReferenceOTU59738:0.03754)0.412:0.0063,New.CleanUp.ReferenceOTU17782:0.00849)0.877:0.00842)0.870:0.00014,New.CleanUp.ReferenceOTU73988:0.0083)0.981:0.00014,New.CleanUp.ReferenceOTU67616:0.03458)0.799:0.00268,New.CleanUp.ReferenceOTU26398:0.00015)0.949:0.01114,((New.CleanUp.ReferenceOTU55744:0.01042,New.CleanUp.ReferenceOTU36797:0.01069)0.776:0.00571,(New.CleanUp.ReferenceOTU63976:0.01683,(New.CleanUp.ReferenceOTU25878:0.01035,(New.CleanUp.ReferenceOTU29803:0.02442,New.ReferenceOTU235:0.03038)0.844:0.00647)0.754:0.00377)0.488:0.00443)0.890:0.00806)0.726:0.00244)0.973:0.0195,(((New.CleanUp.ReferenceOTU67923:0.01417,New.CleanUp.ReferenceOTU22071:0.01013)0.757:0.00387,(New.CleanUp.ReferenceOTU72271:0.04682,(((New.CleanUp.ReferenceOTU53223:0.00546,(New.CleanUp.ReferenceOTU94074:0.00272,New.CleanUp.ReferenceOTU61571:0.00272)0.369:0.00015)0.779:0.00255,(New.ReferenceOTU119:0.0141,(New.CleanUp.ReferenceOTU21459:0.01124,New.CleanUp.ReferenceOTU24890:0.01127)0.765:0.00272)1.000:0.00014)0.885:0.00763,(New.CleanUp.ReferenceOTU67394:0.03221,New.ReferenceOTU59:0.00866)0.948:0.0137)0.744:0.00431)0.471:0.00265)0.843:0.00737,(New.ReferenceOTU30:0.01583,(New.CleanUp.ReferenceOTU47815:0.03101,(New.CleanUp.ReferenceOTU29919:0.05038,(New.CleanUp.ReferenceOTU77144:0.0092,(New.CleanUp.ReferenceOTU3186:0.02292,New.CleanUp.ReferenceOTU69735:0.0116)0.935:0.01533)0.283:0.00672)0.940:0.00014)0.401:0.00532)0.947:0.01579)0.870:0.0093)0.753:0.01035)0.895:0.01632,((New.CleanUp.ReferenceOTU66786:0.0067,(New.CleanUp.ReferenceOTU10995:0.03668,New.CleanUp.ReferenceOTU90821:0.00427)0.928:0.01447)0.913:0.01191,((New.CleanUp.ReferenceOTU94593:0.02274,((New.CleanUp.ReferenceOTU63288:0.00827,((New.CleanUp.ReferenceOTU97759:0.00837,(New.CleanUp.ReferenceOTU4359:0.00561,New.CleanUp.ReferenceOTU80497:0.0027)0.757:0.0028)0.882:0.01119,New.CleanUp.ReferenceOTU39540:0.04471)0.924:0.00015)0.592:0.00826,New.CleanUp.ReferenceOTU8433:0.01667)0.833:0.00015)0.902:0.01086,(New.CleanUp.ReferenceOTU68812:0.02054,New.CleanUp.ReferenceOTU91283:0.00533)0.859:0.00779)0.787:0.00534)0.933:0.01303)0.274:0.00015)0.915:0.0054)0.858:0.00524)0.216:0.00014,New.CleanUp.ReferenceOTU21265:0.00273)0.972:0.01083,New.CleanUp.ReferenceOTU30222:0.00014)0.901:0.00901)0.695:0.00337)0.914:0.02146)0.780:0.01768)0.435:0.02239)0.838:0.01905)0.674:0.00237)0.458:0.00916,((New.CleanUp.ReferenceOTU34351:0.01854,(New.CleanUp.ReferenceOTU9455:0.00012,(((793941:0.01767,(676299:0.00281,(640652:0.00014,307934:0.00274)0.803:0.00272)0.653:0.00279)0.881:0.00013,277682:0.00014)0.239:0.00016,242098:0.00825)0.998:0.03001)0.785:0.01344)0.993:0.04207,(((1070563:0.02035,((((New.CleanUp.ReferenceOTU10217:0.00828,(New.CleanUp.ReferenceOTU95478:0.01972,(New.CleanUp.ReferenceOTU1962:0.01579,(New.CleanUp.ReferenceOTU71209:0.01719,New.CleanUp.ReferenceOTU23760:0.01115)0.881:0.01743)0.931:0.02172)0.940:0.01913)0.952:0.01858,(((New.CleanUp.ReferenceOTU77605:0.01001,(((New.CleanUp.ReferenceOTU32098:0.00335,(New.CleanUp.ReferenceOTU6044:0.01499,New.CleanUp.ReferenceOTU89413:0.02745)0.853:0.00998)0.936:0.01729,(New.CleanUp.ReferenceOTU65568:0.01273,(New.CleanUp.ReferenceOTU71027:0.0825,New.CleanUp.ReferenceOTU26150:0.02648)0.433:0.01463)0.995:0.04677)0.200:0.00638,New.CleanUp.ReferenceOTU6264:0.06266)0.630:0.00156)0.872:0.00617,(New.CleanUp.ReferenceOTU62817:0.01832,(New.CleanUp.ReferenceOTU12715:0.01577,(New.CleanUp.ReferenceOTU89837:0.00692,New.CleanUp.ReferenceOTU73081:0.02538)0.576:0.00856)0.247:0.00014)0.805:0.00561)0.884:0.00727,New.CleanUp.ReferenceOTU39082:0.01178)0.443:0.00837)0.411:0.008,((New.CleanUp.ReferenceOTU37824:0.05546,New.CleanUp.ReferenceOTU18326:0.0031)0.992:0.02846,(New.CleanUp.ReferenceOTU33572:0.01675,(New.CleanUp.ReferenceOTU87026:0.02919,New.CleanUp.ReferenceOTU26601:0.00855)0.860:0.00592)0.635:0.00038)0.785:0.00419)0.953:0.0176,((New.CleanUp.ReferenceOTU56177:0.04113,(New.CleanUp.ReferenceOTU3912:0.01222,New.CleanUp.ReferenceOTU17279:0.03495)0.875:0.01516)0.524:0.00559,235985:0.04886)0.932:0.01591)0.850:0.00719)0.798:0.01726,(((42642:0.01909,(New.CleanUp.ReferenceOTU95095:0.0419,235578:0.00015)0.995:0.0316)0.718:0.00088,(((New.CleanUp.ReferenceOTU51447:0.03863,New.CleanUp.ReferenceOTU53511:0.01568)0.873:0.0118,((New.CleanUp.ReferenceOTU15646:0.02949,(New.CleanUp.ReferenceOTU61709:0.03219,New.CleanUp.ReferenceOTU93509:0.02263)0.940:0.01839)0.657:0.00234,(New.CleanUp.ReferenceOTU94135:0.03572,New.CleanUp.ReferenceOTU11003:0.00244)0.997:0.04255)0.871:0.00893)0.979:0.02555,(179040:0.00015,(846283:0.00838,(425938:0.01444,611342:0.00546)0.889:0.00015)0.803:0.00279)0.760:0.00031)0.964:0.02453)0.879:0.01247,(New.CleanUp.ReferenceOTU19055:0.03938,(96549:0.02048,139763:0.02344)0.714:0.00172)0.962:0.01487)0.970:0.00014)0.999:0.05782,(((New.CleanUp.ReferenceOTU87644:0.00292,(New.CleanUp.ReferenceOTU93394:0.023,(New.CleanUp.ReferenceOTU64304:0.03682,New.CleanUp.ReferenceOTU97694:0.01147)0.008:0.01052)0.955:0.01849)0.880:0.00014,(New.CleanUp.ReferenceOTU68000:0.00588,(New.CleanUp.ReferenceOTU44215:0.00542,New.CleanUp.ReferenceOTU61463:0.03214)0.077:0.00268)0.999:0.04177)0.963:0.01498,(New.CleanUp.ReferenceOTU48645:0.00583,(New.CleanUp.ReferenceOTU73771:0.00015,(New.CleanUp.ReferenceOTU17181:0.03149,(New.CleanUp.ReferenceOTU14609:0.00655,New.CleanUp.ReferenceOTU74086:0.03544)0.517:0.00864)0.950:0.0195)0.984:0.023)0.988:0.02365)0.730:0.00361)0.918:0.02228)0.963:0.0304)0.653:0.00233,((New.CleanUp.ReferenceOTU88909:0.04173,(New.CleanUp.ReferenceOTU81613:0.01512,New.CleanUp.ReferenceOTU24914:0.00831)0.825:0.01792)0.965:0.046,(1730876:0.0913,(New.CleanUp.ReferenceOTU29582:0.01501,(573035:0.0028,New.CleanUp.ReferenceOTU64838:0.02009)0.830:0.01108)0.991:0.09232)0.624:0.05126)0.885:0.04811)0.876:0.01965,((((((((((New.CleanUp.ReferenceOTU90150:0.00526,New.CleanUp.ReferenceOTU91667:0.02954)0.994:0.02727,New.CleanUp.ReferenceOTU77176:0.01965)0.898:0.01127,New.CleanUp.ReferenceOTU86936:0.00901)0.866:0.00991,(New.CleanUp.ReferenceOTU44125:0.0353,(New.CleanUp.ReferenceOTU60841:0.04147,New.CleanUp.ReferenceOTU54111:0.00608)0.976:0.0291)0.930:0.01979)0.858:0.007,(((((New.CleanUp.ReferenceOTU10705:0.02834,(((((New.CleanUp.ReferenceOTU52986:0.01255,(New.CleanUp.ReferenceOTU42259:0.02515,New.CleanUp.ReferenceOTU8745:0.04267)0.423:0.00572)0.998:0.03974,(((New.CleanUp.ReferenceOTU96601:0.00824,New.CleanUp.ReferenceOTU26708:0.0087)0.724:0.01038,(New.CleanUp.ReferenceOTU55816:0.00767,New.CleanUp.ReferenceOTU15765:0.01205)0.373:0.00796)0.739:0.00448,(New.CleanUp.ReferenceOTU88710:0.01616,New.CleanUp.ReferenceOTU99345:0.03042)0.519:0.00015)0.902:0.01067)0.934:0.01459,(New.CleanUp.ReferenceOTU90011:0.01659,(((New.CleanUp.ReferenceOTU82633:0.0038,(((New.CleanUp.ReferenceOTU29612:0.00828,(New.CleanUp.ReferenceOTU9956:0.00374,New.CleanUp.ReferenceOTU15402:0.06362)0.919:0.01057)0.929:0.01156,New.CleanUp.ReferenceOTU72560:0.01437)0.940:0.01157,(((New.CleanUp.ReferenceOTU27398:0.01966,(New.CleanUp.ReferenceOTU41027:0.01786,((New.CleanUp.ReferenceOTU47764:0.01035,New.CleanUp.ReferenceOTU3097:0.01215)0.908:0.00862,(New.CleanUp.ReferenceOTU51026:0.00539,New.CleanUp.ReferenceOTU2786:0.02313)0.941:0.01229)0.757:0.00275)0.805:0.00459)0.997:0.00015,New.CleanUp.ReferenceOTU48803:0.00015)0.400:0.00275,((New.CleanUp.ReferenceOTU74480:0.00094,(New.CleanUp.ReferenceOTU32295:0.01806,(New.CleanUp.ReferenceOTU9409:0.03643,New.CleanUp.ReferenceOTU98170:0.01386)0.587:0.01206)0.960:0.0244)0.997:0.02803,((New.CleanUp.ReferenceOTU54468:0.01069,(New.CleanUp.ReferenceOTU51006:0.01941,(New.CleanUp.ReferenceOTU38147:0.00016,New.CleanUp.ReferenceOTU95410:0.03886)0.973:0.01931)0.894:0.01064)0.699:0.00557,New.CleanUp.ReferenceOTU13208:0.0135)0.735:0.00322)0.866:0.0057)0.873:0.00579)0.887:0.01009)0.940:0.01139,New.CleanUp.ReferenceOTU89892:0.01557)0.883:0.00836,(New.CleanUp.ReferenceOTU54232:0.03491,New.CleanUp.ReferenceOTU16273:0.02186)0.996:0.03908)0.456:0.00014)0.391:0.01428)0.834:0.0005,New.CleanUp.ReferenceOTU34065:0.01353)0.797:0.00628,(((New.CleanUp.ReferenceOTU9430:0.01412,New.CleanUp.ReferenceOTU10533:0.01443)0.749:0.00259,(New.CleanUp.ReferenceOTU64058:0.00541,(New.CleanUp.ReferenceOTU60317:0.00015,(New.CleanUp.ReferenceOTU92239:0.00015,New.CleanUp.ReferenceOTU97820:0.04096)0.989:0.01983)0.730:0.00573)0.866:0.00563)0.927:0.00851,New.CleanUp.ReferenceOTU76317:0.00015)0.000:0.00014)0.845:0.00813)0.936:0.01546,New.CleanUp.ReferenceOTU12132:0.01694)0.989:0.00014,(((New.CleanUp.ReferenceOTU34774:0.01375,(New.CleanUp.ReferenceOTU64314:0.02349,New.CleanUp.ReferenceOTU93593:0.00494)0.862:0.00882)0.872:0.00016,(((New.CleanUp.ReferenceOTU24901:0.01127,(New.CleanUp.ReferenceOTU1061:0.01644,((New.CleanUp.ReferenceOTU12641:0.0171,(New.CleanUp.ReferenceOTU51378:0.0195,New.CleanUp.ReferenceOTU44715:0.02812)0.548:0.00015)0.885:0.00588,((New.CleanUp.ReferenceOTU78736:0.00014,(710432:0.00833,296858:0.00829)0.934:0.00014)0.941:0.00546,(New.CleanUp.ReferenceOTU56167:0.01408,(New.CleanUp.ReferenceOTU75683:0.02259,(((((New.CleanUp.ReferenceOTU56485:0.03667,New.CleanUp.ReferenceOTU59627:0.008)0.916:0.01345,New.CleanUp.ReferenceOTU53007:0.01646)0.934:0.01336,New.CleanUp.ReferenceOTU61543:0.01681)0.757:0.00272,New.CleanUp.ReferenceOTU57438:0.017)0.182:0.00014,New.CleanUp.ReferenceOTU55557:0.01665)0.901:0.00554)0.753:0.00272)0.771:0.00273)0.954:0.00015)0.964:0.01483)0.802:0.00775)0.302:0.00333,New.CleanUp.ReferenceOTU82960:0.01316)0.751:0.00349,(New.CleanUp.ReferenceOTU3739:0.01705,New.CleanUp.ReferenceOTU14217:0.01721)0.743:0.00253)0.905:0.0055)1.000:0.00014,(New.CleanUp.ReferenceOTU78785:0.00848,New.CleanUp.ReferenceOTU19754:0.01865)0.951:0.01896)0.805:0.00254)0.920:0.00842,(New.CleanUp.ReferenceOTU3386:0.0259,(New.CleanUp.ReferenceOTU19052:0.01468,(New.CleanUp.ReferenceOTU39766:0.00268,New.CleanUp.ReferenceOTU21595:0.0141)0.507:0.00594)0.929:0.0128)0.856:0.00666)0.858:0.00612,((New.CleanUp.ReferenceOTU56222:0.01399,New.CleanUp.ReferenceOTU26675:0.00887)0.859:0.00888,((((New.CleanUp.ReferenceOTU6525:0.02067,New.CleanUp.ReferenceOTU26325:0.01418)0.920:0.01323,New.CleanUp.ReferenceOTU7581:0.01524)0.842:0.00566,New.CleanUp.ReferenceOTU3145:0.01603)0.860:0.00632,(New.CleanUp.ReferenceOTU85629:0.03874,(New.CleanUp.ReferenceOTU57852:0.01296,(New.CleanUp.ReferenceOTU13028:0.01725,(New.CleanUp.ReferenceOTU20534:0.01528,New.CleanUp.ReferenceOTU24321:0.0284)0.929:0.01634)0.929:0.01478)0.898:0.01701)0.986:0.02792)0.780:0.00435)0.830:0.00636)0.758:0.00308)1.000:0.04351,(((((New.CleanUp.ReferenceOTU81199:0.01447,(New.CleanUp.ReferenceOTU58488:0.01994,((New.CleanUp.ReferenceOTU98680:0.00014,(New.CleanUp.ReferenceOTU54334:0.01433,New.CleanUp.ReferenceOTU3027:0.00829)0.967:0.02016)0.892:0.00832,(New.CleanUp.ReferenceOTU93256:0.02919,(((New.CleanUp.ReferenceOTU67916:0.02061,New.CleanUp.ReferenceOTU100024:0.0429)0.858:0.00879,((New.CleanUp.ReferenceOTU33387:0.02259,New.CleanUp.ReferenceOTU46675:0.00318)0.721:0.00886,(((New.CleanUp.ReferenceOTU48681:0.02402,New.CleanUp.ReferenceOTU67303:0.0174)0.894:0.0178,((((New.CleanUp.ReferenceOTU43244:0.01772,New.CleanUp.ReferenceOTU84957:0.01091)0.834:0.01455,(New.CleanUp.ReferenceOTU32049:0.03313,New.CleanUp.ReferenceOTU94887:0.00509)0.755:0.01158)0.973:0.00015,((((((New.CleanUp.ReferenceOTU79590:0.00802,New.CleanUp.ReferenceOTU97410:0.06194)0.429:0.00673,New.CleanUp.ReferenceOTU86238:0.01179)0.856:0.00788,(New.CleanUp.ReferenceOTU62552:0.01331,New.CleanUp.ReferenceOTU20055:0.01242)0.395:0.00554)0.379:0.00357,(New.CleanUp.ReferenceOTU77138:0.03424,New.CleanUp.ReferenceOTU68018:0.01018)0.943:0.01231)0.886:0.00883,(New.CleanUp.ReferenceOTU35025:0.01426,(New.CleanUp.ReferenceOTU8801:0.0174,New.CleanUp.ReferenceOTU64440:0.02036)0.743:0.00254)0.922:0.00832)0.994:0.00016,(New.CleanUp.ReferenceOTU16189:0.01136,New.CleanUp.ReferenceOTU29817:0.01733)0.952:0.01428)0.789:0.00277)0.768:0.00317,((((New.CleanUp.ReferenceOTU94091:0.00993,((New.CleanUp.ReferenceOTU97816:0.00015,(((New.CleanUp.ReferenceOTU47125:0.02041,New.CleanUp.ReferenceOTU93474:0.01754)0.748:0.00276,((New.CleanUp.ReferenceOTU38287:0.00986,((New.CleanUp.ReferenceOTU72401:0.0229,((New.CleanUp.ReferenceOTU64090:0.02038,((New.CleanUp.ReferenceOTU6640:0.01988,New.CleanUp.ReferenceOTU82988:0.0236)0.970:0.02354,New.CleanUp.ReferenceOTU1261:0.00323)0.957:0.01683)0.954:0.01576,New.CleanUp.ReferenceOTU32170:0.01298)0.631:0.00082)0.868:0.00015,New.CleanUp.ReferenceOTU40885:0.01147)0.940:0.01011)0.013:0.00313,New.CleanUp.ReferenceOTU19245:0.01223)0.921:0.00993)0.820:0.00469,New.CleanUp.ReferenceOTU36434:0.01747)0.907:0.00866)0.885:0.00949,(((New.CleanUp.ReferenceOTU80160:0.01717,(New.CleanUp.ReferenceOTU50417:0.0095,(New.CleanUp.ReferenceOTU7839:0.01357,New.CleanUp.ReferenceOTU99739:0.01829)0.939:0.01465)0.961:0.01646)0.834:0.00552,(New.CleanUp.ReferenceOTU80851:0.01689,(New.CleanUp.ReferenceOTU82170:0.01419,New.CleanUp.ReferenceOTU4159:0.02018)0.735:0.00263)0.891:0.00556)0.787:0.00016,(((New.CleanUp.ReferenceOTU51502:0.00015,(New.CleanUp.ReferenceOTU62495:0.01984,New.CleanUp.ReferenceOTU34308:0.03805)0.714:0.00014)0.942:0.01146,((New.CleanUp.ReferenceOTU64243:0.01985,New.CleanUp.ReferenceOTU97398:0.01121)0.855:0.00547,(((New.CleanUp.ReferenceOTU98048:0.01734,(New.CleanUp.ReferenceOTU92107:0.0027,(New.CleanUp.ReferenceOTU94500:0.00015,(New.CleanUp.ReferenceOTU1234:0.02785,(New.CleanUp.ReferenceOTU8441:0.0192,New.CleanUp.ReferenceOTU11634:0.02169)0.812:0.01139)0.858:0.00683)0.939:0.00844)0.924:0.00856)0.887:0.00854,(New.CleanUp.ReferenceOTU2422:0.00571,New.CleanUp.ReferenceOTU51917:0.03252)0.760:0.00257)0.435:0.00016,New.CleanUp.ReferenceOTU27012:0.02891)0.755:0.00276)0.893:0.00584)0.839:0.00523,(New.CleanUp.ReferenceOTU67452:0.00158,(New.CleanUp.ReferenceOTU23646:0.01726,New.CleanUp.ReferenceOTU6841:0.01134)0.843:0.00516)0.640:0.00156)0.852:0.0056)0.874:0.00727)0.855:0.00873)0.877:0.00733,(New.CleanUp.ReferenceOTU63695:0.0115,New.CleanUp.ReferenceOTU27023:0.01482)0.768:0.00476)0.890:0.00812,((New.CleanUp.ReferenceOTU63917:0.00834,New.CleanUp.ReferenceOTU70253:0.02979)0.935:0.01178,New.CleanUp.ReferenceOTU69158:0.01142)0.770:0.0044)0.789:0.00585,New.CleanUp.ReferenceOTU33478:0.01942)0.930:0.01332)0.847:0.00821)0.741:0.00614,((((((New.CleanUp.ReferenceOTU93311:0.00691,(((New.CleanUp.ReferenceOTU54494:0.01327,New.CleanUp.ReferenceOTU69904:0.01846)0.644:0.00559,New.CleanUp.ReferenceOTU66537:0.00957)0.825:0.00655,New.CleanUp.ReferenceOTU40777:0.00504)0.773:0.00287)0.818:0.00563,(New.CleanUp.ReferenceOTU79529:0.00758,New.CleanUp.ReferenceOTU9775:0.02281)0.907:0.00014)0.960:0.01461,(New.CleanUp.ReferenceOTU20420:0.00736,(New.CleanUp.ReferenceOTU7412:0.00872,New.CleanUp.ReferenceOTU77662:0.00527)0.974:0.01573)0.874:0.00815)0.731:0.0036,(((New.CleanUp.ReferenceOTU3559:0.00856,New.CleanUp.ReferenceOTU24474:0.01707)0.925:0.01127,((((New.CleanUp.ReferenceOTU1076:0.01113,(New.CleanUp.ReferenceOTU44292:0.01416,New.CleanUp.ReferenceOTU27056:0.00259)0.886:0.00591)0.838:0.0069,(((New.CleanUp.ReferenceOTU33822:0.00782,(New.CleanUp.ReferenceOTU12894:0.00635,(New.CleanUp.ReferenceOTU14041:0.0239,New.CleanUp.ReferenceOTU26982:0.02632)0.907:0.01535)0.960:0.02069)0.955:0.01764,New.CleanUp.ReferenceOTU13225:0.00698)0.848:0.02175,New.CleanUp.ReferenceOTU86607:0.00819)0.919:0.02392)0.907:0.0127,((New.CleanUp.ReferenceOTU34624:0.02303,New.CleanUp.ReferenceOTU42048:0.01126)0.828:0.00561,((((New.CleanUp.ReferenceOTU60345:0.00899,New.CleanUp.ReferenceOTU83893:0.00498)0.957:0.01239,(New.CleanUp.ReferenceOTU40790:0.00612,(New.CleanUp.ReferenceOTU32160:0.00014,New.CleanUp.ReferenceOTU60505:0.05421)0.911:0.01126)0.674:0.00175)0.967:0.01216,New.CleanUp.ReferenceOTU29969:0.00015)0.233:0.00099,New.CleanUp.ReferenceOTU14706:0.01303)0.974:0.0157)0.767:0.00329)0.551:0.00829,(New.CleanUp.ReferenceOTU26875:0.00602,((New.CleanUp.ReferenceOTU82453:0.00829,(((((New.CleanUp.ReferenceOTU55758:0.01111,((New.CleanUp.ReferenceOTU77589:0.02043,New.CleanUp.ReferenceOTU92989:0.00217)0.886:0.00603,New.CleanUp.ReferenceOTU53829:0.02869)0.768:0.00015)0.934:0.01146,(New.CleanUp.ReferenceOTU81381:0.00434,(New.CleanUp.ReferenceOTU59059:0.00561,New.CleanUp.ReferenceOTU69941:0.02009)0.968:0.01893)0.974:0.02146)0.828:0.00566,New.CleanUp.ReferenceOTU51442:0.01721)0.885:0.00858,(((New.CleanUp.ReferenceOTU55216:0.00834,(New.CleanUp.ReferenceOTU30826:0.01135,New.CleanUp.ReferenceOTU56862:0.02904)0.942:0.01402)0.730:0.00261,New.CleanUp.ReferenceOTU77550:0.02017)0.973:0.02697,(((New.CleanUp.ReferenceOTU6356:0.00908,(New.CleanUp.ReferenceOTU68150:0.02188,New.CleanUp.ReferenceOTU84075:0.06031)0.868:0.00899)0.607:0.00287,New.CleanUp.ReferenceOTU76744:0.03)0.958:0.02368,(New.CleanUp.ReferenceOTU52206:0.03844,New.CleanUp.ReferenceOTU53940:0.00016)0.971:0.02354)0.942:0.0222)0.902:0.01647)0.738:0.00269,New.CleanUp.ReferenceOTU90387:0.01695)0.472:0.00016)0.919:0.00898,(New.CleanUp.ReferenceOTU78660:0.00858,(New.CleanUp.ReferenceOTU56275:0.00727,(New.CleanUp.ReferenceOTU70474:0.01325,New.CleanUp.ReferenceOTU84445:0.00648)0.531:0.00874)0.756:0.00388)0.978:0.0166)0.873:0.00572)0.888:0.01044)0.848:0.00669)0.882:0.00887,((((New.CleanUp.ReferenceOTU9190:0.0067,(New.CleanUp.ReferenceOTU93582:0.06297,(New.CleanUp.ReferenceOTU82531:0.02791,(New.CleanUp.ReferenceOTU67705:0.02622,(New.CleanUp.ReferenceOTU88921:0.01195,New.CleanUp.ReferenceOTU19155:0.02587)0.895:0.01547)0.914:0.01451)0.237:0.01011)0.835:0.00813)0.895:0.01078,New.CleanUp.ReferenceOTU79351:0.00892)0.649:0.00053,New.CleanUp.ReferenceOTU52882:0.01582)0.984:0.02081,((New.CleanUp.ReferenceOTU56605:0.02048,(New.CleanUp.ReferenceOTU38787:0.00569,New.CleanUp.ReferenceOTU44406:0.0173)0.887:0.00807)0.877:0.01,(New.CleanUp.ReferenceOTU15112:0.00257,((New.CleanUp.ReferenceOTU67684:0.02283,(New.CleanUp.ReferenceOTU91215:0.01713,(New.CleanUp.ReferenceOTU91650:0.0141,New.CleanUp.ReferenceOTU16250:0.03491)0.739:0.00271)0.886:0.00015)0.703:0.00201,New.CleanUp.ReferenceOTU28164:0.00617)0.978:0.01493)0.871:0.0085)0.857:0.00764)0.952:0.01537)0.762:0.00283)0.978:0.02144,New.CleanUp.ReferenceOTU39919:0.02782)0.848:0.00784,(((((New.CleanUp.ReferenceOTU17264:0.02306,(New.CleanUp.ReferenceOTU27855:0.02956,(New.CleanUp.ReferenceOTU50280:0.00015,((New.CleanUp.ReferenceOTU75327:0.01671,New.CleanUp.ReferenceOTU4237:0.02989)0.611:0.00868,New.CleanUp.ReferenceOTU99620:0.01547)0.790:0.0071)0.931:0.01128)0.056:0.00265)0.869:0.00882,(New.CleanUp.ReferenceOTU14935:0.02196,(New.CleanUp.ReferenceOTU38593:0.02493,New.ReferenceOTU1:0.01185)0.887:0.01215)0.785:0.00659)0.949:0.0184,(New.CleanUp.ReferenceOTU23124:0.02589,((New.CleanUp.ReferenceOTU6927:0.03213,((New.CleanUp.ReferenceOTU55261:0.00015,New.CleanUp.ReferenceOTU43298:0.03231)0.383:0.00827,((New.CleanUp.ReferenceOTU50031:0.02702,New.CleanUp.ReferenceOTU53411:0.00231)0.886:0.01191,New.CleanUp.ReferenceOTU88019:0.02034)0.846:0.00614)0.802:0.01143)0.206:0.00851,New.CleanUp.ReferenceOTU66536:0.03608)0.735:0.0183)0.840:0.01038)0.883:0.01059,((New.CleanUp.ReferenceOTU40561:0.01239,(((New.CleanUp.ReferenceOTU56365:0.00929,(New.CleanUp.ReferenceOTU42825:0.03703,New.CleanUp.ReferenceOTU13655:0.01813)0.749:0.02402)0.947:0.02385,New.CleanUp.ReferenceOTU97755:0.0067)0.653:0.0024,(New.CleanUp.ReferenceOTU44874:0.02687,(New.CleanUp.ReferenceOTU31100:0.00485,(New.CleanUp.ReferenceOTU56237:0.00196,New.CleanUp.ReferenceOTU1290:0.01813)0.972:0.01888)0.638:0.003)0.868:0.0086)0.733:0.01051)0.938:0.01646,(((New.CleanUp.ReferenceOTU86040:0.02697,New.CleanUp.ReferenceOTU86436:0.05776)0.557:0.00841,New.CleanUp.ReferenceOTU95302:0.00992)0.927:0.01157,New.CleanUp.ReferenceOTU38499:0.00781)0.940:0.01765)0.868:0.00993)0.915:0.01509,(((New.CleanUp.ReferenceOTU20865:0.02158,(New.CleanUp.ReferenceOTU96527:0.01677,New.CleanUp.ReferenceOTU58308:0.0171)0.765:0.00434)0.924:0.02054,((New.CleanUp.ReferenceOTU63005:0.02706,(((New.CleanUp.ReferenceOTU46195:0.03259,(New.CleanUp.ReferenceOTU22180:0.02852,New.CleanUp.ReferenceOTU30976:0.00613)0.776:0.0074)0.950:0.02345,(New.CleanUp.ReferenceOTU87968:0.02649,(((((((New.CleanUp.ReferenceOTU19230:0.02025,(New.CleanUp.ReferenceOTU27629:0.00578,(New.CleanUp.ReferenceOTU32950:0.01163,New.CleanUp.ReferenceOTU7781:0.01405)0.980:0.02055)0.909:0.0128)0.757:0.00748,(New.CleanUp.ReferenceOTU54254:0.021,(((((New.CleanUp.ReferenceOTU61861:0.0138,New.CleanUp.ReferenceOTU50329:0.01754)0.815:0.00587,New.CleanUp.ReferenceOTU83253:0.02347)0.007:0.00014,((New.CleanUp.ReferenceOTU85236:0.00014,(New.CleanUp.ReferenceOTU37820:0.03528,(New.CleanUp.ReferenceOTU36913:0.00936,(New.CleanUp.ReferenceOTU5092:0.01905,New.CleanUp.ReferenceOTU48015:0.02433)0.741:0.00275)0.987:0.01892)0.366:0.00014)0.869:0.00764,New.CleanUp.ReferenceOTU98321:0.03035)0.646:0.00581)0.976:0.02,((New.CleanUp.ReferenceOTU42912:0.01679,New.CleanUp.ReferenceOTU22094:0.0348)0.952:0.01998,New.CleanUp.ReferenceOTU91868:0.00016)0.699:0.00283)0.589:0.00305,(New.CleanUp.ReferenceOTU73845:0.01118,(New.CleanUp.ReferenceOTU63067:0.00823,New.CleanUp.ReferenceOTU73647:0.01196)0.888:0.01014)0.851:0.00709)0.912:0.00879)0.958:0.01646)0.940:0.01345,New.CleanUp.ReferenceOTU64368:0.00015)0.996:0.02314,New.CleanUp.ReferenceOTU69930:0.03526)0.068:0.00015,New.CleanUp.ReferenceOTU4407:0.00877)0.734:0.00231,(New.CleanUp.ReferenceOTU6000:0.00557,(((New.CleanUp.ReferenceOTU51101:0.02556,New.CleanUp.ReferenceOTU51114:0.01937)0.913:0.01043,New.CleanUp.ReferenceOTU44171:0.00773)0.890:0.00844,New.CleanUp.ReferenceOTU57541:0.0315)0.875:0.00611)0.525:0.00016)0.957:0.0162,New.CleanUp.ReferenceOTU22325:0.00957)0.914:0.01397)0.976:0.03208)0.976:0.03263,New.ReferenceOTU555:0.00347)0.684:0.0079)0.893:0.01636,New.CleanUp.ReferenceOTU17317:0.00757)0.975:0.02654)0.343:0.00844,New.CleanUp.ReferenceOTU88753:0.03034)0.918:0.02277)0.677:0.00277)0.984:0.02479)0.895:0.01101)0.741:0.00252)0.915:0.0086,New.CleanUp.ReferenceOTU77532:0.02778)0.882:0.00752)0.742:0.00295)0.845:0.00815)0.758:0.00312)0.743:0.00315,(New.CleanUp.ReferenceOTU50203:0.00647,New.CleanUp.ReferenceOTU50683:0.05764)0.928:0.02609)0.950:0.02944,(New.CleanUp.ReferenceOTU12455:0.05453,((New.CleanUp.ReferenceOTU27926:0.02171,New.CleanUp.ReferenceOTU29683:0.02677)0.835:0.01607,((((New.CleanUp.ReferenceOTU32917:0.00657,((New.CleanUp.ReferenceOTU84751:0.00339,(((New.CleanUp.ReferenceOTU42479:0.01603,(New.CleanUp.ReferenceOTU44807:0.01488,New.CleanUp.ReferenceOTU99756:0.02667)0.867:0.00015)0.744:0.00263,New.CleanUp.ReferenceOTU73624:0.0223)0.859:0.00599,New.ReferenceOTU529:0.03484)0.292:0.00922)0.907:0.01189,New.CleanUp.ReferenceOTU65321:0.02001)0.448:0.0064)0.743:0.00351,((New.CleanUp.ReferenceOTU13579:0.03068,(New.CleanUp.ReferenceOTU898:0.00977,New.CleanUp.ReferenceOTU8464:0.03795)0.857:0.00888)0.772:0.00289,(New.CleanUp.ReferenceOTU20565:0.01564,New.ReferenceOTU66:0.01855)0.742:0.00295)0.872:0.00822)0.807:0.00531,(((New.CleanUp.ReferenceOTU80071:0.02273,((New.CleanUp.ReferenceOTU44766:0.01594,(New.CleanUp.ReferenceOTU8471:0.06726,New.CleanUp.ReferenceOTU19771:0.03498)0.919:0.02266)0.241:0.01218,New.CleanUp.ReferenceOTU79023:0.01252)0.951:0.01902)0.820:0.00609,New.CleanUp.ReferenceOTU65320:0.00556)0.947:0.01454,((New.CleanUp.ReferenceOTU80196:0.03633,New.CleanUp.ReferenceOTU82887:0.03815)0.836:0.01895,((New.CleanUp.ReferenceOTU35813:0.03513,New.CleanUp.ReferenceOTU91915:0.01203)0.940:0.01722,((((New.CleanUp.ReferenceOTU89154:0.01396,(New.CleanUp.ReferenceOTU87281:0.01701,((New.CleanUp.ReferenceOTU60701:0.02327,New.CleanUp.ReferenceOTU92186:0.00846)0.591:0.00844,New.CleanUp.ReferenceOTU99545:0.01393)0.634:0.00014)0.866:0.00581)0.904:0.00862,(New.CleanUp.ReferenceOTU74845:0.02952,New.CleanUp.ReferenceOTU79233:0.00571)0.886:0.00846)0.878:0.0086,(((New.CleanUp.ReferenceOTU5016:0.02622,New.CleanUp.ReferenceOTU10579:0.00903)0.204:0.00812,New.CleanUp.ReferenceOTU86688:0.01678)0.770:0.00308,New.CleanUp.ReferenceOTU41840:0.01118)0.761:0.00296)0.795:0.00456,((New.CleanUp.ReferenceOTU48648:0.00611,New.CleanUp.ReferenceOTU66312:0.03177)0.664:0.00935,(New.CleanUp.ReferenceOTU43153:0.01023,(New.CleanUp.ReferenceOTU81658:0.00569,((New.CleanUp.ReferenceOTU4452:0.00779,(New.CleanUp.ReferenceOTU94522:0.01477,(New.CleanUp.ReferenceOTU23451:0.01772,New.CleanUp.ReferenceOTU79412:0.06235)0.318:0.00439)0.256:0.00432)0.887:0.00648,(New.CleanUp.ReferenceOTU85587:0.00573,New.CleanUp.ReferenceOTU85855:0.01124)0.841:0.00561)0.786:0.00015)0.773:0.00497)0.711:0.00327)0.878:0.00694)0.874:0.00807)0.211:0.00971)0.482:0.00014)0.877:0.00966)0.882:0.00867,(((New.CleanUp.ReferenceOTU71006:0.01986,(New.CleanUp.ReferenceOTU4406:0.01127,New.CleanUp.ReferenceOTU82239:0.04018)0.831:0.01274)0.963:0.02414,(((((New.CleanUp.ReferenceOTU6764:0.00016,(((New.CleanUp.ReferenceOTU63977:0.00692,New.CleanUp.ReferenceOTU44218:0.06642)0.398:0.01399,(New.CleanUp.ReferenceOTU74724:0.01545,((New.CleanUp.ReferenceOTU34116:0.01135,New.CleanUp.ReferenceOTU36113:0.0233)0.966:0.01994,New.CleanUp.ReferenceOTU47394:0.0311)0.704:0.00581)0.752:0.00416)0.953:0.02283,New.CleanUp.ReferenceOTU19209:0.01568)0.966:0.02632)0.961:0.0182,(New.CleanUp.ReferenceOTU70676:0.00016,(New.CleanUp.ReferenceOTU43620:0.02808,New.CleanUp.ReferenceOTU97335:0.00377)0.997:0.02792)0.968:0.02364)0.740:0.0132,((New.CleanUp.ReferenceOTU88369:0.02992,((New.CleanUp.ReferenceOTU54506:0.00014,(((((((((New.CleanUp.ReferenceOTU73017:0.00382,New.CleanUp.ReferenceOTU16381:0.01919)0.993:0.02085,New.CleanUp.ReferenceOTU77869:0.00127)0.477:0.00015,New.CleanUp.ReferenceOTU319:0.01581)0.998:0.03085,((New.CleanUp.ReferenceOTU66976:0.00014,((New.CleanUp.ReferenceOTU95973:0.00639,((New.CleanUp.ReferenceOTU49551:0.00553,New.CleanUp.ReferenceOTU45096:0.01717)0.754:0.00288,New.CleanUp.ReferenceOTU1822:0.00277)0.934:0.01073)0.775:0.00277,(New.CleanUp.ReferenceOTU44891:0.02257,New.CleanUp.ReferenceOTU34287:0.03149)0.729:0.00419)0.982:0.01645)0.959:0.01426,(New.CleanUp.ReferenceOTU4402:0.00014,(New.CleanUp.ReferenceOTU41117:0.02158,(New.CleanUp.ReferenceOTU37374:0.00901,(New.CleanUp.ReferenceOTU57288:0.00331,New.CleanUp.ReferenceOTU1965:0.01654)0.774:0.00285)0.759:0.00378)0.938:0.01855)0.932:0.0114)0.789:0.00528)0.888:0.00014,((New.CleanUp.ReferenceOTU24546:0.01115,(New.CleanUp.ReferenceOTU19656:0.00564,(New.CleanUp.ReferenceOTU89555:0.05716,(New.CleanUp.ReferenceOTU23501:0.00014,((New.CleanUp.ReferenceOTU53082:0.00015,New.CleanUp.ReferenceOTU3039:0.03852)0.993:0.05129,(((New.CleanUp.ReferenceOTU43066:0.00612,New.CleanUp.ReferenceOTU44993:0.03199)0.739:0.00568,New.CleanUp.ReferenceOTU18964:0.00807)0.880:0.00916,New.CleanUp.ReferenceOTU70050:0.01564)0.992:0.03405)0.829:0.0081)0.953:0.02118)0.829:0.00776)0.999:0.00016)0.949:0.0194,(New.CleanUp.ReferenceOTU32294:0.05266,New.CleanUp.ReferenceOTU49367:0.01134)0.991:0.02994)0.956:0.01926)0.924:0.00998,(New.CleanUp.ReferenceOTU44905:0.00511,((((New.CleanUp.ReferenceOTU37252:0.00565,New.CleanUp.ReferenceOTU7456:0.00838)0.794:0.00016,(New.CleanUp.ReferenceOTU41090:0.01118,((New.CleanUp.ReferenceOTU84522:0.01732,New.CleanUp.ReferenceOTU89882:0.00926)0.244:0.00443,New.CleanUp.ReferenceOTU2720:0.02722)0.865:0.00645)0.490:0.00011)0.868:0.01265,New.CleanUp.ReferenceOTU344:0.01671)0.887:0.01387,(New.CleanUp.ReferenceOTU90311:0.00285,(New.CleanUp.ReferenceOTU49547:0.03842,New.CleanUp.ReferenceOTU22275:0.00014)0.952:0.0084)0.928:0.01204)0.396:0.0141)0.855:0.01117)0.945:0.01174,(New.CleanUp.ReferenceOTU47293:0.03558,(New.CleanUp.ReferenceOTU50449:0.0219,New.CleanUp.ReferenceOTU29447:0.01216)0.863:0.00012)0.901:0.00594)0.813:0.00525,(((New.CleanUp.ReferenceOTU76794:0.00015,(New.CleanUp.ReferenceOTU75676:0.04163,(New.CleanUp.ReferenceOTU43016:0.00248,New.CleanUp.ReferenceOTU6176:0.04223)0.036:0.04926)0.769:0.00585)0.773:0.00602,(New.CleanUp.ReferenceOTU73578:0.00523,New.CleanUp.ReferenceOTU83977:0.01447)0.902:0.01242)0.898:0.01439,(((((New.CleanUp.ReferenceOTU47370:0.0055,(New.CleanUp.ReferenceOTU47754:0.02276,New.CleanUp.ReferenceOTU18726:0.01995)0.805:0.00015)0.781:0.00296,((New.CleanUp.ReferenceOTU92153:0.02343,New.CleanUp.ReferenceOTU25364:0.00495)0.925:0.00925,(New.CleanUp.ReferenceOTU94843:0.00854,New.CleanUp.ReferenceOTU13639:0.00826)0.953:0.01127)0.359:0.0027)0.999:0.02851,(New.CleanUp.ReferenceOTU16906:0.00014,(New.CleanUp.ReferenceOTU65821:0.02026,(New.CleanUp.ReferenceOTU73298:0.00015,(New.CleanUp.ReferenceOTU7099:0.02922,(New.CleanUp.ReferenceOTU25286:0.00321,(New.CleanUp.ReferenceOTU19692:0.00016,(New.CleanUp.ReferenceOTU72351:0.01719,New.CleanUp.ReferenceOTU71047:0.00837)0.846:0.00564)0.991:0.02225)0.893:0.01)0.075:0.01844)0.987:0.02614)0.965:0.01694)0.705:0.00014)0.827:0.00249,(New.CleanUp.ReferenceOTU86152:0.01693,(New.CleanUp.ReferenceOTU31479:0.01134,New.CleanUp.ReferenceOTU10653:0.01408)0.257:0.00014)1.000:0.00015)0.990:0.03891,(((New.CleanUp.ReferenceOTU35720:0.01131,New.CleanUp.ReferenceOTU46866:0.00827)0.940:0.01541,(New.CleanUp.ReferenceOTU75029:0.01135,(New.CleanUp.ReferenceOTU73308:0.00471,(New.CleanUp.ReferenceOTU66299:0.02325,((New.CleanUp.ReferenceOTU92633:0.00797,((New.CleanUp.ReferenceOTU77125:0.03697,New.CleanUp.ReferenceOTU91515:0.01088)0.740:0.01278,New.CleanUp.ReferenceOTU26385:0.01278)0.826:0.01162)0.755:0.0057,New.CleanUp.ReferenceOTU80857:0.02605)0.687:0.0063)0.979:0.02313)0.971:0.01802)0.888:0.01106)0.982:0.02623,(New.CleanUp.ReferenceOTU59563:0.00734,(New.CleanUp.ReferenceOTU89169:0.00694,(New.CleanUp.ReferenceOTU36333:0.00918,(New.CleanUp.ReferenceOTU43090:0.0114,(New.CleanUp.ReferenceOTU73318:0.03211,(New.CleanUp.ReferenceOTU69223:0.00956,New.CleanUp.ReferenceOTU82656:0.01596)0.741:0.00258)0.570:0.01036)0.704:0.00186)0.952:0.01525)0.994:0.0268)0.853:0.00832)0.826:0.014)0.946:0.02369)0.981:0.03435)0.872:0.00565,New.CleanUp.ReferenceOTU61004:0.00014)0.933:0.01113)0.699:0.00267,((((New.CleanUp.ReferenceOTU14381:0.00803,New.CleanUp.ReferenceOTU26856:0.06676)0.381:0.0182,(New.CleanUp.ReferenceOTU99390:0.01369,New.CleanUp.ReferenceOTU79240:0.02552)0.893:0.018)0.931:0.01466,(New.CleanUp.ReferenceOTU45205:0.007,(New.CleanUp.ReferenceOTU1017:0.03603,(New.CleanUp.ReferenceOTU20569:0.02227,(New.CleanUp.ReferenceOTU7511:0.00016,(New.CleanUp.ReferenceOTU61512:0.01912,New.CleanUp.ReferenceOTU92066:0.0489)0.757:0.00393)0.887:0.00956)0.719:0.00571)0.836:0.00672)0.725:0.00382)0.837:0.01066,((New.CleanUp.ReferenceOTU38381:0.01141,(New.CleanUp.ReferenceOTU68323:0.00486,(New.CleanUp.ReferenceOTU31870:0.02576,New.CleanUp.ReferenceOTU20645:0.01055)0.901:0.01148)0.949:0.01524)0.926:0.01111,((New.CleanUp.ReferenceOTU88656:0.02739,(New.CleanUp.ReferenceOTU39831:0.01792,(New.CleanUp.ReferenceOTU26248:0.00716,(New.CleanUp.ReferenceOTU68146:0.0123,(New.CleanUp.ReferenceOTU68151:0.01025,(New.CleanUp.ReferenceOTU58917:0.01592,New.CleanUp.ReferenceOTU38564:0.02165)0.796:0.00865)0.789:0.00482)0.843:0.00014)0.923:0.00941)0.233:0.00352)0.931:0.01269,(New.CleanUp.ReferenceOTU20585:0.00266,(New.CleanUp.ReferenceOTU40463:0.01137,New.CleanUp.ReferenceOTU85992:0.03545)0.729:0.0056)1.000:0.00016)0.834:0.00015)0.886:0.01358)0.969:0.01948)0.952:0.01717)0.887:0.01152,New.CleanUp.ReferenceOTU19116:0.01517)0.903:0.01606)0.267:0.0094,(New.CleanUp.ReferenceOTU49278:0.00379,New.CleanUp.ReferenceOTU95971:0.03949)0.150:0.01489)0.882:0.01545,New.CleanUp.ReferenceOTU51519:0.04039)0.950:0.02252)0.921:0.01425,(New.CleanUp.ReferenceOTU15159:0.02816,(New.CleanUp.ReferenceOTU90952:0.00015,(New.CleanUp.ReferenceOTU56556:0.03095,New.CleanUp.ReferenceOTU84683:0.0441)0.926:0.01841)0.889:0.0103)0.761:0.00282)0.694:0.0025)0.902:0.01371)0.712:0.00285)0.843:0.02268)0.986:0.03747,(((New.CleanUp.ReferenceOTU62170:0.016,New.CleanUp.ReferenceOTU86276:0.01935)1.000:0.1044,((((New.CleanUp.ReferenceOTU62965:0.02109,New.CleanUp.ReferenceOTU17669:0.02019)0.881:0.01112,((((New.CleanUp.ReferenceOTU9657:0.01453,(New.CleanUp.ReferenceOTU8584:0.01432,((New.CleanUp.ReferenceOTU37507:0.03902,(New.CleanUp.ReferenceOTU181:0.01676,(((New.CleanUp.ReferenceOTU82710:0.00015,New.CleanUp.ReferenceOTU19402:0.03515)0.815:0.00743,((New.CleanUp.ReferenceOTU99421:0.0258,New.CleanUp.ReferenceOTU12426:0.02765)0.827:0.007,(New.CleanUp.ReferenceOTU74092:0.01074,((New.CleanUp.ReferenceOTU10844:0.01427,(((((New.CleanUp.ReferenceOTU66459:0.01912,((New.CleanUp.ReferenceOTU77098:0.03932,New.CleanUp.ReferenceOTU14294:0.01199)0.833:0.00815,(New.CleanUp.ReferenceOTU49626:0.01138,New.CleanUp.ReferenceOTU10503:0.02303)0.814:0.00513)0.281:0.00525)0.384:0.00379,New.ReferenceOTU53:0.0139)0.867:0.00014,New.CleanUp.ReferenceOTU6808:0.02297)0.895:0.00567,New.CleanUp.ReferenceOTU14984:0.01415)0.755:0.00304,New.CleanUp.ReferenceOTU81589:0.01963)0.746:0.00299)0.513:0.00587,New.CleanUp.ReferenceOTU93934:0.00757)0.411:0.00299)0.777:0.00358)0.867:0.0078)0.848:0.00809,((New.CleanUp.ReferenceOTU64398:0.00612,((New.CleanUp.ReferenceOTU38710:0.0116,New.CleanUp.ReferenceOTU54600:0.04322)0.996:0.03162,New.CleanUp.ReferenceOTU27255:0.00959)0.953:0.01695)0.814:0.01067,(New.CleanUp.ReferenceOTU67747:0.01918,(New.CleanUp.ReferenceOTU56876:0.01128,New.CleanUp.ReferenceOTU2150:0.02379)0.466:0.01018)0.971:0.02991)0.320:0.00756)0.767:0.01155)0.910:0.01348)0.295:0.00566,New.CleanUp.ReferenceOTU42897:0.00411)0.971:0.01967)0.846:0.00601)0.057:0.00579,((New.CleanUp.ReferenceOTU63724:0.00014,New.CleanUp.ReferenceOTU90301:0.05476)0.995:0.0368,((New.CleanUp.ReferenceOTU31568:0.01087,(New.CleanUp.ReferenceOTU75773:0.1168,New.CleanUp.ReferenceOTU81:0.01553)0.763:0.01136)0.998:0.03832,((New.ReferenceOTU354:0.00556,((New.CleanUp.ReferenceOTU66222:0.01729,New.CleanUp.ReferenceOTU72715:0.01734)0.912:0.01098,New.CleanUp.ReferenceOTU38720:0.02912)0.744:0.00275)0.901:0.00849,(New.CleanUp.ReferenceOTU85300:0.02658,(New.CleanUp.ReferenceOTU31259:0.02621,New.CleanUp.ReferenceOTU13766:0.01143)0.780:0.00534)0.853:0.00569)0.760:0.00348)0.930:0.01384)0.738:0.00547)0.902:0.02164,New.CleanUp.ReferenceOTU24506:0.05576)0.846:0.01757,New.CleanUp.ReferenceOTU7547:0.03761)0.961:0.02283)0.805:0.00573,((((New.CleanUp.ReferenceOTU66920:0.0331,New.CleanUp.ReferenceOTU79099:0.00783)0.423:0.00778,New.CleanUp.ReferenceOTU91537:0.08441)0.813:0.00671,(New.CleanUp.ReferenceOTU32902:0.00513,New.CleanUp.ReferenceOTU98652:0.03061)0.563:0.00773)0.833:0.01285,New.CleanUp.ReferenceOTU90288:0.03197)0.895:0.00015)0.992:0.04433,(((((New.CleanUp.ReferenceOTU4567:0.01388,New.CleanUp.ReferenceOTU6703:0.02523)0.989:0.04245,New.CleanUp.ReferenceOTU2561:0.06897)0.237:0.00478,New.CleanUp.ReferenceOTU54683:0.05001)0.835:0.01934,New.CleanUp.ReferenceOTU33155:0.03007)0.957:0.0289,((((New.CleanUp.ReferenceOTU49057:0.0319,(New.CleanUp.ReferenceOTU23184:0.01449,(New.CleanUp.ReferenceOTU31300:0.00262,((((New.CleanUp.ReferenceOTU31:0.01777,((New.CleanUp.ReferenceOTU365:0.02188,New.CleanUp.ReferenceOTU67521:0.01053)0.892:0.01077,((((New.CleanUp.ReferenceOTU57752:0.0136,((New.CleanUp.ReferenceOTU88338:0.07726,(New.CleanUp.ReferenceOTU4113:0.04806,(New.CleanUp.ReferenceOTU66164:0.01602,New.CleanUp.ReferenceOTU87053:0.01871)0.875:0.00807)0.874:0.01449)0.869:0.01575,(((New.CleanUp.ReferenceOTU24666:0.02296,((New.CleanUp.ReferenceOTU5142:0.0175,(New.CleanUp.ReferenceOTU8269:0.04084,New.CleanUp.ReferenceOTU99183:0.01973)0.086:0.00015)0.929:0.00867,(New.CleanUp.ReferenceOTU35543:0.00269,New.CleanUp.ReferenceOTU1356:0.0143)0.807:0.01437)0.788:0.00015)0.856:0.00556,New.CleanUp.ReferenceOTU77384:0.01431)0.883:0.00858,(New.CleanUp.ReferenceOTU83070:0.01068,(((New.CleanUp.ReferenceOTU16731:0.04024,New.CleanUp.ReferenceOTU92987:0.02921)0.793:0.0084,(New.CleanUp.ReferenceOTU51701:0.02368,New.CleanUp.ReferenceOTU81853:0.011)0.778:0.00427)0.671:0.00851,(New.CleanUp.ReferenceOTU23370:0.02725,((New.CleanUp.ReferenceOTU17468:0.00014,(New.CleanUp.ReferenceOTU40882:0.01918,((New.CleanUp.ReferenceOTU37954:0.00014,New.CleanUp.ReferenceOTU60986:0.03264)1.000:0.03255,New.CleanUp.ReferenceOTU61989:0.00821)0.738:0.00485)0.988:0.02219)0.835:0.01066,New.CleanUp.ReferenceOTU22561:0.03683)0.285:0.01302)0.356:0.00831)0.851:0.00842)0.907:0.00973)0.674:0.00206)0.766:0.00944)0.930:0.01159,((New.CleanUp.ReferenceOTU100140:0.00224,New.CleanUp.ReferenceOTU15797:0.01171)0.935:0.00957,(New.CleanUp.ReferenceOTU46320:0.01977,New.CleanUp.ReferenceOTU79522:0.00847)0.820:0.00503)0.935:0.00875)0.214:0.00015,((New.CleanUp.ReferenceOTU33740:0.00436,(((((New.CleanUp.ReferenceOTU27384:0.00276,New.CleanUp.ReferenceOTU55635:0.00835)0.876:0.00016,((New.CleanUp.ReferenceOTU83497:0.00648,(New.CleanUp.ReferenceOTU84480:0.01824,(((((New.CleanUp.ReferenceOTU54080:0.00839,((New.CleanUp.ReferenceOTU99663:0.01739,((New.CleanUp.ReferenceOTU33778:0.05342,New.CleanUp.ReferenceOTU73232:0.01922)0.450:0.01156,(New.CleanUp.ReferenceOTU34519:0.00317,(New.CleanUp.ReferenceOTU15799:0.02998,New.CleanUp.ReferenceOTU91818:0.00628)0.784:0.00459)0.989:0.02682)0.912:0.01174)0.918:0.01181,New.CleanUp.ReferenceOTU19557:0.01447)0.847:0.00569)0.999:0.03615,New.CleanUp.ReferenceOTU94738:0.01757)0.805:0.00523,((New.CleanUp.ReferenceOTU31157:0.00981,((((New.CleanUp.ReferenceOTU20223:0.02639,(New.CleanUp.ReferenceOTU67428:0.01546,(New.CleanUp.ReferenceOTU2574:0.02718,(New.CleanUp.ReferenceOTU15266:0.01757,(New.CleanUp.ReferenceOTU62992:0.01042,(New.CleanUp.ReferenceOTU68581:0.01251,New.CleanUp.ReferenceOTU81235:0.03464)0.633:0.01417)0.320:0.00575)0.145:0.00722)0.839:0.00741)0.779:0.00481)0.943:0.01789,New.CleanUp.ReferenceOTU13800:0.01742)0.928:0.01211,(New.CleanUp.ReferenceOTU10721:0.01319,((New.CleanUp.ReferenceOTU49024:0.0123,New.CleanUp.ReferenceOTU1983:0.01306)0.875:0.00567,(New.CleanUp.ReferenceOTU32348:0.00456,New.CleanUp.ReferenceOTU68994:0.00944)0.888:0.00557)0.892:0.00572)0.763:0.00383)0.880:0.00665,New.CleanUp.ReferenceOTU31304:0.01352)0.684:0.00503)0.917:0.01041,New.CleanUp.ReferenceOTU76113:0.0139)0.818:0.00014)0.995:0.01426,(New.CleanUp.ReferenceOTU56201:0.01401,New.CleanUp.ReferenceOTU79230:0.01123)0.000:0.00015)0.725:0.00124,(New.CleanUp.ReferenceOTU62568:0.0071,New.CleanUp.ReferenceOTU20191:0.00409)0.321:0.00278)0.721:0.00015)0.905:0.00602)0.884:0.00571,New.CleanUp.ReferenceOTU94148:0.00946)0.793:0.00444)0.617:0.00274,(New.CleanUp.ReferenceOTU68602:0.00841,((((New.ReferenceOTU168:0.01346,(New.CleanUp.ReferenceOTU31090:0.0177,(New.CleanUp.ReferenceOTU56711:0.01766,New.ReferenceOTU20:0.01665)0.399:0.0028)0.929:0.01025)0.789:0.00014,(New.CleanUp.ReferenceOTU8624:0.01724,(New.CleanUp.ReferenceOTU35969:0.02033,New.CleanUp.ReferenceOTU45427:0.01743)0.761:0.00253)0.751:0.00294)0.874:0.00567,((New.CleanUp.ReferenceOTU69122:0.02287,(New.CleanUp.ReferenceOTU64831:0.01134,(New.CleanUp.ReferenceOTU95141:0.01134,New.CleanUp.ReferenceOTU99749:0.00817)0.951:0.01135)0.095:0.00015)0.941:0.01131,((New.CleanUp.ReferenceOTU66130:0.01366,(New.CleanUp.ReferenceOTU75473:0.00921,New.CleanUp.ReferenceOTU82220:0.0195)0.736:0.00275)0.931:0.00898,(New.CleanUp.ReferenceOTU7248:0.01423,(New.CleanUp.ReferenceOTU33225:0.00014,New.CleanUp.ReferenceOTU23261:0.02006)0.826:0.00278)0.847:0.00016)0.895:0.00576)0.891:0.00015)0.810:0.00504,((New.CleanUp.ReferenceOTU27080:0.00488,(New.CleanUp.ReferenceOTU93614:0.03842,New.CleanUp.ReferenceOTU97856:0.00952)0.180:0.00242)0.937:0.0092,(New.CleanUp.ReferenceOTU82911:0.00016,(New.CleanUp.ReferenceOTU42939:0.00563,New.CleanUp.ReferenceOTU61155:0.00552)0.895:0.00561)0.785:0.00273)0.773:0.00288)0.707:0.00276)0.877:0.00015)0.860:0.00568,New.CleanUp.ReferenceOTU50094:0.01694)0.856:0.00837,New.CleanUp.ReferenceOTU54902:0.00297)0.968:0.01528)0.920:0.00905,(New.CleanUp.ReferenceOTU1180:0.02573,(New.ReferenceOTU545:0.02062,New.CleanUp.ReferenceOTU25742:0.01414)0.220:0.00438)0.637:0.00182)0.183:0.00319)0.948:0.01638,New.CleanUp.ReferenceOTU15260:0.03189)0.852:0.00666)0.049:0.00269)0.737:0.00487,New.CleanUp.ReferenceOTU20623:0.01514)0.933:0.02185,New.CleanUp.ReferenceOTU13928:0.01088)0.858:0.02,New.CleanUp.ReferenceOTU38612:0.03323)0.844:0.00944)0.975:0.02422)0.880:0.02191)0.055:0.00015,New.CleanUp.ReferenceOTU57867:0.02158)0.907:0.00903,New.CleanUp.ReferenceOTU61405:0.01363)0.905:0.01164,(New.CleanUp.ReferenceOTU5504:0.04863,((New.CleanUp.ReferenceOTU64877:0.01042,New.CleanUp.ReferenceOTU22139:0.03032)0.497:0.00266,New.CleanUp.ReferenceOTU7968:0.03405)0.849:0.00676)0.887:0.01074)0.520:0.00015)0.944:0.02121)0.130:0.01305)0.976:0.03627,(((New.CleanUp.ReferenceOTU62167:0.06273,(((New.CleanUp.ReferenceOTU23280:0.0192,(New.CleanUp.ReferenceOTU61092:0.00952,New.CleanUp.ReferenceOTU57923:0.043)0.942:0.02721)0.182:0.01469,((((New.CleanUp.ReferenceOTU77036:0.00283,((New.CleanUp.ReferenceOTU51072:0.02013,New.CleanUp.ReferenceOTU76404:0.01486)0.964:0.02025,((New.CleanUp.ReferenceOTU83459:0.01261,New.CleanUp.ReferenceOTU94332:0.01372)0.883:0.01048,New.CleanUp.ReferenceOTU79274:0.03455)0.916:0.01316)0.882:0.00744)0.986:0.03098,New.CleanUp.ReferenceOTU31271:0.03611)0.956:0.02247,New.CleanUp.ReferenceOTU31220:0.00014)0.997:0.03829,(New.CleanUp.ReferenceOTU45324:0.06189,(New.CleanUp.ReferenceOTU83059:0.00015,(New.CleanUp.ReferenceOTU97965:0.04388,(New.CleanUp.ReferenceOTU90712:0.01668,(New.CleanUp.ReferenceOTU66073:0.02766,New.CleanUp.ReferenceOTU84570:0.02222)0.775:0.00483)0.911:0.01986)0.677:0.00136)0.767:0.01224)0.850:0.00879)0.918:0.02118)0.984:0.03927,((((New.CleanUp.ReferenceOTU80189:0.01669,(((New.CleanUp.ReferenceOTU74042:0.01115,New.CleanUp.ReferenceOTU44255:0.01124)0.875:0.00015,(((New.ReferenceOTU460:0.0236,New.CleanUp.ReferenceOTU1507:0.0119)0.867:0.0079,New.CleanUp.ReferenceOTU83607:0.00015)0.710:0.00223,New.CleanUp.ReferenceOTU43696:0.01171)0.893:0.00595)0.751:0.00416,New.CleanUp.ReferenceOTU43875:0.01066)0.872:0.00825)0.748:0.00579,(New.CleanUp.ReferenceOTU57897:0.00545,(New.CleanUp.ReferenceOTU69022:0.04219,New.CleanUp.ReferenceOTU30132:0.0115)0.909:0.01137)0.983:0.02296)0.767:0.00912,((((New.CleanUp.ReferenceOTU74869:0.01411,New.CleanUp.ReferenceOTU1368:0.02057)0.909:0.01166,((New.CleanUp.ReferenceOTU50769:0.01298,New.CleanUp.ReferenceOTU85009:0.03557)0.877:0.01016,((New.CleanUp.ReferenceOTU93215:0.01676,((New.CleanUp.ReferenceOTU77938:0.00263,New.CleanUp.ReferenceOTU20731:0.03897)0.953:0.02052,(New.CleanUp.ReferenceOTU60098:0.04651,(New.CleanUp.ReferenceOTU53005:0.02809,(New.CleanUp.ReferenceOTU12052:0.00911,(New.CleanUp.ReferenceOTU3278:0.1051,New.CleanUp.ReferenceOTU21625:0.00016)0.986:0.02595)0.907:0.02006)0.979:0.03234)0.089:0.01433)0.730:0.00769)0.768:0.00336,(New.CleanUp.ReferenceOTU78857:0.00945,((((New.CleanUp.ReferenceOTU59534:0.02507,(New.CleanUp.ReferenceOTU3724:0.00431,(((New.CleanUp.ReferenceOTU24215:0.00312,(New.CleanUp.ReferenceOTU83968:0.02565,((((New.CleanUp.ReferenceOTU31198:0.00667,(New.CleanUp.ReferenceOTU50607:0.00015,New.CleanUp.ReferenceOTU70896:0.05098)0.996:0.0278)0.730:0.00195,New.CleanUp.ReferenceOTU16387:0.01378)0.995:0.0303,New.CleanUp.ReferenceOTU79858:0.00016)0.990:0.01973,New.CleanUp.ReferenceOTU379:0.00913)0.841:0.00648)0.982:0.0234)0.965:0.01715,(((New.CleanUp.ReferenceOTU19455:0.00944,(((New.CleanUp.ReferenceOTU79364:0.00891,New.CleanUp.ReferenceOTU85171:0.00821)0.957:0.01205,(New.CleanUp.ReferenceOTU23079:0.00016,New.CleanUp.ReferenceOTU15417:0.02029)0.748:0.00258)0.971:0.01927,(New.CleanUp.ReferenceOTU41810:0.01261,((New.CleanUp.ReferenceOTU12171:0.04158,New.CleanUp.ReferenceOTU29241:0.01203)0.959:0.02182,(New.CleanUp.ReferenceOTU44579:0.00015,New.CleanUp.ReferenceOTU72195:0.03262)1.000:0.0413)0.670:0.00204)0.446:0.00347)0.953:0.01614)0.839:0.00015,((New.CleanUp.ReferenceOTU2033:0.01046,(New.CleanUp.ReferenceOTU54443:0.0106,(New.CleanUp.ReferenceOTU79070:0.02716,New.CleanUp.ReferenceOTU13989:0.02418)0.049:0.01574)0.945:0.02334)0.941:0.01461,(New.CleanUp.ReferenceOTU45671:0.00897,(New.CleanUp.ReferenceOTU88194:0.00016,((((New.CleanUp.ReferenceOTU39841:0.00416,(New.CleanUp.ReferenceOTU3687:0.02295,(New.CleanUp.ReferenceOTU20788:0.0137,New.CleanUp.ReferenceOTU45581:0.01552)0.841:0.00612)0.590:0.00584)0.983:0.02499,((((New.CleanUp.ReferenceOTU80016:0.00728,New.CleanUp.ReferenceOTU89308:0.04659)0.940:0.01703,(New.CleanUp.ReferenceOTU25377:0.01125,(New.CleanUp.ReferenceOTU79187:0.00281,(New.CleanUp.ReferenceOTU57007:0.0113,New.CleanUp.ReferenceOTU93572:0.08188)0.847:0.00015)0.953:0.00015)0.896:0.0173)0.977:0.0275,((New.CleanUp.ReferenceOTU16078:0.01899,(((New.CleanUp.ReferenceOTU54337:0.06685,New.CleanUp.ReferenceOTU2824:0.01578)0.986:0.03413,((New.CleanUp.ReferenceOTU8841:0.00792,New.CleanUp.ReferenceOTU1784:0.00953)0.971:0.02246,((((New.CleanUp.ReferenceOTU55315:0.02253,(New.CleanUp.ReferenceOTU83917:0.02375,New.CleanUp.ReferenceOTU38422:0.01472)0.926:0.01581)0.961:0.03268,New.CleanUp.ReferenceOTU76394:0.02273)0.723:0.00441,New.CleanUp.ReferenceOTU13293:0.0294)0.971:0.03005,New.CleanUp.ReferenceOTU33601:0.00014)0.949:0.01856)0.609:0.00712)0.964:0.0242,New.CleanUp.ReferenceOTU61605:0.00588)0.990:0.0372)0.827:0.00946,(New.CleanUp.ReferenceOTU3407:0.01305,New.CleanUp.ReferenceOTU59396:0.02294)0.893:0.01027)0.823:0.01214)0.950:0.01547,(New.CleanUp.ReferenceOTU90374:0.03461,(New.CleanUp.ReferenceOTU18452:0.01858,New.CleanUp.ReferenceOTU27866:0.00419)0.885:0.01503)0.895:0.01222)0.575:0.00016)0.790:0.0029,(New.CleanUp.ReferenceOTU14848:0.00548,(New.CleanUp.ReferenceOTU12602:0.00871,(New.CleanUp.ReferenceOTU83574:0.00555,New.CleanUp.ReferenceOTU56322:0.00298)0.753:0.00252)0.751:0.00298)0.899:0.01017)0.455:0.00352,New.CleanUp.ReferenceOTU8805:0.01647)0.889:0.00613)0.928:0.00879)0.757:0.00015)0.926:0.00945)0.974:0.01783,(((New.CleanUp.ReferenceOTU49514:0.0139,New.CleanUp.ReferenceOTU53450:0.00987)0.977:0.02151,((New.CleanUp.ReferenceOTU47885:0.00764,(New.CleanUp.ReferenceOTU8220:0.01944,(((New.CleanUp.ReferenceOTU3262:0.02306,(((New.CleanUp.ReferenceOTU20984:0.02917,New.CleanUp.ReferenceOTU50632:0.00266)0.964:0.00016,(((New.CleanUp.ReferenceOTU47687:0.00854,(New.CleanUp.ReferenceOTU4392:0.01525,New.CleanUp.ReferenceOTU80872:0.00221)0.939:0.01331)0.027:0.00554,((New.CleanUp.ReferenceOTU53201:0.01122,New.CleanUp.ReferenceOTU26060:0.00269)0.873:0.00721,(New.CleanUp.ReferenceOTU46231:0.00518,New.CleanUp.ReferenceOTU8332:0.00998)0.571:0.00395)0.747:0.00739)0.884:0.00983,New.CleanUp.ReferenceOTU9059:0.0076)0.239:0.00416)0.937:0.00832,(New.CleanUp.ReferenceOTU55981:0.01999,(New.CleanUp.ReferenceOTU62049:0.00015,((New.CleanUp.ReferenceOTU82256:0.0141,(New.CleanUp.ReferenceOTU42879:0.00882,New.CleanUp.ReferenceOTU24428:0.03848)0.724:0.0024)0.777:0.00278,(New.CleanUp.ReferenceOTU93514:0.01115,New.CleanUp.ReferenceOTU14715:0.00272)0.780:0.00281)0.792:0.00271)0.954:0.00823)0.867:0.00015)0.874:0.00016)0.986:0.01695,((New.CleanUp.ReferenceOTU71199:0.02031,(New.CleanUp.ReferenceOTU94176:0.02048,(((New.CleanUp.ReferenceOTU67116:0.01273,New.CleanUp.ReferenceOTU69412:0.03566)0.410:0.00674,(New.ReferenceOTU57:0.02917,(New.CleanUp.ReferenceOTU82516:0.02302,(New.CleanUp.ReferenceOTU56057:0.00554,New.CleanUp.ReferenceOTU61081:0.00844)0.930:0.00015)0.857:0.00861)0.755:0.00371)0.949:0.00823,(New.CleanUp.ReferenceOTU4612:0.02001,(New.CleanUp.ReferenceOTU57159:0.01437,(New.CleanUp.ReferenceOTU66854:0.01165,New.CleanUp.ReferenceOTU23590:0.00524)0.771:0.0028)0.775:0.00268)0.989:0.01062)0.943:0.00787)0.887:0.01131)0.377:0.00016,(((New.CleanUp.ReferenceOTU33443:0.01978,New.CleanUp.ReferenceOTU87862:0.02179)0.816:0.00772,((((New.CleanUp.ReferenceOTU35364:0.0166,New.CleanUp.ReferenceOTU98725:0.01837)0.869:0.00814,(New.CleanUp.ReferenceOTU87604:0.0248,(((New.CleanUp.ReferenceOTU50464:0.02807,(New.CleanUp.ReferenceOTU77466:0.02594,New.CleanUp.ReferenceOTU97145:0.00296)0.817:0.00704)0.980:0.01838,New.CleanUp.ReferenceOTU99469:0.00015)0.865:0.00886,New.CleanUp.ReferenceOTU43798:0.01168)0.581:0.00051)0.873:0.00844)0.781:0.00507,((New.CleanUp.ReferenceOTU67714:0.00886,New.CleanUp.ReferenceOTU80370:0.01078)0.886:0.00582,((New.CleanUp.ReferenceOTU56622:0.02971,New.CleanUp.ReferenceOTU10794:0.01487)0.896:0.01259,New.CleanUp.ReferenceOTU55523:0.03599)0.821:0.00639)0.961:0.01478)0.743:0.00256,(New.CleanUp.ReferenceOTU31611:0.02006,(((New.CleanUp.ReferenceOTU90961:0.0066,(New.CleanUp.ReferenceOTU51482:0.01045,New.CleanUp.ReferenceOTU30517:0.00658)0.436:0.00558)0.793:0.00742,New.CleanUp.ReferenceOTU20157:0.00015)0.950:0.0113,New.CleanUp.ReferenceOTU38111:0.00565)0.736:0.00269)0.767:0.00284)0.951:0.01311)0.815:0.0067,New.ReferenceOTU299:0.00015)0.866:0.00528)0.744:0.00257)0.624:0.00014,New.CleanUp.ReferenceOTU65882:0.01435)0.802:0.00714)0.875:0.01277)0.820:0.00671,New.CleanUp.ReferenceOTU30964:0.02667)0.955:0.01635)0.585:0.00404,(((((New.CleanUp.ReferenceOTU53278:0.00016,(New.CleanUp.ReferenceOTU70723:0.02091,New.CleanUp.ReferenceOTU21152:0.03831)0.717:0.00202)0.755:0.00404,(New.CleanUp.ReferenceOTU5341:0.00552,(New.CleanUp.ReferenceOTU22467:0.04462,(New.CleanUp.ReferenceOTU71126:0.0165,New.CleanUp.ReferenceOTU29699:0.00969)0.755:0.0052)0.814:0.01036)0.871:0.01281)0.811:0.00837,((New.CleanUp.ReferenceOTU30030:0.02877,New.CleanUp.ReferenceOTU30992:0.01631)0.953:0.01714,(New.CleanUp.ReferenceOTU35152:0.02841,(((New.CleanUp.ReferenceOTU1575:0.02019,New.CleanUp.ReferenceOTU80210:0.02388)0.601:0.00856,New.CleanUp.ReferenceOTU62009:0.04063)0.665:0.00346,New.CleanUp.ReferenceOTU49268:0.00016)0.844:0.00939)0.952:0.01761)0.836:0.00626)0.949:0.0173,(New.CleanUp.ReferenceOTU96618:0.02568,New.CleanUp.ReferenceOTU13052:0.00016)0.826:0.00708)0.851:0.00777,(New.CleanUp.ReferenceOTU54841:0.02926,(New.CleanUp.ReferenceOTU96039:0.03842,New.CleanUp.ReferenceOTU11105:0.02988)0.586:0.01645)0.881:0.01297)0.874:0.00971)0.907:0.0093)0.738:0.00647)0.764:0.00307,(New.CleanUp.ReferenceOTU83248:0.00015,(New.CleanUp.ReferenceOTU92746:0.0142,(New.CleanUp.ReferenceOTU55541:0.00014,New.CleanUp.ReferenceOTU12886:0.00549)0.867:0.00553)0.900:0.01126)0.344:0.0111)0.908:0.01138)0.721:0.01464)0.900:0.00015,New.CleanUp.ReferenceOTU14510:0.02091)0.961:0.02142,New.CleanUp.ReferenceOTU32377:0.02256)0.783:0.00015,(New.CleanUp.ReferenceOTU29104:0.00014,((New.CleanUp.ReferenceOTU43373:0.02282,(New.CleanUp.ReferenceOTU51366:0.01387,New.CleanUp.ReferenceOTU61780:0.04105)0.781:0.02991)0.461:0.00014,New.CleanUp.ReferenceOTU92612:0.00472)1.000:0.04967)0.998:0.02891)0.916:0.01051)0.906:0.01132)0.835:0.0066)0.715:0.00368)0.774:0.00509,((((New.CleanUp.ReferenceOTU200:0.03848,(New.CleanUp.ReferenceOTU30831:0.03991,(New.CleanUp.ReferenceOTU86093:0.03535,(New.CleanUp.ReferenceOTU56702:0.02554,New.CleanUp.ReferenceOTU97688:0.00336)0.889:0.01284)0.913:0.01738)0.950:0.0248)0.895:0.02093,((New.CleanUp.ReferenceOTU65455:0.04078,New.CleanUp.ReferenceOTU9071:0.00015)0.997:0.05101,(New.CleanUp.ReferenceOTU99768:0.00513,New.CleanUp.ReferenceOTU86589:0.06987)0.293:0.00478)0.972:0.04383)0.816:0.00915,(((((New.CleanUp.ReferenceOTU66755:0.01106,(New.CleanUp.ReferenceOTU45539:0.01432,(((New.CleanUp.ReferenceOTU59664:0.01162,(New.CleanUp.ReferenceOTU48092:0.01229,(New.CleanUp.ReferenceOTU41164:0.01682,New.CleanUp.ReferenceOTU82255:0.00908)0.902:0.00871)0.834:0.00822)0.968:0.01721,(New.CleanUp.ReferenceOTU95811:0.01306,New.CleanUp.ReferenceOTU10948:0.00982)0.762:0.00289)0.795:0.00015,(New.CleanUp.ReferenceOTU70062:0.00209,(((New.CleanUp.ReferenceOTU89317:0.02163,(New.CleanUp.ReferenceOTU46059:0.01341,(((New.CleanUp.ReferenceOTU87062:0.03187,(New.CleanUp.ReferenceOTU19344:0.00014,((New.CleanUp.ReferenceOTU52760:0.00099,New.CleanUp.ReferenceOTU91155:0.03416)0.854:0.00738,(New.CleanUp.ReferenceOTU50470:0.00014,((New.CleanUp.ReferenceOTU47527:0.02066,(((((New.CleanUp.ReferenceOTU12960:0.01874,(((New.CleanUp.ReferenceOTU44824:0.03734,(New.CleanUp.ReferenceOTU54168:0.03859,New.CleanUp.ReferenceOTU48063:0.00016)0.809:0.01796)0.949:0.01917,((New.CleanUp.ReferenceOTU41718:0.01111,((New.CleanUp.ReferenceOTU32291:0.02164,New.ReferenceOTU507:0.01018)0.831:0.00557,(New.CleanUp.ReferenceOTU5258:0.01629,((New.CleanUp.ReferenceOTU66224:0.01121,(New.CleanUp.ReferenceOTU443:0.00557,New.CleanUp.ReferenceOTU60854:0.01392)0.918:0.00014)0.757:0.00544,((((((New.CleanUp.ReferenceOTU17257:0.00014,(((New.CleanUp.ReferenceOTU33121:0.00974,(New.CleanUp.ReferenceOTU57878:0.00015,New.CleanUp.ReferenceOTU51605:0.03553)0.931:0.00986)0.871:0.01128,New.CleanUp.ReferenceOTU61557:0.00416)0.938:0.01323,(((((((New.CleanUp.ReferenceOTU5332:0.02465,(New.CleanUp.ReferenceOTU54073:0.00277,(New.CleanUp.ReferenceOTU34775:0.008,New.CleanUp.ReferenceOTU88078:0.01199)0.987:0.02397)0.779:0.00717)0.887:0.01156,(New.CleanUp.ReferenceOTU96957:0.01133,New.CleanUp.ReferenceOTU13122:0.01717)0.767:0.00267)0.784:0.00276,New.CleanUp.ReferenceOTU99674:0.00016)0.989:0.01413,(New.CleanUp.ReferenceOTU68517:0.01427,(New.CleanUp.ReferenceOTU67630:0.01156,New.CleanUp.ReferenceOTU18798:0.00823)0.904:0.00837)0.317:0.00015)0.796:0.00283,((New.ReferenceOTU579:0.00275,((New.CleanUp.ReferenceOTU77943:0.00288,(New.CleanUp.ReferenceOTU96497:0.00014,New.CleanUp.ReferenceOTU14776:0.00541)0.999:0.02596)0.737:0.00275,(New.CleanUp.ReferenceOTU15954:0.00503,New.CleanUp.ReferenceOTU96173:0.03907)0.758:0.00319)0.953:0.00842)0.650:0.00016,((((((New.CleanUp.ReferenceOTU5797:0.02239,New.CleanUp.ReferenceOTU20825:0.00883)0.862:0.00559,New.CleanUp.ReferenceOTU13027:0.01369)0.763:0.00284,(New.CleanUp.ReferenceOTU63972:0.01363,New.CleanUp.ReferenceOTU84497:0.01757)0.959:0.0145)0.773:0.00302,New.CleanUp.ReferenceOTU41196:0.00555)0.790:0.00283,((New.CleanUp.ReferenceOTU34247:0.06186,(((New.CleanUp.ReferenceOTU76510:0.00014,New.CleanUp.ReferenceOTU74838:0.02586)0.970:0.01588,New.CleanUp.ReferenceOTU26527:0.01508)0.257:0.00015,(New.CleanUp.ReferenceOTU53436:0.04614,New.CleanUp.ReferenceOTU24146:0.0145)0.283:0.00903)0.905:0.01404)0.767:0.00451,New.CleanUp.ReferenceOTU15851:0.02143)0.146:0.00164)0.927:0.00825,(New.CleanUp.ReferenceOTU2715:0.01427,New.CleanUp.ReferenceOTU24119:0.01706)0.766:0.00246)0.382:0.00016)0.787:0.00282)0.889:0.0055,(New.CleanUp.ReferenceOTU5453:0.00549,((New.CleanUp.ReferenceOTU43033:0.00289,New.CleanUp.ReferenceOTU51710:0.00552)0.808:0.00548,((New.CleanUp.ReferenceOTU3243:0.02286,New.CleanUp.ReferenceOTU28418:0.01662)0.860:0.00691,(New.CleanUp.ReferenceOTU51903:0.01738,(New.CleanUp.ReferenceOTU34067:0.01451,New.CleanUp.ReferenceOTU29094:0.00853)0.678:0.00593)0.847:0.0058)0.952:0.00014)0.936:0.01125)0.745:0.00288)0.906:0.0001,New.CleanUp.ReferenceOTU45266:0.0055)0.826:0.00503)0.933:0.00872)0.902:0.00667,(((New.CleanUp.ReferenceOTU95943:0.01851,((((New.CleanUp.ReferenceOTU17873:0.03175,(New.CleanUp.ReferenceOTU54987:0.00294,(New.CleanUp.ReferenceOTU78209:0.01712,(New.CleanUp.ReferenceOTU29790:0.0321,New.CleanUp.ReferenceOTU61566:0.00841)0.888:0.00015)0.933:0.00843)0.737:0.00015)0.897:0.00607,New.CleanUp.ReferenceOTU37653:0.01646)0.776:0.0028,((New.CleanUp.ReferenceOTU92961:0.00654,((New.CleanUp.ReferenceOTU16403:0.01454,(New.CleanUp.ReferenceOTU1484:0.00862,New.CleanUp.ReferenceOTU87075:0.01999)0.897:0.00879)0.892:0.00919,New.CleanUp.ReferenceOTU83849:0.01391)0.805:0.00846)0.917:0.01274,New.CleanUp.ReferenceOTU36182:0.01496)0.076:0.00015)0.718:0.00214,New.CleanUp.ReferenceOTU79345:0.01273)0.915:0.01006)0.811:0.0054,New.CleanUp.ReferenceOTU15772:0.04001)0.914:0.00873,(New.CleanUp.ReferenceOTU91779:0.01428,New.CleanUp.ReferenceOTU91780:0.02005)0.860:0.00676)0.572:0.00015)0.907:0.0078,New.CleanUp.ReferenceOTU57742:0.01039)0.316:0.00014,(New.CleanUp.ReferenceOTU30867:0.03648,New.CleanUp.ReferenceOTU71627:0.01379)0.828:0.0053)0.871:0.00867,New.CleanUp.ReferenceOTU56104:0.00794)0.907:0.01187,((((New.CleanUp.ReferenceOTU44410:0.02294,(New.CleanUp.ReferenceOTU46720:0.00657,New.CleanUp.ReferenceOTU73754:0.01728)0.915:0.01293)0.604:0.00129,New.CleanUp.ReferenceOTU8205:0.01623)0.957:0.0143,New.CleanUp.ReferenceOTU91603:0.01148)0.773:0.00253,((New.CleanUp.ReferenceOTU77051:0.01411,(New.CleanUp.ReferenceOTU23087:0.01718,((New.CleanUp.ReferenceOTU77767:0.00014,(New.CleanUp.ReferenceOTU68110:0.02247,New.CleanUp.ReferenceOTU76053:0.00636)0.993:0.0381)0.889:0.00553,(New.CleanUp.ReferenceOTU68919:0.00538,(New.CleanUp.ReferenceOTU79734:0.12405,(New.CleanUp.ReferenceOTU70999:0.01967,New.CleanUp.ReferenceOTU71496:0.0401)0.850:0.00853)0.608:0.00056)0.767:0.00294)0.951:0.01139)0.889:0.00857)0.944:0.01143,New.CleanUp.ReferenceOTU95439:0.00015)0.918:0.00557)0.813:0.00284)0.795:0.00014)0.991:0.02773)0.844:0.00551)0.760:0.00415)0.789:0.00503,New.CleanUp.ReferenceOTU65201:0.04614)0.790:0.00718)0.985:0.02716,((New.CleanUp.ReferenceOTU6698:0.02101,New.CleanUp.ReferenceOTU76720:0.00168)0.944:0.01227,(New.CleanUp.ReferenceOTU38066:0.01709,(New.CleanUp.ReferenceOTU69492:0.0145,(((New.CleanUp.ReferenceOTU63238:0.01698,New.CleanUp.ReferenceOTU96447:0.00557)0.848:0.00555,(New.CleanUp.ReferenceOTU7702:0.01893,(New.CleanUp.ReferenceOTU53488:0.01536,New.CleanUp.ReferenceOTU85352:0.01303)0.977:0.0175)0.915:0.00949)0.762:0.0032,(New.CleanUp.ReferenceOTU31501:0.01086,(New.CleanUp.ReferenceOTU28805:0.01717,New.CleanUp.ReferenceOTU52115:0.00861)0.800:0.00015)0.874:0.00565)0.697:0.00181)0.775:0.00353)0.819:0.00548)0.910:0.0107)0.828:0.00743)0.966:0.021,(((((New.CleanUp.ReferenceOTU814:0.01512,(((((New.CleanUp.ReferenceOTU75778:0.01672,(New.CleanUp.ReferenceOTU8361:0.00605,(New.CleanUp.ReferenceOTU69599:0.00739,(New.CleanUp.ReferenceOTU69163:0.01362,New.CleanUp.ReferenceOTU87314:0.02456)0.960:0.01819)0.866:0.01204)0.916:0.01118)0.860:0.00617,New.CleanUp.ReferenceOTU21785:0.03204)0.835:0.00531,New.CleanUp.ReferenceOTU43494:0.00015)0.400:0.00533,New.ReferenceOTU536:0.01427)0.906:0.00861,New.CleanUp.ReferenceOTU64580:0.00569)0.933:0.00958)0.403:0.00078,((New.CleanUp.ReferenceOTU76271:0.01406,New.CleanUp.ReferenceOTU3985:0.03781)0.649:0.00016,(New.CleanUp.ReferenceOTU79444:0.00592,(New.CleanUp.ReferenceOTU79954:0.03149,New.CleanUp.ReferenceOTU28148:0.01818)0.976:0.02418)0.973:0.01512)0.847:0.01009)0.897:0.01535,New.CleanUp.ReferenceOTU39159:0.00353)0.939:0.0148,New.CleanUp.ReferenceOTU45069:0.03273)0.244:0.00491,New.CleanUp.ReferenceOTU49301:0.02662)0.787:0.0081)0.876:0.01311,(New.CleanUp.ReferenceOTU35970:0.02957,New.CleanUp.ReferenceOTU99360:0.02094)0.952:0.02912)0.672:0.00387,((New.CleanUp.ReferenceOTU19373:0.00809,(New.CleanUp.ReferenceOTU70394:0.01085,((New.CleanUp.ReferenceOTU97337:0.0234,New.CleanUp.ReferenceOTU11985:0.01156)0.938:0.01171,(((New.CleanUp.ReferenceOTU95303:0.03884,((New.CleanUp.ReferenceOTU93121:0.01042,(New.CleanUp.ReferenceOTU60049:0.01486,New.CleanUp.ReferenceOTU81672:0.00615)0.749:0.00305)0.857:0.0058,(New.CleanUp.ReferenceOTU36175:0.00725,(New.CleanUp.ReferenceOTU4793:0.03487,New.CleanUp.ReferenceOTU15383:0.003)0.984:0.02133)0.910:0.00885)0.928:0.014)0.907:0.01007,(((New.CleanUp.ReferenceOTU62131:0.02183,(((New.CleanUp.ReferenceOTU68544:0.00264,((New.CleanUp.ReferenceOTU91093:0.0048,New.CleanUp.ReferenceOTU57426:0.02098)0.870:0.00629,(New.CleanUp.ReferenceOTU71120:0.00836,(New.CleanUp.ReferenceOTU88875:0.0111,(New.CleanUp.ReferenceOTU90529:0.01415,(New.CleanUp.ReferenceOTU64960:0.01269,(New.CleanUp.ReferenceOTU91096:0.01841,New.CleanUp.ReferenceOTU93259:0.01584)0.197:0.00649)0.743:0.00448)0.374:0.00852)0.965:0.00014)0.873:0.00564)0.713:0.00278)0.960:0.00015,New.CleanUp.ReferenceOTU28324:0.01118)0.877:0.00685,(((New.CleanUp.ReferenceOTU68251:0.02577,New.CleanUp.ReferenceOTU1594:0.0143)0.292:0.00543,((New.CleanUp.ReferenceOTU12991:0.01137,(New.CleanUp.ReferenceOTU73250:0.02403,New.CleanUp.ReferenceOTU24201:0.01227)0.779:0.00452)0.787:0.00573,(New.CleanUp.ReferenceOTU58420:0.00849,New.CleanUp.ReferenceOTU1562:0.0267)0.945:0.02051)1.000:0.00015)0.761:0.00266,New.CleanUp.ReferenceOTU34120:0.01127)0.751:0.00426)0.648:0.00566)0.883:0.00639,(((((New.ReferenceOTU58:0.0167,2163609:0.00272)0.949:0.00014,524725:0.00014)0.902:0.00015,((New.CleanUp.ReferenceOTU99317:0.01106,(New.CleanUp.ReferenceOTU77300:0.01651,New.CleanUp.ReferenceOTU20860:0.01346)0.766:0.00374)0.773:0.00274,(New.CleanUp.ReferenceOTU92609:0.01675,(New.CleanUp.ReferenceOTU42181:0.01965,((New.ReferenceOTU246:0.02576,New.CleanUp.ReferenceOTU72989:0.01135)0.368:0.00309,((New.CleanUp.ReferenceOTU56825:0.01386,(((New.CleanUp.ReferenceOTU4763:0.01114,(New.CleanUp.ReferenceOTU36526:0.01677,(New.CleanUp.ReferenceOTU79413:0.01107,New.CleanUp.ReferenceOTU80485:0.00825)0.335:0.00014)0.834:0.00015)0.744:0.00276,(New.CleanUp.ReferenceOTU88382:0.01673,New.CleanUp.ReferenceOTU19500:0.01392)0.848:0.00016)1.000:0.0001,New.CleanUp.ReferenceOTU44698:0.01465)0.952:0.00258)0.261:0.00015,New.CleanUp.ReferenceOTU17769:0.01105)1.000:0.00015)0.792:0.00268)0.305:0.00014)0.622:0.00015)0.849:0.00273)0.701:0.00016,((New.CleanUp.ReferenceOTU53349:0.02248,(New.CleanUp.ReferenceOTU3950:0.0139,((((New.CleanUp.ReferenceOTU72990:0.03451,((New.CleanUp.ReferenceOTU51139:0.02773,(New.CleanUp.ReferenceOTU33851:0.01253,New.CleanUp.ReferenceOTU64581:0.01009)0.925:0.00919)0.893:0.00941,(((New.CleanUp.ReferenceOTU78581:0.00014,New.CleanUp.ReferenceOTU17218:0.02005)0.879:0.00596,New.CleanUp.ReferenceOTU47849:0.0107)0.753:0.00278,New.CleanUp.ReferenceOTU64147:0.00896)0.757:0.0026)0.827:0.00804)0.794:0.00016,((((New.CleanUp.ReferenceOTU605:0.01385,New.CleanUp.ReferenceOTU25003:0.02249)0.884:0.00015,((New.CleanUp.ReferenceOTU60402:0.01755,New.CleanUp.ReferenceOTU64575:0.02973)0.738:0.00215,New.CleanUp.ReferenceOTU23003:0.01691)0.891:0.00015)1.000:0.00016,(New.CleanUp.ReferenceOTU42550:0.02249,New.CleanUp.ReferenceOTU79266:0.00705)0.769:0.01021)0.887:0.00273,(((New.CleanUp.ReferenceOTU89252:0.017,New.CleanUp.ReferenceOTU32149:0.01692)0.760:0.00281,New.CleanUp.ReferenceOTU30328:0.00274)0.774:0.00278,(New.CleanUp.ReferenceOTU63167:0.00843,New.CleanUp.ReferenceOTU93634:0.01412)0.742:0.00267)0.743:0.00275)0.905:0.00551)0.828:0.00274,(((New.CleanUp.ReferenceOTU8135:0.02006,New.CleanUp.ReferenceOTU78619:0.00275)0.756:0.00315,New.CleanUp.ReferenceOTU59858:0.01718)0.740:0.00236,((((1124877:0.00279,New.CleanUp.ReferenceOTU29791:0.00556)0.777:0.00269,New.CleanUp.ReferenceOTU13422:0.01384)0.857:0.00015,(New.CleanUp.ReferenceOTU40903:0.01386,((New.CleanUp.ReferenceOTU24830:0.01287,New.CleanUp.ReferenceOTU98421:0.00685)0.222:0.0028,New.CleanUp.ReferenceOTU74824:0.00688)0.806:0.00415)0.906:0.00016)0.880:0.00273,New.CleanUp.ReferenceOTU67661:0.00321)0.000:0.00015)0.871:0.00318)1.000:0.00016,((New.CleanUp.ReferenceOTU47026:0.00274,(((New.CleanUp.ReferenceOTU30970:0.00014,(New.CleanUp.ReferenceOTU62895:0.01048,(((((New.CleanUp.ReferenceOTU39016:0.06622,((((New.CleanUp.ReferenceOTU64683:0.0288,(New.CleanUp.ReferenceOTU79117:0.03056,((New.CleanUp.ReferenceOTU46801:0.04865,New.CleanUp.ReferenceOTU84230:0.04302)0.929:0.0198,(New.CleanUp.ReferenceOTU7164:0.01405,New.CleanUp.ReferenceOTU27069:0.02616)0.879:0.00865)0.860:0.00892)0.958:0.01847)0.963:0.02313,(New.CleanUp.ReferenceOTU19601:0.01401,(New.CleanUp.ReferenceOTU48511:0.00014,New.CleanUp.ReferenceOTU23792:0.01694)0.870:0.00551)0.855:0.00615)0.641:0.00294,((New.CleanUp.ReferenceOTU87386:0.04558,New.CleanUp.ReferenceOTU23253:0.02495)0.678:0.01425,((New.CleanUp.ReferenceOTU69652:0.00371,((New.CleanUp.ReferenceOTU68826:0.01067,((New.CleanUp.ReferenceOTU87570:0.00015,(New.CleanUp.ReferenceOTU71617:0.00286,(New.CleanUp.ReferenceOTU69330:0.02645,New.CleanUp.ReferenceOTU72060:0.00809)0.896:0.00873)0.989:0.02279)0.931:0.01164,(New.CleanUp.ReferenceOTU53224:0.01772,New.CleanUp.ReferenceOTU23423:0.03233)0.907:0.01119)0.976:0.01868)0.836:0.00746,New.CleanUp.ReferenceOTU23705:0.05172)0.871:0.01696)0.107:0.00996,(New.CleanUp.ReferenceOTU98996:0.01791,New.CleanUp.ReferenceOTU26640:0.0392)0.959:0.02952)0.940:0.02655)0.309:0.01951)0.981:0.02397,New.CleanUp.ReferenceOTU81406:0.02031)0.717:0.00175)0.962:0.01738,New.CleanUp.ReferenceOTU94061:0.00015)0.989:0.02286,(New.CleanUp.ReferenceOTU29056:0.02728,((New.CleanUp.ReferenceOTU3200:0.00576,(New.CleanUp.ReferenceOTU80310:0.00795,New.CleanUp.ReferenceOTU12666:0.01467)0.996:0.03591)0.984:0.0203,New.CleanUp.ReferenceOTU27610:0.00535)0.983:0.03373)0.801:0.01612)0.914:0.01602,New.CleanUp.ReferenceOTU63989:0.01343)0.867:0.00824,(New.CleanUp.ReferenceOTU59829:0.0057,((New.CleanUp.ReferenceOTU2185:0.03485,(New.CleanUp.ReferenceOTU52047:0.00937,New.CleanUp.ReferenceOTU18884:0.01604)0.845:0.00575)0.911:0.0115,((New.CleanUp.ReferenceOTU70815:0.01328,(New.CleanUp.ReferenceOTU5152:0.02431,New.CleanUp.ReferenceOTU80623:0.04091)0.695:0.00178)0.860:0.00015,((New.CleanUp.ReferenceOTU12331:0.01161,New.CleanUp.ReferenceOTU84678:0.0314)0.159:0.00862,New.CleanUp.ReferenceOTU35415:0.02242)0.758:0.00367)0.900:0.0119)0.905:0.01489)0.793:0.00618)0.979:0.0192)0.660:0.00083)0.995:0.01735,New.CleanUp.ReferenceOTU18639:0.01998)0.494:0.00015,(((((New.ReferenceOTU538:0.00267,(New.CleanUp.ReferenceOTU86856:0.02266,New.CleanUp.ReferenceOTU96216:0.01702)0.400:0.00275)1.000:0.00015,((New.CleanUp.ReferenceOTU47307:0.00747,New.CleanUp.ReferenceOTU54745:0.0149)0.317:0.00261,New.CleanUp.ReferenceOTU66174:0.02819)0.860:0.00648)0.830:0.00016,4451251:0.00015)0.789:0.00015,((((New.CleanUp.ReferenceOTU5275:0.0145,(New.CleanUp.ReferenceOTU25328:0.00855,(New.CleanUp.ReferenceOTU14594:0.00266,((New.CleanUp.ReferenceOTU56459:0.00582,New.CleanUp.ReferenceOTU19931:0.01718)0.427:0.00824,((New.CleanUp.ReferenceOTU78992:0.0169,(((New.CleanUp.ReferenceOTU31989:0.00014,New.CleanUp.ReferenceOTU93110:0.03525)0.915:0.00551,((New.CleanUp.ReferenceOTU35038:0.01399,(New.CleanUp.ReferenceOTU49676:0.00252,(((New.CleanUp.ReferenceOTU3930:0.01068,New.CleanUp.ReferenceOTU84724:0.00626)0.865:0.00559,New.CleanUp.ReferenceOTU13355:0.00616)0.000:0.00014,((((New.CleanUp.ReferenceOTU57624:0.03796,New.ReferenceOTU526:0.00014)0.501:0.0061,((New.CleanUp.ReferenceOTU74666:0.02236,(New.CleanUp.ReferenceOTU55382:0.00419,(New.CleanUp.ReferenceOTU93985:0.00655,New.CleanUp.ReferenceOTU30635:0.00465)0.894:0.01105)0.863:0.01445)0.939:0.01772,((New.CleanUp.ReferenceOTU94757:0.02409,(New.CleanUp.ReferenceOTU52287:0.00568,(New.CleanUp.ReferenceOTU49204:0.01471,New.CleanUp.ReferenceOTU66806:0.01442)0.944:0.01429)0.753:0.00484)0.332:0.0063,(New.CleanUp.ReferenceOTU25572:0.01058,(New.CleanUp.ReferenceOTU36123:0.01039,New.CleanUp.ReferenceOTU4720:0.01354)0.894:0.01094)0.743:0.00465)0.886:0.01268)0.751:0.00568)0.762:0.0047,(New.CleanUp.ReferenceOTU80161:0.02969,(New.CleanUp.ReferenceOTU83957:0.01122,(New.CleanUp.ReferenceOTU50132:0.00556,(New.CleanUp.ReferenceOTU9401:0.02302,((New.CleanUp.ReferenceOTU96501:0.01713,New.CleanUp.ReferenceOTU10532:0.01995)0.890:0.0111,(New.CleanUp.ReferenceOTU90037:0.01418,New.CleanUp.ReferenceOTU34588:0.02329)0.865:0.00812)0.937:0.00014)0.794:0.00283)0.863:0.00573)0.740:0.00236)0.946:0.01228)0.845:0.00564,New.CleanUp.ReferenceOTU10364:0.01373)0.906:0.00823)0.714:0.00293)0.911:0.00855)0.857:0.00015,New.CleanUp.ReferenceOTU6513:0.01107)0.318:0.00014)0.912:0.00837,(New.CleanUp.ReferenceOTU75868:0.01716,(New.CleanUp.ReferenceOTU53218:0.0161,New.CleanUp.ReferenceOTU1465:0.01308)0.941:0.01328)0.840:0.00537)0.873:0.00548)0.295:0.00015,New.CleanUp.ReferenceOTU48209:0.00273)1.000:0.00014)0.776:0.0028)0.939:0.00881)0.806:0.00502)0.860:0.00612,((New.CleanUp.ReferenceOTU79743:0.02285,(New.CleanUp.ReferenceOTU45130:0.00562,New.CleanUp.ReferenceOTU30595:0.01738)0.751:0.00267)0.857:0.0085,(New.CleanUp.ReferenceOTU45433:0.00014,New.CleanUp.ReferenceOTU30936:0.00839)0.884:0.00606)0.803:0.00532)0.819:0.00537,((((New.CleanUp.ReferenceOTU35324:0.0055,(((New.CleanUp.ReferenceOTU62941:0.02031,(((New.CleanUp.ReferenceOTU58450:0.01983,(New.CleanUp.ReferenceOTU5948:0.00821,New.CleanUp.ReferenceOTU66429:0.02271)0.891:0.00014)0.917:0.00544,(New.CleanUp.ReferenceOTU20169:0.01119,(((((New.CleanUp.ReferenceOTU84637:0.00368,New.CleanUp.ReferenceOTU73355:0.03129)0.693:0.0089,New.CleanUp.ReferenceOTU24396:0.01573)0.886:0.00882,New.CleanUp.ReferenceOTU35621:0.01633)0.749:0.00369,((New.CleanUp.ReferenceOTU22238:0.01557,New.CleanUp.ReferenceOTU22560:0.00738)0.923:0.01443,New.CleanUp.ReferenceOTU34944:0.02838)0.861:0.01045)0.861:0.00583,New.CleanUp.ReferenceOTU50708:0.00323)0.884:0.00799)0.896:0.00014)0.906:0.00818,(((New.CleanUp.ReferenceOTU83113:0.01981,(New.CleanUp.ReferenceOTU52112:0.00308,(New.CleanUp.ReferenceOTU58904:0.01993,(New.CleanUp.ReferenceOTU682:0.00826,New.CleanUp.ReferenceOTU20145:0.0055)0.651:0.00015)0.900:0.00803)0.869:0.00557)0.877:0.00579,New.CleanUp.ReferenceOTU63307:0.00275)0.800:0.00274,((New.CleanUp.ReferenceOTU54648:0.01536,New.CleanUp.ReferenceOTU92698:0.02511)0.300:0.00856,New.CleanUp.ReferenceOTU59702:0.01612)0.799:0.00648)0.924:0.00015)0.590:0.00511)0.488:0.00291,(New.CleanUp.ReferenceOTU35599:0.04302,New.CleanUp.ReferenceOTU39047:0.00204)0.982:0.02374)0.669:0.00015,(New.CleanUp.ReferenceOTU4928:0.00836,(New.CleanUp.ReferenceOTU30293:0.01127,(New.CleanUp.ReferenceOTU98765:0.00547,(New.CleanUp.ReferenceOTU37193:0.00558,New.CleanUp.ReferenceOTU29255:0.01158)0.891:0.01139)0.955:0.00016)0.763:0.00272)0.897:0.00578)0.961:0.01699)0.348:0.00015,(((New.CleanUp.ReferenceOTU87932:0.00015,New.CleanUp.ReferenceOTU9919:0.01429)0.912:0.00562,(New.CleanUp.ReferenceOTU85680:0.00842,(New.CleanUp.ReferenceOTU77448:0.01993,New.CleanUp.ReferenceOTU100059:0.00014)0.893:0.00561)0.750:0.00278)0.893:0.00568,(((New.CleanUp.ReferenceOTU4957:0.00304,New.CleanUp.ReferenceOTU99961:0.02277)0.768:0.00282,New.CleanUp.ReferenceOTU71246:0.00521)0.772:0.00295,(New.CleanUp.ReferenceOTU87717:0.00824,New.CleanUp.ReferenceOTU93252:0.00293)0.978:0.01429)0.858:0.00585)0.763:0.0026)0.987:0.01399,(New.CleanUp.ReferenceOTU11383:0.00275,New.CleanUp.ReferenceOTU30833:0.0028)0.911:0.00566)0.820:0.00014,(New.CleanUp.ReferenceOTU74519:0.01967,New.CleanUp.ReferenceOTU95628:0.00016)0.916:0.00541)0.868:0.00561)0.763:0.00263,New.CleanUp.ReferenceOTU86084:0.01677)0.742:0.00016)0.657:0.00015,(((New.CleanUp.ReferenceOTU43277:0.01698,((New.CleanUp.ReferenceOTU73760:0.01111,(New.CleanUp.ReferenceOTU46378:0.00779,New.CleanUp.ReferenceOTU27449:0.00608)0.754:0.00279)0.935:0.00836,(New.CleanUp.ReferenceOTU2832:0.02336,New.CleanUp.ReferenceOTU31500:0.01724)1.000:0.00014)0.852:0.00222)0.931:0.00015,New.CleanUp.ReferenceOTU68098:0.02279)0.841:0.00263,(New.CleanUp.ReferenceOTU40532:0.02185,New.CleanUp.ReferenceOTU71414:0.01566)0.742:0.00839)1.000:0.00013)0.925:0.00547)0.783:0.0028)0.823:0.00452,(New.CleanUp.ReferenceOTU94539:0.00384,(((584954:0.00016,(New.CleanUp.ReferenceOTU15160:0.02909,(New.CleanUp.ReferenceOTU31478:0.03605,New.CleanUp.ReferenceOTU63215:0.00191)0.784:0.00367)0.000:0.00014)0.769:0.00268,(((((((New.CleanUp.ReferenceOTU56417:0.01288,((New.CleanUp.ReferenceOTU50321:0.01342,New.CleanUp.ReferenceOTU53280:0.01214)0.759:0.01163,(New.CleanUp.ReferenceOTU37046:0.01416,New.CleanUp.ReferenceOTU44749:0.00582)0.643:0.01231)0.829:0.00014)0.000:0.00016,(New.CleanUp.ReferenceOTU21890:0.0314,New.CleanUp.ReferenceOTU24398:0.02929)0.850:0.0195)0.933:0.0177,New.CleanUp.ReferenceOTU68121:0.0096)0.749:0.00472,New.CleanUp.ReferenceOTU26074:0.02053)0.918:0.01087,New.CleanUp.ReferenceOTU65277:0.00773)0.846:0.00876,((New.CleanUp.ReferenceOTU46751:0.00061,(New.CleanUp.ReferenceOTU41788:0.01442,New.CleanUp.ReferenceOTU29214:0.02988)0.948:0.01667)0.946:0.01941,(New.CleanUp.ReferenceOTU16115:0.04115,(New.CleanUp.ReferenceOTU19796:0.02489,New.CleanUp.ReferenceOTU34861:0.01908)0.740:0.01344)0.734:0.00505)0.419:0.00893)0.940:0.01168,((New.CleanUp.ReferenceOTU42118:0.00863,(New.CleanUp.ReferenceOTU2467:0.00546,(New.CleanUp.ReferenceOTU16687:0.00015,(New.CleanUp.ReferenceOTU20939:0.01478,New.CleanUp.ReferenceOTU7466:0.02071)0.922:0.01103)0.913:0.0084)0.986:0.02046)0.740:0.00254,New.CleanUp.ReferenceOTU74229:0.01169)0.989:0.0178)0.738:0.00248)0.935:0.01174,(469663:0.03083,((New.CleanUp.ReferenceOTU27251:0.02068,(New.CleanUp.ReferenceOTU71068:0.02805,New.CleanUp.ReferenceOTU80391:0.0034)0.837:0.01468)0.964:0.02092,New.CleanUp.ReferenceOTU78988:0.00375)0.824:0.00559)0.850:0.00708)0.923:0.01333)0.539:0.00827)0.755:0.00392)0.811:0.0027)0.305:0.00014)0.245:0.00014,New.CleanUp.ReferenceOTU48231:0.02546)0.817:0.00269)0.840:0.00268,(((((251702:0.00834,(New.CleanUp.ReferenceOTU99816:0.01398,New.CleanUp.ReferenceOTU6391:0.01405)0.743:0.00279)0.864:0.00015,((New.CleanUp.ReferenceOTU73553:0.01679,((New.CleanUp.ReferenceOTU7963:0.01112,(New.CleanUp.ReferenceOTU83501:0.01706,New.CleanUp.ReferenceOTU86861:0.01128)0.749:0.00265)0.744:0.0028,(858535:0.00015,(New.CleanUp.ReferenceOTU47570:0.02641,(New.CleanUp.ReferenceOTU61662:0.01671,New.CleanUp.ReferenceOTU13296:0.01368)0.746:0.00417)0.694:0.00211)1.000:0.00014)0.800:0.00268)0.700:0.00015,(((New.CleanUp.ReferenceOTU44628:0.00859,New.CleanUp.ReferenceOTU92603:0.00535)0.927:0.00858,New.CleanUp.ReferenceOTU60547:0.00014)0.859:0.0055,New.CleanUp.ReferenceOTU8538:0.01423)0.874:0.00565)0.959:0.00833)0.730:0.00014,New.CleanUp.ReferenceOTU91106:0.01392)0.849:0.00015,(New.CleanUp.ReferenceOTU32451:0.01686,New.CleanUp.ReferenceOTU27126:0.01979)0.752:0.00276)0.156:0.00015,New.CleanUp.ReferenceOTU37461:0.02251)0.996:0.00015)0.749:0.00298)0.392:0.00272,New.CleanUp.ReferenceOTU3038:0.01102)0.925:0.00864)1.000:0.00014,((New.CleanUp.ReferenceOTU87619:0.02316,(New.CleanUp.ReferenceOTU42163:0.00506,(((New.CleanUp.ReferenceOTU88262:0.00611,(New.CleanUp.ReferenceOTU56481:0.02381,(New.CleanUp.ReferenceOTU34302:0.00278,(New.CleanUp.ReferenceOTU72600:0.02899,New.CleanUp.ReferenceOTU23476:0.00544)0.883:0.00847)0.406:0.00884)0.369:0.00225)0.862:0.0078,New.CleanUp.ReferenceOTU57390:0.00368)0.682:0.00603,((New.CleanUp.ReferenceOTU47574:0.00958,New.CleanUp.ReferenceOTU8199:0.01605)0.921:0.01215,New.CleanUp.ReferenceOTU39596:0.00615)0.795:0.00364)0.880:0.00653)0.864:0.00612)0.746:0.00276,(((((((New.CleanUp.ReferenceOTU18530:0.01853,(New.CleanUp.ReferenceOTU3586:0.0277,((((New.CleanUp.ReferenceOTU37660:0.01146,((New.CleanUp.ReferenceOTU71059:0.01142,(New.CleanUp.ReferenceOTU24497:0.01395,New.CleanUp.ReferenceOTU55690:0.02052)0.904:0.00859)0.746:0.00285,(New.CleanUp.ReferenceOTU39509:0.01917,New.CleanUp.ReferenceOTU84755:0.01016)0.937:0.01351)0.822:0.00533)0.329:0.00794,New.CleanUp.ReferenceOTU13663:0.0547)0.771:0.00576,((New.CleanUp.ReferenceOTU51433:0.01655,New.CleanUp.ReferenceOTU28506:0.00626)0.893:0.00893,New.CleanUp.ReferenceOTU26333:0.0479)0.930:0.01217)0.192:0.00035,New.CleanUp.ReferenceOTU33837:0.05296)0.895:0.00601)0.742:0.00265)0.875:0.00999,New.CleanUp.ReferenceOTU64835:0.00014)0.823:0.00551,New.CleanUp.ReferenceOTU13722:0.03279)0.935:0.01394,(New.CleanUp.ReferenceOTU14132:0.0101,New.CleanUp.ReferenceOTU99239:0.05172)0.519:0.01011)0.776:0.00302,New.CleanUp.ReferenceOTU92972:0.01688)0.836:0.00016,New.CleanUp.ReferenceOTU10072:0.02878)0.889:0.00559,((((New.CleanUp.ReferenceOTU29151:0.00559,New.CleanUp.ReferenceOTU90953:0.01419)0.839:0.00014,(New.CleanUp.ReferenceOTU69713:0.00233,New.CleanUp.ReferenceOTU98091:0.00877)0.889:0.00585)0.822:0.00539,((New.CleanUp.ReferenceOTU4430:0.01638,New.CleanUp.ReferenceOTU99380:0.01678)0.850:0.00016,(New.CleanUp.ReferenceOTU84386:0.00834,New.CleanUp.ReferenceOTU19614:0.00283)0.882:0.00595)0.936:0.00874)0.728:0.0026,New.CleanUp.ReferenceOTU37186:0.03494)0.957:0.00014)0.882:0.00552)0.879:0.00272)0.995:0.01698)0.204:0.00014)0.918:0.00564)0.882:0.00015,(New.CleanUp.ReferenceOTU60715:0.00694,(New.CleanUp.ReferenceOTU37393:0.02294,(New.CleanUp.ReferenceOTU72824:0.01043,New.CleanUp.ReferenceOTU90169:0.03118)0.785:0.00837)0.911:0.01551)0.936:0.01378)0.928:0.0143)0.999:0.04112,New.CleanUp.ReferenceOTU24026:0.02462)0.942:0.01972)0.745:0.00949,New.CleanUp.ReferenceOTU79924:0.04418)0.914:0.01354)0.936:0.00852)0.832:0.00571)0.904:0.01557)0.739:0.0095,New.CleanUp.ReferenceOTU26144:0.02254)0.953:0.01447,New.CleanUp.ReferenceOTU51647:0.01899)0.973:0.02333)0.952:0.02472)0.587:0.00148,(New.CleanUp.ReferenceOTU41724:0.00016,(New.CleanUp.ReferenceOTU46335:0.03033,New.CleanUp.ReferenceOTU84259:0.00953)0.782:0.00458)0.888:0.00762)0.841:0.00867,((New.CleanUp.ReferenceOTU37539:0.04162,(((New.CleanUp.ReferenceOTU31596:0.00843,New.CleanUp.ReferenceOTU28745:0.00271)0.952:0.01186,((New.ReferenceOTU314:0.00015,(New.CleanUp.ReferenceOTU7364:0.01947,New.CleanUp.ReferenceOTU54643:0.02305)0.202:0.00978)0.802:0.00869,((New.CleanUp.ReferenceOTU41176:0.00551,New.CleanUp.ReferenceOTU67698:0.00552)0.917:0.00014,((New.CleanUp.ReferenceOTU82624:0.02495,(((New.CleanUp.ReferenceOTU61706:0.01567,New.CleanUp.ReferenceOTU11866:0.025)0.858:0.00565,New.CleanUp.ReferenceOTU88797:0.00989)0.800:0.00618,New.ReferenceOTU229:0.00945)0.623:0.00545)0.547:0.00015,New.CleanUp.ReferenceOTU77218:0.02579)0.901:0.0063)0.946:0.01155)0.691:0.00186)0.883:0.00883,(New.CleanUp.ReferenceOTU98928:0.03109,New.CleanUp.ReferenceOTU50983:0.02571)0.706:0.00793)0.379:0.0042)0.821:0.00632,(New.CleanUp.ReferenceOTU85954:0.01167,(New.CleanUp.ReferenceOTU43048:0.02205,New.CleanUp.ReferenceOTU94078:0.01459)0.032:0.00463)0.905:0.0121)0.930:0.01159)0.948:0.0151)1.000:0.03788)0.995:0.02703)0.966:0.00014)0.960:0.02656,((New.CleanUp.ReferenceOTU44065:0.02145,(New.CleanUp.ReferenceOTU39692:0.01403,New.CleanUp.ReferenceOTU59600:0.02115)0.855:0.01406)0.875:0.01284,((((New.CleanUp.ReferenceOTU8001:0.02624,(New.CleanUp.ReferenceOTU80123:0.00869,New.CleanUp.ReferenceOTU91182:0.01116)0.407:0.00285)0.775:0.00015,((New.CleanUp.ReferenceOTU70555:0.00015,(New.CleanUp.ReferenceOTU79878:0.03828,New.CleanUp.ReferenceOTU88496:0.01121)0.859:0.00554)0.973:0.02476,(New.CleanUp.ReferenceOTU69965:0.02349,(New.CleanUp.ReferenceOTU43584:0.01976,New.CleanUp.ReferenceOTU89046:0.01209)0.932:0.01382)0.339:0.00754)0.923:0.01984)0.940:0.00843,New.CleanUp.ReferenceOTU89937:0.00288)0.900:0.012,New.CleanUp.ReferenceOTU78710:0.01332)0.893:0.0112)0.862:0.014)0.983:0.03153,(New.CleanUp.ReferenceOTU88126:0.01182,(New.CleanUp.ReferenceOTU85713:0.0505,(New.CleanUp.ReferenceOTU33620:0.01705,New.CleanUp.ReferenceOTU48224:0.01106)0.838:0.00562)0.962:0.01757)0.760:0.00789)0.405:0.00563,((((((New.CleanUp.ReferenceOTU12178:0.04171,New.CleanUp.ReferenceOTU13068:0.01195)0.498:0.00629,(((((New.CleanUp.ReferenceOTU46942:0.02705,(New.CleanUp.ReferenceOTU85942:0.0182,New.CleanUp.ReferenceOTU93603:0.01621)0.747:0.0029)0.927:0.01175,(New.CleanUp.ReferenceOTU40609:0.01551,New.CleanUp.ReferenceOTU50143:0.0128)0.826:0.00012)0.784:0.00386,((New.CleanUp.ReferenceOTU71796:0.01409,((New.CleanUp.ReferenceOTU49083:0.00828,New.CleanUp.ReferenceOTU29366:0.00864)0.877:0.00566,New.CleanUp.ReferenceOTU20973:0.02)0.948:0.00014)0.912:0.0055,(New.CleanUp.ReferenceOTU41240:0.01415,New.CleanUp.ReferenceOTU23530:0.01699)0.922:0.00015)0.876:0.00598)0.977:0.01711,New.CleanUp.ReferenceOTU22798:0.00833)0.864:0.00011,(((New.CleanUp.ReferenceOTU48312:0.01878,(New.CleanUp.ReferenceOTU37740:0.02492,New.CleanUp.ReferenceOTU594:0.02115)0.239:0.00262)0.955:0.01227,New.CleanUp.ReferenceOTU68568:0.00831)0.746:0.00215,((New.CleanUp.ReferenceOTU89986:0.02947,(New.CleanUp.ReferenceOTU6905:0.0086,New.CleanUp.ReferenceOTU82410:0.00836)0.884:0.00792)0.792:0.00764,((New.CleanUp.ReferenceOTU1158:0.01961,((New.CleanUp.ReferenceOTU83925:0.00771,(New.CleanUp.ReferenceOTU50420:0.01062,New.CleanUp.ReferenceOTU77502:0.02242)0.403:0.00982)0.779:0.00391,(New.CleanUp.ReferenceOTU36698:0.03119,New.CleanUp.ReferenceOTU25273:0.01068)0.860:0.00687)0.731:0.00279)0.872:0.00592,(New.CleanUp.ReferenceOTU48654:0.04823,New.CleanUp.ReferenceOTU62310:0.02079)0.836:0.00779)0.924:0.01609)0.921:0.02124)0.870:0.00619)0.930:0.0128)0.951:0.01449,(New.CleanUp.ReferenceOTU38190:0.02465,New.CleanUp.ReferenceOTU61248:0.02366)0.788:0.01095)0.834:0.00706,(New.CleanUp.ReferenceOTU60875:0.01945,New.CleanUp.ReferenceOTU6775:0.00624)0.911:0.00973)0.658:0.00126,(New.CleanUp.ReferenceOTU15634:0.00833,(New.CleanUp.ReferenceOTU10342:0.02009,(New.CleanUp.ReferenceOTU6241:0.00015,((((New.CleanUp.ReferenceOTU25513:0.00171,New.CleanUp.ReferenceOTU70180:0.03675)0.754:0.00367,New.CleanUp.ReferenceOTU28544:0.026)0.000:0.00291,(((New.CleanUp.ReferenceOTU97832:0.00157,(New.CleanUp.ReferenceOTU27543:0.01127,(New.CleanUp.ReferenceOTU98484:0.01723,((New.CleanUp.ReferenceOTU34512:0.00849,New.CleanUp.ReferenceOTU39112:0.00277)0.783:0.00275,(New.CleanUp.ReferenceOTU40153:0.00555,New.CleanUp.ReferenceOTU90960:0.00014)0.895:0.0055)0.766:0.00279)0.858:0.0056)0.931:0.00961)0.352:0.00676,(New.CleanUp.ReferenceOTU30905:0.00706,New.CleanUp.ReferenceOTU89723:0.00992)0.000:0.00015)0.939:0.01081,((New.CleanUp.ReferenceOTU40329:0.00014,New.CleanUp.ReferenceOTU65281:0.0111)1.000:0.00015,(New.CleanUp.ReferenceOTU41922:0.01445,New.CleanUp.ReferenceOTU49900:0.01429)0.784:0.0025)0.515:0.00552)0.907:0.00556)0.914:0.00015,((New.CleanUp.ReferenceOTU83231:0.01125,New.CleanUp.ReferenceOTU84634:0.01126)0.758:0.0027,(New.CleanUp.ReferenceOTU69687:0.01908,(New.CleanUp.ReferenceOTU65215:0.01237,New.CleanUp.ReferenceOTU20946:0.01452)0.477:0.00987)0.816:0.00767)0.857:0.00553)0.936:0.00549)0.939:0.00016)0.760:0.00271)0.789:0.0052)0.920:0.01555,((((New.CleanUp.ReferenceOTU55828:0.01193,((((New.CleanUp.ReferenceOTU1858:0.02846,(New.CleanUp.ReferenceOTU24845:0.0206,(New.CleanUp.ReferenceOTU81844:0.00639,New.CleanUp.ReferenceOTU32682:0.07537)0.934:0.0188)0.425:0.00758)0.522:0.00962,(((((New.CleanUp.ReferenceOTU97874:0.00799,(New.CleanUp.ReferenceOTU22794:0.00173,(((New.CleanUp.ReferenceOTU77389:0.02951,(New.CleanUp.ReferenceOTU4202:0.00453,New.CleanUp.ReferenceOTU30712:0.04307)0.719:0.00305)0.956:0.02359,New.CleanUp.ReferenceOTU26177:0.01676)1.000:0.00015,New.CleanUp.ReferenceOTU44001:0.01108)0.611:0.01529)0.973:0.02497)0.981:0.0305,(New.CleanUp.ReferenceOTU13505:0.08462,(New.CleanUp.ReferenceOTU57106:0.01102,(New.CleanUp.ReferenceOTU53873:0.00414,New.CleanUp.ReferenceOTU25308:0.05686)0.783:0.0049)0.427:0.01674)0.936:0.02729)0.810:0.01067,((New.CleanUp.ReferenceOTU50118:0.03006,New.CleanUp.ReferenceOTU67308:0.05858)0.981:0.04542,New.CleanUp.ReferenceOTU34415:0.06141)0.927:0.03134)0.772:0.00595,(New.CleanUp.ReferenceOTU15813:0.02711,(New.CleanUp.ReferenceOTU4474:0.01252,((New.CleanUp.ReferenceOTU17574:0.00015,((((New.CleanUp.ReferenceOTU86561:0.01891,New.CleanUp.ReferenceOTU26744:0.00676)0.895:0.00866,New.CleanUp.ReferenceOTU86342:0.00707)0.931:0.01523,New.CleanUp.ReferenceOTU62921:0.00347)0.973:0.0228,(New.CleanUp.ReferenceOTU776:0.02334,New.CleanUp.ReferenceOTU5736:0.04405)0.983:0.00015)0.967:0.01099)1.000:0.04448,(New.CleanUp.ReferenceOTU77950:0.03483,New.CleanUp.ReferenceOTU10040:0.0801)0.787:0.00016)0.991:0.0237)0.822:0.01127)0.885:0.01096)0.856:0.00951,New.CleanUp.ReferenceOTU56082:0.03292)0.610:0.00656)0.882:0.01114,(New.CleanUp.ReferenceOTU28463:0.01696,(New.CleanUp.ReferenceOTU5039:0.02008,((New.CleanUp.ReferenceOTU64259:0.00559,New.CleanUp.ReferenceOTU93810:0.02787)0.952:0.0151,(New.CleanUp.ReferenceOTU46747:0.0153,New.CleanUp.ReferenceOTU85335:0.00909)0.924:0.01244)0.053:0.00014)0.969:0.01533)0.757:0.00301)0.903:0.00015,((New.CleanUp.ReferenceOTU40205:0.02035,New.CleanUp.ReferenceOTU49925:0.01144)0.741:0.00234,(((New.CleanUp.ReferenceOTU49971:0.00016,New.CleanUp.ReferenceOTU97488:0.03803)0.952:0.01515,New.CleanUp.ReferenceOTU97257:0.01615)0.438:0.0057,New.CleanUp.ReferenceOTU38030:0.01287)0.955:0.01304)0.849:0.00782)0.917:0.01337)0.773:0.01088,New.CleanUp.ReferenceOTU30557:0.02016)0.733:0.0122,((((New.CleanUp.ReferenceOTU22850:0.01166,New.CleanUp.ReferenceOTU34810:0.04129)0.931:0.01552,New.CleanUp.ReferenceOTU77186:0.03352)0.502:0.00657,New.CleanUp.ReferenceOTU62697:0.03222)0.952:0.02128,New.CleanUp.ReferenceOTU84192:0.01183)0.924:0.01567)0.503:0.01381,((New.CleanUp.ReferenceOTU64108:0.03785,(New.CleanUp.ReferenceOTU67251:0.02942,(New.CleanUp.ReferenceOTU50630:0.03872,((New.CleanUp.ReferenceOTU49852:0.02662,New.CleanUp.ReferenceOTU27154:0.00229)0.966:0.02071,New.CleanUp.ReferenceOTU51229:0.00551)0.487:0.00014)0.734:0.00292)0.754:0.00968)0.968:0.02443,((New.CleanUp.ReferenceOTU46483:0.01068,New.CleanUp.ReferenceOTU76413:0.02887)0.881:0.01898,(New.CleanUp.ReferenceOTU69685:0.01311,(New.CleanUp.ReferenceOTU58480:0.02895,New.CleanUp.ReferenceOTU18537:0.01491)0.854:0.01722)0.904:0.015)0.918:0.02121)0.911:0.02201)0.867:0.01322)0.611:0.00106)0.897:0.01037,(((New.CleanUp.ReferenceOTU83507:0.01056,(New.CleanUp.ReferenceOTU32026:0.0077,((New.CleanUp.ReferenceOTU77628:0.0209,(New.CleanUp.ReferenceOTU53621:0.02499,New.CleanUp.ReferenceOTU91467:0.01328)0.805:0.00875)0.715:0.00014,(New.CleanUp.ReferenceOTU2653:0.00016,(New.CleanUp.ReferenceOTU6795:0.00577,New.CleanUp.ReferenceOTU14659:0.02924)0.995:0.02912)0.993:0.02172)0.941:0.02101)0.950:0.02261)0.813:0.00014,New.CleanUp.ReferenceOTU22525:0.01469)0.990:0.02084,(((((New.CleanUp.ReferenceOTU13661:0.00999,New.CleanUp.ReferenceOTU8527:0.0806)0.896:0.02021,((New.CleanUp.ReferenceOTU23670:0.01758,New.CleanUp.ReferenceOTU36839:0.01711)0.907:0.01689,New.CleanUp.ReferenceOTU1469:0.01946)0.674:0.00265)0.909:0.01018,New.CleanUp.ReferenceOTU52650:0.0399)0.722:0.00281,New.CleanUp.ReferenceOTU31603:0.00781)0.925:0.00014,(New.CleanUp.ReferenceOTU60533:0.02838,(New.CleanUp.ReferenceOTU29177:0.02338,(New.CleanUp.ReferenceOTU43517:0.00536,(New.CleanUp.ReferenceOTU80769:0.02398,(New.CleanUp.ReferenceOTU40791:0.03677,New.CleanUp.ReferenceOTU23650:0.01538)0.749:0.0023)0.996:0.03415)0.975:0.02522)0.892:0.01138)0.902:0.01207)0.748:0.00272)0.980:0.01823)0.708:0.00298)0.929:0.00968,((New.CleanUp.ReferenceOTU19448:0.01699,(New.CleanUp.ReferenceOTU92371:0.06552,New.CleanUp.ReferenceOTU30358:0.03029)0.612:0.00601)0.720:0.00323,((((New.CleanUp.ReferenceOTU1876:0.00569,New.CleanUp.ReferenceOTU49023:0.02915)0.934:0.01154,(New.CleanUp.ReferenceOTU67640:0.00306,(New.CleanUp.ReferenceOTU53729:0.03269,New.CleanUp.ReferenceOTU30279:0.00882)0.997:0.02998)0.930:0.0108)0.863:0.01144,(New.CleanUp.ReferenceOTU62333:0.01678,New.CleanUp.ReferenceOTU76446:0.0262)0.204:0.00015)0.902:0.00964,(New.CleanUp.ReferenceOTU22349:0.00843,(((New.CleanUp.ReferenceOTU55297:0.02698,New.CleanUp.ReferenceOTU55595:0.00744)0.943:0.01422,((((New.CleanUp.ReferenceOTU31420:0.02651,((New.CleanUp.ReferenceOTU52690:0.00016,New.CleanUp.ReferenceOTU61022:0.03509)0.972:0.01943,(New.CleanUp.ReferenceOTU5059:0.00015,(New.CleanUp.ReferenceOTU3832:0.00278,New.CleanUp.ReferenceOTU95960:0.00828)0.939:0.00827)0.920:0.01204)0.404:0.00932)0.903:0.01192,((New.CleanUp.ReferenceOTU96902:0.01515,(New.CleanUp.ReferenceOTU90179:0.01129,(((New.CleanUp.ReferenceOTU43976:0.01727,New.CleanUp.ReferenceOTU48008:0.01656)0.937:0.01191,(New.CleanUp.ReferenceOTU54706:0.01517,New.CleanUp.ReferenceOTU86156:0.01345)0.947:0.01453)0.992:0.00015,((New.CleanUp.ReferenceOTU4023:0.00014,New.CleanUp.ReferenceOTU86786:0.04454)0.999:0.04929,((((New.CleanUp.ReferenceOTU24011:0.01154,New.CleanUp.ReferenceOTU28230:0.02187)0.995:0.04043,((New.CleanUp.ReferenceOTU70880:0.01915,(New.ReferenceOTU291:0.04479,(New.CleanUp.ReferenceOTU39386:0.00279,(New.CleanUp.ReferenceOTU27266:0.02314,New.CleanUp.ReferenceOTU79635:0.00867)0.790:0.00572)0.488:0.00016)0.926:0.01235)0.702:0.00015,(New.CleanUp.ReferenceOTU64145:0.0024,(New.CleanUp.ReferenceOTU37272:0.00573,(New.CleanUp.ReferenceOTU7091:0.00272,(New.CleanUp.ReferenceOTU38970:0.00014,New.CleanUp.ReferenceOTU29077:0.00272)0.122:0.00014)0.764:0.00253)0.745:0.00333)0.993:0.02314)0.158:0.01342)0.950:0.03033,(New.CleanUp.ReferenceOTU70609:0.03484,New.CleanUp.ReferenceOTU78462:0.00015)0.438:0.01064)0.856:0.03345,New.CleanUp.ReferenceOTU7789:0.00014)0.947:0.0171)0.963:0.02608)0.876:0.00977)0.922:0.00015)0.564:0.00635,((New.CleanUp.ReferenceOTU61275:0.01384,(New.CleanUp.ReferenceOTU73361:0.02919,New.CleanUp.ReferenceOTU12678:0.00015)0.954:0.00867)0.719:0.00188,(New.CleanUp.ReferenceOTU19613:0.02641,New.CleanUp.ReferenceOTU34330:0.02663)0.809:0.01642)0.917:0.01311)0.565:0.00014)0.952:0.01585,((New.CleanUp.ReferenceOTU91717:0.00273,(New.CleanUp.ReferenceOTU62303:0.00273,New.CleanUp.ReferenceOTU77929:0.00275)0.988:0.00015)0.898:0.01082,(New.CleanUp.ReferenceOTU99909:0.03487,(New.CleanUp.ReferenceOTU83236:0.0028,New.CleanUp.ReferenceOTU91281:0.01116)0.757:0.00369)0.900:0.0095)0.729:0.00355)0.849:0.01118,(New.CleanUp.ReferenceOTU52191:0.03481,New.CleanUp.ReferenceOTU16694:0.00014)0.936:0.01255)0.913:0.01325)0.942:0.0129,(New.CleanUp.ReferenceOTU80513:0.01104,New.CleanUp.ReferenceOTU60432:0.05861)0.770:0.0026)0.996:0.02669)0.871:0.01033)0.989:0.02625)0.946:0.01732)0.659:0.00162)0.921:0.00889,((New.CleanUp.ReferenceOTU12547:0.01995,(New.CleanUp.ReferenceOTU47120:0.00016,(New.CleanUp.ReferenceOTU88947:0.00841,New.CleanUp.ReferenceOTU2586:0.00016)0.986:0.01989)0.787:0.00605)0.865:0.01066,((((((((New.CleanUp.ReferenceOTU31338:0.00908,New.CleanUp.ReferenceOTU92431:0.01199)0.386:0.00217,(New.CleanUp.ReferenceOTU11644:0.00542,(((New.CleanUp.ReferenceOTU7685:0.01141,(((New.CleanUp.ReferenceOTU59752:0.00833,(New.CleanUp.ReferenceOTU44621:0.00274,New.CleanUp.ReferenceOTU96137:0.00273)0.913:0.00015)0.120:0.0026,(New.CleanUp.ReferenceOTU25100:0.00854,(New.CleanUp.ReferenceOTU95425:0.00544,New.CleanUp.ReferenceOTU71603:0.01742)0.780:0.00273)0.737:0.00282)0.915:0.00015,New.CleanUp.ReferenceOTU56509:0.01712)0.881:0.00574)0.858:0.00662,New.ReferenceOTU72:0.00474)0.926:0.00976,((New.CleanUp.ReferenceOTU43105:0.01603,(New.CleanUp.ReferenceOTU50685:0.01637,(New.CleanUp.ReferenceOTU37498:0.00015,New.CleanUp.ReferenceOTU51432:0.00263)0.981:0.0191)0.914:0.01354)0.775:0.00603,((New.CleanUp.ReferenceOTU79328:0.01078,(New.CleanUp.ReferenceOTU41346:0.02015,New.CleanUp.ReferenceOTU99615:0.01111)0.958:0.01775)0.906:0.00881,New.CleanUp.ReferenceOTU1050:0.00605)0.680:0.00102)0.784:0.00561)0.784:0.00397)0.941:0.00016)0.864:0.00858,New.CleanUp.ReferenceOTU7938:0.01721)0.733:0.00279,(New.CleanUp.ReferenceOTU60260:0.0413,(New.CleanUp.ReferenceOTU48045:0.01472,New.CleanUp.ReferenceOTU54459:0.01811)0.845:0.00776)0.877:0.00016)0.841:0.00575,(New.CleanUp.ReferenceOTU50268:0.00551,((New.CleanUp.ReferenceOTU93964:0.00014,(New.CleanUp.ReferenceOTU52527:0.01208,New.CleanUp.ReferenceOTU21983:0.0024)0.999:0.02734)0.964:0.01444,(New.CleanUp.ReferenceOTU5312:0.00568,(New.CleanUp.ReferenceOTU42492:0.01739,New.CleanUp.ReferenceOTU11853:0.00532)0.937:0.01143)0.720:0.00273)0.954:0.01125)0.858:0.00569)0.892:0.01262,(New.CleanUp.ReferenceOTU50082:0.03522,New.CleanUp.ReferenceOTU53982:0.00015)0.780:0.00478)0.971:0.0209,(New.CleanUp.ReferenceOTU31594:0.05542,New.CleanUp.ReferenceOTU85706:0.05538)0.858:0.01203)0.892:0.01136,New.CleanUp.ReferenceOTU94262:0.01795)0.799:0.0001)0.973:0.01984)0.748:0.00217)0.929:0.00016,(New.CleanUp.ReferenceOTU19844:0.03563,(New.CleanUp.ReferenceOTU63165:0.0059,New.CleanUp.ReferenceOTU13586:0.04443)0.978:0.02387)0.747:0.00829)0.857:0.0112)0.796:0.01671)0.901:0.02205,New.CleanUp.ReferenceOTU73702:0.04213)0.945:0.0301,(((New.CleanUp.ReferenceOTU41708:0.05551,(New.CleanUp.ReferenceOTU43506:0.02287,New.CleanUp.ReferenceOTU27590:0.03675)0.298:0.00985)0.981:0.0299,((((New.CleanUp.ReferenceOTU36449:0.01499,((New.CleanUp.ReferenceOTU13095:0.01495,(New.CleanUp.ReferenceOTU58341:0.0044,New.CleanUp.ReferenceOTU83127:0.04054)0.626:0.01526)0.828:0.00676,(New.CleanUp.ReferenceOTU30019:0.00639,(New.CleanUp.ReferenceOTU3043:0.00855,(New.CleanUp.ReferenceOTU13910:0.02944,(New.CleanUp.ReferenceOTU99495:0.01093,((New.CleanUp.ReferenceOTU47157:0.02297,((New.CleanUp.ReferenceOTU56510:0.01709,New.CleanUp.ReferenceOTU29283:0.00014)0.967:0.01117,(New.CleanUp.ReferenceOTU79583:0.01384,New.CleanUp.ReferenceOTU28494:0.02028)0.680:0.00289)0.906:0.00014)0.711:0.00292,New.CleanUp.ReferenceOTU41681:0.01155)0.895:0.00582)0.759:0.00324)0.759:0.00495)0.939:0.01372)0.881:0.00566)0.970:0.01741)0.936:0.01274,(New.CleanUp.ReferenceOTU93160:0.03078,(New.CleanUp.ReferenceOTU90259:0.00344,(New.CleanUp.ReferenceOTU31303:0.03794,New.CleanUp.ReferenceOTU91465:0.04353)0.849:0.00876)0.998:0.03812)0.839:0.01253)0.863:0.00016,(New.CleanUp.ReferenceOTU18735:0.00586,New.CleanUp.ReferenceOTU30044:0.01968)0.749:0.00289)0.965:0.01446,(((New.CleanUp.ReferenceOTU42291:0.01384,New.CleanUp.ReferenceOTU25366:0.00014)0.970:0.01116,((New.CleanUp.ReferenceOTU16630:0.02882,(((((New.CleanUp.ReferenceOTU41789:0.04149,New.CleanUp.ReferenceOTU20950:0.00871)0.831:0.01514,(((New.CleanUp.ReferenceOTU75487:0.03005,(New.CleanUp.ReferenceOTU23768:0.00784,(New.CleanUp.ReferenceOTU42303:0.01423,New.CleanUp.ReferenceOTU54895:0.00015)0.962:0.0181)0.733:0.01211)0.836:0.00616,(((New.CleanUp.ReferenceOTU12203:0.02628,New.CleanUp.ReferenceOTU1797:0.01383)0.892:0.01239,New.CleanUp.ReferenceOTU56124:0.01209)0.765:0.00286,New.CleanUp.ReferenceOTU34910:0.02817)0.868:0.00577)0.880:0.00763,((New.CleanUp.ReferenceOTU42330:0.00016,(New.CleanUp.ReferenceOTU34545:0.01424,New.CleanUp.ReferenceOTU11528:0.00015)1.000:0.03552)0.736:0.0023,(New.CleanUp.ReferenceOTU94904:0.02297,New.CleanUp.ReferenceOTU26862:0.00844)0.901:0.00881)0.798:0.0068)0.794:0.00722)0.874:0.00685,New.CleanUp.ReferenceOTU8999:0.01394)0.806:0.00015,New.CleanUp.ReferenceOTU1259:0.00562)0.950:0.01119,(New.CleanUp.ReferenceOTU73000:0.00865,(New.CleanUp.ReferenceOTU17119:0.01838,New.CleanUp.ReferenceOTU9628:0.0063)0.671:0.00158)0.904:0.00581)0.166:0.00016)0.901:0.00833,((New.CleanUp.ReferenceOTU30099:0.02151,(New.CleanUp.ReferenceOTU19745:0.00691,(New.CleanUp.ReferenceOTU73370:0.0236,New.CleanUp.ReferenceOTU93063:0.01461)0.865:0.00669)0.759:0.00283)0.764:0.00283,New.CleanUp.ReferenceOTU89305:0.02176)0.808:0.00398)0.919:0.00015)0.558:0.00015,(New.CleanUp.ReferenceOTU18992:0.01521,New.CleanUp.ReferenceOTU19705:0.02923)0.971:0.02904)0.871:0.00828)0.823:0.0078)0.836:0.01202,((New.CleanUp.ReferenceOTU62576:0.01429,New.CleanUp.ReferenceOTU3189:0.04904)0.880:0.01517,New.CleanUp.ReferenceOTU61550:0.05493)0.903:0.00014)0.876:0.01415)0.955:0.01923)0.685:0.00236)0.998:0.0551,(New.CleanUp.ReferenceOTU30702:0.12901,(((((New.CleanUp.ReferenceOTU52918:0.01353,New.CleanUp.ReferenceOTU16638:0.01785)0.992:0.02911,(((((((New.CleanUp.ReferenceOTU48878:0.00015,(New.CleanUp.ReferenceOTU38977:0.02177,(New.CleanUp.ReferenceOTU29805:0.01541,(New.CleanUp.ReferenceOTU76359:0.0112,(New.CleanUp.ReferenceOTU10501:0.02239,(New.CleanUp.ReferenceOTU78418:0.01066,((New.CleanUp.ReferenceOTU81233:0.01391,(New.CleanUp.ReferenceOTU69091:0.00866,New.CleanUp.ReferenceOTU14362:0.01412)0.756:0.00562)0.327:0.00016,(New.CleanUp.ReferenceOTU55796:0.02648,(New.CleanUp.ReferenceOTU5535:0.01424,New.CleanUp.ReferenceOTU92403:0.00307)0.863:0.00561)0.099:0.00016)0.929:0.01053)0.860:0.00822)0.826:0.00689)0.949:0.01685)0.900:0.0142)0.966:0.02144)0.981:0.01927,(New.CleanUp.ReferenceOTU307:0.00015,(New.CleanUp.ReferenceOTU56543:0.05471,(New.CleanUp.ReferenceOTU53876:0.01085,New.CleanUp.ReferenceOTU24889:0.00593)0.938:0.01452)0.878:0.01183)0.957:0.01545)0.831:0.00557,(((New.CleanUp.ReferenceOTU99579:0.02562,((New.CleanUp.ReferenceOTU70658:0.00367,New.CleanUp.ReferenceOTU74601:0.02841)0.847:0.00981,New.CleanUp.ReferenceOTU24819:0.01738)0.967:0.0205)0.894:0.01002,((New.CleanUp.ReferenceOTU71517:0.0354,New.CleanUp.ReferenceOTU73029:0.00015)0.875:0.00892,New.CleanUp.ReferenceOTU61917:0.05121)0.074:0.00555)0.815:0.00014,(New.CleanUp.ReferenceOTU47068:0.02052,((New.CleanUp.ReferenceOTU39479:0.02249,(New.CleanUp.ReferenceOTU53329:0.02069,New.CleanUp.ReferenceOTU65722:0.01541)0.805:0.00913)0.097:0.00328,New.CleanUp.ReferenceOTU89624:0.00487)0.950:0.02349)0.915:0.01341)0.986:0.0186)0.775:0.00479,New.CleanUp.ReferenceOTU49799:0.03078)0.445:0.00488,(((((New.CleanUp.ReferenceOTU76717:0.0112,(New.CleanUp.ReferenceOTU55020:0.02312,New.ReferenceOTU294:0.02007)0.732:0.00264)0.948:0.01123,(New.CleanUp.ReferenceOTU68650:0.00828,New.CleanUp.ReferenceOTU14493:0.02637)0.916:0.0086)0.743:0.00276,(New.CleanUp.ReferenceOTU56028:0.02589,New.CleanUp.ReferenceOTU56280:0.01413)0.860:0.00539)0.980:0.00014,(New.CleanUp.ReferenceOTU61996:0.01899,(New.CleanUp.ReferenceOTU37542:0.01558,New.CleanUp.ReferenceOTU47911:0.03445)0.835:0.01479)0.865:0.00945)0.846:0.00273,((((New.CleanUp.ReferenceOTU51153:0.01083,New.CleanUp.ReferenceOTU1035:0.02724)0.914:0.01177,((New.CleanUp.ReferenceOTU39542:0.00562,((New.CleanUp.ReferenceOTU99529:0.00236,(New.CleanUp.ReferenceOTU41084:0.00014,New.CleanUp.ReferenceOTU89122:0.01112)0.946:0.00919)0.930:0.00938,New.CleanUp.ReferenceOTU100173:0.00825)0.732:0.00296)0.902:0.00881,((New.CleanUp.ReferenceOTU3528:0.00817,New.CleanUp.ReferenceOTU73051:0.00873)0.874:0.0057,(New.CleanUp.ReferenceOTU55206:0.00818,New.CleanUp.ReferenceOTU661:0.0087)0.752:0.00273)0.784:0.00015)0.456:0.00596)0.852:0.00586,New.CleanUp.ReferenceOTU13566:0.01101)0.735:0.00319,New.CleanUp.ReferenceOTU29469:0.03241)0.766:0.00297)0.879:0.00634)0.845:0.0051,New.CleanUp.ReferenceOTU16438:0.0084)0.880:0.00752,(((New.CleanUp.ReferenceOTU24081:0.03964,(New.CleanUp.ReferenceOTU40801:0.00258,New.CleanUp.ReferenceOTU51284:0.023)0.948:0.01502)0.773:0.00675,New.CleanUp.ReferenceOTU99763:0.01591)0.373:0.00626,((((((New.CleanUp.ReferenceOTU48568:0.03673,(New.CleanUp.ReferenceOTU92171:0.01332,New.CleanUp.ReferenceOTU94246:0.03417)0.985:0.02582)0.724:0.00377,((New.CleanUp.ReferenceOTU15279:0.0074,(New.CleanUp.ReferenceOTU51028:0.01417,New.CleanUp.ReferenceOTU3105:0.01452)0.939:0.01368)0.992:0.03142,((New.CleanUp.ReferenceOTU18285:0.00016,(New.CleanUp.ReferenceOTU55913:0.01767,New.CleanUp.ReferenceOTU6969:0.0264)0.941:0.01408)0.776:0.00231,New.CleanUp.ReferenceOTU2521:0.00309)0.847:0.00804)0.983:0.02549)0.911:0.01174,(((New.CleanUp.ReferenceOTU15745:0.01697,(((((((((New.CleanUp.ReferenceOTU59221:0.01116,((((New.CleanUp.ReferenceOTU42740:0.02386,(New.CleanUp.ReferenceOTU83903:0.00282,New.CleanUp.ReferenceOTU96422:0.01717)0.917:0.00956)0.656:0.0016,New.CleanUp.ReferenceOTU4397:0.0055)0.415:0.00015,New.CleanUp.ReferenceOTU58467:0.01114)0.787:0.00272,((New.CleanUp.ReferenceOTU56829:0.00015,(New.CleanUp.ReferenceOTU73470:0.03658,New.CleanUp.ReferenceOTU92558:0.01661)0.946:0.01599)0.996:0.02441,(New.CleanUp.ReferenceOTU59225:0.00552,(New.CleanUp.ReferenceOTU5759:0.01206,New.CleanUp.ReferenceOTU3000:0.00204)0.929:0.00911)0.785:0.0028)0.767:0.00285)0.552:0.00015)0.876:0.0029,(New.CleanUp.ReferenceOTU72168:0.00264,New.CleanUp.ReferenceOTU40363:0.00849)0.770:0.00288)0.549:0.00015,New.CleanUp.ReferenceOTU89221:0.00273)0.928:0.00015,New.CleanUp.ReferenceOTU15530:0.00551)0.874:0.00548,(((New.CleanUp.ReferenceOTU92199:0.01131,(New.ReferenceOTU511:0.00828,New.CleanUp.ReferenceOTU10504:0.00855)0.730:0.00263)0.883:0.00556,((New.CleanUp.ReferenceOTU37090:0.02005,New.CleanUp.ReferenceOTU58842:0.00863)0.752:0.00284,New.CleanUp.ReferenceOTU41465:0.01688)0.758:0.00292)0.724:0.00271,(New.ReferenceOTU114:0.00836,(New.CleanUp.ReferenceOTU1073:0.00539,New.CleanUp.ReferenceOTU2509:0.00567)0.937:0.01072)0.781:0.00338)0.385:0.00014)0.812:0.00282,New.CleanUp.ReferenceOTU93260:0.00839)1.000:0.00015,(New.CleanUp.ReferenceOTU65465:0.02609,New.CleanUp.ReferenceOTU85745:0.01438)0.872:0.00849)0.806:0.00257,((New.CleanUp.ReferenceOTU96537:0.02588,New.CleanUp.ReferenceOTU30944:0.00263)0.764:0.00284,((New.CleanUp.ReferenceOTU97279:0.00547,(New.CleanUp.ReferenceOTU32974:0.00455,(New.CleanUp.ReferenceOTU93326:0.01067,(New.CleanUp.ReferenceOTU8814:0.02726,New.CleanUp.ReferenceOTU89896:0.01635)0.765:0.00408)0.806:0.00569)0.806:0.0045)0.082:0.00015,New.CleanUp.ReferenceOTU18002:0.02026)0.920:0.00548)0.961:0.00015)0.837:0.00947,(New.CleanUp.ReferenceOTU14558:0.0293,New.CleanUp.ReferenceOTU14144:0.01403)0.704:0.00823)0.710:0.00016)0.917:0.00987,(((((New.CleanUp.ReferenceOTU20634:0.00842,(New.CleanUp.ReferenceOTU98192:0.00015,New.CleanUp.ReferenceOTU69187:0.03493)0.860:0.00861)0.728:0.00256,New.CleanUp.ReferenceOTU84462:0.01436)0.920:0.00846,New.CleanUp.ReferenceOTU88359:0.00553)0.763:0.00284,((New.CleanUp.ReferenceOTU42802:0.0197,(New.CleanUp.ReferenceOTU64103:0.00553,New.CleanUp.ReferenceOTU78557:0.02576)0.371:0.00014)0.871:0.00014,New.CleanUp.ReferenceOTU95490:0.01112)0.863:0.00553)0.763:0.00554,((New.CleanUp.ReferenceOTU90049:0.01385,((New.CleanUp.ReferenceOTU32141:0.00275,((New.CleanUp.ReferenceOTU18243:0.01704,((New.CleanUp.ReferenceOTU28186:0.01106,(((New.CleanUp.ReferenceOTU79389:0.01553,(New.CleanUp.ReferenceOTU98385:0.00482,(New.CleanUp.ReferenceOTU45965:0.00014,New.CleanUp.ReferenceOTU72738:0.03479)0.765:0.00346)0.318:0.00747)0.866:0.00802,(New.CleanUp.ReferenceOTU72263:0.00447,New.CleanUp.ReferenceOTU94755:0.00416)0.966:0.01387)0.724:0.00281,New.CleanUp.ReferenceOTU35478:0.00823)0.980:0.01407)0.772:0.00274,New.CleanUp.ReferenceOTU27161:0.03468)0.898:0.00844)0.867:0.0055,New.CleanUp.ReferenceOTU17012:0.00274)0.783:0.00282)0.796:0.00276,New.CleanUp.ReferenceOTU29178:0.00015)0.829:0.00577)0.933:0.01363,(New.CleanUp.ReferenceOTU74370:0.00553,(New.CleanUp.ReferenceOTU40718:0.00274,New.CleanUp.ReferenceOTU83715:0.00824)0.536:0.0001)0.834:0.00729)0.919:0.01325)0.431:0.00284)0.881:0.0058,(New.ReferenceOTU461:0.01389,((((((New.CleanUp.ReferenceOTU4249:0.04752,(((New.CleanUp.ReferenceOTU66682:0.00014,(New.CleanUp.ReferenceOTU52123:0.04457,New.CleanUp.ReferenceOTU95986:0.00271)0.734:0.00016)0.878:0.01173,New.CleanUp.ReferenceOTU80650:0.05177)0.979:0.02732,(((New.CleanUp.ReferenceOTU19100:0.01504,New.CleanUp.ReferenceOTU25404:0.00505)0.955:0.02664,(New.CleanUp.ReferenceOTU47482:0.03019,((New.CleanUp.ReferenceOTU96473:0.00842,New.CleanUp.ReferenceOTU98736:0.00016)0.912:0.01206,(New.CleanUp.ReferenceOTU82558:0.0059,New.CleanUp.ReferenceOTU20259:0.01697)0.212:0.00485)0.887:0.02018)0.853:0.01435)0.955:0.02565,(New.CleanUp.ReferenceOTU54339:0.00309,((New.CleanUp.ReferenceOTU54130:0.02977,((New.CleanUp.ReferenceOTU38956:0.0203,New.CleanUp.ReferenceOTU72897:0.05848)0.898:0.01595,New.CleanUp.ReferenceOTU76406:0.00219)1.000:0.00014)0.790:0.0047,New.CleanUp.ReferenceOTU25407:0.01665)0.273:0.00427)0.853:0.01136)0.746:0.00869)0.528:0.00789)0.755:0.00413,((New.CleanUp.ReferenceOTU57906:0.01437,(New.CleanUp.ReferenceOTU47318:0.00549,New.CleanUp.ReferenceOTU6317:0.01128)0.924:0.0089)0.870:0.00015,(New.CleanUp.ReferenceOTU82906:0.00625,((New.CleanUp.ReferenceOTU79245:0.03053,New.CleanUp.ReferenceOTU18132:0.00433)0.887:0.0088,New.CleanUp.ReferenceOTU58065:0.01605)0.851:0.00014)0.926:0.00851)0.910:0.00777)0.858:0.00015,((((New.CleanUp.ReferenceOTU53741:0.00014,New.CleanUp.ReferenceOTU28480:0.00274)0.964:0.01384,(New.CleanUp.ReferenceOTU90436:0.00272,(New.CleanUp.ReferenceOTU63369:0.01977,New.CleanUp.ReferenceOTU2280:0.00273)0.921:0.00014)0.737:0.00292)0.959:0.01408,((New.CleanUp.ReferenceOTU31908:0.00565,(New.CleanUp.ReferenceOTU71569:0.01591,New.CleanUp.ReferenceOTU65667:0.02149)0.627:0.001)0.767:0.00405,New.CleanUp.ReferenceOTU91448:0.01395)0.784:0.00452)0.709:0.00295,New.CleanUp.ReferenceOTU7674:0.00015)0.830:0.00272)0.882:0.00015,(((((New.CleanUp.ReferenceOTU47696:0.00199,(((New.CleanUp.ReferenceOTU63987:0.01287,(New.CleanUp.ReferenceOTU1415:0.01393,(New.CleanUp.ReferenceOTU32607:0.03151,New.CleanUp.ReferenceOTU67892:0.00313)0.961:0.02025)0.889:0.01266)0.894:0.01144,((((New.CleanUp.ReferenceOTU57347:0.01413,New.CleanUp.ReferenceOTU85489:0.0057)0.914:0.01085,((New.CleanUp.ReferenceOTU39559:0.01414,New.ReferenceOTU531:0.00306)0.423:0.00015,New.CleanUp.ReferenceOTU13933:0.03555)0.951:0.01627)0.761:0.00412,New.CleanUp.ReferenceOTU58128:0.02741)0.981:0.02512,(New.CleanUp.ReferenceOTU49736:0.01142,New.CleanUp.ReferenceOTU12742:0.00275)0.934:0.01383)0.866:0.00866)0.894:0.00992,New.CleanUp.ReferenceOTU60594:0.02835)0.751:0.00583)0.873:0.00777,(New.CleanUp.ReferenceOTU20749:0.01516,(New.CleanUp.ReferenceOTU63068:0.00487,New.CleanUp.ReferenceOTU23199:0.00342)0.930:0.01261)0.387:0.00621)0.862:0.00728,((((New.CleanUp.ReferenceOTU56496:0.01682,((New.CleanUp.ReferenceOTU48039:0.00273,(New.CleanUp.ReferenceOTU26759:0.0058,New.CleanUp.ReferenceOTU13237:0.01147)0.746:0.00248)0.331:0.00015,New.CleanUp.ReferenceOTU86421:0.00272)0.963:0.00015)0.846:0.00274,New.CleanUp.ReferenceOTU17848:0.00552)0.087:0.00015,New.CleanUp.ReferenceOTU23696:0.00015)0.882:0.00552,(New.CleanUp.ReferenceOTU40387:0.01684,New.CleanUp.ReferenceOTU86088:0.00014)0.908:0.00551)0.856:0.00542)0.817:0.00844,((New.CleanUp.ReferenceOTU58093:0.00548,(New.CleanUp.ReferenceOTU34532:0.00557,New.CleanUp.ReferenceOTU14877:0.01127)0.770:0.00271)0.000:0.00015,(New.CleanUp.ReferenceOTU99673:0.01132,(New.ReferenceOTU367:0.01409,(New.CleanUp.ReferenceOTU30706:0.00573,(New.CleanUp.ReferenceOTU61811:0.0029,New.CleanUp.ReferenceOTU12200:0.00847)0.739:0.0024)0.885:0.00576)0.875:0.00545)0.890:0.01117)0.933:0.00817)0.982:0.00015,((New.CleanUp.ReferenceOTU4057:0.01703,(New.CleanUp.ReferenceOTU8611:0.00289,(New.CleanUp.ReferenceOTU99143:0.02333,New.CleanUp.ReferenceOTU42648:0.04262)0.741:0.00273)0.929:0.0118)0.970:0.01781,((New.CleanUp.ReferenceOTU84888:0.01137,New.CleanUp.ReferenceOTU95881:0.00819)0.861:0.00593,(New.CleanUp.ReferenceOTU33732:0.0027,(New.CleanUp.ReferenceOTU52528:0.0199,New.CleanUp.ReferenceOTU2002:0.00275)0.395:0.00014)0.992:0.02008)0.734:0.00249)0.656:0.00848)0.903:0.00824)0.984:0.01113,((New.CleanUp.ReferenceOTU57331:0.03229,New.CleanUp.ReferenceOTU90014:0.01987)0.801:0.01154,(New.CleanUp.ReferenceOTU38571:0.03948,New.CleanUp.ReferenceOTU86784:0.04224)0.929:0.01783)0.903:0.00015)0.830:0.00271,((New.CleanUp.ReferenceOTU68001:0.0106,(New.CleanUp.ReferenceOTU92354:0.01662,New.CleanUp.ReferenceOTU76044:0.02277)0.572:0.01311)0.924:0.00016,(New.CleanUp.ReferenceOTU72315:0.02286,(New.CleanUp.ReferenceOTU51173:0.01458,New.CleanUp.ReferenceOTU99238:0.03949)0.151:0.01875)0.868:0.0087)0.997:0.03256)0.916:0.00016)0.875:0.00547)0.724:0.00219)0.751:0.01046,(((New.CleanUp.ReferenceOTU47980:0.07301,(New.CleanUp.ReferenceOTU91246:0.00922,((New.CleanUp.ReferenceOTU61495:0.00672,((New.CleanUp.ReferenceOTU67405:0.02617,((New.CleanUp.ReferenceOTU67221:0.00327,((New.CleanUp.ReferenceOTU51377:0.01078,New.CleanUp.ReferenceOTU29188:0.00434)0.765:0.00764,New.CleanUp.ReferenceOTU22268:0.00014)0.773:0.00225)0.906:0.00866,New.CleanUp.ReferenceOTU95698:0.0116)0.721:0.0025)0.943:0.0129,(New.CleanUp.ReferenceOTU3891:0.0057,New.CleanUp.ReferenceOTU23612:0.01733)0.922:0.01489)0.810:0.00661)0.521:0.00669,(New.CleanUp.ReferenceOTU56632:0.01121,((((New.CleanUp.ReferenceOTU71411:0.02246,(New.CleanUp.ReferenceOTU80083:0.00548,New.CleanUp.ReferenceOTU20209:0.01406)0.762:0.00403)0.420:0.00735,((New.CleanUp.ReferenceOTU53113:0.01964,(New.CleanUp.ReferenceOTU90728:0.0284,(New.CleanUp.ReferenceOTU56490:0.01399,New.CleanUp.ReferenceOTU84350:0.01394)0.846:0.00015)0.764:0.00256)1.000:0.00015,((New.CleanUp.ReferenceOTU5178:0.01666,New.CleanUp.ReferenceOTU19375:0.01963)0.956:0.00016,((((((New.CleanUp.ReferenceOTU50163:0.01686,New.CleanUp.ReferenceOTU47455:0.01399)0.755:0.00282,New.CleanUp.ReferenceOTU99496:0.01665)0.948:0.00014,(((New.CleanUp.ReferenceOTU54886:0.01454,(New.CleanUp.ReferenceOTU75044:0.01633,New.CleanUp.ReferenceOTU72086:0.01964)0.042:0.00022)0.753:0.00261,New.CleanUp.ReferenceOTU92289:0.01388)0.787:0.00276,(New.CleanUp.ReferenceOTU83396:0.00823,((New.CleanUp.ReferenceOTU83337:0.01696,New.CleanUp.ReferenceOTU96504:0.01981)0.709:0.00549,New.CleanUp.ReferenceOTU69079:0.01099)0.879:0.00014)0.319:0.00272)0.845:0.00014)0.998:0.00014,(((New.CleanUp.ReferenceOTU53950:0.02266,(New.CleanUp.ReferenceOTU39163:0.01081,New.CleanUp.ReferenceOTU32813:0.02356)0.840:0.00618)0.702:0.00286,(((3799784:0.02001,New.ReferenceOTU443:0.00274)0.958:0.01444,(New.CleanUp.ReferenceOTU17888:0.03203,(New.CleanUp.ReferenceOTU44662:0.01969,(New.CleanUp.ReferenceOTU85513:0.00821,(((New.CleanUp.ReferenceOTU59592:0.00837,(((New.CleanUp.ReferenceOTU7532:0.01103,(New.CleanUp.ReferenceOTU96411:0.00563,(New.CleanUp.ReferenceOTU65523:0.00799,New.CleanUp.ReferenceOTU21771:0.01711)0.728:0.00334)0.895:0.0057)0.852:0.00567,New.CleanUp.ReferenceOTU91573:0.01968)0.918:0.01347,New.CleanUp.ReferenceOTU53533:0.01926)0.750:0.0038)0.876:0.00014,New.CleanUp.ReferenceOTU29087:0.01103)0.950:0.011,New.CleanUp.ReferenceOTU69400:0.02285)0.816:0.00014)0.849:0.00283)0.827:0.00015)0.898:0.00819)0.709:0.00308,(New.CleanUp.ReferenceOTU57735:0.01384,((((New.CleanUp.ReferenceOTU51675:0.01697,(New.CleanUp.ReferenceOTU1309:0.01965,(New.CleanUp.ReferenceOTU40190:0.01326,(New.CleanUp.ReferenceOTU69498:0.01397,New.CleanUp.ReferenceOTU93419:0.01406)0.737:0.00273)0.778:0.00326)0.235:0.00015)0.970:0.01321,New.CleanUp.ReferenceOTU94718:0.01106)0.197:0.00014,New.CleanUp.ReferenceOTU59400:0.011)0.975:0.01323,(((New.CleanUp.ReferenceOTU45454:0.011,(((New.CleanUp.ReferenceOTU78719:0.01695,New.CleanUp.ReferenceOTU79760:0.01988)0.752:0.00374,New.CleanUp.ReferenceOTU97884:0.02021)0.721:0.00224,New.CleanUp.ReferenceOTU5510:0.01673)0.541:0.00015)0.894:0.00273,(New.CleanUp.ReferenceOTU21022:0.01673,(New.CleanUp.ReferenceOTU4658:0.01697,New.CleanUp.ReferenceOTU17813:0.02274)0.730:0.0025)0.039:0.00015)0.876:0.00551,New.CleanUp.ReferenceOTU71611:0.01107)0.771:0.00269)0.031:0.00014)0.505:0.00016)0.902:0.00653)0.884:0.00012,(((New.CleanUp.ReferenceOTU75233:0.02601,New.CleanUp.ReferenceOTU98478:0.00844)0.851:0.00543,New.CleanUp.ReferenceOTU69210:0.00823)0.889:0.00016,((((((((New.CleanUp.ReferenceOTU70875:0.00157,(New.CleanUp.ReferenceOTU32313:0.00566,New.CleanUp.ReferenceOTU60274:0.01667)1.000:0.03917)0.983:0.02279,New.CleanUp.ReferenceOTU16673:0.01568)0.263:0.0054,New.CleanUp.ReferenceOTU87550:0.01329)0.833:0.00655,New.CleanUp.ReferenceOTU90007:0.01985)0.873:0.00577,(((New.CleanUp.ReferenceOTU11949:0.01409,(New.CleanUp.ReferenceOTU83413:0.01114,New.CleanUp.ReferenceOTU100036:0.00282)0.982:0.02467)0.858:0.00677,(New.CleanUp.ReferenceOTU26825:0.00793,((New.CleanUp.ReferenceOTU34025:0.00057,New.CleanUp.ReferenceOTU76970:0.02203)0.968:0.01922,(New.CleanUp.ReferenceOTU35344:0.00546,New.CleanUp.ReferenceOTU87269:0.00272)0.891:0.00015)0.806:0.00314)0.904:0.00854)0.760:0.00282,New.CleanUp.ReferenceOTU34147:0.02228)0.859:0.00618)0.889:0.00839,(New.CleanUp.ReferenceOTU81392:0.01322,(New.CleanUp.ReferenceOTU59848:0.01045,New.CleanUp.ReferenceOTU90025:0.01501)0.919:0.00847)0.755:0.0035)0.764:0.0028,((New.CleanUp.ReferenceOTU54627:0.01128,(New.CleanUp.ReferenceOTU83758:0.01029,(New.CleanUp.ReferenceOTU67335:0.00014,New.CleanUp.ReferenceOTU79155:0.01992)0.913:0.0092)0.989:0.0228)0.266:0.00321,New.CleanUp.ReferenceOTU82934:0.00613)0.934:0.01048)0.829:0.00834,(((New.CleanUp.ReferenceOTU86719:0.00825,(New.CleanUp.ReferenceOTU45626:0.03219,(New.CleanUp.ReferenceOTU60688:0.00845,(New.CleanUp.ReferenceOTU5630:0.00832,New.CleanUp.ReferenceOTU28532:0.02914)0.901:0.00858)0.734:0.00245)0.951:0.01153)0.910:0.00824,(((New.CleanUp.ReferenceOTU50373:0.0128,((New.CleanUp.ReferenceOTU7395:0.01628,(4397471:0.00304,New.CleanUp.ReferenceOTU56512:0.03462)0.643:0.0065)0.792:0.00615,(New.CleanUp.ReferenceOTU32445:0.01035,New.CleanUp.ReferenceOTU47726:0.0374)0.863:0.01356)0.891:0.01541)0.176:0.00757,New.CleanUp.ReferenceOTU77450:0.01387)0.944:0.00016,(New.CleanUp.ReferenceOTU75391:0.03144,(New.CleanUp.ReferenceOTU84422:0.00825,(((New.CleanUp.ReferenceOTU39921:0.01712,((New.CleanUp.ReferenceOTU3144:0.00279,(New.CleanUp.ReferenceOTU3305:0.00844,(New.CleanUp.ReferenceOTU4000:0.00552,New.CleanUp.ReferenceOTU69169:0.00827)0.768:0.00272)0.864:0.0055)0.780:0.00283,((New.CleanUp.ReferenceOTU39526:0.01109,New.CleanUp.ReferenceOTU93479:0.00275)0.842:0.00256,(((New.CleanUp.ReferenceOTU50029:0.00553,((New.CleanUp.ReferenceOTU295:0.01693,New.CleanUp.ReferenceOTU73571:0.02871)0.856:0.0054,New.CleanUp.ReferenceOTU60611:0.00828)0.865:0.00014)0.612:0.00361,New.CleanUp.ReferenceOTU9728:0.0108)0.931:0.01162,((New.CleanUp.ReferenceOTU11286:0.03643,New.CleanUp.ReferenceOTU29233:0.00716)0.974:0.0176,(New.CleanUp.ReferenceOTU20171:0.01483,(New.CleanUp.ReferenceOTU46959:0.01889,New.CleanUp.ReferenceOTU30522:0.01933)0.333:0.00016)0.934:0.00922)0.264:0.00016)0.976:0.01596)1.000:0.00015)0.766:0.00282)0.919:0.00888,New.CleanUp.ReferenceOTU31952:0.01166)0.735:0.00232,New.CleanUp.ReferenceOTU18007:0.01391)0.761:0.00016)0.858:0.00015)0.953:0.00829)0.418:0.00274)0.850:0.00015,New.CleanUp.ReferenceOTU75638:0.02273)0.446:0.00015)0.927:0.00822)0.810:0.00539)0.856:0.00253)0.836:0.00253,((New.CleanUp.ReferenceOTU83159:0.01387,(((New.CleanUp.ReferenceOTU40090:0.0187,(New.CleanUp.ReferenceOTU45082:0.00779,New.CleanUp.ReferenceOTU55539:0.01468)0.892:0.01021)0.740:0.01349,(New.CleanUp.ReferenceOTU47457:0.02294,(New.CleanUp.ReferenceOTU36215:0.00791,New.CleanUp.ReferenceOTU16220:0.01457)0.735:0.00295)0.676:0.00708)0.878:0.01022,(((New.CleanUp.ReferenceOTU64661:0.01682,(New.CleanUp.ReferenceOTU57444:0.01668,New.CleanUp.ReferenceOTU80193:0.00836)0.752:0.00277)0.727:0.00261,(New.CleanUp.ReferenceOTU59513:0.01404,New.CleanUp.ReferenceOTU62567:0.01673)0.970:0.00014)0.799:0.00274,782953:0.00015)0.000:0.00233)0.924:0.0005)0.942:0.00016,(New.CleanUp.ReferenceOTU26637:0.01437,New.CleanUp.ReferenceOTU70597:0.02308)0.754:0.00239)0.999:0.00015)0.849:0.00253,((((New.CleanUp.ReferenceOTU80204:0.01671,New.CleanUp.ReferenceOTU22013:0.01107)0.736:0.00268,(New.CleanUp.ReferenceOTU31878:0.01102,New.CleanUp.ReferenceOTU57320:0.02313)0.715:0.00014)0.470:0.00015,New.CleanUp.ReferenceOTU26745:0.01674)0.689:0.00272,New.CleanUp.ReferenceOTU19038:0.02275)0.866:0.00016)0.930:0.0051)0.709:0.00253)0.935:0.00015)0.893:0.005,((1109247:0.00014,141145:0.0026)0.843:0.0026,((((New.CleanUp.ReferenceOTU58366:0.01386,(New.CleanUp.ReferenceOTU13171:0.03221,New.CleanUp.ReferenceOTU8058:0.01729)0.765:0.00231)0.464:0.00277,New.CleanUp.ReferenceOTU43653:0.02844)0.803:0.00278,(((((((296358:0.00835,New.CleanUp.ReferenceOTU22432:0.01682)0.746:0.00262,(New.CleanUp.ReferenceOTU94474:0.01961,New.CleanUp.ReferenceOTU42392:0.02263)0.747:0.00274)0.791:0.00014,(((New.CleanUp.ReferenceOTU51144:0.01109,((((New.ReferenceOTU488:0.0194,(New.CleanUp.ReferenceOTU49282:0.02192,1550603:0.01035)0.447:0.0068)0.752:0.00289,(New.CleanUp.ReferenceOTU67439:0.01102,New.CleanUp.ReferenceOTU15603:0.01668)0.470:0.00014)0.813:0.00271,New.CleanUp.ReferenceOTU24968:0.02819)0.946:0.00016,10002:0.00014)0.996:0.00015)0.856:0.00272,(3061119:0.01986,New.CleanUp.ReferenceOTU84492:0.02859)0.743:0.00277)0.704:0.00015,((((((New.CleanUp.ReferenceOTU9009:0.01851,(New.CleanUp.ReferenceOTU84160:0.02036,New.CleanUp.ReferenceOTU100012:0.02334)0.762:0.00445)0.796:0.00548,New.CleanUp.ReferenceOTU48838:0.02149)0.758:0.00501,New.CleanUp.ReferenceOTU69304:0.01172)0.850:0.00521,(New.CleanUp.ReferenceOTU40970:0.01931,New.CleanUp.ReferenceOTU94871:0.01635)0.768:0.00353)0.605:0.00015,(New.CleanUp.ReferenceOTU56429:0.01951,(New.CleanUp.ReferenceOTU69804:0.01103,New.CleanUp.ReferenceOTU23578:0.02252)0.228:0.00273)0.809:0.00015)0.835:0.00271,((New.CleanUp.ReferenceOTU100117:0.02252,(New.CleanUp.ReferenceOTU55081:0.01683,New.CleanUp.ReferenceOTU18676:0.01684)0.843:0.0054)0.859:0.00015,(((New.CleanUp.ReferenceOTU36525:0.01398,New.CleanUp.ReferenceOTU10818:0.02254)0.898:0.01093,(New.CleanUp.ReferenceOTU18853:0.01958,New.CleanUp.ReferenceOTU52134:0.01412)0.365:0.00526)0.296:0.00016,(New.CleanUp.ReferenceOTU34942:0.01903,New.CleanUp.ReferenceOTU20676:0.01602)0.876:0.0068)0.286:0.00273)0.719:0.00264)0.894:0.00015)0.966:0.00015)0.912:0.0018,(4416113:0.00273,(New.CleanUp.ReferenceOTU33805:0.02271,New.CleanUp.ReferenceOTU29981:0.02272)0.862:0.0056)0.912:0.00181)0.912:0.0018,((((9710:0.00546,(231787:0.00272,(((4425571:0.0082,(((4407939:0.0,10180:0.0):0.00014,New.CleanUp.ReferenceOTU2058:0.00271)0.851:0.00272,((2749126:0.00546,(((((((New.CleanUp.ReferenceOTU71218:0.01387,((New.CleanUp.ReferenceOTU75605:0.01944,New.CleanUp.ReferenceOTU61949:0.0253)0.877:0.00015,(4298205:0.00553,(New.CleanUp.ReferenceOTU66737:0.03492,New.CleanUp.ReferenceOTU68366:0.02283)0.756:0.00238)0.867:0.00015)0.872:0.00016)0.838:0.00272,((3171486:0.00545,(New.CleanUp.ReferenceOTU45240:0.02241,New.CleanUp.ReferenceOTU4613:0.01958)0.742:0.00272)0.788:0.00271,((538000:0.01667,((((((572750:0.0079,(687940:0.00271,833731:0.00014)0.780:0.00326)0.973:0.01428,(794948:0.00748,(4475144:0.00401,238820:0.00729)0.145:0.00234)0.865:0.00647)0.882:0.00663,((((((837283:0.01101,(801438:0.00253,268101:0.00852)0.877:0.00588)0.858:0.00557,(239195:0.00279,((New.CleanUp.ReferenceOTU43683:0.01314,(New.CleanUp.ReferenceOTU14304:0.01861,(New.CleanUp.ReferenceOTU42831:0.00344,623518:0.00214)0.987:0.02375)0.922:0.01652)0.938:0.01739,New.CleanUp.ReferenceOTU750:0.00471)0.773:0.00636)1.000:0.00014)0.801:0.00256,(((1117908:0.00274,1126111:0.00014)0.775:0.0015,783638:0.0051)0.780:0.00159,240135:0.00833)1.000:0.00015)0.856:0.00561,New.CleanUp.ReferenceOTU55006:0.03187)0.853:0.00544,(((554346:0.02183,573179:0.03113)0.979:0.02871,((830290:0.08924,286679:0.02977)0.930:0.03225,(143462:0.0339,(580077:0.0112,802048:0.01719)0.445:0.00893)1.000:0.07545)0.824:0.01125)0.897:0.01439,((4484484:0.04944,(839235:0.00589,2148356:0.01078)0.970:0.02089)0.837:0.01024,(New.CleanUp.ReferenceOTU78196:0.02238,((New.CleanUp.ReferenceOTU65792:0.02837,(New.CleanUp.ReferenceOTU64588:0.00016,((New.CleanUp.ReferenceOTU96607:0.0055,(New.CleanUp.ReferenceOTU77985:0.0023,(((New.CleanUp.ReferenceOTU13170:0.01114,((New.CleanUp.ReferenceOTU47858:0.04126,New.CleanUp.ReferenceOTU69891:0.00285)0.999:0.04195,(New.CleanUp.ReferenceOTU36227:0.00851,New.CleanUp.ReferenceOTU36952:0.01999)0.739:0.00222)0.911:0.00879)0.290:0.00015,(New.CleanUp.ReferenceOTU54176:0.02328,New.CleanUp.ReferenceOTU65008:0.02542)0.834:0.00015)0.902:0.00834,New.CleanUp.ReferenceOTU83554:0.01131)0.972:0.0175)0.774:0.00322)0.750:0.00227,((((New.CleanUp.ReferenceOTU73601:0.03616,(New.CleanUp.ReferenceOTU11921:0.00543,((New.CleanUp.ReferenceOTU20045:0.00866,(New.CleanUp.ReferenceOTU60072:0.02225,New.CleanUp.ReferenceOTU89139:0.04954)0.723:0.00587)0.999:0.04447,(New.CleanUp.ReferenceOTU78733:0.03492,New.CleanUp.ReferenceOTU82948:0.00015)0.785:0.02776)0.863:0.01025)0.985:0.02412)0.907:0.01553,New.CleanUp.ReferenceOTU90189:0.01431)0.753:0.0093,New.CleanUp.ReferenceOTU97069:0.02021)0.886:0.00937,(New.CleanUp.ReferenceOTU97022:0.04207,New.CleanUp.ReferenceOTU71288:0.01047)0.582:0.00881)0.861:0.00591)0.820:0.01441)0.990:0.02756)0.782:0.0056,(New.CleanUp.ReferenceOTU3620:0.0056,New.CleanUp.ReferenceOTU95075:0.02355)0.955:0.014)0.780:0.00499)0.749:0.00668)0.744:0.00432)0.832:0.00015)0.828:0.00494,((778478:0.01338,(969149:0.00276,(232696:0.00014,(819999:0.00823,(152859:0.00182,((824742:0.00271,922761:0.00014)0.655:0.00014,668514:0.00823)0.924:0.00183)0.924:0.00182)0.602:0.00016)0.780:0.0027)0.751:0.00322)0.741:0.00549,(270355:0.00834,(656517:0.01098,(9918:0.01389,812155:0.00275)0.487:0.00015)0.827:0.00539)0.754:0.00327)0.811:0.00014)0.603:0.00548)0.838:0.00498,New.CleanUp.ReferenceOTU24297:0.02271)0.770:0.0027,(New.CleanUp.ReferenceOTU16199:0.01967,552376:0.01669)0.668:0.00015)0.837:0.00272,539107:0.01103)0.323:0.00016)0.849:0.00272,(((((((((((3483793:0.00272,(((585701:0.00272,((3781237:0.00144,New.CleanUp.ReferenceOTU7605:0.01084)0.827:0.00144,((((New.CleanUp.ReferenceOTU26607:0.01379,(New.CleanUp.ReferenceOTU56712:0.01673,(New.CleanUp.ReferenceOTU52187:0.02288,New.CleanUp.ReferenceOTU72436:0.01991)0.743:0.00268)0.861:0.00015)0.873:0.0015,New.CleanUp.ReferenceOTU62509:0.01369)0.859:0.00136,(((New.CleanUp.ReferenceOTU46793:0.00273,(New.CleanUp.ReferenceOTU27498:0.02268,(New.CleanUp.ReferenceOTU95787:0.01096,New.CleanUp.ReferenceOTU11844:0.0086)0.995:0.02609)0.925:0.00015)0.808:0.00272,(((((513078:0.00272,(4388820:0.00271,(9819:0.00272,(345362:0.00014,(3867172:0.00544,(292289:0.00014,(((1109362:0.00014,New.CleanUp.ReferenceOTU94274:0.01659)0.828:0.00272,(4457268:0.00544,(30929:0.00272,2281837:0.00299)0.151:0.00014)0.000:0.00014)0.435:0.00014,((New.CleanUp.ReferenceOTU73587:0.00544,1110763:0.00014)0.935:0.00181,(New.CleanUp.ReferenceOTU26119:0.00148,New.CleanUp.ReferenceOTU82536:0.00797)0.043:0.00056)0.935:0.0018)0.429:0.00014)0.000:0.00014)0.000:0.00014)0.177:0.00014)0.177:0.00014)0.000:0.00014)0.000:0.00015,(2304693:0.00014,(2251904:0.01379,(169538:0.01386,2445338:0.00273)0.089:0.00016)0.273:0.00014)0.913:0.00272)0.193:0.00016,(835771:0.00183,((4297918:0.00821,New.CleanUp.ReferenceOTU36340:0.00407)0.775:0.00408,667570:0.00014)0.924:0.00182)0.924:0.00183)0.289:0.00015,((4334160:0.00015,(New.CleanUp.ReferenceOTU50968:0.01098,New.CleanUp.ReferenceOTU29608:0.01098)0.890:0.00014)0.715:0.00272,(New.CleanUp.ReferenceOTU922:0.00547,(New.CleanUp.ReferenceOTU12494:0.00553,(New.CleanUp.ReferenceOTU40257:0.00272,656889:0.00272)0.787:0.00278)0.784:0.00268)0.114:0.00015)0.799:0.00272)1.000:0.00016,(New.CleanUp.ReferenceOTU73263:0.01111,332958:0.00558)0.080:0.00273)0.909:0.00293)0.142:0.00014,(2072645:0.01644,2426688:0.0057)0.762:0.0032)0.390:0.00014)0.169:0.00014,New.CleanUp.ReferenceOTU35839:0.00821)0.064:0.00014)0.443:0.00014)0.224:0.00014,4370291:0.00271)0.000:0.00014,566976:0.00272)0.000:0.00014)0.464:0.00014,797229:0.00014)0.473:0.00014,1108706:0.00545)0.084:0.00014,295053:0.00271)0.465:0.00014,(New.CleanUp.ReferenceOTU19735:0.01669,New.CleanUp.ReferenceOTU69839:0.00014)0.850:0.00272)0.415:0.00015,((New.CleanUp.ReferenceOTU7703:0.01951,New.CleanUp.ReferenceOTU77439:0.01071)0.786:0.0034,((1028632:0.01662,New.CleanUp.ReferenceOTU42585:0.01386)0.983:0.00014,(New.CleanUp.ReferenceOTU61456:0.00816,New.CleanUp.ReferenceOTU20482:0.01097)0.833:0.00016)0.843:0.00012)0.818:0.00272)0.097:0.00015,(166863:0.00015,(New.CleanUp.ReferenceOTU75745:0.02541,(((New.CleanUp.ReferenceOTU37967:0.01712,((New.CleanUp.ReferenceOTU44648:0.01133,New.CleanUp.ReferenceOTU21871:0.01428)0.851:0.00016,New.CleanUp.ReferenceOTU59707:0.01083)0.840:0.00278)0.832:0.00016,(New.CleanUp.ReferenceOTU11331:0.01119,(New.CleanUp.ReferenceOTU46383:0.01854,684858:0.01853)0.833:0.00012)0.866:0.0042)0.979:0.01158,New.CleanUp.ReferenceOTU62239:0.00642)0.688:0.00181)0.983:0.00015)0.918:0.00272)1.000:0.00016,(New.CleanUp.ReferenceOTU7510:0.01969,New.CleanUp.ReferenceOTU46294:0.00548)0.710:0.00278)1.000:0.0015,173654:0.00574)1.000:0.00149,289709:0.01103)0.529:0.00016,((New.CleanUp.ReferenceOTU92442:0.01382,New.CleanUp.ReferenceOTU52350:0.01666)0.766:0.00015,4111715:0.00821)0.821:0.00272)0.113:0.00014)0.109:0.00014)0.000:0.00014)0.000:0.00015,1649772:0.00272)0.123:0.00014,(New.CleanUp.ReferenceOTU11474:0.00546,442743:0.00014)0.847:0.00271)0.465:0.00014,((New.CleanUp.ReferenceOTU68892:0.01098,New.CleanUp.ReferenceOTU7626:0.00271)0.585:0.00014,((815898:0.00579,New.CleanUp.ReferenceOTU84941:0.00268)0.788:0.00281,(124309:0.0055,304641:0.01106)0.749:0.0027)0.724:0.00014)0.935:0.00271)0.396:0.00014,114510:0.01101)0.466:0.00014,New.CleanUp.ReferenceOTU87133:0.01665)0.463:0.00014)0.000:0.00016,(New.CleanUp.ReferenceOTU99405:0.0139,301149:0.00549)0.755:0.00269)0.429:0.00014)0.000:0.00014)0.000:0.00015,1111294:0.00014)0.187:0.00014,((4391262:0.00546,169182:0.00014)0.833:0.00145,New.CleanUp.ReferenceOTU44707:0.01079)0.819:0.00143)0.000:0.00014)0.000:0.00014)0.000:0.00014,297771:0.00271)0.462:0.00014,4333897:0.00271)0.198:0.00014,(3531225:0.01393,4024559:0.00574)0.767:0.00267)0.000:0.00015)0.000:0.00016,((New.CleanUp.ReferenceOTU6249:0.01968,(New.CleanUp.ReferenceOTU67291:0.01677,New.CleanUp.ReferenceOTU20858:0.01677)0.757:0.0027)0.755:0.00272,(New.CleanUp.ReferenceOTU36272:0.02247,New.CleanUp.ReferenceOTU60286:0.02253)0.748:0.00271)0.825:0.00274)0.000:0.00015,(((New.CleanUp.ReferenceOTU52169:0.00556,New.CleanUp.ReferenceOTU39877:0.014)0.735:0.00263,(New.CleanUp.ReferenceOTU82305:0.01972,((New.CleanUp.ReferenceOTU44029:0.00398,New.CleanUp.ReferenceOTU71247:0.02467)0.974:0.01894,((((New.CleanUp.ReferenceOTU908:0.00286,(New.CleanUp.ReferenceOTU69526:0.00622,New.CleanUp.ReferenceOTU10685:0.01759)0.687:0.00193)0.849:0.00547,(New.CleanUp.ReferenceOTU41361:0.0112,(New.CleanUp.ReferenceOTU18551:0.02607,New.CleanUp.ReferenceOTU29779:0.014)0.922:0.01436)0.780:0.00567)0.920:0.0106,(((New.CleanUp.ReferenceOTU79621:0.00603,New.CleanUp.ReferenceOTU14353:0.02877)0.501:0.00548,New.CleanUp.ReferenceOTU7964:0.00795)0.871:0.00616,((New.CleanUp.ReferenceOTU83366:0.00573,(New.CleanUp.ReferenceOTU53669:0.02658,New.CleanUp.ReferenceOTU91829:0.01968)0.941:0.01449)0.740:0.00282,(New.CleanUp.ReferenceOTU67899:0.00636,New.CleanUp.ReferenceOTU100073:0.01771)0.561:0.00191)0.269:0.00255)0.845:0.00759)0.783:0.00732,((New.CleanUp.ReferenceOTU91651:0.00561,(New.CleanUp.ReferenceOTU27021:0.01783,New.CleanUp.ReferenceOTU83842:0.02077)0.844:0.00754)0.922:0.0085,(New.CleanUp.ReferenceOTU50124:0.00236,New.CleanUp.ReferenceOTU83319:0.00598)0.987:0.02097)0.837:0.00563)0.758:0.00274)0.911:0.00866)0.769:0.00271)0.809:0.00273,((New.CleanUp.ReferenceOTU96892:0.00824,(688934:0.00015,New.CleanUp.ReferenceOTU40291:0.02263)0.770:0.00273)0.792:0.00271,(New.CleanUp.ReferenceOTU14871:0.00546,((New.CleanUp.ReferenceOTU80660:0.00546,1101413:0.00272)0.341:0.00014,4318990:0.00824)0.823:0.00273)0.600:0.00014)1.000:0.00016)0.832:0.00272)0.462:0.00014)0.393:0.00015,(((New.CleanUp.ReferenceOTU55056:0.02872,(New.CleanUp.ReferenceOTU80999:0.01686,(((534898:0.00272,213522:0.00546)0.653:0.00014,(560465:0.00273,(788593:0.00272,New.CleanUp.ReferenceOTU20489:0.01377)0.392:0.00014)0.624:0.00016)0.913:0.00016,(777031:0.00523,(New.CleanUp.ReferenceOTU18713:0.00425,(148003:0.00799,299267:0.00544)0.532:0.00066)0.816:0.0038)0.767:0.0005)0.799:0.00016)0.833:0.00015)0.404:0.00272,((329096:0.00272,((New.CleanUp.ReferenceOTU64620:0.01101,New.CleanUp.ReferenceOTU62997:0.02246)0.073:0.00015,New.CleanUp.ReferenceOTU91274:0.01382)0.842:0.00271)0.620:0.00014,((New.CleanUp.ReferenceOTU82542:0.02528,(New.CleanUp.ReferenceOTU72463:0.02816,New.CleanUp.ReferenceOTU95636:0.01111)0.027:0.00015)0.869:0.00274,New.CleanUp.ReferenceOTU52218:0.00545)0.244:0.00016)0.712:0.00015)0.722:0.00238,New.CleanUp.ReferenceOTU66401:0.02015)0.773:0.00311)0.790:0.00015)0.984:0.01278)0.793:0.00014,((((New.CleanUp.ReferenceOTU34791:0.02026,New.CleanUp.ReferenceOTU47151:0.01431)0.749:0.00243,New.CleanUp.ReferenceOTU59872:0.01679)0.754:0.00278,((((New.CleanUp.ReferenceOTU99134:0.01107,(New.CleanUp.ReferenceOTU31096:0.00824,New.CleanUp.ReferenceOTU31098:0.00015)0.981:0.01392)0.754:0.00267,(New.CleanUp.ReferenceOTU38547:0.02626,(588216:0.00763,(New.CleanUp.ReferenceOTU51257:0.02062,New.CleanUp.ReferenceOTU68285:0.01045)0.302:0.00275)0.827:0.00619)0.861:0.00015)0.843:0.00274,4454531:0.00015)0.747:0.00014,New.CleanUp.ReferenceOTU27620:0.01676)0.850:0.00271)0.795:0.00016,New.CleanUp.ReferenceOTU74489:0.01956)0.977:0.00015)0.762:0.00243)0.855:0.00839)0.793:0.01177)0.977:0.03191)0.884:0.01623,(New.CleanUp.ReferenceOTU12737:0.06032,((New.CleanUp.ReferenceOTU74808:0.00959,(New.CleanUp.ReferenceOTU27090:0.03083,(New.CleanUp.ReferenceOTU45111:0.05783,New.CleanUp.ReferenceOTU60028:0.00016)0.912:0.0155)0.906:0.02518)0.984:0.03819,New.CleanUp.ReferenceOTU12025:0.01343)0.816:0.01387)0.405:0.00879)0.901:0.01418,((New.CleanUp.ReferenceOTU4261:0.008,(((New.CleanUp.ReferenceOTU32816:0.01023,(((((((New.CleanUp.ReferenceOTU56734:0.00274,((New.CleanUp.ReferenceOTU63546:0.01414,New.CleanUp.ReferenceOTU18875:0.01113)0.575:0.00549,(New.CleanUp.ReferenceOTU40853:0.00815,New.CleanUp.ReferenceOTU38059:0.03271)0.771:0.0088)0.596:0.00016)0.881:0.00599,((New.CleanUp.ReferenceOTU52943:0.00958,New.CleanUp.ReferenceOTU54469:0.03862)0.910:0.00985,(New.CleanUp.ReferenceOTU96223:0.01707,((New.CleanUp.ReferenceOTU96165:0.01035,(New.CleanUp.ReferenceOTU7465:0.01045,New.CleanUp.ReferenceOTU98795:0.00685)0.885:0.00605)0.768:0.00332,(New.CleanUp.ReferenceOTU74330:0.02285,New.CleanUp.ReferenceOTU91399:0.01178)0.751:0.00257)0.847:0.00619)0.887:0.00633)0.007:0.00298)0.918:0.01183,(New.CleanUp.ReferenceOTU13745:0.0143,New.CleanUp.ReferenceOTU27879:0.02951)0.834:0.00823)0.839:0.01124,((New.CleanUp.ReferenceOTU17689:0.02022,(New.CleanUp.ReferenceOTU29130:0.00015,(New.CleanUp.ReferenceOTU51067:0.02066,(New.CleanUp.ReferenceOTU35465:0.00014,(New.CleanUp.ReferenceOTU51820:0.026,New.CleanUp.ReferenceOTU57910:0.00295)0.440:0.00527)0.908:0.01092)0.972:0.01783)0.964:0.01719)0.903:0.00905,(New.CleanUp.ReferenceOTU2533:0.03061,(((New.CleanUp.ReferenceOTU78586:0.0143,New.CleanUp.ReferenceOTU21348:0.04876)0.864:0.00826,(New.CleanUp.ReferenceOTU8612:0.00014,New.CleanUp.ReferenceOTU24378:0.0351)0.922:0.01148)0.926:0.01346,New.CleanUp.ReferenceOTU21762:0.0184)0.156:0.00804)0.823:0.00729)0.327:0.00273)0.590:0.00013,((New.CleanUp.ReferenceOTU94866:0.00223,(New.CleanUp.ReferenceOTU26384:0.02588,(New.CleanUp.ReferenceOTU87345:0.0143,New.CleanUp.ReferenceOTU90357:0.00566)0.846:0.00016)0.370:0.00587)0.938:0.01204,(((New.CleanUp.ReferenceOTU2851:0.02325,(((New.CleanUp.ReferenceOTU87261:0.0087,(New.CleanUp.ReferenceOTU54081:0.01641,New.CleanUp.ReferenceOTU72764:0.00351)0.882:0.0086)0.885:0.00882,((New.CleanUp.ReferenceOTU53470:0.01352,(New.CleanUp.ReferenceOTU91548:0.00534,(((New.CleanUp.ReferenceOTU84817:0.01119,New.CleanUp.ReferenceOTU27267:0.0028)0.827:0.00015,New.CleanUp.ReferenceOTU26683:0.03168)0.773:0.00374,(New.CleanUp.ReferenceOTU92876:0.01685,((New.CleanUp.ReferenceOTU3883:0.00866,(New.CleanUp.ReferenceOTU34260:0.03102,New.CleanUp.ReferenceOTU23168:0.02206)0.833:0.00868)0.804:0.00535,New.CleanUp.ReferenceOTU98550:0.01692)0.540:0.00293)0.956:0.0142)0.777:0.00738)0.881:0.00622)0.153:0.00015,(New.CleanUp.ReferenceOTU36018:0.02622,(((New.CleanUp.ReferenceOTU97652:0.01617,(New.CleanUp.ReferenceOTU78745:0.02127,New.CleanUp.ReferenceOTU51819:0.02502)0.156:0.00245)0.928:0.00951,New.CleanUp.ReferenceOTU44835:0.01108)0.876:0.00016,New.CleanUp.ReferenceOTU59825:0.01128)0.955:0.01137)0.722:0.00268)0.859:0.00538)0.741:0.00304,(New.CleanUp.ReferenceOTU80353:0.01681,((New.CleanUp.ReferenceOTU89350:0.00952,(New.CleanUp.ReferenceOTU9197:0.00734,New.CleanUp.ReferenceOTU19283:0.01493)0.963:0.01445)0.754:0.00502,(New.CleanUp.ReferenceOTU70165:0.01647,New.CleanUp.ReferenceOTU31114:0.02766)0.673:0.01241)0.955:0.02098)0.970:0.02261)0.475:0.00765)0.799:0.00174,(((New.CleanUp.ReferenceOTU96309:0.01708,(New.CleanUp.ReferenceOTU63096:0.01124,New.CleanUp.ReferenceOTU14545:0.01733)0.461:0.00564)0.751:0.00295,New.CleanUp.ReferenceOTU47707:0.01729)0.742:0.00288,New.CleanUp.ReferenceOTU13220:0.01368)0.867:0.00515)0.793:0.00147,(New.CleanUp.ReferenceOTU77120:0.00565,(New.CleanUp.ReferenceOTU91710:0.00383,((New.CleanUp.ReferenceOTU22177:0.00539,(New.CleanUp.ReferenceOTU87186:0.00288,New.CleanUp.ReferenceOTU58300:0.00564)0.693:0.00015)0.875:0.00984,(New.CleanUp.ReferenceOTU79488:0.02493,(((((New.CleanUp.ReferenceOTU56325:0.01964,(New.ReferenceOTU133:0.01123,New.CleanUp.ReferenceOTU62785:0.01678)0.029:0.00014)0.891:0.00561,New.CleanUp.ReferenceOTU1826:0.00262)0.759:0.00282,((New.CleanUp.ReferenceOTU52406:0.00014,((New.CleanUp.ReferenceOTU58553:0.01992,((New.CleanUp.ReferenceOTU51835:0.01104,New.CleanUp.ReferenceOTU18111:0.00553)0.944:0.00015,(New.CleanUp.ReferenceOTU64511:0.00551,New.CleanUp.ReferenceOTU75862:0.00014)0.841:0.00272)0.198:0.00015)0.838:0.00272,(New.CleanUp.ReferenceOTU89354:0.02549,New.CleanUp.ReferenceOTU6364:0.00832)0.760:0.00015)0.839:0.00272)0.799:0.00285,(((New.CleanUp.ReferenceOTU90136:0.01396,New.CleanUp.ReferenceOTU17676:0.01413)0.862:0.00558,((New.CleanUp.ReferenceOTU75909:0.00015,(New.CleanUp.ReferenceOTU60299:0.00274,(New.CleanUp.ReferenceOTU16957:0.01952,(New.CleanUp.ReferenceOTU63326:0.00849,New.CleanUp.ReferenceOTU70718:0.00273)0.064:0.00278)0.939:0.00015)0.961:0.01111)0.914:0.00817,(New.CleanUp.ReferenceOTU49092:0.01725,New.CleanUp.ReferenceOTU29326:0.01407)0.716:0.00557)0.944:0.00015)0.839:0.00015,(New.CleanUp.ReferenceOTU21880:0.01672,(New.CleanUp.ReferenceOTU41266:0.02554,((New.CleanUp.ReferenceOTU775:0.01671,(New.CleanUp.ReferenceOTU60287:0.00546,(((((New.CleanUp.ReferenceOTU12589:0.00832,((New.CleanUp.ReferenceOTU4987:0.00826,(New.CleanUp.ReferenceOTU24543:0.00408,New.CleanUp.ReferenceOTU19498:0.00546)0.118:0.00014)0.740:0.00365,New.CleanUp.ReferenceOTU32484:0.00861)0.887:0.00876)0.593:0.00016,New.CleanUp.ReferenceOTU73536:0.02572)0.997:0.0028,New.CleanUp.ReferenceOTU54796:0.01461)0.923:0.00122,New.CleanUp.ReferenceOTU71048:0.00832)0.373:0.00014,New.CleanUp.ReferenceOTU34225:0.00014)0.781:0.00264)0.782:0.00269)0.880:0.00537,New.CleanUp.ReferenceOTU43638:0.01971)0.349:0.00016)0.786:0.00257)0.029:0.00015)0.778:0.00254)0.853:0.00533)0.324:0.00282,((New.CleanUp.ReferenceOTU64152:0.01143,New.CleanUp.ReferenceOTU89739:0.00814)0.861:0.00756,((New.CleanUp.ReferenceOTU94545:0.02253,(New.CleanUp.ReferenceOTU82074:0.02054,(New.CleanUp.ReferenceOTU75454:0.00246,(New.CleanUp.ReferenceOTU85137:0.01704,New.CleanUp.ReferenceOTU2735:0.00558)0.767:0.00303)0.820:0.00528)0.928:0.01144)0.915:0.00016,((New.CleanUp.ReferenceOTU99522:0.01035,((New.CleanUp.ReferenceOTU12017:0.01784,New.CleanUp.ReferenceOTU90892:0.01909)0.746:0.00824,New.CleanUp.ReferenceOTU76103:0.01526)0.660:0.00298)0.762:0.00335,New.CleanUp.ReferenceOTU59765:0.0086)0.776:0.00283)0.867:0.00759)0.432:0.00183)0.868:0.0075,((((New.CleanUp.ReferenceOTU12012:0.01144,((((New.CleanUp.ReferenceOTU5065:0.01362,New.CleanUp.ReferenceOTU84676:0.01062)0.329:0.00386,(New.CleanUp.ReferenceOTU32228:0.01837,New.CleanUp.ReferenceOTU17251:0.01561)0.599:0.01178)0.999:0.00011,New.ReferenceOTU557:0.01693)0.318:0.00277,New.CleanUp.ReferenceOTU54738:0.01438)0.787:0.00286)0.748:0.0025,New.CleanUp.ReferenceOTU31707:0.00274)0.897:0.00564,New.CleanUp.ReferenceOTU60066:0.00014)0.784:0.0032,((New.CleanUp.ReferenceOTU4199:0.01425,((New.CleanUp.ReferenceOTU71730:0.00015,New.CleanUp.ReferenceOTU93690:0.01122)0.913:0.00549,(New.CleanUp.ReferenceOTU83317:0.01382,New.CleanUp.ReferenceOTU12121:0.00271)0.877:0.00014)0.545:0.00558)0.867:0.00717,(New.CleanUp.ReferenceOTU44711:0.01473,(New.CleanUp.ReferenceOTU30875:0.0143,(New.ReferenceOTU558:0.01591,New.ReferenceOTU126:0.01637)0.030:0.00346)0.959:0.01558)0.765:0.00481)0.943:0.01311)0.693:0.00679)0.905:0.01069)0.913:0.01084)0.909:0.01686)0.908:0.01432)0.960:0.01488)0.723:0.0027)0.911:0.01983)0.868:0.01389,(New.CleanUp.ReferenceOTU50106:0.00992,(New.CleanUp.ReferenceOTU95360:0.01304,New.CleanUp.ReferenceOTU89437:0.07795)0.791:0.01176)0.948:0.01815)0.619:0.00656,New.CleanUp.ReferenceOTU21206:0.00596)0.859:0.00713)0.789:0.00593,(New.CleanUp.ReferenceOTU62402:0.02008,(New.CleanUp.ReferenceOTU31182:0.00272,((New.CleanUp.ReferenceOTU52874:0.02103,New.CleanUp.ReferenceOTU97315:0.01671)0.889:0.01079,((New.CleanUp.ReferenceOTU94048:0.01915,New.CleanUp.ReferenceOTU25986:0.01294)0.937:0.01484,(New.CleanUp.ReferenceOTU78887:0.01847,New.CleanUp.ReferenceOTU13506:0.01539)0.239:0.00282)0.879:0.00811)0.770:0.00483)0.766:0.00262)0.947:0.01376)0.883:0.00755,(New.CleanUp.ReferenceOTU93083:0.0085,New.CleanUp.ReferenceOTU24544:0.00579)0.751:0.00242)0.767:0.00323)0.726:0.01189,(New.CleanUp.ReferenceOTU47260:0.01924,((New.CleanUp.ReferenceOTU4423:0.00015,((New.CleanUp.ReferenceOTU43595:0.00604,New.CleanUp.ReferenceOTU89237:0.07615)0.925:0.03797,New.CleanUp.ReferenceOTU95254:0.02722)0.148:0.01039)0.884:0.02109,(New.CleanUp.ReferenceOTU65664:0.0329,New.CleanUp.ReferenceOTU50327:0.02682)0.747:0.01476)0.842:0.00973)0.957:0.02169)0.908:0.01167)0.949:0.01392)0.931:0.01478,((New.CleanUp.ReferenceOTU50628:0.01455,(New.CleanUp.ReferenceOTU92148:0.00862,((((New.CleanUp.ReferenceOTU86638:0.01213,(New.CleanUp.ReferenceOTU47141:0.02606,(New.CleanUp.ReferenceOTU4264:0.01182,New.CleanUp.ReferenceOTU10568:0.04756)0.879:0.00889)0.963:0.02123)0.985:0.02795,((((New.CleanUp.ReferenceOTU31926:0.00015,(New.CleanUp.ReferenceOTU28926:0.01453,New.CleanUp.ReferenceOTU70223:0.00526)0.913:0.01146)0.976:0.01751,New.CleanUp.ReferenceOTU86896:0.01433)0.766:0.00381,((New.CleanUp.ReferenceOTU44786:0.00015,((New.CleanUp.ReferenceOTU58005:0.0073,(New.CleanUp.ReferenceOTU48996:0.02852,((((New.CleanUp.ReferenceOTU99386:0.02347,New.CleanUp.ReferenceOTU78446:0.02364)0.693:0.00015,New.CleanUp.ReferenceOTU55488:0.03945)0.730:0.00204,(New.CleanUp.ReferenceOTU96567:0.0134,(New.CleanUp.ReferenceOTU93597:0.01992,(New.CleanUp.ReferenceOTU92347:0.02742,(((New.CleanUp.ReferenceOTU40069:0.01373,(New.CleanUp.ReferenceOTU36742:0.04256,New.CleanUp.ReferenceOTU41217:0.05879)0.877:0.02017)0.375:0.01468,(New.CleanUp.ReferenceOTU9468:0.01743,New.CleanUp.ReferenceOTU98254:0.00804)0.863:0.0138)0.562:0.01517,(New.CleanUp.ReferenceOTU44996:0.01559,(New.CleanUp.ReferenceOTU73906:0.00736,((New.CleanUp.ReferenceOTU47840:0.03102,New.CleanUp.ReferenceOTU63934:0.01287)0.980:0.03122,New.CleanUp.ReferenceOTU7361:0.04143)0.740:0.00443)1.000:0.0542)0.870:0.01383)0.943:0.03075)0.992:0.04773)0.996:0.04757)0.899:0.01563)0.954:0.00015,New.CleanUp.ReferenceOTU7558:0.00016)0.784:0.00363)0.798:0.0117)0.879:0.00764,((New.CleanUp.Ref
[truncated: 1,262,563 more chars]
